# Supplementary material for: Distinct activation mechanisms of CXCR4 and ACKR3 revealed by single-molecule analysis of their conformational landscapes
Source: eLife. 2025 Apr 15;13:RP100098. doi: 10.7554/eLife.100098 (PMC11999697; doi:10.7554/eLife.100098)
Supplement: Figure 2—source data 1. [file elife-100098-fig2-data1.csv]

# FRET (bin center)	Full density	state 0 density (20.2608%)	state 1 density (25.7467%)	state 2 density (53.9925%)
-1.930000000000000049e-01	9.465309847965929120e-04	9.465309847965929120e-04	0.000000000000000000e+00	0.000000000000000000e+00
-1.789999999999999925e-01	9.465309847965929120e-04	9.465309847965929120e-04	0.000000000000000000e+00	0.000000000000000000e+00
-1.650000000000000078e-01	0.000000000000000000e+00	0.000000000000000000e+00	0.000000000000000000e+00	0.000000000000000000e+00
-1.510000000000000231e-01	0.000000000000000000e+00	0.000000000000000000e+00	0.000000000000000000e+00	0.000000000000000000e+00
-1.370000000000000107e-01	1.893061969593185824e-03	1.893061969593185824e-03	0.000000000000000000e+00	0.000000000000000000e+00
-1.229999999999999982e-01	1.893061969593185824e-03	1.893061969593185824e-03	0.000000000000000000e+00	0.000000000000000000e+00
-1.090000000000000135e-01	3.786123939186371648e-03	3.786123939186371648e-03	0.000000000000000000e+00	0.000000000000000000e+00
-9.500000000000001499e-02	1.230490280235570916e-02	1.230490280235570916e-02	0.000000000000000000e+00	0.000000000000000000e+00
-8.100000000000001643e-02	1.419796477194889585e-02	1.419796477194889585e-02	0.000000000000000000e+00	0.000000000000000000e+00
-6.700000000000000400e-02	2.839592954389779170e-02	2.839592954389779170e-02	0.000000000000000000e+00	0.000000000000000000e+00
-5.300000000000001932e-02	3.312858446788075756e-02	3.312858446788075756e-02	0.000000000000000000e+00	0.000000000000000000e+00
-3.900000000000003464e-02	6.436410696616833016e-02	6.436410696616833016e-02	0.000000000000000000e+00	0.000000000000000000e+00
-2.500000000000002220e-02	9.843922241884567326e-02	9.843922241884567326e-02	0.000000000000000000e+00	0.000000000000000000e+00
-1.100000000000000977e-02	1.419796477194889550e-01	1.419796477194889550e-01	0.000000000000000000e+00	0.000000000000000000e+00
2.999999999999974909e-03	2.044506927160640586e-01	2.044506927160640586e-01	0.000000000000000000e+00	0.000000000000000000e+00
1.699999999999995959e-02	2.782801095301983829e-01	2.782801095301983829e-01	0.000000000000000000e+00	0.000000000000000000e+00
3.099999999999997202e-02	3.284462517244177704e-01	3.284462517244177704e-01	0.000000000000000000e+00	0.000000000000000000e+00
4.499999999999998446e-02	3.937568896753826930e-01	3.937568896753826930e-01	0.000000000000000000e+00	0.000000000000000000e+00
5.899999999999999689e-02	4.467626248239919273e-01	4.467626248239919273e-01	0.000000000000000000e+00	0.000000000000000000e+00
7.299999999999995381e-02	4.940891740638215790e-01	4.940891740638215790e-01	0.000000000000000000e+00	0.000000000000000000e+00
8.699999999999996625e-02	4.751585543678897294e-01	4.751585543678897294e-01	0.000000000000000000e+00	0.000000000000000000e+00
1.009999999999999787e-01	5.215385726229228025e-01	5.215385726229228025e-01	0.000000000000000000e+00	0.000000000000000000e+00
1.149999999999999356e-01	5.111267317901602159e-01	5.111267317901602159e-01	0.000000000000000000e+00	0.000000000000000000e+00
1.289999999999999480e-01	5.442553162580409110e-01	5.442553162580409110e-01	0.000000000000000000e+00	0.000000000000000000e+00
1.429999999999999605e-01	5.537205332481600628e-01	5.508810331516170722e-01	2.839500096543003636e-03	0.000000000000000000e+00
1.569999999999999729e-01	6.142984853225265107e-01	6.105124851938025232e-01	3.786000128724005282e-03	0.000000000000000000e+00
1.709999999999999853e-01	6.512132865874403764e-01	6.502667865552593796e-01	9.465000321810013205e-04	0.000000000000000000e+00
1.849999999999999423e-01	6.464806316634573724e-01	6.455341316312763755e-01	9.465000321810013205e-04	0.000000000000000000e+00
1.989999999999999547e-01	6.635181274845648458e-01	6.606786273880218552e-01	2.839500096543003636e-03	0.000000000000000000e+00
2.129999999999999671e-01	6.360686670202325699e-01	6.313361668593275855e-01	4.732500160905006061e-03	0.000000000000000000e+00
2.269999999999999241e-01	5.717045910066798076e-01	5.679185908779558201e-01	3.786000128724005282e-03	0.000000000000000000e+00
2.409999999999999365e-01	5.840092771407263683e-01	5.735977767867354027e-01	1.041150035399101420e-02	0.000000000000000000e+00
2.549999999999999489e-01	5.764369983097379357e-01	5.650789979235659732e-01	1.135800038617201455e-02	0.000000000000000000e+00
2.689999999999999614e-01	5.272170466215436724e-01	5.054475458813806332e-01	2.176950074016302875e-02	0.000000000000000000e+00
2.829999999999999738e-01	5.376286398333814942e-01	5.082871388357704800e-01	2.934150099761103844e-02	0.000000000000000000e+00
2.969999999999999307e-01	5.338421754154236698e-01	4.940891740638215790e-01	3.975300135160205611e-02	0.000000000000000000e+00
3.109999999999999987e-01	4.713704494613054075e-01	4.107944474017213299e-01	6.057600205958408451e-02	0.000000000000000000e+00
3.249999999999999001e-01	4.846213880066082003e-01	4.089013854321281172e-01	7.572000257448009697e-02	0.000000000000000000e+00
3.389999999999999125e-01	4.761015567545088256e-01	3.682005530858746822e-01	1.079010036686341434e-01	0.000000000000000000e+00
3.529999999999999249e-01	4.533837916830760761e-01	3.142482869524688693e-01	1.391355047306071790e-01	0.000000000000000000e+00
3.669999999999999374e-01	4.467573009741101497e-01	2.839592954389779100e-01	1.627980055351322120e-01	0.000000000000000000e+00
3.809999999999999498e-01	4.732582804388635878e-01	2.527237729406903166e-01	2.205345074981732711e-01	0.000000000000000000e+00
3.949999999999999623e-01	5.167963069425650646e-01	2.214882504424027510e-01	2.934150099761104191e-01	1.893046524051887180e-03
4.089999999999999747e-01	4.836672891380659478e-01	1.751082321873697056e-01	3.066660104266443754e-01	1.893046524051887180e-03
4.229999999999998761e-01	5.035419326569314791e-01	1.183163730995741292e-01	3.833325130333054553e-01	1.893046524051887180e-03
4.369999999999998885e-01	4.978621586484556771e-01	9.465309847965930334e-02	4.013160136447445070e-01	1.893046524051887180e-03
4.509999999999999010e-01	5.319353008565058660e-01	6.909676189015129255e-02	4.618920157043286401e-01	9.465232620259435899e-04
4.649999999999999134e-01	5.631697555203220018e-01	6.625716893576151512e-02	4.940730167984826449e-01	2.839569786077830553e-03
4.789999999999999258e-01	6.625514696383960622e-01	4.070083234625350432e-02	6.171180209820128493e-01	4.732616310129717299e-03
4.929999999999999383e-01	6.483534275156747073e-01	2.271674363511822989e-02	6.190110210463748430e-01	6.625662834181604045e-03
5.069999999999998952e-01	6.530858657713485282e-01	2.082368166552504493e-02	6.256365212716418212e-01	6.625662834181604045e-03
5.210000000000000187e-01	6.947319292156095560e-01	1.703755772633867155e-02	6.634965225588818072e-01	1.419784893038915363e-02
5.350000000000000311e-01	7.609865290842769969e-01	4.732654923982964994e-03	7.420560252299048809e-01	1.419784893038915363e-02
5.489999999999998215e-01	7.969538012809908034e-01	6.625716893576150818e-03	7.676115260987920186e-01	2.271655828862264442e-02
5.629999999999998339e-01	7.600404316206977873e-01	8.518778863169335774e-03	7.259655246828280450e-01	2.555612807470047584e-02
5.769999999999998463e-01	8.603695590884782307e-01	9.465309847965929120e-04	8.187225278365660719e-01	4.070050026711557328e-02
5.909999999999998588e-01	8.660488612695483868e-01	9.465309847965929120e-04	8.120970276112989827e-01	5.300530267345283236e-02
6.049999999999998712e-01	9.152679082859829229e-01	9.465309847965929120e-04	8.187225278365660719e-01	9.559884946462028632e-02
6.189999999999998836e-01	9.701655838179843450e-01	9.465309847965929120e-04	8.461710287698150923e-01	1.230480240633726463e-01
6.329999999999998961e-01	9.777385287763044053e-01	0.000000000000000000e+00	8.149365277078420844e-01	1.628020010684622931e-01
6.469999999999999085e-01	1.012760702515837163e+00	0.000000000000000000e+00	7.818090265815069717e-01	2.309516759343302195e-01
6.609999999999999210e-01	1.112145877327010757e+00	0.000000000000000000e+00	7.723440262596970030e-01	3.398018510673137538e-01
6.749999999999999334e-01	1.216263227081260112e+00	0.000000000000000000e+00	7.808625265493260859e-01	4.354007005319340262e-01
6.889999999999999458e-01	1.298611749760849587e+00	0.000000000000000000e+00	7.401630251655429982e-01	5.584487245953065893e-01
7.029999999999999583e-01	1.415036178446240633e+00	0.000000000000000000e+00	6.559245223014338322e-01	7.591116561448066902e-01
7.169999999999999707e-01	1.515370292423314114e+00	0.000000000000000000e+00	5.480235186327997443e-01	9.673467737905143693e-01
7.309999999999999831e-01	1.628955011943557629e+00	0.000000000000000000e+00	4.694640159617766151e-01	1.159490995981780959e+00
7.449999999999999956e-01	1.651674357813573080e+00	0.000000000000000000e+00	3.558840121000564349e-01	1.295790345713516700e+00
7.590000000000000080e-01	1.890199056118528897e+00	0.000000000000000000e+00	3.218100109415403809e-01	1.568389045176988406e+00
7.729999999999997984e-01	1.904399135114032360e+00	0.000000000000000000e+00	2.309460078521643200e-01	1.673453127261868012e+00
7.869999999999998108e-01	2.073827681750784357e+00	0.000000000000000000e+00	1.949790066292862722e-01	1.878848675121497891e+00
8.009999999999998233e-01	2.037861447112789381e+00	0.000000000000000000e+00	1.277775043444351610e-01	1.910083942768354026e+00
8.150000000000000577e-01	2.245150715161974286e+00	0.000000000000000000e+00	1.003290034111861267e-01	2.144821711750787951e+00
8.289999999999998481e-01	2.178894923094575997e+00	0.000000000000000000e+00	6.625500225267008658e-02	2.112639920841905994e+00
8.429999999999998606e-01	2.301943597593607116e+00	0.000000000000000000e+00	3.975300135160205611e-02	2.262190596242005025e+00
8.569999999999998730e-01	2.216756875688791428e+00	0.000000000000000000e+00	2.460900083670602978e-02	2.192147874852085288e+00
8.709999999999998854e-01	2.244205957368163862e+00	0.000000000000000000e+00	2.839500096543003810e-02	2.215810956402733733e+00
8.849999999999998979e-01	2.125890898062595014e+00	0.000000000000000000e+00	1.419750048271501905e-02	2.111693397579879949e+00
8.989999999999999103e-01	1.972554268993461868e+00	0.000000000000000000e+00	8.518500289629011776e-03	1.964035768703832785e+00
9.129999999999999227e-01	1.830575779689570526e+00	0.000000000000000000e+00	8.518500289629011776e-03	1.822057279399941443e+00
9.269999999999999352e-01	1.585426417433765556e+00	0.000000000000000000e+00	1.893000064362002641e-03	1.583533417369403562e+00
9.409999999999999476e-01	1.547565463722883061e+00	0.000000000000000000e+00	2.839500096543003636e-03	1.544725963626339960e+00
9.549999999999999600e-01	1.239945473253985853e+00	0.000000000000000000e+00	0.000000000000000000e+00	1.239945473253985853e+00
9.689999999999999725e-01	1.096073937426042644e+00	0.000000000000000000e+00	0.000000000000000000e+00	1.096073937426042644e+00
9.829999999999999849e-01	8.556570288714530070e-01	0.000000000000000000e+00	0.000000000000000000e+00	8.556570288714530070e-01
9.969999999999999973e-01	6.502614577819783026e-01	0.000000000000000000e+00	9.465000321810013205e-04	6.493149577497973057e-01
1.011000000000000121e+00	4.212028283716999222e-01	0.000000000000000000e+00	9.465000321810013205e-04	4.202563283395189253e-01
1.024999999999999911e+00	3.303365952172093167e-01	0.000000000000000000e+00	9.465000321810013205e-04	3.293900951850283199e-01
1.038999999999999702e+00	2.120211874639664207e-01	0.000000000000000000e+00	9.465000321810013205e-04	2.110746874317854238e-01
1.052999999999999936e+00	1.457645823519953254e-01	0.000000000000000000e+00	0.000000000000000000e+00	1.457645823519953254e-01
1.066999999999999726e+00	1.012779890367759561e-01	0.000000000000000000e+00	0.000000000000000000e+00	1.012779890367759561e-01
1.080999999999999961e+00	6.152401203168632315e-02	0.000000000000000000e+00	0.000000000000000000e+00	6.152401203168632315e-02
1.094999999999999751e+00	4.543311657724528885e-02	0.000000000000000000e+00	0.000000000000000000e+00	4.543311657724528885e-02
1.108999999999999986e+00	4.164702352914152056e-02	0.000000000000000000e+00	0.000000000000000000e+00	4.164702352914152056e-02
1.122999999999999776e+00	2.177003502659670062e-02	0.000000000000000000e+00	0.000000000000000000e+00	2.177003502659670062e-02
1.137000000000000011e+00	1.703741871646698158e-02	0.000000000000000000e+00	0.000000000000000000e+00	1.703741871646698158e-02
1.150999999999999801e+00	9.465232620259434598e-03	0.000000000000000000e+00	0.000000000000000000e+00	9.465232620259434598e-03
1.165000000000000036e+00	4.732616310129717299e-03	0.000000000000000000e+00	0.000000000000000000e+00	4.732616310129717299e-03
1.178999999999999826e+00	2.839569786077830553e-03	0.000000000000000000e+00	0.000000000000000000e+00	2.839569786077830553e-03
1.193000000000000060e+00	1.893046524051887180e-03	0.000000000000000000e+00	0.000000000000000000e+00	1.893046524051887180e-03
