# Supplementary material for: Distinct activation mechanisms of CXCR4 and ACKR3 revealed by single-molecule analysis of their conformational landscapes
Source: eLife. 2025 Apr 15;13:RP100098. doi: 10.7554/eLife.100098 (PMC11999697; doi:10.7554/eLife.100098)
Supplement: Figure 2—source data 2. [file elife-100098-fig2-data2.csv]

# initial FRET	final FRET	density
-2.000000000000000111e-01	-2.000000000000000111e-01	3.095141377876073076e-248
-1.858585858585858619e-01	-2.000000000000000111e-01	8.278021308063341440e-239
-1.717171717171717404e-01	-2.000000000000000111e-01	2.056623185944217734e-189
-1.575757575757575912e-01	-2.000000000000000111e-01	1.321427624279367278e-220
-1.434343434343434420e-01	-2.000000000000000111e-01	1.449204948851089507e-180
-1.292929292929292928e-01	-2.000000000000000111e-01	1.122558561199017909e-172
-1.151515151515151714e-01	-2.000000000000000111e-01	6.270187150678298698e-195
-1.010101010101010222e-01	-2.000000000000000111e-01	8.351722207126496869e-187
-8.686868686868688683e-02	-2.000000000000000111e-01	6.747555913004273404e-179
-7.272727272727275150e-02	-2.000000000000000111e-01	3.306677636243904661e-171
-5.858585858585860229e-02	-2.000000000000000111e-01	9.829063460537337091e-164
-4.444444444444445308e-02	-2.000000000000000111e-01	1.772177974783189637e-156
-3.030303030303033163e-02	-2.000000000000000111e-01	1.938105638776187146e-149
-1.616161616161618242e-02	-2.000000000000000111e-01	1.285649159754691405e-142
-2.020202020202033211e-03	-2.000000000000000111e-01	5.172999190211835551e-136
1.212121212121208824e-02	-2.000000000000000111e-01	1.262517089625522660e-129
2.626262626262623745e-02	-2.000000000000000111e-01	1.868990249673470371e-123
4.040404040404038666e-02	-2.000000000000000111e-01	1.678230931278413345e-117
5.454545454545450811e-02	-2.000000000000000111e-01	9.140528822743624266e-112
6.868686868686868507e-02	-2.000000000000000111e-01	3.019714189589178828e-106
8.282828282828280653e-02	-2.000000000000000111e-01	6.051113148000345075e-101
9.696969696969692798e-02	-2.000000000000000111e-01	7.354948320245960212e-96
1.111111111111111049e-01	-2.000000000000000111e-01	5.422491705155540476e-91
1.252525252525252264e-01	-2.000000000000000111e-01	2.424895839361949983e-86
1.393939393939393478e-01	-2.000000000000000111e-01	6.577520412458222217e-82
1.535353535353535248e-01	-2.000000000000000111e-01	1.082196809605898970e-77
1.676767676767676463e-01	-2.000000000000000111e-01	1.080003664284745711e-73
1.818181818181817677e-01	-2.000000000000000111e-01	6.537612178880916510e-70
1.959595959595959447e-01	-2.000000000000000111e-01	2.400425095634850187e-66
2.101010101010100661e-01	-2.000000000000000111e-01	5.346238520290508703e-63
2.242424242424241876e-01	-2.000000000000000111e-01	7.258362970699241213e-60
2.383838383838383645e-01	-2.000000000000000111e-01	9.906419607271367215e-57
2.525252525252524860e-01	-2.000000000000000111e-01	2.675319599700152493e-52
2.666666666666666075e-01	-2.000000000000000111e-01	1.064669752793054005e-47
2.808080808080807844e-01	-2.000000000000000111e-01	2.598112091461699885e-43
2.949494949494949059e-01	-2.000000000000000111e-01	3.846018745248537702e-39
3.090909090909090273e-01	-2.000000000000000111e-01	3.453345977373730091e-35
3.232323232323231488e-01	-2.000000000000000111e-01	1.880804701191423760e-31
3.373737373737373813e-01	-2.000000000000000111e-01	6.213298623917217673e-28
3.515151515151515027e-01	-2.000000000000000111e-01	1.245018106253786710e-24
3.656565656565656242e-01	-2.000000000000000111e-01	1.513226793105904695e-21
3.797979797979797456e-01	-2.000000000000000111e-01	1.115596882120726381e-18
3.939393939393938671e-01	-2.000000000000000111e-01	4.988678037172458639e-16
4.080808080808079885e-01	-2.000000000000000111e-01	1.353127046660913775e-13
4.222222222222222210e-01	-2.000000000000000111e-01	2.226212354036329951e-11
4.363636363636363424e-01	-2.000000000000000111e-01	2.221618671137280798e-09
4.505050505050504639e-01	-2.000000000000000111e-01	1.344767979786797858e-07
4.646464646464645853e-01	-2.000000000000000111e-01	4.937420514324273040e-06
4.787878787878787068e-01	-2.000000000000000111e-01	1.099582424054004737e-04
4.929292929292928283e-01	-2.000000000000000111e-01	1.485355389180610967e-03
5.070707070707070052e-01	-2.000000000000000111e-01	1.217048478740084816e-02
5.212121212121212377e-01	-2.000000000000000111e-01	6.048675611790958750e-02
5.353535353535352481e-01	-2.000000000000000111e-01	1.823423824838217300e-01
5.494949494949494806e-01	-2.000000000000000111e-01	3.334186360537836902e-01
5.636363636363634910e-01	-2.000000000000000111e-01	3.698001055741840792e-01
5.777777777777777235e-01	-2.000000000000000111e-01	2.487820864196609305e-01
5.919191919191919560e-01	-2.000000000000000111e-01	1.015187111160803651e-01
6.060606060606059664e-01	-2.000000000000000111e-01	2.512742582023066648e-02
6.202020202020201989e-01	-2.000000000000000111e-01	3.772461519316362005e-03
6.343434343434342093e-01	-2.000000000000000111e-01	3.435393994192542546e-04
6.484848484848484418e-01	-2.000000000000000111e-01	1.897593571135035604e-05
6.626262626262624522e-01	-2.000000000000000111e-01	6.357769275841974219e-07
6.767676767676766847e-01	-2.000000000000000111e-01	1.292055713527479442e-08
6.909090909090909172e-01	-2.000000000000000111e-01	1.592695060404190647e-10
7.050505050505049276e-01	-2.000000000000000111e-01	1.190855152504823725e-12
7.191919191919191601e-01	-2.000000000000000111e-01	5.400825701205148945e-15
7.333333333333331705e-01	-2.000000000000000111e-01	1.485743941365575114e-17
7.474747474747474030e-01	-2.000000000000000111e-01	2.479061801547866619e-20
7.616161616161616355e-01	-2.000000000000000111e-01	2.511142167556867730e-23
7.757575757575756459e-01	-2.000000000000000111e-01	2.127082273527836185e-26
7.898989898989898784e-01	-2.000000000000000111e-01	1.348630455919802285e-26
8.040404040404041108e-01	-2.000000000000000111e-01	1.930728348728114267e-26
8.181818181818181213e-01	-2.000000000000000111e-01	1.718718851305109253e-26
8.323232323232323537e-01	-2.000000000000000111e-01	9.503958615806539813e-27
8.464646464646463642e-01	-2.000000000000000111e-01	3.291382243616371031e-27
8.606060606060605966e-01	-2.000000000000000111e-01	1.150772661984641066e-27
8.747474747474748291e-01	-2.000000000000000111e-01	3.924810598886122329e-27
8.888888888888888395e-01	-2.000000000000000111e-01	1.960623306217854286e-26
9.030303030303030720e-01	-2.000000000000000111e-01	6.112727964002375607e-26
9.171717171717170825e-01	-2.000000000000000111e-01	1.159994578052840490e-25
9.313131313131313149e-01	-2.000000000000000111e-01	1.337367030148313824e-25
9.454545454545453254e-01	-2.000000000000000111e-01	9.360071786969783919e-26
9.595959595959595578e-01	-2.000000000000000111e-01	3.975279500522427372e-26
9.737373737373737903e-01	-2.000000000000000111e-01	1.024298318000563687e-26
9.878787878787878007e-01	-2.000000000000000111e-01	1.601066506682246030e-27
1.002020202020202033e+00	-2.000000000000000111e-01	1.518072824213692244e-28
1.016161616161616044e+00	-2.000000000000000111e-01	8.731004847822449907e-30
1.030303030303030276e+00	-2.000000000000000111e-01	3.046489842088675992e-31
1.044444444444444509e+00	-2.000000000000000111e-01	6.736924608740022908e-33
1.058585858585858519e+00	-2.000000000000000111e-01	9.697467864912185921e-34
1.072727272727272751e+00	-2.000000000000000111e-01	1.637572652094633563e-33
1.086868686868686762e+00	-2.000000000000000111e-01	1.832325586145993223e-33
1.101010101010100994e+00	-2.000000000000000111e-01	1.244082093019980213e-33
1.115151515151515005e+00	-2.000000000000000111e-01	5.123550975972703122e-34
1.129292929292929237e+00	-2.000000000000000111e-01	1.279876313445895754e-34
1.143434343434343470e+00	-2.000000000000000111e-01	1.939277043941016717e-35
1.157575757575757480e+00	-2.000000000000000111e-01	1.782323880716934081e-36
1.171717171717171713e+00	-2.000000000000000111e-01	9.935925129567278958e-38
1.185858585858585723e+00	-2.000000000000000111e-01	3.359734114376966907e-39
1.199999999999999956e+00	-2.000000000000000111e-01	6.890907539689331004e-41
-2.000000000000000111e-01	-1.858585858585858619e-01	2.711495472922607588e-244
-1.858585858585858619e-01	-1.858585858585858619e-01	7.251952192600920896e-235
-1.717171717171717404e-01	-1.858585858585858619e-01	1.176456560243465992e-225
-1.575757575757575912e-01	-1.858585858585858619e-01	1.397753029765412067e-178
-1.434343434343434420e-01	-1.858585858585858619e-01	6.909435494158144744e-208
-1.292929292929292928e-01	-1.858585858585858619e-01	2.501429539176829872e-199
-1.151515151515151714e-01	-1.858585858585858619e-01	1.500986767411259402e-163
-1.010101010101010222e-01	-1.858585858585858619e-01	8.493752599530209527e-157
-8.686868686868688683e-02	-1.858585858585858619e-01	5.911189532897517017e-175
-7.272727272727275150e-02	-1.858585858585858619e-01	2.896811599087021428e-167
-5.858585858585860229e-02	-1.858585858585858619e-01	8.610741105614979439e-160
-4.444444444444445308e-02	-1.858585858585858619e-01	1.552514723192396723e-152
-3.030303030303033163e-02	-1.858585858585858619e-01	1.697875486094982370e-145
-1.616161616161618242e-02	-1.858585858585858619e-01	1.126291647646465682e-138
-2.020202020202033211e-03	-1.858585858585858619e-01	4.531800718318013361e-132
1.212121212121208824e-02	-1.858585858585858619e-01	1.106026823063689130e-125
2.626262626262623745e-02	-1.858585858585858619e-01	1.637327025948873149e-119
4.040404040404038666e-02	-1.858585858585858619e-01	1.470212520701000485e-113
5.454545454545450811e-02	-1.858585858585858619e-01	8.007551116798945455e-108
6.868686868686868507e-02	-1.858585858585858619e-01	2.645417603698722771e-102
8.282828282828280653e-02	-1.858585858585858619e-01	5.301071677053781895e-97
9.696969696969692798e-02	-1.858585858585858619e-01	6.443295258007060667e-92
1.111111111111111049e-01	-1.858585858585858619e-01	4.750368612592146208e-87
1.252525252525252264e-01	-1.858585858585858619e-01	2.124327703761174550e-82
1.393939393939393478e-01	-1.858585858585858619e-01	5.762230724963418927e-78
1.535353535353535248e-01	-1.858585858585858619e-01	9.480575697779521268e-74
1.676767676767676463e-01	-1.858585858585858619e-01	9.461363356207040525e-70
1.818181818181817677e-01	-1.858585858585858619e-01	5.727270453587616087e-66
1.959595959595959447e-01	-1.858585858585858619e-01	2.102890416691970614e-62
2.101010101010100661e-01	-1.858585858585858619e-01	4.683393016650958962e-59
2.242424242424241876e-01	-1.858585858585858619e-01	6.326739236354613498e-56
2.383838383838383645e-01	-1.858585858585858619e-01	5.184612468016022728e-53
2.525252525252524860e-01	-1.858585858585858619e-01	2.610268506654820382e-50
2.666666666666666075e-01	-1.858585858585858619e-01	2.132343500991593294e-47
2.808080808080807844e-01	-1.858585858585858619e-01	3.322501564730740350e-43
2.949494949494949059e-01	-1.858585858585858619e-01	4.897476133718043305e-39
3.090909090909090273e-01	-1.858585858585858619e-01	4.397310757848041526e-35
3.232323232323231488e-01	-1.858585858585858619e-01	2.394918094465431990e-31
3.373737373737373813e-01	-1.858585858585858619e-01	7.911688685508007699e-28
3.515151515151515027e-01	-1.858585858585858619e-01	1.585340776387471585e-24
3.656565656565656242e-01	-1.858585858585858619e-01	1.926863655221108725e-21
3.797979797979797456e-01	-1.858585858585858619e-01	1.420542575527872791e-18
3.939393939393938671e-01	-1.858585858585858619e-01	6.352321040851747572e-16
4.080808080808079885e-01	-1.858585858585858619e-01	1.723001032618578420e-13
4.222222222222222210e-01	-1.858585858585858619e-01	2.834742084491111063e-11
4.363636363636363424e-01	-1.858585858585858619e-01	2.828892729548339224e-09
4.505050505050504639e-01	-1.858585858585858619e-01	1.712357035152594527e-07
4.646464646464645853e-01	-1.858585858585858619e-01	6.287052398846002773e-06
4.787878787878787068e-01	-1.858585858585858619e-01	1.400150604312824895e-04
4.929292929292928283e-01	-1.858585858585858619e-01	1.891373670845794509e-03
5.070707070707070052e-01	-1.858585858585858619e-01	1.549725719244704307e-02
5.212121212121212377e-01	-1.858585858585858619e-01	7.702066373448492043e-02
5.353535353535352481e-01	-1.858585858585858619e-01	2.321852290847670475e-01
5.494949494949494806e-01	-1.858585858585858619e-01	4.245578089896184237e-01
5.636363636363634910e-01	-1.858585858585858619e-01	4.708840646849121181e-01
5.777777777777777235e-01	-1.858585858585858619e-01	3.167860644392991865e-01
5.919191919191919560e-01	-1.858585858585858619e-01	1.292686037979609570e-01
6.060606060606059664e-01	-1.858585858585858619e-01	3.199594653151128371e-02
6.202020202020201989e-01	-1.858585858585858619e-01	4.803654696974529389e-03
6.343434343434342093e-01	-1.858585858585858619e-01	4.374450583965571859e-04
6.484848484848484418e-01	-1.858585858585858619e-01	2.416296156834851856e-05
6.626262626262624522e-01	-1.858585858585858619e-01	8.095650038522653290e-07
6.767676767676766847e-01	-1.858585858585858619e-01	1.645235999165513360e-08
6.909090909090909172e-01	-1.858585858585858619e-01	2.028054392670015256e-10
7.050505050505049276e-01	-1.858585858585858619e-01	1.516372511199747168e-12
7.191919191919191601e-01	-1.858585858585858619e-01	6.877128274996637977e-15
7.333333333333331705e-01	-1.858585858585858619e-01	1.891838681458972083e-17
7.474747474747474030e-01	-1.858585858585858619e-01	3.156752568332319846e-20
7.616161616161616355e-01	-1.858585858585858619e-01	3.463241137176757577e-23
7.757575757575756459e-01	-1.858585858585858619e-01	9.982364910493208448e-24
7.898989898989898784e-01	-1.858585858585858619e-01	2.295264271980668690e-23
8.040404040404041108e-01	-1.858585858585858619e-01	3.285351779963800945e-23
8.181818181818181213e-01	-1.858585858585858619e-01	2.922845171513002995e-23
8.323232323232323537e-01	-1.858585858585858619e-01	1.615302874726128337e-23
8.464646464646463642e-01	-1.858585858585858619e-01	5.584366940836010556e-24
8.606060606060605966e-01	-1.858585858585858619e-01	1.847591608564479500e-24
8.747474747474748291e-01	-1.858585858585858619e-01	5.717844635188603771e-24
8.888888888888888395e-01	-1.858585858585858619e-01	2.829464326225310397e-23
9.030303030303030720e-01	-1.858585858585858619e-01	8.795282171327430912e-23
9.171717171717170825e-01	-1.858585858585858619e-01	1.666539302158558330e-22
9.313131313131313149e-01	-1.858585858585858619e-01	1.919873790872196007e-22
9.454545454545453254e-01	-1.858585858585858619e-01	1.343158253929652944e-22
9.595959595959595578e-01	-1.858585858585858619e-01	5.703294343141726218e-23
9.737373737373737903e-01	-1.858585858585858619e-01	1.469393271491243888e-23
9.878787878787878007e-01	-1.858585858585858619e-01	2.296660445821513149e-24
1.002020202020202033e+00	-1.858585858585858619e-01	2.177546357110005658e-25
1.016161616161616044e+00	-1.858585858585858619e-01	1.252371332007924500e-26
1.030303030303030276e+00	-1.858585858585858619e-01	4.371549733511323828e-28
1.044444444444444509e+00	-1.858585858585858619e-01	1.052667890664550538e-29
1.058585858585858519e+00	-1.858585858585858619e-01	4.017828380222543288e-30
1.072727272727272751e+00	-1.858585858585858619e-01	7.196554213803192784e-30
1.086868686868686762e+00	-1.858585858585858619e-01	8.054549912098263111e-30
1.101010101010100994e+00	-1.858585858585858619e-01	5.468751049217167107e-30
1.115151515151515005e+00	-1.858585858585858619e-01	2.252216719813671874e-30
1.129292929292929237e+00	-1.858585858585858619e-01	5.626095741042531929e-31
1.143434343434343470e+00	-1.858585858585858619e-01	8.524697428178557657e-32
1.157575757575757480e+00	-1.858585858585858619e-01	7.834760819553859166e-33
1.171717171717171713e+00	-1.858585858585858619e-01	4.367645956684312942e-34
1.185858585858585723e+00	-1.858585858585858619e-01	1.476875975698096600e-35
1.199999999999999956e+00	-1.858585858585858619e-01	3.029113450547985707e-37
-2.000000000000000111e-01	-1.717171717171717404e-01	1.440828169672347119e-240
-1.858585858585858619e-01	-1.717171717171717404e-01	3.853525520747913503e-231
-1.717171717171717404e-01	-1.717171717171717404e-01	6.251427558540542910e-222
-1.575757575757575912e-01	-1.717171717171717404e-01	6.151415760760687744e-213
-1.434343434343434420e-01	-1.717171717171717404e-01	3.671519792883207641e-204
-1.292929292929292928e-01	-1.717171717171717404e-01	9.478153002323021516e-165
-1.151515151515151714e-01	-1.717171717171717404e-01	2.918852864927242295e-187
-1.010101010101010222e-01	-1.717171717171717404e-01	3.887834239840956323e-179
-8.686868686868688683e-02	-1.717171717171717404e-01	3.141074172291806542e-171
-7.272727272727275150e-02	-1.717171717171717404e-01	1.539301023390771652e-163
-5.858585858585860229e-02	-1.717171717171717404e-01	4.575555622439131764e-156
-4.444444444444445308e-02	-1.717171717171717404e-01	8.249716703933351968e-149
-3.030303030303033163e-02	-1.717171717171717404e-01	9.022131357011013781e-142
-1.616161616161618242e-02	-1.717171717171717404e-01	5.984862425154682493e-135
-2.020202020202033211e-03	-1.717171717171717404e-01	2.408097753813508336e-128
1.212121212121208824e-02	-1.717171717171717404e-01	5.877179687010798285e-122
2.626262626262623745e-02	-1.717171717171717404e-01	8.700390407123826045e-116
4.040404040404038666e-02	-1.717171717171717404e-01	7.812381249731729089e-110
5.454545454545450811e-02	-1.717171717171717404e-01	4.255033993160054124e-104
6.868686868686868507e-02	-1.717171717171717404e-01	1.405715898842040634e-98
8.282828282828280653e-02	-1.717171717171717404e-01	2.816871260689899392e-93
9.696969696969692798e-02	-1.717171717171717404e-01	3.423823452644977690e-88
1.111111111111111049e-01	-1.717171717171717404e-01	2.524240035638002858e-83
1.252525252525252264e-01	-1.717171717171717404e-01	1.128820447957622745e-78
1.393939393939393478e-01	-1.717171717171717404e-01	3.061921278660613471e-74
1.535353535353535248e-01	-1.717171717171717404e-01	5.037767490847576677e-70
1.676767676767676463e-01	-1.717171717171717404e-01	5.027559025349818880e-66
1.818181818181817677e-01	-1.717171717171717404e-01	3.043345208365880624e-62
1.959595959595959447e-01	-1.717171717171717404e-01	1.117429849372946946e-58
2.101010101010100661e-01	-1.717171717171717404e-01	2.488653171081548963e-55
2.242424242424241876e-01	-1.717171717171717404e-01	3.361890829064263796e-52
2.383838383838383645e-01	-1.717171717171717404e-01	2.754723825016520336e-49
2.525252525252524860e-01	-1.717171717171717404e-01	1.369142673965818972e-46
2.666666666666666075e-01	-1.717171717171717404e-01	4.128606094432035471e-44
2.808080808080807844e-01	-1.717171717171717404e-01	7.803221534562370819e-42
2.949494949494949059e-01	-1.717171717171717404e-01	4.619679173336733675e-39
3.090909090909090273e-01	-1.717171717171717404e-01	3.401954896929370864e-35
3.232323232323231488e-01	-1.717171717171717404e-01	1.849770880634395716e-31
3.373737373737373813e-01	-1.717171717171717404e-01	6.110702040461903675e-28
3.515151515151515027e-01	-1.717171717171717404e-01	1.224459733829080300e-24
3.656565656565656242e-01	-1.717171717171717404e-01	1.488239621351186332e-21
3.797979797979797456e-01	-1.717171717171717404e-01	1.097175578031897495e-18
3.939393939393938671e-01	-1.717171717171717404e-01	4.906302443804262807e-16
4.080808080808079885e-01	-1.717171717171717404e-01	1.330783523478893185e-13
4.222222222222222210e-01	-1.717171717171717404e-01	2.189452001441769981e-11
4.363636363636363424e-01	-1.717171717171717404e-01	2.184934171775111797e-09
4.505050505050504639e-01	-1.717171717171717404e-01	1.322562485775764833e-07
4.646464646464645853e-01	-1.717171717171717404e-01	4.855891311287952971e-06
4.787878787878787068e-01	-1.717171717171717404e-01	1.081425558855712528e-04
4.929292929292928283e-01	-1.717171717171717404e-01	1.460828444239571080e-03
5.070707070707070052e-01	-1.717171717171717404e-01	1.196951954200524762e-02
5.212121212121212377e-01	-1.717171717171717404e-01	5.948796798425993321e-02
5.353535353535352481e-01	-1.717171717171717404e-01	1.793314521649397031e-01
5.494949494949494806e-01	-1.717171717171717404e-01	3.279130576660289620e-01
5.636363636363634910e-01	-1.717171717171717404e-01	3.636937778261744580e-01
5.777777777777777235e-01	-1.717171717171717404e-01	2.446740698598676989e-01
5.919191919191919560e-01	-1.717171717171717404e-01	9.984238243665023715e-02
6.060606060606059664e-01	-1.717171717171717404e-01	2.471250896323331711e-02
6.202020202020201989e-01	-1.717171717171717404e-01	3.710168712725805257e-03
6.343434343434342093e-01	-1.717171717171717404e-01	3.378667018307113658e-04
6.484848484848484418e-01	-1.717171717171717404e-01	1.866259539319328653e-05
6.626262626262624522e-01	-1.717171717171717404e-01	6.252786550836093941e-07
6.767676767676766847e-01	-1.717171717171717404e-01	1.270720634993240743e-08
6.909090909090909172e-01	-1.717171717171717404e-01	1.566395679731017384e-10
7.050505050505049276e-01	-1.717171717171717404e-01	1.171191568536444703e-12
7.191919191919191601e-01	-1.717171717171717404e-01	5.311648918895218877e-15
7.333333333333331705e-01	-1.717171717171717404e-01	1.461212999501581062e-17
7.474747474747474030e-01	-1.717171717171717404e-01	2.484845965848385069e-20
7.616161616161616355e-01	-1.717171717171717404e-01	2.799818218154430489e-21
7.757575757575756459e-01	-1.717171717171717404e-01	1.029581770845459605e-20
7.898989898989898784e-01	-1.717171717171717404e-01	2.370509513675403335e-20
8.040404040404041108e-01	-1.717171717171717404e-01	3.390979447019874124e-20
8.181818181818181213e-01	-1.717171717171717404e-01	3.015011453428909804e-20
8.323232323232323537e-01	-1.717171717171717404e-01	1.665283792780335715e-20
8.464646464646463642e-01	-1.717171717171717404e-01	5.748844357222507049e-21
8.606060606060605966e-01	-1.717171717171717404e-01	1.814252368712369031e-21
8.747474747474748291e-01	-1.717171717171717404e-01	5.081878810367864437e-21
8.888888888888888395e-01	-1.717171717171717404e-01	2.483673671826106184e-20
9.030303030303030720e-01	-1.717171717171717404e-01	7.687109271129002603e-20
9.171717171717170825e-01	-1.717171717171717404e-01	1.453361744569493466e-19
9.313131313131313149e-01	-1.717171717171717404e-01	1.672393225164547044e-19
9.454545454545453254e-01	-1.717171717171717404e-01	1.169334796394179162e-19
9.595959595959595578e-01	-1.717171717171717404e-01	4.963707618535339606e-20
9.737373737373737903e-01	-1.717171717171717404e-01	1.278646187083665291e-20
9.878787878787878007e-01	-1.717171717171717404e-01	1.998359736534671558e-21
1.002020202020202033e+00	-1.717171717171717404e-01	1.894635609135344243e-22
1.016161616161616044e+00	-1.717171717171717404e-01	1.089641814856612909e-23
1.030303030303030276e+00	-1.717171717171717404e-01	3.808047508722041604e-25
1.044444444444444509e+00	-1.717171717171717404e-01	1.146076346649429332e-26
1.058585858585858519e+00	-1.717171717171717404e-01	1.049970488936969978e-26
1.072727272727272751e+00	-1.717171717171717404e-01	1.918673473534083408e-26
1.086868686868686762e+00	-1.717171717171717404e-01	2.147608677081076846e-26
1.101010101010100994e+00	-1.717171717171717404e-01	1.458149940335223981e-26
1.115151515151515005e+00	-1.717171717171717404e-01	6.005154835348974596e-27
1.129292929292929237e+00	-1.717171717171717404e-01	1.500103242572118217e-27
1.143434343434343470e+00	-1.717171717171717404e-01	2.272966341590833662e-28
1.157575757575757480e+00	-1.717171717171717404e-01	2.089006417799135091e-29
1.171717171717171713e+00	-1.717171717171717404e-01	1.164558899030615415e-30
1.185858585858585723e+00	-1.717171717171717404e-01	3.937839919537411835e-32
1.199999999999999956e+00	-1.717171717171717404e-01	8.076618526303226686e-34
-2.000000000000000111e-01	-1.575757575757575912e-01	4.643980768558854738e-237
-1.858585858585858619e-01	-1.575757575757575912e-01	1.242042513216370637e-227
-1.717171717171717404e-01	-1.575757575757575912e-01	2.014918223412274599e-218
-1.575757575757575912e-01	-1.575757575757575912e-01	1.982683091246014933e-209
-1.434343434343434420e-01	-1.575757575757575912e-01	1.183379647208778344e-200
-1.292929292929292928e-01	-1.575757575757575912e-01	4.284200653394810438e-192
-1.151515151515151714e-01	-1.575757575757575912e-01	9.407850887046366567e-184
-1.010101010101010222e-01	-1.575757575757575912e-01	1.022642944691732663e-151
-8.686868686868688683e-02	-1.575757575757575912e-01	1.012409971118001375e-167
-7.272727272727275150e-02	-1.575757575757575912e-01	5.850946345254292545e-142
-5.858585858585860229e-02	-1.575757575757575912e-01	1.474762417055764541e-152
-4.444444444444445308e-02	-1.575757575757575912e-01	2.658993389415889308e-145
-3.030303030303033163e-02	-1.575757575757575912e-01	2.907952905153489988e-138
-1.616161616161618242e-02	-1.575757575757575912e-01	1.929000743595932789e-131
-2.020202020202033211e-03	-1.575757575757575912e-01	7.761619291633446796e-125
1.212121212121208824e-02	-1.575757575757575912e-01	1.894293173133457822e-118
2.626262626262623745e-02	-1.575757575757575912e-01	2.804251544037589507e-112
4.040404040404038666e-02	-1.575757575757575912e-01	2.518034395439311618e-106
5.454545454545450811e-02	-1.575757575757575912e-01	1.371454066240628025e-100
6.868686868686868507e-02	-1.575757575757575912e-01	4.530809414176624827e-95
8.282828282828280653e-02	-1.575757575757575912e-01	9.079151092509843593e-90
9.696969696969692798e-02	-1.575757575757575912e-01	1.103543908097558349e-84
1.111111111111111049e-01	-1.575757575757575912e-01	8.135962182049982338e-80
1.252525252525252264e-01	-1.575757575757575912e-01	3.638338993977214485e-75
1.393939393939393478e-01	-1.575757575757575912e-01	9.868981776812419632e-71
1.535353535353535248e-01	-1.575757575757575912e-01	1.623740016612835914e-66
1.676767676767676463e-01	-1.575757575757575912e-01	1.620449954092772107e-62
1.818181818181817677e-01	-1.575757575757575912e-01	9.809113622803065112e-59
1.959595959595959447e-01	-1.575757575757575912e-01	3.601628933997640079e-55
2.101010101010100661e-01	-1.575757575757575912e-01	8.021272941040448131e-52
2.242424242424241876e-01	-1.575757575757575912e-01	1.083584658294308395e-48
2.383838383838383645e-01	-1.575757575757575912e-01	8.878871542150475475e-46
2.525252525252524860e-01	-1.575757575757575912e-01	4.412942710337099538e-43
2.666666666666666075e-01	-1.575757575757575912e-01	1.330377053749266593e-40
2.808080808080807844e-01	-1.575757575757575912e-01	2.432762687742568891e-38
2.949494949494949059e-01	-1.575757575757575912e-01	2.700118786104346950e-36
3.090909090909090273e-01	-1.575757575757575912e-01	1.974530679609750352e-34
3.232323232323231488e-01	-1.575757575757575912e-01	9.406673997867942808e-32
3.373737373737373813e-01	-1.575757575757575912e-01	2.864613170875354260e-28
3.515151515151515027e-01	-1.575757575757575912e-01	5.736452273093401409e-25
3.656565656565656242e-01	-1.575757575757575912e-01	6.972197332155065426e-22
3.797979797979797456e-01	-1.575757575757575912e-01	5.140116050672134725e-19
3.939393939393938671e-01	-1.575757575757575912e-01	2.298534932698355918e-16
4.080808080808079885e-01	-1.575757575757575912e-01	6.234537009499192403e-14
4.222222222222222210e-01	-1.575757575757575912e-01	1.025728023580133718e-11
4.363636363636363424e-01	-1.575757575757575912e-01	1.023611482778233657e-09
4.505050505050504639e-01	-1.575757575757575912e-01	6.196022583288785689e-08
4.646464646464645853e-01	-1.575757575757575912e-01	2.274918013351024466e-06
4.787878787878787068e-01	-1.575757575757575912e-01	5.066329384721215311e-05
4.929292929292928283e-01	-1.575757575757575912e-01	6.843779502417877188e-04
5.070707070707070052e-01	-1.575757575757575912e-01	5.607554591258453493e-03
5.212121212121212377e-01	-1.575757575757575912e-01	2.786929139671117522e-02
5.353535353535352481e-01	-1.575757575757575912e-01	8.401430854559477357e-02
5.494949494949494806e-01	-1.575757575757575912e-01	1.536227386233923464e-01
5.636363636363634910e-01	-1.575757575757575912e-01	1.703855118414938641e-01
5.777777777777777235e-01	-1.575757575757575912e-01	1.146264224716561642e-01
5.919191919191919560e-01	-1.575757575757575912e-01	4.677477722227847690e-02
6.060606060606059664e-01	-1.575757575757575912e-01	1.157746913841146107e-02
6.202020202020201989e-01	-1.575757575757575912e-01	1.738162799862507301e-03
6.343434343434342093e-01	-1.575757575757575912e-01	1.582858835023035230e-04
6.484848484848484418e-01	-1.575757575757575912e-01	8.743168223808026258e-06
6.626262626262624522e-01	-1.575757575757575912e-01	2.929344265647589310e-07
6.767676767676766847e-01	-1.575757575757575912e-01	5.953153358894604983e-09
6.909090909090909172e-01	-1.575757575757575912e-01	7.338381960470680389e-11
7.050505050505049276e-01	-1.575757575757575912e-01	5.487142071374304977e-13
7.191919191919191601e-01	-1.575757575757575912e-01	2.489756930575811478e-15
7.333333333333331705e-01	-1.575757575757575912e-01	6.919279975821599278e-18
7.474747474747474030e-01	-1.575757575757575912e-01	3.052455031915491784e-19
7.616161616161616355e-01	-1.575757575757575912e-01	1.741565204957943260e-18
7.757575757575756459e-01	-1.575757575757575912e-01	6.454350952188028920e-18
7.898989898989898784e-01	-1.575757575757575912e-01	1.485043537827740913e-17
8.040404040404041108e-01	-1.575757575757575912e-01	2.123010819936752691e-17
8.181818181818181213e-01	-1.575757575757575912e-01	1.886494174332546761e-17
8.323232323232323537e-01	-1.575757575757575912e-01	1.041381320183437266e-17
8.464646464646463642e-01	-1.575757575757575912e-01	3.590857221077335087e-18
8.606060606060605966e-01	-1.575757575757575912e-01	1.089822346507520680e-18
8.747474747474748291e-01	-1.575757575757575912e-01	2.761825772024010741e-18
8.888888888888888395e-01	-1.575757575757575912e-01	1.327757205757579503e-17
9.030303030303030720e-01	-1.575757575757575912e-01	4.083823441937739376e-17
9.171717171717170825e-01	-1.575757575757575912e-01	7.696337152137608356e-17
9.313131313131313149e-01	-1.575757575757575912e-01	8.841568277621135391e-17
9.454545454545453254e-01	-1.575757575757575912e-01	6.176726223210328349e-17
9.595959595959595578e-01	-1.575757575757575912e-01	2.620797567846517964e-17
9.737373737373737903e-01	-1.575757575757575912e-01	6.749596064816836700e-18
9.878787878787878007e-01	-1.575757575757575912e-01	1.054748223942383170e-18
1.002020202020202033e+00	-1.575757575757575912e-01	9.999384435793191398e-20
1.016161616161616044e+00	-1.575757575757575912e-01	5.750735416723135966e-21
1.030303030303030276e+00	-1.575757575757575912e-01	2.017105098220203894e-22
1.044444444444444509e+00	-1.575757575757575912e-01	9.771478510082335842e-24
1.058585858585858519e+00	-1.575757575757575912e-01	1.686862063068011122e-23
1.072727272727272751e+00	-1.575757575757575912e-01	3.102971310723182667e-23
1.086868686868686762e+00	-1.575757575757575912e-01	3.473313979916765831e-23
1.101010101010100994e+00	-1.575757575757575912e-01	2.358256989333047108e-23
1.115151515151515005e+00	-1.575757575757575912e-01	9.712100229086678086e-24
1.129292929292929237e+00	-1.575757575757575912e-01	2.426107809928357781e-24
1.143434343434343470e+00	-1.575757575757575912e-01	3.676054578471919997e-25
1.157575757575757480e+00	-1.575757575757575912e-01	3.378537317553473493e-26
1.171717171717171713e+00	-1.575757575757575912e-01	1.883433992993289674e-27
1.185858585858585723e+00	-1.575757575757575912e-01	6.368644445202627748e-29
1.199999999999999956e+00	-1.575757575757575912e-01	1.306226580170521263e-30
-2.000000000000000111e-01	-1.434343434343434420e-01	6.204454948920133476e-218
-1.858585858585858619e-01	-1.434343434343434420e-01	2.428228755559340660e-224
-1.717171717171717404e-01	-1.434343434343434420e-01	3.939222947893032387e-215
-1.575757575757575912e-01	-1.434343434343434420e-01	3.876202339623996600e-206
-1.434343434343434420e-01	-1.434343434343434420e-01	2.313541169382983959e-197
-1.292929292929292928e-01	-1.434343434343434420e-01	8.375735220505313240e-189
-1.151515151515151714e-01	-1.434343434343434420e-01	1.839261846223297812e-180
-1.010101010101010222e-01	-1.434343434343434420e-01	2.449847770621719597e-172
-8.686868686868688683e-02	-1.434343434343434420e-01	1.419591689790993058e-142
-7.272727272727275150e-02	-1.434343434343434420e-01	1.069233493131345491e-139
-5.858585858585860229e-02	-1.434343434343434420e-01	6.243859190079768793e-134
-4.444444444444445308e-02	-1.434343434343434420e-01	2.939310792951378427e-126
-3.030303030303033163e-02	-1.434343434343434420e-01	5.685131398660163540e-135
-1.616161616161618242e-02	-1.434343434343434420e-01	3.771251829811499750e-128
-2.020202020202033211e-03	-1.434343434343434420e-01	1.517418856762870409e-121
1.212121212121208824e-02	-1.434343434343434420e-01	3.703397556419863546e-115
2.626262626262623745e-02	-1.434343434343434420e-01	5.482392334811553374e-109
4.040404040404038666e-02	-1.434343434343434420e-01	4.922829625416980525e-103
5.454545454545450811e-02	-1.434343434343434420e-01	2.681232153886313946e-97
6.868686868686868507e-02	-1.434343434343434420e-01	8.857862898787081801e-92
8.282828282828280653e-02	-1.434343434343434420e-01	1.775000231955505886e-86
9.696969696969692798e-02	-1.434343434343434420e-01	2.157460255865993165e-81
1.111111111111111049e-01	-1.434343434343434420e-01	1.590604220904172507e-76
1.252525252525252264e-01	-1.434343434343434420e-01	7.113058885848657559e-72
1.393939393939393478e-01	-1.434343434343434420e-01	1.929414949778562468e-67
1.535353535353535248e-01	-1.434343434343434420e-01	3.174459992083185792e-63
1.676767676767676463e-01	-1.434343434343434420e-01	3.168028588809831479e-59
1.818181818181817677e-01	-1.434343434343434420e-01	1.917712009856068801e-55
1.959595959595959447e-01	-1.434343434343434420e-01	7.041299449586074365e-52
2.101010101010100661e-01	-1.434343434343434420e-01	1.568185632805655791e-48
2.242424242424241876e-01	-1.434343434343434420e-01	2.118446520665487743e-45
2.383838383838383645e-01	-1.434343434343434420e-01	1.735853761540860344e-42
2.525252525252524860e-01	-1.434343434343434420e-01	8.627494392182920304e-40
2.666666666666666075e-01	-1.434343434343434420e-01	2.600953859685562956e-37
2.808080808080807844e-01	-1.434343434343434420e-01	4.756174476610333835e-35
2.949494949494949059e-01	-1.434343434343434420e-01	5.275471931027332091e-33
3.090909090909090273e-01	-1.434343434343434420e-01	3.549365008178644826e-31
3.232323232323231488e-01	-1.434343434343434420e-01	1.450943643173173895e-29
3.373737373737373813e-01	-1.434343434343434420e-01	4.399178901132454160e-28
3.515151515151515027e-01	-1.434343434343434420e-01	1.683938758586186173e-25
3.656565656565656242e-01	-1.434343434343434420e-01	1.981749985234581488e-22
3.797979797979797456e-01	-1.434343434343434420e-01	1.460647559026862766e-19
3.939393939393938671e-01	-1.434343434343434420e-01	6.531648743583869910e-17
4.080808080808079885e-01	-1.434343434343434420e-01	1.771641782747549882e-14
4.222222222222222210e-01	-1.434343434343434420e-01	2.914767562211262990e-12
4.363636363636363424e-01	-1.434343434343434420e-01	2.908753078487142370e-10
4.505050505050504639e-01	-1.434343434343434420e-01	1.760697302315051367e-08
4.646464646464645853e-01	-1.434343434343434420e-01	6.464537459715319684e-07
4.787878787878787068e-01	-1.434343434343434420e-01	1.439677205884575819e-05
4.929292929292928283e-01	-1.434343434343434420e-01	1.944767622382367618e-04
5.070707070707070052e-01	-1.434343434343434420e-01	1.593474863701852332e-03
5.212121212121212377e-01	-1.434343434343434420e-01	7.919497632545749455e-03
5.353535353535352481e-01	-1.434343434343434420e-01	2.387398761438754360e-02
5.494949494949494806e-01	-1.434343434343434420e-01	4.365431820691533654e-02
5.636363636363634910e-01	-1.434343434343434420e-01	4.841772395443958571e-02
5.777777777777777235e-01	-1.434343434343434420e-01	3.257290142356995821e-02
5.919191919191919560e-01	-1.434343434343434420e-01	1.329178888257764347e-02
6.060606060606059664e-01	-1.434343434343434420e-01	3.289920017267692481e-03
6.202020202020201989e-01	-1.434343434343434420e-01	4.939263183884885344e-04
6.343434343434342093e-01	-1.434343434343434420e-01	4.497943510160977497e-05
6.484848484848484418e-01	-1.434343434343434420e-01	2.484515160662443327e-06
6.626262626262624522e-01	-1.434343434343434420e-01	8.324416971779334019e-08
6.767676767676766847e-01	-1.434343434343434420e-01	1.692163101608936428e-09
6.909090909090909172e-01	-1.434343434343434420e-01	2.091575691052683655e-11
7.050505050505049276e-01	-1.434343434343434420e-01	1.608832694867182958e-13
7.191919191919191601e-01	-1.434343434343434420e-01	9.542378271870183486e-16
7.333333333333331705e-01	-1.434343434343434420e-01	2.402345351427120451e-17
7.474747474747474030e-01	-1.434343434343434420e-01	1.127218300094621414e-16
7.616161616161616355e-01	-1.434343434343434420e-01	6.633741296871508951e-16
7.757575757575756459e-01	-1.434343434343434420e-01	2.454615673221772651e-15
7.898989898989898784e-01	-1.434343434343434420e-01	5.643285297291358024e-15
8.040404040404041108e-01	-1.434343434343434420e-01	8.062423418403997070e-15
8.181818181818181213e-01	-1.434343434343434420e-01	7.159914835120815564e-15
8.323232323232323537e-01	-1.434343434343434420e-01	3.950243943070625446e-15
8.464646464646463642e-01	-1.434343434343434420e-01	1.360945770063756655e-15
8.606060606060605966e-01	-1.434343434343434420e-01	4.006397637271646769e-16
8.747474747474748291e-01	-1.434343434343434420e-01	9.207583304991400054e-16
8.888888888888888395e-01	-1.434343434343434420e-01	4.330960531346898325e-15
9.030303030303030720e-01	-1.434343434343434420e-01	1.320061793557464089e-14
9.171717171717170825e-01	-1.434343434343434420e-01	2.476150665462339240e-14
9.313131313131313149e-01	-1.434343434343434420e-01	2.837719393469877111e-14
9.454545454545453254e-01	-1.434343434343434420e-01	1.979949512466328898e-14
9.595959595959595578e-01	-1.434343434343434420e-01	8.395507646810468369e-15
9.737373737373737903e-01	-1.434343434343434420e-01	2.161444174317002169e-15
9.878787878787878007e-01	-1.434343434343434420e-01	3.377050534150463288e-16
1.002020202020202033e+00	-1.434343434343434420e-01	3.201259752833549764e-17
1.016161616161616044e+00	-1.434343434343434420e-01	1.841067684700682061e-18
1.030303030303030276e+00	-1.434343434343434420e-01	6.529996118524919268e-20
1.044444444444444509e+00	-1.434343434343434420e-01	6.780345242871529647e-21
1.058585858585858519e+00	-1.434343434343434420e-01	1.651191329490165392e-20
1.072727272727272751e+00	-1.434343434343434420e-01	3.043950749583045563e-20
1.086868686868686762e+00	-1.434343434343434420e-01	3.407280503392668501e-20
1.101010101010100994e+00	-1.434343434343434420e-01	2.313422690569402136e-20
1.115151515151515005e+00	-1.434343434343434420e-01	9.527457418063450766e-21
1.129292929292929237e+00	-1.434343434343434420e-01	2.379983557162355830e-21
1.143434343434343470e+00	-1.434343434343434420e-01	3.606166806022077919e-22
1.157575757575757480e+00	-1.434343434343434420e-01	3.314305831806428899e-23
1.171717171717171713e+00	-1.434343434343434420e-01	1.847626851527689041e-24
1.185858585858585723e+00	-1.434343434343434420e-01	6.247566162957620858e-26
1.199999999999999956e+00	-1.434343434343434420e-01	1.281393089792664209e-27
-2.000000000000000111e-01	-1.292929292929292928e-01	2.246204758066994274e-209
-1.858585858585858619e-01	-1.292929292929292928e-01	4.063520000847674293e-205
-1.717171717171717404e-01	-1.292929292929292928e-01	4.458927132886731454e-201
-1.575757575757575912e-01	-1.292929292929292928e-01	4.596576480440142113e-203
-1.434343434343434420e-01	-1.292929292929292928e-01	2.743502014308295982e-194
-1.292929292929292928e-01	-1.292929292929292928e-01	9.932326580455881943e-186
-1.151515151515151714e-01	-1.292929292929292928e-01	2.181080089813683683e-177
-1.010101010101010222e-01	-1.292929292929292928e-01	2.905140563849047411e-169
-8.686868686868688683e-02	-1.292929292929292928e-01	5.765996612046056382e-136
-7.272727272727275150e-02	-1.292929292929292928e-01	5.937542607025990267e-133
-5.858585858585860229e-02	-1.292929292929292928e-01	1.211271234671724946e-130
-4.444444444444445308e-02	-1.292929292929292928e-01	6.164508389827524973e-139
-3.030303030303033163e-02	-1.292929292929292928e-01	4.765768491638416743e-120
-1.616161616161618242e-02	-1.292929292929292928e-01	4.472121443475832588e-125
-2.020202020202033211e-03	-1.292929292929292928e-01	1.799424101094023819e-118
1.212121212121208824e-02	-1.292929292929292928e-01	4.391656810032212095e-112
2.626262626262623745e-02	-1.292929292929292928e-01	6.501269566965577888e-106
4.040404040404038666e-02	-1.292929292929292928e-01	5.837714788056550329e-100
5.454545454545450811e-02	-1.292929292929292928e-01	3.179526828553266675e-94
6.868686868686868507e-02	-1.292929292929292928e-01	1.050405628001664188e-88
8.282828282828280653e-02	-1.292929292929292928e-01	2.104875999690847053e-83
9.696969696969692798e-02	-1.292929292929292928e-01	2.558414628336674696e-78
1.111111111111111049e-01	-1.292929292929292928e-01	1.886211075091536311e-73
1.252525252525252264e-01	-1.292929292929292928e-01	8.434990819030887822e-69
1.393939393939393478e-01	-1.292929292929292928e-01	2.287988951005728855e-64
1.535353535353535248e-01	-1.292929292929292928e-01	3.764421532432850434e-60
1.676767676767676463e-01	-1.292929292929292928e-01	3.756796233759826924e-56
1.818181818181817677e-01	-1.292929292929292928e-01	2.274113650858647227e-52
1.959595959595959447e-01	-1.292929292929292928e-01	8.349912540739095711e-49
2.101010101010100661e-01	-1.292929292929292928e-01	1.859632268345710301e-45
2.242424242424241876e-01	-1.292929292929292928e-01	2.512163060249164955e-42
2.383838383838383645e-01	-1.292929292929292928e-01	2.058469831029657292e-39
2.525252525252524860e-01	-1.292929292929292928e-01	1.023098855369425054e-36
2.666666666666666075e-01	-1.292929292929292928e-01	3.084379640613949258e-34
2.808080808080807844e-01	-1.292929292929292928e-01	5.640223370717846433e-32
2.949494949494949059e-01	-1.292929292929292928e-01	6.256115738955889149e-30
3.090909090909090273e-01	-1.292929292929292928e-01	4.209166489542459408e-28
3.232323232323231488e-01	-1.292929292929292928e-01	1.717810857707283267e-26
3.373737373737373813e-01	-1.292929292929292928e-01	4.252708372376889414e-25
3.515151515151515027e-01	-1.292929292929292928e-01	6.414292507025497214e-24
3.656565656565656242e-01	-1.292929292929292928e-01	9.233147153613295517e-23
3.797979797979797456e-01	-1.292929292929292928e-01	2.549791849323664226e-20
3.939393939393938671e-01	-1.292929292929292928e-01	1.125929463883238899e-17
4.080808080808079885e-01	-1.292929292929292928e-01	3.053675500597809024e-15
4.222222222222222210e-01	-1.292929292929292928e-01	5.024010787244226875e-13
4.363636363636363424e-01	-1.292929292929292928e-01	5.013643862654022564e-11
4.505050505050504639e-01	-1.292929292929292928e-01	3.034808707853349295e-09
4.646464646464645853e-01	-1.292929292929292928e-01	1.114253683020252063e-07
4.787878787878787068e-01	-1.292929292929292928e-01	2.481485547953574089e-06
4.929292929292928283e-01	-1.292929292929292928e-01	3.352079708184911669e-05
5.070707070707070052e-01	-1.292929292929292928e-01	2.746577377402115681e-04
5.212121212121212377e-01	-1.292929292929292928e-01	1.365036470536025752e-03
5.353535353535352481e-01	-1.292929292929292928e-01	4.115016545747888707e-03
5.494949494949494806e-01	-1.292929292929292928e-01	7.524433900557306321e-03
5.636363636363634910e-01	-1.292929292929292928e-01	8.345473687854182421e-03
5.777777777777777235e-01	-1.292929292929292928e-01	5.614396397980983902e-03
5.919191919191919560e-01	-1.292929292929292928e-01	2.291026510941134714e-03
6.060606060606059664e-01	-1.292929292929292928e-01	5.670646466921209052e-04
6.202020202020201989e-01	-1.292929292929292928e-01	8.513638407960066304e-05
6.343434343434342093e-01	-1.292929292929292928e-01	7.754040031263969191e-06
6.484848484848484418e-01	-1.292929292929292928e-01	4.289411427051609520e-07
6.626262626262624522e-01	-1.292929292929292928e-01	1.459554928048994344e-08
6.767676767676766847e-01	-1.292929292929292928e-01	3.446760919137120196e-10
6.909090909090909172e-01	-1.292929292929292928e-01	1.050966922105100254e-11
7.050505050505049276e-01	-1.292929292929292928e-01	5.791041972570513449e-13
7.191919191919191601e-01	-1.292929292929292928e-01	2.987241460467461672e-14
7.333333333333331705e-01	-1.292929292929292928e-01	4.884348841923896054e-15
7.474747474747474030e-01	-1.292929292929292928e-01	2.645886363421179100e-14
7.616161616161616355e-01	-1.292929292929292928e-01	1.534673111123154278e-13
7.757575757575756459e-01	-1.292929292929292928e-01	5.663815337165546733e-13
7.898989898989898784e-01	-1.292929292929292928e-01	1.300871063575421530e-12
8.040404040404041108e-01	-1.292929292929292928e-01	1.857251764554612229e-12
8.181818181818181213e-01	-1.292929292929292928e-01	1.648358975911578349e-12
8.323232323232323537e-01	-1.292929292929292928e-01	9.089558104127382667e-13
8.464646464646463642e-01	-1.292929292929292928e-01	3.130032576333943863e-13
8.606060606060605966e-01	-1.292929292929292928e-01	9.020390444878473680e-14
8.747474747474748291e-01	-1.292929292929292928e-01	1.891460898319766828e-13
8.888888888888888395e-01	-1.292929292929292928e-01	8.643001508537666624e-13
9.030303030303030720e-01	-1.292929292929292928e-01	2.600092425306563583e-12
9.171717171717170825e-01	-1.292929292929292928e-01	4.843974083338716007e-12
9.313131313131313149e-01	-1.292929292929292928e-01	5.531598859334934878e-12
9.454545454545453254e-01	-1.292929292929292928e-01	3.852432484078196746e-12
9.595959595959595578e-01	-1.292929292929292928e-01	1.631967472304692880e-12
9.737373737373737903e-01	-1.292929292929292928e-01	4.199428962819190052e-13
9.878787878787878007e-01	-1.292929292929292928e-01	6.559459777908630044e-14
1.002020202020202033e+00	-1.292929292929292928e-01	6.217128942187767972e-15
1.016161616161616044e+00	-1.292929292929292928e-01	3.575771519771051803e-16
1.030303030303030276e+00	-1.292929292929292928e-01	1.311372840619229782e-17
1.044444444444444509e+00	-1.292929292929292928e-01	3.489810853406911415e-18
1.058585858585858519e+00	-1.292929292929292928e-01	9.818090613625818595e-18
1.072727272727272751e+00	-1.292929292929292928e-01	1.811236209074268156e-17
1.086868686868686762e+00	-1.292929292929292928e-01	2.027433686209307035e-17
1.101010101010100994e+00	-1.292929292929292928e-01	1.376555627819820624e-17
1.115151515151515005e+00	-1.292929292929292928e-01	5.669121852141554308e-18
1.129292929292929237e+00	-1.292929292929292928e-01	1.416161332410576474e-18
1.143434343434343470e+00	-1.292929292929292928e-01	2.145777004863026684e-19
1.157575757575757480e+00	-1.292929292929292928e-01	1.972111004154731461e-20
1.171717171717171713e+00	-1.292929292929292928e-01	1.099393185294396458e-21
1.185858585858585723e+00	-1.292929292929292928e-01	3.717488549461327677e-23
1.199999999999999956e+00	-1.292929292929292928e-01	7.624671775237478228e-25
-2.000000000000000111e-01	-1.151515151515151714e-01	4.932532607611464342e-201
-1.858585858585858619e-01	-1.151515151515151714e-01	8.923249242472352715e-197
-1.717171717171717404e-01	-1.151515151515151714e-01	9.791539884747372616e-193
-1.575757575757575912e-01	-1.151515151515151714e-01	6.517092504786823570e-189
-1.434343434343434420e-01	-1.151515151515151714e-01	1.973368763027451820e-191
-1.292929292929292928e-01	-1.151515151515151714e-01	7.144205806845770042e-183
-1.151515151515151714e-01	-1.151515151515151714e-01	1.568825281857943676e-174
-1.010101010101010222e-01	-1.151515151515151714e-01	2.089633474267368112e-166
-8.686868686868688683e-02	-1.151515151515151714e-01	1.688264812722796105e-158
-7.272727272727275150e-02	-1.151515151515151714e-01	8.273436464037586162e-151
-5.858585858585860229e-02	-1.151515151515151714e-01	1.155860953141130843e-124
-4.444444444444445308e-02	-1.151515151515151714e-01	1.609656336580535600e-122
-3.030303030303033163e-02	-1.151515151515151714e-01	1.822569854297523356e-119
-1.616161616161618242e-02	-1.151515151515151714e-01	3.216744445566893184e-122
-2.020202020202033211e-03	-1.151515151515151714e-01	1.294304635598126674e-115
1.212121212121208824e-02	-1.151515151515151714e-01	3.158867223603023715e-109
2.626262626262623745e-02	-1.151515151515151714e-01	4.676286987823802578e-103
4.040404040404038666e-02	-1.151515151515151714e-01	4.198999888295030645e-97
5.454545454545450811e-02	-1.151515151515151714e-01	2.286996475196413490e-91
6.868686868686868507e-02	-1.151515151515151714e-01	7.555445162682864527e-86
8.282828282828280653e-02	-1.151515151515151714e-01	1.514012838966464753e-80
9.696969696969692798e-02	-1.151515151515151714e-01	1.840238051204741941e-75
1.111111111111111049e-01	-1.151515151515151714e-01	1.356729970380572568e-70
1.252525252525252264e-01	-1.151515151515151714e-01	6.067193099733349176e-66
1.393939393939393478e-01	-1.151515151515151714e-01	1.645724882908841830e-61
1.535353535353535248e-01	-1.151515151515151714e-01	2.707707337251046330e-57
1.676767676767676463e-01	-1.151515151515151714e-01	2.702223999646505404e-53
1.818181818181817677e-01	-1.151515151515151714e-01	1.635747308356642259e-49
1.959595959595959447e-01	-1.151515151515151714e-01	6.006015879475056969e-46
2.101010101010100661e-01	-1.151515151515151714e-01	1.337618771128445244e-42
2.242424242424241876e-01	-1.151515151515151714e-01	1.806983459254528503e-39
2.383838383838383645e-01	-1.151515151515151714e-01	1.480650050537270796e-36
2.525252525252524860e-01	-1.151515151515151714e-01	7.359152733068942594e-34
2.666666666666666075e-01	-1.151515151515151714e-01	2.218612328610060439e-31
2.808080808080807844e-01	-1.151515151515151714e-01	4.057092191807987088e-29
2.949494949494949059e-01	-1.151515151515151714e-01	4.500188769969780258e-27
3.090909090909090273e-01	-1.151515151515151714e-01	3.027841371905807505e-25
3.232323232323231488e-01	-1.151515151515151714e-01	1.235745597022643979e-23
3.373737373737373813e-01	-1.151515151515151714e-01	3.059365236356038973e-22
3.515151515151515027e-01	-1.151515151515151714e-01	4.594781179154660612e-21
3.656565656565656242e-01	-1.151515151515151714e-01	4.187135036022740439e-20
3.797979797979797456e-01	-1.151515151515151714e-01	2.341561797942543226e-19
3.939393939393938671e-01	-1.151515151515151714e-01	1.955035701981256575e-18
4.080808080808079885e-01	-1.151515151515151714e-01	3.208993642630861415e-16
4.222222222222222210e-01	-1.151515151515151714e-01	5.253049525382148402e-14
4.363636363636363424e-01	-1.151515151515151714e-01	5.241825944586791308e-12
4.505050505050504639e-01	-1.151515151515151714e-01	3.172891871991221996e-10
4.646464646464645853e-01	-1.151515151515151714e-01	1.164947629287694450e-08
4.787878787878787068e-01	-1.151515151515151714e-01	2.594379788368626456e-07
4.929292929292928283e-01	-1.151515151515151714e-01	3.504579985156089965e-06
5.070707070707070052e-01	-1.151515151515151714e-01	2.871530503988555804e-05
5.212121212121212377e-01	-1.151515151515151714e-01	1.427137603643498394e-04
5.353535353535352481e-01	-1.151515151515151714e-01	4.302225824915989700e-04
5.494949494949494806e-01	-1.151515151515151714e-01	7.866753019435356303e-04
5.636363636363634910e-01	-1.151515151515151714e-01	8.725152987455653177e-04
5.777777777777777235e-01	-1.151515151515151714e-01	5.869870280373345756e-04
5.919191919191919560e-01	-1.151515151515151714e-01	2.395465126013401045e-04
6.060606060606059664e-01	-1.151515151515151714e-01	5.934022827411229083e-05
6.202020202020201989e-01	-1.151515151515151714e-01	8.985689340830141500e-06
6.343434343434342093e-01	-1.151515151515151714e-01	8.916758547967134163e-07
6.484848484848484418e-01	-1.151515151515151714e-01	9.190607790423037295e-08
6.626262626262624522e-01	-1.151515151515151714e-01	1.813661183474708901e-08
6.767676767676766847e-01	-1.151515151515151714e-01	3.597556848075953454e-09
6.909090909090909172e-01	-1.151515151515151714e-01	4.662837342625309074e-10
7.050505050505049276e-01	-1.151515151515151714e-01	3.815456937545186427e-11
7.191919191919191601e-01	-1.151515151515151714e-01	2.546222483433863898e-12
7.333333333333331705e-01	-1.151515151515151714e-01	7.803031248140770247e-13
7.474747474747474030e-01	-1.151515151515151714e-01	3.825445838301379325e-12
7.616161616161616355e-01	-1.151515151515151714e-01	2.158921573279239874e-11
7.757575757575756459e-01	-1.151515151515151714e-01	7.931227234710509748e-11
7.898989898989898784e-01	-1.151515151515151714e-01	1.819175044411790389e-10
8.040404040404041108e-01	-1.151515151515151714e-01	2.595251145669233722e-10
8.181818181818181213e-01	-1.151515151515151714e-01	2.301971880367675798e-10
8.323232323232323537e-01	-1.151515151515151714e-01	1.268801481058027985e-10
8.464646464646463642e-01	-1.151515151515151714e-01	4.369337023436047535e-11
8.606060606060605966e-01	-1.151515151515151714e-01	1.245644870259086534e-11
8.747474747474748291e-01	-1.151515151515151714e-01	2.408529089866066854e-11
8.888888888888888395e-01	-1.151515151515151714e-01	1.059376563328726671e-10
9.030303030303030720e-01	-1.151515151515151714e-01	3.127601901555310297e-10
9.171717171717170825e-01	-1.151515151515151714e-01	5.768910673245888128e-10
9.313131313131313149e-01	-1.151515151515151714e-01	6.553537107190431877e-10
9.454545454545453254e-01	-1.151515151515151714e-01	4.551757689900720805e-10
9.595959595959595578e-01	-1.151515151515151714e-01	1.925475426456014267e-10
9.737373737373737903e-01	-1.151515151515151714e-01	4.950974099528596676e-11
9.878787878787878007e-01	-1.151515151515151714e-01	7.730266968292500868e-12
1.002020202020202033e+00	-1.151515151515151714e-01	7.325288398594669078e-13
1.016161616161616044e+00	-1.151515151515151714e-01	4.214581896734450720e-14
1.030303030303030276e+00	-1.151515151515151714e-01	1.701288776967982251e-15
1.044444444444444509e+00	-1.151515151515151714e-01	1.195400737204472317e-15
1.058585858585858519e+00	-1.151515151515151714e-01	3.542744316359248822e-15
1.072727272727272751e+00	-1.151515151515151714e-01	6.537148580987862501e-15
1.086868686868686762e+00	-1.151515151515151714e-01	7.317459819530623442e-15
1.101010101010100994e+00	-1.151515151515151714e-01	4.968295932886432423e-15
1.115151515151515005e+00	-1.151515151515151714e-01	2.046112374414517689e-15
1.129292929292929237e+00	-1.151515151515151714e-01	5.111241744289335804e-16
1.143434343434343470e+00	-1.151515151515151714e-01	7.744587251597221209e-17
1.157575757575757480e+00	-1.151515151515151714e-01	7.117787965337290494e-18
1.171717171717171713e+00	-1.151515151515151714e-01	3.967954931023855296e-19
1.185858585858585723e+00	-1.151515151515151714e-01	1.341724436549969588e-20
1.199999999999999956e+00	-1.151515151515151714e-01	2.751913907842715288e-22
-2.000000000000000111e-01	-1.010101010101010222e-01	6.570001998649985527e-193
-1.858585858585858619e-01	-1.010101010101010222e-01	1.188553021769027253e-188
-1.717171717171717404e-01	-1.010101010101010222e-01	1.304207021630085330e-184
-1.575757575757575912e-01	-1.010101010101010222e-01	8.680593558726136473e-181
-1.434343434343434420e-01	-1.010101010101010222e-01	3.504509366769259811e-177
-1.292929292929292928e-01	-1.010101010101010222e-01	8.581830699642289976e-174
-1.151515151515151714e-01	-1.010101010101010222e-01	6.844669148744483315e-172
-1.010101010101010222e-01	-1.010101010101010222e-01	9.116916936133443415e-164
-8.686868686868688683e-02	-1.010101010101010222e-01	7.365775035048100092e-156
-7.272727272727275150e-02	-1.010101010101010222e-01	3.609639398925084612e-148
-5.858585858585860229e-02	-1.010101010101010222e-01	1.072961407553968665e-140
-4.444444444444445308e-02	-1.010101010101010222e-01	1.934547067046467252e-133
-3.030303030303033163e-02	-1.010101010101010222e-01	1.394715871178742215e-114
-1.616161616161618242e-02	-1.010101010101010222e-01	1.403441931750770745e-119
-2.020202020202033211e-03	-1.010101010101010222e-01	1.989375979249912134e-106
1.212121212121208824e-02	-1.010101010101010222e-01	1.378190554408059992e-106
2.626262626262623745e-02	-1.010101010101010222e-01	2.040229682562540446e-100
4.040404040404038666e-02	-1.010101010101010222e-01	1.831992873386410901e-94
5.454545454545450811e-02	-1.010101010101010222e-01	9.977998374192053858e-89
6.868686868686868507e-02	-1.010101010101010222e-01	3.296385657928886767e-83
8.282828282828280653e-02	-1.010101010101010222e-01	6.605528215257874774e-78
9.696969696969692798e-02	-1.010101010101010222e-01	8.028826125580196200e-73
1.111111111111111049e-01	-1.010101010101010222e-01	5.919316223445861740e-68
1.252525252525252264e-01	-1.010101010101010222e-01	2.647073815846847927e-63
1.393939393939393478e-01	-1.010101010101010222e-01	7.180184995372826177e-59
1.535353535353535248e-01	-1.010101010101010222e-01	1.181354824005961325e-54
1.676767676767676463e-01	-1.010101010101010222e-01	1.178963428395406640e-50
1.818181818181817677e-01	-1.010101010101010222e-01	7.136671580823895565e-47
1.959595959595959447e-01	-1.010101010101010222e-01	2.620394746191439377e-43
2.101010101010100661e-01	-1.010101010101010222e-01	5.835978596128142667e-40
2.242424242424241876e-01	-1.010101010101010222e-01	7.883827442697627098e-37
2.383838383838383645e-01	-1.010101010101010222e-01	6.460077034832057398e-34
2.525252525252524860e-01	-1.010101010101010222e-01	3.210824100030075666e-31
2.666666666666666075e-01	-1.010101010101010222e-01	9.679995392158049329e-29
2.808080808080807844e-01	-1.010101010101010222e-01	1.770174233095990651e-26
2.949494949494949059e-01	-1.010101010101010222e-01	1.963553956014370759e-24
3.090909090909090273e-01	-1.010101010101010222e-01	1.321178831370950786e-22
3.232323232323231488e-01	-1.010101010101010222e-01	5.392403178412466518e-21
3.373737373737373813e-01	-1.010101010101010222e-01	1.335128193386632162e-19
3.515151515151515027e-01	-1.010101010101010222e-01	2.005476035053014684e-18
3.656565656565656242e-01	-1.010101010101010222e-01	1.827827348457487797e-17
3.797979797979797456e-01	-1.010101010101010222e-01	1.011178813601109837e-16
3.939393939393938671e-01	-1.010101010101010222e-01	3.399491596281586636e-16
4.080808080808079885e-01	-1.010101010101010222e-01	7.216969989138231591e-16
4.222222222222222210e-01	-1.010101010101010222e-01	4.549117023823353805e-15
4.363636363636363424e-01	-1.010101010101010222e-01	3.443615088719934302e-13
4.505050505050504639e-01	-1.010101010101010222e-01	2.034230443362812306e-11
4.646464646464645853e-01	-1.010101010101010222e-01	7.413952694397556021e-10
4.787878787878787068e-01	-1.010101010101010222e-01	1.647191829786167091e-08
4.929292929292928283e-01	-1.010101010101010222e-01	2.223408744275854728e-07
5.070707070707070052e-01	-1.010101010101010222e-01	1.821383607128287563e-06
5.212121212121212377e-01	-1.010101010101010222e-01	9.051883652491553642e-06
5.353535353535352481e-01	-1.010101010101010222e-01	2.728897513894746837e-05
5.494949494949494806e-01	-1.010101010101010222e-01	4.990594052452106865e-05
5.636363636363634910e-01	-1.010101010101010222e-01	5.538716690453708997e-05
5.777777777777777235e-01	-1.010101010101010222e-01	3.745693316519287911e-05
5.919191919191919560e-01	-1.010101010101010222e-01	1.607582251366063670e-05
6.060606060606059664e-01	-1.010101010101010222e-01	6.000674499725347268e-06
6.202020202020201989e-01	-1.010101010101010222e-01	4.066056441212317896e-06
6.343434343434342093e-01	-1.010101010101010222e-01	3.389423891061129579e-06
6.484848484848484418e-01	-1.010101010101010222e-01	1.939171560921809188e-06
6.626262626262624522e-01	-1.010101010101010222e-01	6.830291023691889126e-07
6.767676767676766847e-01	-1.010101010101010222e-01	1.465209689639533075e-07
6.909090909090909172e-01	-1.010101010101010222e-01	1.930027038207736611e-08
7.050505050505049276e-01	-1.010101010101010222e-01	1.703085214864259086e-09
7.191919191919191601e-01	-1.010101010101010222e-01	1.778036660204501334e-10
7.333333333333331705e-01	-1.010101010101010222e-01	8.701402169674050471e-11
7.474747474747474030e-01	-1.010101010101010222e-01	3.447613790851053125e-10
7.616161616161616355e-01	-1.010101010101010222e-01	1.851160607670380091e-09
7.757575757575756459e-01	-1.010101010101010222e-01	6.743696329739231494e-09
7.898989898989898784e-01	-1.010101010101010222e-01	1.543516415891649493e-08
8.040404040404041108e-01	-1.010101010101010222e-01	2.199970266995812164e-08
8.181818181818181213e-01	-1.010101010101010222e-01	1.950209860814770904e-08
8.323232323232323537e-01	-1.010101010101010222e-01	1.074579830758988104e-08
8.464646464646463642e-01	-1.010101010101010222e-01	3.703802788612824100e-09
8.606060606060605966e-01	-1.010101010101010222e-01	1.057847680843643809e-09
8.747474747474748291e-01	-1.010101010101010222e-01	1.916130108617118163e-09
8.888888888888888395e-01	-1.010101010101010222e-01	8.019376822897201306e-09
9.030303030303030720e-01	-1.010101010101010222e-01	2.305145552147504173e-08
9.171717171717170825e-01	-1.010101010101010222e-01	4.190691175441484505e-08
9.313131313131313149e-01	-1.010101010101010222e-01	4.724262574437241292e-08
9.454545454545453254e-01	-1.010101010101010222e-01	3.268038570669742103e-08
9.595959595959595578e-01	-1.010101010101010222e-01	1.379506545119112747e-08
9.737373737373737903e-01	-1.010101010101010222e-01	3.543118077011400780e-09
9.878787878787878007e-01	-1.010101010101010222e-01	5.528753426467052810e-10
1.002020202020202033e+00	-1.010101010101010222e-01	5.237534183713006680e-11
1.016161616161616044e+00	-1.010101010101010222e-01	3.017219168724301326e-12
1.030303030303030276e+00	-1.010101010101010222e-01	1.558634507490589741e-13
1.044444444444444509e+00	-1.010101010101010222e-01	2.571167232063126071e-13
1.058585858585858519e+00	-1.010101010101010222e-01	7.755244398250860050e-13
1.072727272727272751e+00	-1.010101010101010222e-01	1.431122540294510061e-12
1.086868686868686762e+00	-1.010101010101010222e-01	1.601949976995094247e-12
1.101010101010100994e+00	-1.010101010101010222e-01	1.087667272845296681e-12
1.115151515151515005e+00	-1.010101010101010222e-01	4.479381857058713749e-13
1.129292929292929237e+00	-1.010101010101010222e-01	1.118961197962669521e-13
1.143434343434343470e+00	-1.010101010101010222e-01	1.695457398088430655e-14
1.157575757575757480e+00	-1.010101010101010222e-01	1.558237498243273729e-15
1.171717171717171713e+00	-1.010101010101010222e-01	8.686710246176679477e-17
1.185858585858585723e+00	-1.010101010101010222e-01	2.937324544539838727e-18
1.199999999999999956e+00	-1.010101010101010222e-01	6.024533835540610447e-20
-2.000000000000000111e-01	-8.686868686868688683e-02	5.308061586332061676e-185
-1.858585858585858619e-01	-8.686868686868688683e-02	9.602603834012100105e-181
-1.717171717171717404e-01	-8.686868686868688683e-02	1.053700013114352320e-176
-1.575757575757575912e-01	-8.686868686868688683e-02	7.013258934336545171e-173
-1.434343434343434420e-01	-8.686868686868688683e-02	2.831376847756089785e-169
-1.292929292929292928e-01	-8.686868686868688683e-02	6.933466060821829220e-166
-1.151515151515151714e-01	-8.686868686868688683e-02	1.029859610751826404e-162
-1.010101010101010222e-01	-8.686868686868688683e-02	2.412685945389519192e-161
-8.686868686868688683e-02	-8.686868686868688683e-02	1.949266627248521820e-153
-7.272727272727275150e-02	-8.686868686868688683e-02	9.552490534367726028e-146
-5.858585858585860229e-02	-8.686868686868688683e-02	2.839467488313643353e-138
-4.444444444444445308e-02	-8.686868686868688683e-02	5.119553681102158735e-131
-3.030303030303033163e-02	-8.686868686868688683e-02	1.097032582726379741e-108
-1.616161616161618242e-02	-8.686868686868688683e-02	3.714045801683401300e-117
-2.020202020202033211e-03	-8.686868686868688683e-02	1.494401212381961913e-110
1.212121212121208824e-02	-8.686868686868688683e-02	3.647221082622171068e-104
2.626262626262623745e-02	-8.686868686868688683e-02	5.399230816569213629e-98
4.040404040404038666e-02	-8.686868686868688683e-02	4.848156485728309702e-92
5.454545454545450811e-02	-8.686868686868688683e-02	2.640561599556597789e-86
6.868686868686868507e-02	-8.686868686868688683e-02	8.723503244472122888e-81
8.282828282828280653e-02	-8.686868686868688683e-02	1.748076829987099660e-75
9.696969696969692798e-02	-8.686868686868688683e-02	2.124736582871111154e-70
1.111111111111111049e-01	-8.686868686868688683e-02	1.566479437613477240e-65
1.252525252525252264e-01	-8.686868686868688683e-02	7.005181240593792204e-61
1.393939393939393478e-01	-8.686868686868688683e-02	1.900155756743591100e-56
1.535353535353535248e-01	-8.686868686868688683e-02	3.126326152680057929e-52
1.676767676767676463e-01	-8.686868686868688683e-02	3.120001331573555600e-48
1.818181818181817677e-01	-8.686868686868688683e-02	1.888647550227164981e-44
1.959595959595959447e-01	-8.686868686868688683e-02	6.934625978334164681e-41
2.101010101010100661e-01	-8.686868686868688683e-02	1.544442136244403114e-37
2.242424242424241876e-01	-8.686868686868688683e-02	2.086399377225019306e-34
2.383838383838383645e-01	-8.686868686868688683e-02	1.709627593952753486e-31
2.525252525252524860e-01	-8.686868686868688683e-02	8.497387928149260464e-29
2.666666666666666075e-01	-8.686868686868688683e-02	2.561837503339024812e-26
2.808080808080807844e-01	-8.686868686868688683e-02	4.684933971641204901e-24
2.949494949494949059e-01	-8.686868686868688683e-02	5.196926849887249497e-22
3.090909090909090273e-01	-8.686868686868688683e-02	3.496951841938522964e-20
3.232323232323231488e-01	-8.686868686868688683e-02	1.427404305134100008e-18
3.373737373737373813e-01	-8.686868686868688683e-02	3.534629185740755706e-17
3.515151515151515027e-01	-8.686868686868688683e-02	5.310401559104095979e-16
3.656565656565656242e-01	-8.686868686868688683e-02	4.841632323223344944e-15
3.797979797979797456e-01	-8.686868686868688683e-02	2.680019428831274777e-14
3.939393939393938671e-01	-8.686868686868688683e-02	9.016467306106837533e-14
4.080808080808079885e-01	-8.686868686868688683e-02	1.852688052175920048e-13
4.222222222222222210e-01	-8.686868686868688683e-02	2.586619796798088079e-13
4.363636363636363424e-01	-8.686868686868688683e-02	1.051504500050266657e-12
4.505050505050504639e-01	-8.686868686868688683e-02	1.766196016925557164e-11
4.646464646464645853e-01	-8.686868686868688683e-02	2.284798154580676516e-10
4.787878787878787068e-01	-8.686868686868688683e-02	2.096265092479414005e-09
4.929292929292928283e-01	-8.686868686868688683e-02	1.542550107808647025e-08
5.070707070707070052e-01	-8.686868686868688683e-02	9.428691935414014726e-08
5.212121212121212377e-01	-8.686868686868688683e-02	4.323223167887317023e-07
5.353535353535352481e-01	-8.686868686868688683e-02	1.340250087499046824e-06
5.494949494949494806e-01	-8.686868686868688683e-02	2.724610344613436475e-06
5.636363636363634910e-01	-8.686868686868688683e-02	4.126627348993158951e-06
5.777777777777777235e-01	-8.686868686868688683e-02	8.022834830087329950e-06
5.919191919191919560e-01	-8.686868686868688683e-02	2.369530782950889853e-05
6.060606060606059664e-01	-8.686868686868688683e-02	5.741609128697258338e-05
6.202020202020201989e-01	-8.686868686868688683e-02	8.883937493230007192e-05
6.343434343434342093e-01	-8.686868686868688683e-02	8.432612503566716891e-05
6.484848484848484418e-01	-8.686868686868688683e-02	4.879913258569654313e-05
6.626262626262624522e-01	-8.686868686868688683e-02	1.719453334362587075e-05
6.767676767676766847e-01	-8.686868686868688683e-02	3.697708820440394872e-06
6.909090909090909172e-01	-8.686868686868688683e-02	4.997570995666225657e-07
7.050505050505049276e-01	-8.686868686868688683e-02	5.372594477103097333e-08
7.191919191919191601e-01	-8.686868686868688683e-02	1.049513358285871857e-08
7.333333333333331705e-01	-8.686868686868688683e-02	6.570950724700639369e-09
7.474747474747474030e-01	-8.686868686868688683e-02	1.974383593529120451e-08
7.616161616161616355e-01	-8.686868686868688683e-02	9.718327531357639711e-08
7.757575757575756459e-01	-8.686868686868688683e-02	3.485151075380983116e-07
7.898989898989898784e-01	-8.686868686868688683e-02	7.948154635299930405e-07
8.040404040404041108e-01	-8.686868686868688683e-02	1.131460423012432320e-06
8.181818181818181213e-01	-8.686868686868688683e-02	1.002448024061168337e-06
8.323232323232323537e-01	-8.686868686868688683e-02	5.523569993644843889e-07
8.464646464646463642e-01	-8.686868686868688683e-02	1.908554744799603897e-07
8.606060606060605966e-01	-8.686868686868688683e-02	5.552270642359121687e-08
8.747474747474748291e-01	-8.686868686868688683e-02	9.619135173752992438e-08
8.888888888888888395e-01	-8.686868686868688683e-02	3.777930472926589213e-07
9.030303030303030720e-01	-8.686868686868688683e-02	1.046137409849264979e-06
9.171717171717170825e-01	-8.686868686868688683e-02	1.862471088728443150e-06
9.313131313131313149e-01	-8.686868686868688683e-02	2.076047137473343930e-06
9.454545454545453254e-01	-8.686868686868688683e-02	1.427531165339006901e-06
9.595959595959595578e-01	-8.686868686868688683e-02	6.006692487438465101e-07
9.737373737373737903e-01	-8.686868686868688683e-02	1.540120040414634846e-07
9.878787878787878007e-01	-8.686868686868688683e-02	2.401084094587155529e-08
1.002020202020202033e+00	-8.686868686868688683e-02	2.273789621064711549e-09
1.016161616161616044e+00	-8.686868686868688683e-02	1.315471295256159366e-10
1.030303030303030276e+00	-8.686868686868688683e-02	1.131249071699140372e-11
1.044444444444444509e+00	-8.686868686868688683e-02	3.394390790834154628e-11
1.058585858585858519e+00	-8.686868686868688683e-02	1.029789066346955592e-10
1.072727272727272751e+00	-8.686868686868688683e-02	1.900379321912903688e-10
1.086868686868686762e+00	-8.686868686868688683e-02	2.127220304703449894e-10
1.101010101010100994e+00	-8.686868686868688683e-02	1.444307214200282870e-10
1.115151515151515005e+00	-8.686868686868688683e-02	5.948145809697176548e-11
1.129292929292929237e+00	-8.686868686868688683e-02	1.485862240207809795e-11
1.143434343434343470e+00	-8.686868686868688683e-02	2.251388280744109767e-12
1.157575757575757480e+00	-8.686868686868688683e-02	2.069174752557236359e-13
1.171717171717171713e+00	-8.686868686868688683e-02	1.153503335944151349e-14
1.185858585858585723e+00	-8.686868686868688683e-02	3.900456634165460196e-16
1.199999999999999956e+00	-8.686868686868688683e-02	7.999944374641875440e-18
-2.000000000000000111e-01	-7.272727272727275150e-02	2.601245363733353238e-177
-1.858585858585858619e-01	-7.272727272727275150e-02	4.705809888738068583e-173
-1.717171717171717404e-01	-7.272727272727275150e-02	5.163716037013453764e-169
-1.575757575757575912e-01	-7.272727272727275150e-02	3.436886891926141304e-165
-1.434343434343434420e-01	-7.272727272727275150e-02	1.387532111001158679e-161
-1.292929292929292928e-01	-7.272727272727275150e-02	3.397783946546346355e-158
-1.151515151515151714e-01	-7.272727272727275150e-02	5.046884807558803129e-155
-1.010101010101010222e-01	-7.272727272727275150e-02	4.547010312495428439e-152
-8.686868686868688683e-02	-7.272727272727275150e-02	3.128952425355694965e-151
-7.272727272727275150e-02	-7.272727272727275150e-02	1.533360705631616134e-143
-5.858585858585860229e-02	-7.272727272727275150e-02	4.557898145857986551e-136
-4.444444444444445308e-02	-7.272727272727275150e-02	8.217880453887359255e-129
-3.030303030303033163e-02	-7.272727272727275150e-02	8.987314529147377985e-122
-1.616161616161618242e-02	-7.272727272727275150e-02	5.961766779475637023e-115
-2.020202020202033211e-03	-7.272727272727275150e-02	2.398805008584293505e-108
1.212121212121208824e-02	-7.272727272727275150e-02	5.854500363783303000e-102
2.626262626262623745e-02	-7.272727272727275150e-02	8.666817650179847230e-96
4.040404040404038666e-02	-7.272727272727275150e-02	7.782236415227359284e-90
5.454545454545450811e-02	-7.272727272727275150e-02	4.238616568023201479e-84
6.868686868686868507e-02	-7.272727272727275150e-02	1.400292651345414285e-78
8.282828282828280653e-02	-7.272727272727275150e-02	2.806005248454167530e-73
9.696969696969692798e-02	-7.272727272727275150e-02	3.410618745289182198e-68
1.111111111111111049e-01	-7.272727272727275150e-02	2.514507574503032362e-63
1.252525252525252264e-01	-7.272727272727275150e-02	1.124470004141615455e-58
1.393939393939393478e-01	-7.272727272727275150e-02	3.050127998255720199e-54
1.535353535353535248e-01	-7.272727272727275150e-02	5.018381563750839301e-50
1.676767676767676463e-01	-7.272727272727275150e-02	5.008237927657863130e-46
1.818181818181817677e-01	-7.272727272727275150e-02	3.031672123852506384e-42
1.959595959595959447e-01	-7.272727272727275150e-02	1.113155959132307855e-38
2.101010101010100661e-01	-7.272727272727275150e-02	2.479174213721736058e-35
2.242424242424241876e-01	-7.272727272727275150e-02	3.349163921398261345e-32
2.383838383838383645e-01	-7.272727272727275150e-02	2.744389070940718129e-29
2.525252525252524860e-01	-7.272727272727275150e-02	1.364071787871005616e-26
2.666666666666666075e-01	-7.272727272727275150e-02	4.112581660409410886e-24
2.808080808080807844e-01	-7.272727272727275150e-02	7.521125856934206899e-22
2.949494949494949059e-01	-7.272727272727275150e-02	8.343537630892631988e-20
3.090909090909090273e-01	-7.272727272727275150e-02	5.614735381246409542e-18
3.232323232323231488e-01	-7.272727272727275150e-02	2.292137819972307832e-16
3.373737373737373813e-01	-7.272727272727275150e-02	5.677017005568585544e-15
3.515151515151515027e-01	-7.272727272727275150e-02	8.531654019935666271e-14
3.656565656565656242e-01	-7.272727272727275150e-02	7.782312053654996651e-13
3.797979797979797456e-01	-7.272727272727275150e-02	4.311374467350489153e-12
3.939393939393938671e-01	-7.272727272727275150e-02	1.452621243495292869e-11
4.080808080808079885e-01	-7.272727272727275150e-02	2.987909951525091464e-11
4.222222222222222210e-01	-7.272727272727275150e-02	3.892681321925153383e-11
4.363636363636363424e-01	-7.272727272727275150e-02	6.930268897693254719e-11
4.505050505050504639e-01	-7.272727272727275150e-02	7.898824553233612826e-10
4.646464646464645853e-01	-7.272727272727275150e-02	9.217573724359537621e-09
4.787878787878787068e-01	-7.272727272727275150e-02	6.697836942333495160e-08
4.929292929292928283e-01	-7.272727272727275150e-02	3.061839380422951053e-07
5.070707070707070052e-01	-7.272727272727275150e-02	9.807887465661388626e-07
5.212121212121212377e-01	-7.272727272727275150e-02	2.847717770533517409e-06
5.353535353535352481e-01	-7.272727272727275150e-02	8.601517937852575817e-06
5.494949494949494806e-01	-7.272727272727275150e-02	2.211428503358468862e-05
5.636363636363634910e-01	-7.272727272727275150e-02	4.708505091869639753e-05
5.777777777777777235e-01	-7.272727272727275150e-02	1.213984439489889045e-04
5.919191919191919560e-01	-7.272727272727275150e-02	3.783684767554468817e-04
6.060606060606059664e-01	-7.272727272727275150e-02	9.084277491879931728e-04
6.202020202020201989e-01	-7.272727272727275150e-02	1.393126130058251234e-03
6.343434343434342093e-01	-7.272727272727275150e-02	1.314889696579370432e-03
6.484848484848484418e-01	-7.272727272727275150e-02	7.583856079653749672e-04
6.626262626262624522e-01	-7.272727272727275150e-02	2.669781319318619375e-04
6.767676767676766847e-01	-7.272727272727275150e-02	5.786657625789236087e-05
6.909090909090909172e-01	-7.272727272727275150e-02	8.420374269790236458e-06
7.050505050505049276e-01	-7.272727272727275150e-02	1.356295323399541117e-06
7.191919191919191601e-01	-7.272727272727275150e-02	4.662206306164327379e-07
7.333333333333331705e-01	-7.272727272727275150e-02	3.275445310894151324e-07
7.474747474747474030e-01	-7.272727272727275150e-02	7.374410624399982580e-07
7.616161616161616355e-01	-7.272727272727275150e-02	3.150016737365579799e-06
7.757575757575756459e-01	-7.272727272727275150e-02	1.096960363852158154e-05
7.898989898989898784e-01	-7.272727272727275150e-02	2.485409306583224155e-05
8.040404040404041108e-01	-7.272727272727275150e-02	3.531628270062383434e-05
8.181818181818181213e-01	-7.272727272727275150e-02	3.127481598797381731e-05
8.323232323232323537e-01	-7.272727272727275150e-02	1.724509245243790545e-05
8.464646464646463642e-01	-7.272727272727275150e-02	5.992574303192719984e-06
8.606060606060605966e-01	-7.272727272727275150e-02	1.817703278448931496e-06
8.747474747474748291e-01	-7.272727272727275150e-02	3.083854246211350463e-06
8.888888888888888395e-01	-7.272727272727275150e-02	1.118923888430235812e-05
9.030303030303030720e-01	-7.272727272727275150e-02	2.944652658345859933e-05
9.171717171717170825e-01	-7.272727272727275150e-02	5.088573406806333861e-05
9.313131313131313149e-01	-7.272727272727275150e-02	5.579138462124858216e-05
9.454545454545453254e-01	-7.272727272727275150e-02	3.802153013347232509e-05
9.595959595959595578e-01	-7.272727272727275150e-02	1.592152641413498173e-05
9.737373737373737903e-01	-7.272727272727275150e-02	4.071807490404361231e-06
9.878787878787878007e-01	-7.272727272727275150e-02	6.340262744923172579e-07
1.002020202020202033e+00	-7.272727272727275150e-02	6.003475929716591274e-08
1.016161616161616044e+00	-7.272727272727275150e-02	3.521426068616445276e-09
1.030303030303030276e+00	-7.272727272727275150e-02	6.646400666595075006e-10
1.044444444444444509e+00	-7.272727272727275150e-02	2.728804641432184976e-09
1.058585858585858519e+00	-7.272727272727275150e-02	8.294366607174381390e-09
1.072727272727272751e+00	-7.272727272727275150e-02	1.530659938699381641e-08
1.086868686868686762e+00	-7.272727272727275150e-02	1.713368995430282748e-08
1.101010101010100994e+00	-7.272727272727275150e-02	1.163316839141570961e-08
1.115151515151515005e+00	-7.272727272727275150e-02	4.790932368170128553e-09
1.129292929292929237e+00	-7.272727272727275150e-02	1.196787323143275382e-09
1.143434343434343470e+00	-7.272727272727275150e-02	1.813380057017308106e-10
1.157575757575757480e+00	-7.272727272727275150e-02	1.666616222027618096e-11
1.171717171717171713e+00	-7.272727272727275150e-02	9.290889372546242473e-13
1.185858585858585723e+00	-7.272727272727275150e-02	3.141621698110127791e-14
1.199999999999999956e+00	-7.272727272727275150e-02	6.443552944776197020e-16
-2.000000000000000111e-01	-5.858585858585860229e-02	7.732173668095803981e-170
-1.858585858585858619e-01	-5.858585858585860229e-02	1.398796892290900254e-165
-1.717171717171717404e-01	-5.858585858585860229e-02	1.534908998880792169e-161
-1.575757575757575912e-01	-5.858585858585860229e-02	1.021610905932941128e-157
-1.434343434343434420e-01	-5.858585858585860229e-02	4.124424170783805342e-154
-1.292929292929292928e-01	-5.858585858585860229e-02	1.009987597773356912e-150
-1.151515151515151714e-01	-5.858585858585860229e-02	1.500181042472103675e-147
-1.010101010101010222e-01	-5.858585858585860229e-02	1.351593890257835949e-144
-8.686868686868688683e-02	-5.858585858585860229e-02	7.386244531612115237e-142
-7.272727272727275150e-02	-5.858585858585860229e-02	2.448364408858486550e-139
-5.858585858585860229e-02	-5.858585858585860229e-02	4.437795125950689324e-134
-4.444444444444445308e-02	-5.858585858585860229e-02	8.001335042075776554e-127
-3.030303030303033163e-02	-5.858585858585860229e-02	8.750494245706904033e-120
-1.616161616161618242e-02	-5.858585858585860229e-02	5.804671321272081336e-113
-2.020202020202033211e-03	-5.858585858585860229e-02	6.024746705042293676e-94
1.212121212121208824e-02	-5.858585858585860229e-02	5.700231822751488840e-100
2.626262626262623745e-02	-5.858585858585860229e-02	8.438443875923173164e-94
4.040404040404038666e-02	-5.858585858585860229e-02	7.577172341608336435e-88
5.454545454545450811e-02	-5.858585858585860229e-02	4.126928383604869372e-82
6.868686868686868507e-02	-5.858585858585860229e-02	1.363394985127031010e-76
8.282828282828280653e-02	-5.858585858585860229e-02	2.732067849986128719e-71
9.696969696969692798e-02	-5.858585858585860229e-02	3.320751293345806196e-66
1.111111111111111049e-01	-5.858585858585860229e-02	2.448253468357247113e-61
1.252525252525252264e-01	-5.858585858585860229e-02	1.094842573958956584e-56
1.393939393939393478e-01	-5.858585858585860229e-02	2.969767228674373211e-52
1.535353535353535248e-01	-5.858585858585860229e-02	4.886172770237144827e-48
1.676767676767676463e-01	-5.858585858585860229e-02	4.876309404786219178e-44
1.818181818181817677e-01	-5.858585858585860229e-02	2.951822432886989735e-40
1.959595959595959447e-01	-5.858585858585860229e-02	1.083843294678544100e-36
2.101010101010100661e-01	-5.858585858585860229e-02	2.413910440095984642e-33
2.242424242424241876e-01	-5.858585858585860229e-02	3.261037671616001628e-30
2.383838383838383645e-01	-5.858585858585860229e-02	2.672223959851641910e-27
2.525252525252524860e-01	-5.858585858585860229e-02	1.328237574195248974e-24
2.666666666666666075e-01	-5.858585858585860229e-02	4.004697576184308439e-22
2.808080808080807844e-01	-5.858585858585860229e-02	7.324239060023097170e-20
2.949494949494949059e-01	-5.858585858585860229e-02	8.125796512374441654e-18
3.090909090909090273e-01	-5.858585858585860229e-02	5.468880809110383497e-16
3.232323232323231488e-01	-5.858585858585860229e-02	2.233005917324020354e-14
3.373737373737373813e-01	-5.858585858585860229e-02	5.532110370082978891e-13
3.515151515151515027e-01	-5.858585858585860229e-02	8.317499512473254533e-12
3.656565656565656242e-01	-5.858585858585860229e-02	7.592278959338061884e-11
3.797979797979797456e-01	-5.858585858585860229e-02	4.211061006488936232e-10
3.939393939393938671e-01	-5.858585858585860229e-02	1.421793265172831195e-09
4.080808080808079885e-01	-5.858585858585860229e-02	2.934564282326807661e-09
4.222222222222222210e-01	-5.858585858585860229e-02	3.768246765817534914e-09
4.363636363636363424e-01	-5.858585858585860229e-02	4.097570918932104773e-09
4.505050505050504639e-01	-5.858585858585860229e-02	2.324802859496104729e-08
4.646464646464645853e-01	-5.858585858585860229e-02	2.581131565127420640e-07
4.787878787878787068e-01	-5.858585858585860229e-02	1.864783923005201566e-06
4.929292929292928283e-01	-5.858585858585860229e-02	8.371569036761019654e-06
5.070707070707070052e-01	-5.858585858585860229e-02	2.503753047504109561e-05
5.212121212121212377e-01	-5.858585858585860229e-02	6.174682704191569336e-05
5.353535353535352481e-01	-5.858585858585860229e-02	1.586530021823155266e-04
5.494949494949494806e-01	-5.858585858585860229e-02	3.760488740535478298e-04
5.636363636363634910e-01	-5.858585858585860229e-02	7.187788847124479364e-04
5.777777777777777235e-01	-5.858585858585860229e-02	1.475692336036174817e-03
5.919191919191919560e-01	-5.858585858585860229e-02	3.939952376186559371e-03
6.060606060606059664e-01	-5.858585858585860229e-02	9.023366173917321195e-03
6.202020202020201989e-01	-5.858585858585860229e-02	1.361555114177345413e-02
6.343434343434342093e-01	-5.858585858585860229e-02	1.274584090087394102e-02
6.484848484848484418e-01	-5.858585858585860229e-02	7.318322303289525807e-03
6.626262626262624522e-01	-5.858585858585860229e-02	2.576764595394063096e-03
6.767676767676766847e-01	-5.858585858585860229e-02	5.720085152835791952e-04
6.909090909090909172e-01	-5.858585858585860229e-02	1.003380346660058385e-04
7.050505050505049276e-01	-5.858585858585860229e-02	2.835323122261125607e-05
7.191919191919191601e-01	-5.858585858585860229e-02	1.388117332059585630e-05
7.333333333333331705e-01	-5.858585858585860229e-02	1.054727396852337003e-05
7.474747474747474030e-01	-5.858585858585860229e-02	1.843772858011933467e-05
7.616161616161616355e-01	-5.858585858585860229e-02	6.397617136619666292e-05
7.757575757575756459e-01	-5.858585858585860229e-02	2.111395888073128288e-04
7.898989898989898784e-01	-5.858585858585860229e-02	4.725711078854617124e-04
8.040404040404041108e-01	-5.858585858585860229e-02	6.694555816080980607e-04
8.181818181818181213e-01	-5.858585858585860229e-02	5.927073677585237635e-04
8.323232323232323537e-01	-5.858585858585860229e-02	3.275981896861952618e-04
8.464646464646463642e-01	-5.858585858585860229e-02	1.152637582449739944e-04
8.606060606060605966e-01	-5.858585858585860229e-02	3.773489714952815797e-05
8.747474747474748291e-01	-5.858585858585860229e-02	6.401086636465531487e-05
8.888888888888888395e-01	-5.858585858585860229e-02	2.110134426914620138e-04
9.030303030303030720e-01	-5.858585858585860229e-02	5.194770495531191631e-04
9.171717171717170825e-01	-5.858585858585860229e-02	8.612865788778063195e-04
9.313131313131313149e-01	-5.858585858585860229e-02	9.219928377423761796e-04
9.454545454545453254e-01	-5.858585858585860229e-02	6.200286269019039849e-04
9.595959595959595578e-01	-5.858585858585860229e-02	2.577626905031537088e-04
9.737373737373737903e-01	-5.858585858585860229e-02	6.567741746844726403e-05
9.878787878787878007e-01	-5.858585858585860229e-02	1.021459360688713942e-05
1.002020202020202033e+00	-5.858585858585860229e-02	9.688651507388282490e-07
1.016161616161616044e+00	-5.858585858585860229e-02	5.932222950269825533e-08
1.030303030303030276e+00	-5.858585858585860229e-02	2.855289007534337782e-08
1.044444444444444509e+00	-5.858585858585860229e-02	1.332347976495009395e-07
1.058585858585858519e+00	-5.858585858585860229e-02	4.052242852537266590e-07
1.072727272727272751e+00	-5.858585858585860229e-02	7.478113630932423316e-07
1.086868686868686762e+00	-5.858585858585860229e-02	8.370747706182051527e-07
1.101010101010100994e+00	-5.858585858585860229e-02	5.683441097129514916e-07
1.115151515151515005e+00	-5.858585858585860229e-02	2.340633351007054880e-07
1.129292929292929237e+00	-5.858585858585860229e-02	5.846962777480225603e-08
1.143434343434343470e+00	-5.858585858585860229e-02	8.859356620654911293e-09
1.157575757575757480e+00	-5.858585858585860229e-02	8.142334754137189959e-10
1.171717171717171713e+00	-5.858585858585860229e-02	4.539109270332857978e-11
1.185858585858585723e+00	-5.858585858585860229e-02	1.534854587323777704e-12
1.199999999999999956e+00	-5.858585858585860229e-02	3.148029185660046690e-14
-2.000000000000000111e-01	-4.444444444444445308e-02	1.394109206841821583e-162
-1.858585858585858619e-01	-4.444444444444445308e-02	2.522027711419362696e-158
-1.717171717171717404e-01	-4.444444444444445308e-02	2.767437539373286993e-154
-1.575757575757575912e-01	-4.444444444444445308e-02	1.841962209989876034e-150
-1.434343434343434420e-01	-4.444444444444445308e-02	7.436327682518306929e-147
-1.292929292929292928e-01	-4.444444444444445308e-02	1.821005411016235519e-143
-1.151515151515151714e-01	-4.444444444444445308e-02	2.704823110569232397e-140
-1.010101010101010222e-01	-4.444444444444445308e-02	2.436920802871121075e-137
-8.686868686868688683e-02	-4.444444444444445308e-02	1.331738259836833700e-134
-7.272727272727275150e-02	-4.444444444444445308e-02	4.414395628718512516e-132
-5.858585858585860229e-02	-4.444444444444445308e-02	8.875616808655999549e-130
-4.444444444444445308e-02	-4.444444444444445308e-02	4.725415633312584984e-125
-3.030303030303033163e-02	-4.444444444444445308e-02	5.167852977470426590e-118
-1.616161616161618242e-02	-4.444444444444445308e-02	3.428113657426456217e-111
-2.020202020202033211e-03	-4.444444444444445308e-02	1.379352311559347409e-104
1.212121212121208824e-02	-4.444444444444445308e-02	3.366434290730303494e-98
2.626262626262623745e-02	-4.444444444444445308e-02	4.983563871829586219e-92
4.040404040404038666e-02	-4.444444444444445308e-02	8.887219785590989503e-86
5.454545454545450811e-02	-4.444444444444445308e-02	2.460017625812004316e-80
6.868686868686868507e-02	-4.444444444444445308e-02	8.074347837048316810e-75
8.282828282828280653e-02	-4.444444444444445308e-02	1.613502277700235666e-69
9.696969696969692798e-02	-4.444444444444445308e-02	1.961167611961829623e-64
1.111111111111111049e-01	-4.444444444444445308e-02	1.445889553970621285e-59
1.252525252525252264e-01	-4.444444444444445308e-02	6.465929628758895015e-55
1.393939393939393478e-01	-4.444444444444445308e-02	1.753890672262011054e-50
1.535353535353535248e-01	-4.444444444444445308e-02	2.885692911214239756e-46
1.676767676767676463e-01	-4.444444444444445308e-02	2.879879261396035043e-42
1.818181818181817677e-01	-4.444444444444445308e-02	1.743314683372385174e-38
1.959595959595959447e-01	-4.444444444444445308e-02	6.401116873415970511e-35
2.101010101010100661e-01	-4.444444444444445308e-02	1.425659549169915336e-31
2.242424242424241876e-01	-4.444444444444445308e-02	1.926009410777876995e-28
2.383838383838383645e-01	-4.444444444444445308e-02	1.578290781797387497e-25
2.525252525252524860e-01	-4.444444444444445308e-02	7.845251545836404864e-23
2.666666666666666075e-01	-4.444444444444445308e-02	2.365514767589561271e-20
2.808080808080807844e-01	-4.444444444444445308e-02	4.326681130408932291e-18
2.949494949494949059e-01	-4.444444444444445308e-02	4.800781750483652952e-16
3.090909090909090273e-01	-4.444444444444445308e-02	3.231646388721075097e-14
3.232323232323231488e-01	-4.444444444444445308e-02	1.319877425861334684e-12
3.373737373737373813e-01	-4.444444444444445308e-02	3.271247553072754337e-11
3.515151515151515027e-01	-4.444444444444445308e-02	4.921429150863361255e-10
3.656565656565656242e-01	-4.444444444444445308e-02	4.496860089720110109e-09
3.797979797979797456e-01	-4.444444444444445308e-02	2.498369007053093569e-08
3.939393939393938671e-01	-4.444444444444445308e-02	8.460024870298368155e-08
4.080808080808079885e-01	-4.444444444444445308e-02	1.755319362262450604e-07
4.222222222222222210e-01	-4.444444444444445308e-02	2.262879775431141810e-07
4.363636363636363424e-01	-4.444444444444445308e-02	2.031763012320560569e-07
4.505050505050504639e-01	-4.444444444444445308e-02	4.685592614020387101e-07
4.646464646464645853e-01	-4.444444444444445308e-02	4.410389173960428378e-06
4.787878787878787068e-01	-4.444444444444445308e-02	3.157652111413072611e-05
4.929292929292928283e-01	-4.444444444444445308e-02	1.401583467016754615e-04
5.070707070707070052e-01	-4.444444444444445308e-02	4.006987871686416348e-04
5.212121212121212377e-01	-4.444444444444445308e-02	8.658956283463459724e-04
5.353535353535352481e-01	-4.444444444444445308e-02	1.860226290412877320e-03
5.494949494949494806e-01	-4.444444444444445308e-02	3.982979310835688125e-03
5.636363636363634910e-01	-4.444444444444445308e-02	7.011997009109038892e-03
5.777777777777777235e-01	-4.444444444444445308e-02	1.190982443471534299e-02
5.919191919191919560e-01	-4.444444444444445308e-02	2.648598090436240018e-02
6.060606060606059664e-01	-4.444444444444445308e-02	5.672471196256956977e-02
6.202020202020201989e-01	-4.444444444444445308e-02	8.366218550309581503e-02
6.343434343434342093e-01	-4.444444444444445308e-02	7.745547560037084611e-02
6.484848484848484418e-01	-4.444444444444445308e-02	4.422490369312391534e-02
6.626262626262624522e-01	-4.444444444444445308e-02	1.563935173345185753e-02
6.767676767676766847e-01	-4.444444444444445308e-02	3.709771123349104964e-03
6.909090909090909172e-01	-4.444444444444445308e-02	9.411330203731545826e-04
7.050505050505049276e-01	-4.444444444444445308e-02	4.430275434016866295e-04
7.191919191919191601e-01	-4.444444444444445308e-02	2.626789060687426797e-04
7.333333333333331705e-01	-4.444444444444445308e-02	2.158090742813425719e-04
7.474747474747474030e-01	-4.444444444444445308e-02	3.127339587727086755e-04
7.616161616161616355e-01	-4.444444444444445308e-02	8.335789443653590994e-04
7.757575757575756459e-01	-4.444444444444445308e-02	2.505406383263384957e-03
7.898989898989898784e-01	-4.444444444444445308e-02	5.479311298836476996e-03
8.040404040404041108e-01	-4.444444444444445308e-02	7.719578028915728696e-03
8.181818181818181213e-01	-4.444444444444445308e-02	6.836891602982136766e-03
8.323232323232323537e-01	-4.444444444444445308e-02	3.802302045622671465e-03
8.464646464646463642e-01	-4.444444444444445308e-02	1.374475089473343667e-03
8.606060606060605966e-01	-4.444444444444445308e-02	5.105712216858345398e-04
8.747474747474748291e-01	-4.444444444444445308e-02	8.731322527486140182e-04
8.888888888888888395e-01	-4.444444444444445308e-02	2.571671981279824958e-03
9.030303030303030720e-01	-4.444444444444445308e-02	5.826853472703060616e-03
9.171717171717170825e-01	-4.444444444444445308e-02	9.141853248123235631e-03
9.313131313131313149e-01	-4.444444444444445308e-02	9.461242921097203634e-03
9.454545454545453254e-01	-4.444444444444445308e-02	6.240102270573234799e-03
9.595959595959595578e-01	-4.444444444444445308e-02	2.567046685150939367e-03
9.737373737373737903e-01	-4.444444444444445308e-02	6.511583759271885640e-04
9.878787878787878007e-01	-4.444444444444445308e-02	1.013959765724452392e-04
1.002020202020202033e+00	-4.444444444444445308e-02	9.716091560817656904e-06
1.016161616161616044e+00	-4.444444444444445308e-02	6.727177883926356386e-07
1.030303030303030276e+00	-4.444444444444445308e-02	8.087775486440072687e-07
1.044444444444444509e+00	-4.444444444444445308e-02	3.947496192779801038e-06
1.058585858585858519e+00	-4.444444444444445308e-02	1.200835177045684833e-05
1.072727272727272751e+00	-4.444444444444445308e-02	2.216053915599388273e-05
1.086868686868686762e+00	-4.444444444444445308e-02	2.480575876770136338e-05
1.101010101010100994e+00	-4.444444444444445308e-02	1.684223127667901362e-05
1.115151515151515005e+00	-4.444444444444445308e-02	6.936200720277780898e-06
1.129292929292929237e+00	-4.444444444444445308e-02	1.732680917801437024e-06
1.143434343434343470e+00	-4.444444444444445308e-02	2.625369571314750709e-07
1.157575757575757480e+00	-4.444444444444445308e-02	2.412888296327558918e-08
1.171717171717171713e+00	-4.444444444444445308e-02	1.345113406025603344e-09
1.185858585858585723e+00	-4.444444444444445308e-02	4.548367000554128919e-11
1.199999999999999956e+00	-4.444444444444445308e-02	9.328826445900229861e-13
-2.000000000000000111e-01	-3.030303030303033163e-02	1.524638581072949582e-155
-1.858585858585858619e-01	-3.030303030303033163e-02	2.758163228887819528e-151
-1.717171717171717404e-01	-3.030303030303033163e-02	3.026550590535851612e-147
-1.575757575757575912e-01	-3.030303030303033163e-02	2.014423716913130739e-143
-1.434343434343434420e-01	-3.030303030303033163e-02	8.132585331642455627e-140
-1.292929292929292928e-01	-3.030303030303033163e-02	1.991504748948017300e-136
-1.151515151515151714e-01	-3.030303030303033163e-02	2.958073620856063504e-133
-1.010101010101010222e-01	-3.030303030303033163e-02	2.665087825862072300e-130
-8.686868686868688683e-02	-3.030303030303033163e-02	1.456427890206487547e-127
-7.272727272727275150e-02	-3.030303030303033163e-02	4.827712100768658797e-125
-5.858585858585860229e-02	-3.030303030303033163e-02	9.706633993151645772e-123
-4.444444444444445308e-02	-3.030303030303033163e-02	1.183779621962698924e-120
-3.030303030303033163e-02	-3.030303030303033163e-02	1.851239651827267505e-116
-1.616161616161618242e-02	-3.030303030303033163e-02	1.228026461559746287e-109
-2.020202020202033211e-03	-3.030303030303033163e-02	4.941146688404681272e-103
1.212121212121208824e-02	-3.030303030303033163e-02	1.205931728382650460e-96
2.626262626262623745e-02	-3.030303030303033163e-02	5.740103860133772058e-81
4.040404040404038666e-02	-3.030303030303033163e-02	1.603015079356212652e-84
5.454545454545450811e-02	-3.030303030303033163e-02	8.825819325361130911e-79
6.868686868686868507e-02	-3.030303030303033163e-02	2.884426524930736727e-73
8.282828282828280653e-02	-3.030303030303033163e-02	5.779933966687642866e-68
9.696969696969692798e-02	-3.030303030303033163e-02	7.025356934772211820e-63
1.111111111111111049e-01	-3.030303030303033163e-02	5.179518261804966924e-58
1.252525252525252264e-01	-3.030303030303033163e-02	2.316253297098773618e-53
1.393939393939393478e-01	-3.030303030303033163e-02	6.282880590708568935e-49
1.535353535353535248e-01	-3.030303030303033163e-02	1.033732497395092312e-44
1.676767676767676463e-01	-3.030303030303033163e-02	1.031656035379871666e-40
1.818181818181817677e-01	-3.030303030303033163e-02	6.245111702554489077e-37
1.959595959595959447e-01	-3.030303030303033163e-02	2.293114309097373104e-33
2.101010101010100661e-01	-3.030303030303033163e-02	5.107329197070425172e-30
2.242424242424241876e-01	-3.030303030303033163e-02	6.899986446592992615e-27
2.383838383838383645e-01	-3.030303030303033163e-02	5.654498888172777758e-24
2.525252525252524860e-01	-3.030303030303033163e-02	2.810860201916942180e-21
2.666666666666666075e-01	-3.030303030303033163e-02	8.476079964238974230e-19
2.808080808080807844e-01	-3.030303030303033163e-02	1.550524199883077829e-16
2.949494949494949059e-01	-3.030303030303033163e-02	1.720740681845525245e-14
3.090909090909090273e-01	-3.030303030303033163e-02	1.158630948810595084e-12
3.232323232323231488e-01	-3.030303030303033163e-02	4.734019836144248759e-11
3.373737373737373813e-01	-3.030303030303033163e-02	1.174014051432658427e-09
3.515151515151515027e-01	-3.030303030303033163e-02	1.767886302462463911e-08
3.656565656565656242e-01	-3.030303030303033163e-02	1.617731509277370457e-07
3.797979797979797456e-01	-3.030303030303033163e-02	9.009246132457105480e-07
3.939393939393938671e-01	-3.030303030303033163e-02	3.063179738536216470e-06
4.080808080808079885e-01	-3.030303030303033163e-02	6.401937777645227123e-06
4.222222222222222210e-01	-3.030303030303033163e-02	8.350423609839691827e-06
4.363636363636363424e-01	-3.030303030303033163e-02	7.182087190936757172e-06
4.505050505050504639e-01	-3.030303030303033163e-02	7.773353194145600113e-06
4.646464646464645853e-01	-3.030303030303033163e-02	4.676096442835170011e-05
4.787878787878787068e-01	-3.030303030303033163e-02	3.254332645233565875e-04
4.929292929292928283e-01	-3.030303030303033163e-02	1.432135526729085874e-03
5.070707070707070052e-01	-3.030303030303033163e-02	3.975765150402058024e-03
5.212121212121212377e-01	-3.030303030303033163e-02	7.780893493379720423e-03
5.353535353535352481e-01	-3.030303030303033163e-02	1.397921101966414018e-02
5.494949494949494806e-01	-3.030303030303033163e-02	2.636542763399811820e-02
5.636363636363634910e-01	-3.030303030303033163e-02	4.326367704842987161e-02
5.777777777777777235e-01	-3.030303030303033163e-02	6.368966836239220441e-02
5.919191919191919560e-01	-3.030303030303033163e-02	1.168026284326606073e-01
6.060606060606059664e-01	-3.030303030303033163e-02	2.284929915599833716e-01
6.202020202020201989e-01	-3.030303030303033163e-02	3.264284146299619160e-01
6.343434343434342093e-01	-3.030303030303033163e-02	2.977985660966486203e-01
6.484848484848484418e-01	-3.030303030303033163e-02	1.689928909064528362e-01
6.626262626262624522e-01	-3.030303030303033163e-02	6.075664813435190104e-02
6.767676767676766847e-01	-3.030303030303033163e-02	1.690938946672363927e-02
6.909090909090909172e-01	-3.030303030303033163e-02	7.140009079755421130e-03
7.050505050505049276e-01	-3.030303030303033163e-02	4.642330335370106753e-03
7.191919191919191601e-01	-3.030303030303033163e-02	3.112111782604236061e-03
7.333333333333331705e-01	-3.030303030303033163e-02	2.777222932548361646e-03
7.474747474747474030e-01	-3.030303030303033163e-02	3.574434862302463840e-03
7.616161616161616355e-01	-3.030303030303033163e-02	7.190860122357044075e-03
7.757575757575756459e-01	-3.030303030303033163e-02	1.862073454067828676e-02
7.898989898989898784e-01	-3.030303030303033163e-02	3.899737898977817530e-02
8.040404040404041108e-01	-3.030303030303033163e-02	5.436795084851975268e-02
8.181818181818181213e-01	-3.030303030303033163e-02	4.823151281665528922e-02
8.323232323232323537e-01	-3.030303030303033163e-02	2.722700569010014227e-02
8.464646464646463642e-01	-3.030303030303033163e-02	1.042556296731653176e-02
8.606060606060605966e-01	-3.030303030303033163e-02	4.680182501277326684e-03
8.747474747474748291e-01	-3.030303030303033163e-02	7.948625416265224508e-03
8.888888888888888395e-01	-3.030303030303033163e-02	2.058036034807719100e-02
9.030303030303030720e-01	-3.030303030303033163e-02	4.233834259361846791e-02
9.171717171717170825e-01	-3.030303030303033163e-02	6.199542661617596373e-02
9.313131313131313149e-01	-3.030303030303033163e-02	6.132170689715924633e-02
9.454545454545453254e-01	-3.030303030303033163e-02	3.936842553020247076e-02
9.595959595959595578e-01	-3.030303030303033163e-02	1.597765898703704113e-02
9.737373737373737903e-01	-3.030303030303033163e-02	4.046008466461400131e-03
9.878787878787878007e-01	-3.030303030303033163e-02	6.387539218191221621e-04
1.002020202020202033e+00	-3.030303030303033163e-02	6.385931837282120228e-05
1.016161616161616044e+00	-3.030303030303033163e-02	5.871151439572006782e-06
1.030303030303030276e+00	-3.030303030303033163e-02	1.433237282505211390e-05
1.044444444444444509e+00	-3.030303030303033163e-02	7.095157382326735044e-05
1.058585858585858519e+00	-3.030303030303033163e-02	2.158472512351520894e-04
1.072727272727272751e+00	-3.030303030303033163e-02	3.983304442501295925e-04
1.086868686868686762e+00	-3.030303030303033163e-02	4.458776402654267908e-04
1.101010101010100994e+00	-3.030303030303033163e-02	3.027351192388234532e-04
1.115151515151515005e+00	-3.030303030303033163e-02	1.246765655702995745e-04
1.129292929292929237e+00	-3.030303030303033163e-02	3.114452922752542212e-05
1.143434343434343470e+00	-3.030303030303033163e-02	4.719039640063605246e-06
1.157575757575757480e+00	-3.030303030303033163e-02	4.337109579476489350e-07
1.171717171717171713e+00	-3.030303030303033163e-02	2.417809497288011304e-08
1.185858585858585723e+00	-3.030303030303033163e-02	8.175581985748104691e-10
1.199999999999999956e+00	-3.030303030303033163e-02	1.676834464544754998e-11
-2.000000000000000111e-01	-1.616161616161618242e-02	1.011374338623223634e-148
-1.858585858585858619e-01	-1.616161616161618242e-02	1.829637230790923058e-144
-1.717171717171717404e-01	-1.616161616161618242e-02	2.007672926431271510e-140
-1.575757575757575912e-01	-1.616161616161618242e-02	1.336275022613029963e-136
-1.434343434343434420e-01	-1.616161616161618242e-02	5.394778941838460157e-133
-1.292929292929292928e-01	-1.616161616161618242e-02	1.321071645002569193e-129
-1.151515151515151714e-01	-1.616161616161618242e-02	1.962248488941590384e-126
-1.010101010101010222e-01	-1.616161616161618242e-02	1.767895336452259852e-123
-8.686868686868688683e-02	-1.616161616161618242e-02	9.661265381159919641e-121
-7.272727272727275150e-02	-1.616161616161618242e-02	3.202479717876935528e-118
-5.858585858585860229e-02	-1.616161616161618242e-02	6.438929630242466549e-116
-4.444444444444445308e-02	-1.616161616161618242e-02	7.852643551730307177e-114
-3.030303030303033163e-02	-1.616161616161618242e-02	5.808888020673874617e-112
-1.616161616161618242e-02	-1.616161616161618242e-02	2.606423840755724905e-110
-2.020202020202033211e-03	-1.616161616161618242e-02	1.073631497761682042e-101
1.212121212121208824e-02	-1.616161616161618242e-02	2.620295543548708567e-95
2.626262626262623745e-02	-1.616161616161618242e-02	3.879004737504952501e-89
4.040404040404038666e-02	-1.616161616161618242e-02	7.488903410544197727e-76
5.454545454545450811e-02	-1.616161616161618242e-02	3.504187299793437278e-75
6.868686868686868507e-02	-1.616161616161618242e-02	6.267305597794808010e-72
8.282828282828280653e-02	-1.616161616161618242e-02	1.255891300709558796e-66
9.696969696969692798e-02	-1.616161616161618242e-02	1.526503590510310040e-61
1.111111111111111049e-01	-1.616161616161618242e-02	1.125432404399487432e-56
1.252525252525252264e-01	-1.616161616161618242e-02	5.032888785247194001e-52
1.393939393939393478e-01	-1.616161616161618242e-02	1.365186219029932433e-47
1.535353535353535248e-01	-1.616161616161618242e-02	2.246176605893932786e-43
1.676767676767676463e-01	-1.616161616161618242e-02	2.241684623420008296e-39
1.818181818181817677e-01	-1.616161616161618242e-02	1.357017476990890875e-35
1.959595959595959447e-01	-1.616161616161618242e-02	4.982865665291021231e-32
2.101010101010100661e-01	-1.616161616161618242e-02	1.109837455151472448e-28
2.242424242424241876e-01	-1.616161616161618242e-02	1.499447903260283803e-25
2.383838383838383645e-01	-1.616161616161618242e-02	1.228861753715960070e-22
2.525252525252524860e-01	-1.616161616161618242e-02	6.109220981395547180e-20
2.666666666666666075e-01	-1.616161616161618242e-02	1.842454595405406764e-17
2.808080808080807844e-01	-1.616161616161618242e-02	3.371018511052740371e-15
2.949494949494949059e-01	-1.616161616161618242e-02	3.742111539840371000e-13
3.090909090909090273e-01	-1.616161616161618242e-02	2.520701156999297291e-11
3.232323232323231488e-01	-1.616161616161618242e-02	1.030541733630655038e-09
3.373737373737373813e-01	-1.616161616161618242e-02	2.557977679520097908e-08
3.515151515151515027e-01	-1.616161616161618242e-02	3.857155018927227258e-07
3.656565656565656242e-01	-1.616161616161618242e-02	3.537000643144436989e-06
3.797979797979797456e-01	-1.616161616161618242e-02	1.976456783485000142e-05
3.939393939393938671e-01	-1.616161616161618242e-02	6.758143979234398360e-05
4.080808080808079885e-01	-1.616161616161618242e-02	1.426369814610613154e-04
4.222222222222222210e-01	-1.616161616161618242e-02	1.892365512992011303e-04
4.363636363636363424e-01	-1.616161616161618242e-02	1.645695975226175555e-04
4.505050505050504639e-01	-1.616161616161618242e-02	1.215427945306903410e-04
4.646464646464645853e-01	-1.616161616161618242e-02	3.284492001118746339e-04
4.787878787878787068e-01	-1.616161616161618242e-02	2.056391492072982483e-03
4.929292929292928283e-01	-1.616161616161618242e-02	8.935924395891746072e-03
5.070707070707070052e-01	-1.616161616161618242e-02	2.431209638730614728e-02
5.212121212121212377e-01	-1.616161616161618242e-02	4.436130014181403208e-02
5.353535353535352481e-01	-1.616161616161618242e-02	6.786817532635473771e-02
5.494949494949494806e-01	-1.616161616161618242e-02	1.102853084058127570e-01
5.636363636363634910e-01	-1.616161616161618242e-02	1.690625963889978989e-01
5.777777777777777235e-01	-1.616161616161618242e-02	2.257327624769225050e-01
5.919191919191919560e-01	-1.616161616161618242e-02	3.450441413838294391e-01
6.060606060606059664e-01	-1.616161616161618242e-02	5.999362651613392439e-01
6.202020202020201989e-01	-1.616161616161618242e-02	8.183498721992149560e-01
6.343434343434342093e-01	-1.616161616161618242e-02	7.314405145552623777e-01
6.484848484848484418e-01	-1.616161616161618242e-02	4.127474413454013114e-01
6.626262626262624522e-01	-1.616161616161618242e-02	1.554470655429264769e-01
6.767676767676766847e-01	-1.616161616161618242e-02	5.881466290647512085e-02
6.909090909090909172e-01	-1.616161616161618242e-02	4.015885786718235984e-02
7.050505050505049276e-01	-1.616161616161618242e-02	3.101675530471522182e-02
7.191919191919191601e-01	-1.616161616161618242e-02	2.313279130876113449e-02
7.333333333333331705e-01	-1.616161616161618242e-02	2.240923537993014594e-02
7.474747474747474030e-01	-1.616161616161618242e-02	2.700420681845137547e-02
7.616161616161616355e-01	-1.616161616161618242e-02	4.236169998892320987e-02
7.757575757575756459e-01	-1.616161616161618242e-02	8.924953650238254266e-02
7.898989898989898784e-01	-1.616161616161618242e-02	1.729764010765441895e-01
8.040404040404041108e-01	-1.616161616161618242e-02	2.362298108237165239e-01
8.181818181818181213e-01	-1.616161616161618242e-02	2.105278049751826419e-01
8.323232323232323537e-01	-1.616161616161618242e-02	1.229815905822952277e-01
8.464646464646463642e-01	-1.616161616161618242e-02	5.282255298891865708e-02
8.606060606060605966e-01	-1.616161616161618242e-02	3.022816544606756611e-02
8.747474747474748291e-01	-1.616161616161618242e-02	4.904584216071580793e-02
8.888888888888888395e-01	-1.616161616161618242e-02	1.099675104782804058e-01
9.030303030303030720e-01	-1.616161616161618242e-02	2.038055555755829695e-01
9.171717171717170825e-01	-1.616161616161618242e-02	2.759072092036380375e-01
9.313131313131313149e-01	-1.616161616161618242e-02	2.582750487126639349e-01
9.454545454545453254e-01	-1.616161616161618242e-02	1.604576607727029036e-01
9.595959595959595578e-01	-1.616161616161618242e-02	6.440897949465854144e-02
9.737373737373737903e-01	-1.616161616161618242e-02	1.657157837786874324e-02
9.878787878787878007e-01	-1.616161616161618242e-02	2.773778898695722188e-03
1.002020202020202033e+00	-1.616161616161618242e-02	3.160143426382551577e-04
1.016161616161616044e+00	-1.616161616161618242e-02	4.422353820071094001e-05
1.030303030303030276e+00	-1.616161616161618242e-02	1.557450899262357495e-04
1.044444444444444509e+00	-1.616161616161618242e-02	7.735689855296291276e-04
1.058585858585858519e+00	-1.616161616161618242e-02	2.353339938598822227e-03
1.072727272727272751e+00	-1.616161616161618242e-02	4.342917649009655004e-03
1.086868686868686762e+00	-1.616161616161618242e-02	4.861315265510143986e-03
1.101010101010100994e+00	-1.616161616161618242e-02	3.300660817214800136e-03
1.115151515151515005e+00	-1.616161616161618242e-02	1.359323807017715846e-03
1.129292929292929237e+00	-1.616161616161618242e-02	3.395626102120351568e-04
1.143434343434343470e+00	-1.616161616161618242e-02	5.145075098639818710e-05
1.157575757575757480e+00	-1.616161616161618242e-02	4.728664346870375674e-06
1.171717171717171713e+00	-1.616161616161618242e-02	2.636089625554355117e-07
1.185858585858585723e+00	-1.616161616161618242e-02	8.913674497380158608e-09
1.199999999999999956e+00	-1.616161616161618242e-02	1.828219278945075852e-10
-2.000000000000000111e-01	-2.020202020202033211e-03	4.069413950814478923e-142
-1.858585858585858619e-01	-2.020202020202033211e-03	7.361815489650026748e-138
-1.717171717171717404e-01	-2.020202020202033211e-03	8.078168392737987431e-134
-1.575757575757575912e-01	-2.020202020202033211e-03	5.376699814777386420e-130
-1.434343434343434420e-01	-2.020202020202033211e-03	2.170668945126970708e-126
-1.292929292929292928e-01	-2.020202020202033211e-03	5.315526780635432340e-123
-1.151515151515151714e-01	-2.020202020202033211e-03	7.895396462929126217e-120
-1.010101010101010222e-01	-2.020202020202033211e-03	7.113387863422199586e-117
-8.686868686868688683e-02	-2.020202020202033211e-03	3.887352745980613017e-114
-7.272727272727275150e-02	-2.020202020202033211e-03	1.288564989583330409e-111
-5.858585858585860229e-02	-2.020202020202033211e-03	2.590798388388259950e-109
-4.444444444444445308e-02	-2.020202020202033211e-03	3.159627053983452045e-107
-3.030303030303033163e-02	-2.020202020202033211e-03	2.337291846086319096e-105
-1.616161616161618242e-02	-2.020202020202033211e-03	1.048733108429981587e-103
-2.020202020202033211e-03	-2.020202020202033211e-03	2.854249465630444127e-102
1.212121212121208824e-02	-2.020202020202033211e-03	3.453447371583984835e-94
2.626262626262623745e-02	-2.020202020202033211e-03	5.112378541831586347e-88
4.040404040404038666e-02	-2.020202020202033211e-03	4.590587401438150245e-82
5.454545454545450811e-02	-2.020202020202033211e-03	8.393937202705885754e-71
6.868686868686868507e-02	-2.020202020202033211e-03	8.260083456711723271e-71
8.282828282828280653e-02	-2.020202020202033211e-03	1.655219727548710398e-65
9.696969696969692798e-02	-2.020202020202033211e-03	2.011882674479006196e-60
1.111111111111111049e-01	-2.020202020202033211e-03	1.483288727013718137e-55
1.252525252525252264e-01	-2.020202020202033211e-03	6.633236151858217571e-51
1.393939393939393478e-01	-2.020202020202033211e-03	1.799296425852521681e-46
1.535353535353535248e-01	-2.020202020202033211e-03	2.960456349467936173e-42
1.676767676767676463e-01	-2.020202020202033211e-03	2.954575106263063666e-38
1.818181818181817677e-01	-2.020202020202033211e-03	1.788604749882257038e-34
1.959595959595959447e-01	-2.020202020202033211e-03	6.567807571234010864e-31
2.101010101010100661e-01	-2.020202020202033211e-03	1.462913336724025124e-27
2.242424242424241876e-01	-2.020202020202033211e-03	1.976591327999683635e-24
2.383838383838383645e-01	-2.020202020202033211e-03	1.620044540936676424e-21
2.525252525252524860e-01	-2.020202020202033211e-03	8.055007480137152522e-19
2.666666666666666075e-01	-2.020202020202033211e-03	2.429736116797384098e-16
2.808080808080807844e-01	-2.020202020202033211e-03	4.446761345548595109e-14
2.949494949494949059e-01	-2.020202020202033211e-03	4.938282666667296909e-12
3.090909090909090273e-01	-2.020202020202033211e-03	3.328435747607721937e-10
3.232323232323231488e-01	-2.020202020202033211e-03	1.361971161891202845e-08
3.373737373737373813e-01	-2.020202020202033211e-03	3.385088184824482405e-07
3.515151515151515027e-01	-2.020202020202033211e-03	5.114470752151246738e-06
3.656565656565656242e-01	-2.020202020202033211e-03	4.704244324374740478e-05
3.797979797979797456e-01	-2.020202020202033211e-03	2.641343697645992723e-04
3.939393939393938671e-01	-2.020202020202033211e-03	9.102417794427206544e-04
4.080808080808079885e-01	-2.020202020202033211e-03	1.946490117496811048e-03
4.222222222222222210e-01	-2.020202020202033211e-03	2.640041070966110247e-03
4.363636363636363424e-01	-2.020202020202033211e-03	2.368245910893010484e-03
4.505050505050504639e-01	-2.020202020202033211e-03	1.585284362256601191e-03
4.646464646464645853e-01	-2.020202020202033211e-03	1.849882342478988920e-03
4.787878787878787068e-01	-2.020202020202033211e-03	8.245533197353986654e-03
4.929292929292928283e-01	-2.020202020202033211e-03	3.440036824892710871e-02
5.070707070707070052e-01	-2.020202020202033211e-03	9.172176493787398410e-02
5.212121212121212377e-01	-2.020202020202033211e-03	1.592251419126485545e-01
5.353535353535352481e-01	-2.020202020202033211e-03	2.135401400843402187e-01
5.494949494949494806e-01	-2.020202020202033211e-03	2.961743005186995847e-01
5.636363636363634910e-01	-2.020202020202033211e-03	4.242467722654892359e-01
5.777777777777777235e-01	-2.020202020202033211e-03	5.371898363856283387e-01
5.919191919191919560e-01	-2.020202020202033211e-03	7.071664007417399755e-01
6.060606060606059664e-01	-2.020202020202033211e-03	1.060376990307023704e+00
6.202020202020201989e-01	-2.020202020202033211e-03	1.344556699717482928e+00
6.343434343434342093e-01	-2.020202020202033211e-03	1.162695503055700241e+00
6.484848484848484418e-01	-2.020202020202033211e-03	6.533750195179002240e-01
6.626262626262624522e-01	-2.020202020202033211e-03	2.739693899782548181e-01
6.767676767676766847e-01	-2.020202020202033211e-03	1.603464276445551173e-01
6.909090909090909172e-01	-2.020202020202033211e-03	1.523787188178495899e-01
7.050505050505049276e-01	-2.020202020202033211e-03	1.310201328074347693e-01
7.191919191919191601e-01	-2.020202020202033211e-03	1.092945223937390603e-01
7.333333333333331705e-01	-2.020202020202033211e-03	1.140364965875040743e-01
7.474747474747474030e-01	-2.020202020202033211e-03	1.327190629255510512e-01
7.616161616161616355e-01	-2.020202020202033211e-03	1.734806295441476687e-01
7.757575757575756459e-01	-2.020202020202033211e-03	2.891640629887751168e-01
7.898989898989898784e-01	-2.020202020202033211e-03	4.945665752014999916e-01
8.040404040404041108e-01	-2.020202020202033211e-03	6.490372102737076432e-01
8.181818181818181213e-01	-2.020202020202033211e-03	5.844409193568290695e-01
8.323232323232323537e-01	-2.020202020202033211e-03	3.670492031600355309e-01
8.464646464646463642e-01	-2.020202020202033211e-03	1.918349332353038172e-01
8.606060606060605966e-01	-2.020202020202033211e-03	1.402195925367861196e-01
8.747474747474748291e-01	-2.020202020202033211e-03	2.081204037505945958e-01
8.888888888888888395e-01	-2.020202020202033211e-03	3.996865933655073810e-01
9.030303030303030720e-01	-2.020202020202033211e-03	6.667724993981734016e-01
9.171717171717170825e-01	-2.020202020202033211e-03	8.342245474400022953e-01
9.313131313131313149e-01	-2.020202020202033211e-03	7.378798097967554925e-01
9.454545454545453254e-01	-2.020202020202033211e-03	4.456408150972880344e-01
9.595959595959595578e-01	-2.020202020202033211e-03	1.809369941245027036e-01
9.737373737373737903e-01	-2.020202020202033211e-03	4.997916254371970179e-02
9.878787878787878007e-01	-2.020202020202033211e-03	9.766137041536759530e-03
1.002020202020202033e+00	-2.020202020202033211e-03	1.413695659500170156e-03
1.016161616161616044e+00	-2.020202020202033211e-03	2.717313103510876474e-04
1.030303030303030276e+00	-2.020202020202033211e-03	1.030803486249197215e-03
1.044444444444444509e+00	-2.020202020202033211e-03	5.115883107997168389e-03
1.058585858585858519e+00	-2.020202020202033211e-03	1.556316050170292523e-02
1.072727272727272751e+00	-2.020202020202033211e-03	2.872067248108744683e-02
1.086868686868686762e+00	-2.020202020202033211e-03	3.214895008781241958e-02
1.101010101010100994e+00	-2.020202020202033211e-03	2.182799798711077682e-02
1.115151515151515005e+00	-2.020202020202033211e-03	8.989508151690934340e-03
1.129292929292929237e+00	-2.020202020202033211e-03	2.245602436107893476e-03
1.143434343434343470e+00	-2.020202020202033211e-03	3.402551643787902298e-04
1.157575757575757480e+00	-2.020202020202033211e-03	3.127170029183389997e-05
1.171717171717171713e+00	-2.020202020202033211e-03	1.743304211628120063e-06
1.185858585858585723e+00	-2.020202020202033211e-03	5.894809547341152512e-08
1.199999999999999956e+00	-2.020202020202033211e-03	1.209041732825905654e-09
-2.000000000000000111e-01	1.212121212121208824e-02	9.931771603023857709e-136
-1.858585858585858619e-01	1.212121212121208824e-02	1.796717436724992532e-131
-1.717171717171717404e-01	1.212121212121208824e-02	1.971549820616628297e-127
-1.575757575757575912e-01	1.212121212121208824e-02	1.312232060532987235e-123
-1.434343434343434420e-01	1.212121212121208824e-02	5.297713245530525642e-120
-1.292929292929292928e-01	1.212121212121208824e-02	1.297302230078007994e-116
-1.151515151515151714e-01	1.212121212121208824e-02	1.926942683465268146e-113
-1.010101010101010222e-01	1.212121212121208824e-02	1.736086434978900993e-110
-8.686868686868688683e-02	1.212121212121208824e-02	9.487434819880256986e-108
-7.272727272727275150e-02	1.212121212121208824e-02	3.144859020703043959e-105
-5.858585858585860229e-02	1.212121212121208824e-02	6.323077026313092467e-103
-4.444444444444445308e-02	1.212121212121208824e-02	7.711354664377718908e-101
-3.030303030303033163e-02	1.212121212121208824e-02	5.704371456310372284e-99
-1.616161616161618242e-02	1.212121212121208824e-02	2.559527693999143560e-97
-2.020202020202033211e-03	1.212121212121208824e-02	6.966053130333411678e-96
1.212121212121208824e-02	1.212121212121208824e-02	1.149975655806312575e-94
2.626262626262623745e-02	1.212121212121208824e-02	4.086964012289944508e-87
4.040404040404038666e-02	1.212121212121208824e-02	3.669833435108194086e-81
5.454545454545450811e-02	1.212121212121208824e-02	1.998790159024851460e-75
6.868686868686868507e-02	1.212121212121208824e-02	2.501855858864050293e-66
8.282828282828280653e-02	1.212121212121208824e-02	1.328871272148357234e-64
9.696969696969692798e-02	1.212121212121208824e-02	1.608363070516565076e-59
1.111111111111111049e-01	1.212121212121208824e-02	1.185792938349298478e-54
1.252525252525252264e-01	1.212121212121208824e-02	5.302874886708492405e-50
1.393939393939393478e-01	1.212121212121208824e-02	1.438443006015284028e-45
1.535353535353535248e-01	1.212121212121208824e-02	2.366761430725140554e-41
1.676767676767676463e-01	1.212121212121208824e-02	2.362106365997574293e-37
1.818181818181817677e-01	1.212121212121208824e-02	1.429984584379566917e-33
1.959595959595959447e-01	1.212121212121208824e-02	5.251166053421181106e-30
2.101010101010100661e-01	1.212121212121208824e-02	1.169716879224624284e-26
2.242424242424241876e-01	1.212121212121208824e-02	1.580586426132710813e-23
2.383838383838383645e-01	1.212121212121208824e-02	1.295643784389613332e-20
2.525252525252524860e-01	1.212121212121208824e-02	6.443300154623302753e-18
2.666666666666666075e-01	1.212121212121208824e-02	1.944124091423874388e-15
2.808080808080807844e-01	1.212121212121208824e-02	3.559490503296887970e-13
2.949494949494949059e-01	1.212121212121208824e-02	3.955326154269598137e-11
3.090909090909090273e-01	1.212121212121208824e-02	2.668280124269294549e-09
3.232323232323231488e-01	1.212121212121208824e-02	1.093265652397536622e-07
3.373737373737373813e-01	1.212121212121208824e-02	2.722490875949292501e-06
3.515151515151515027e-01	1.212121212121208824e-02	4.125247998572022099e-05
3.656565656565656242e-01	1.212121212121208824e-02	3.810989021295395980e-04
3.797979797979797456e-01	1.212121212121208824e-02	2.154302584603585459e-03
3.939393939393938671e-01	1.212121212121208824e-02	7.503760537994414587e-03
4.080808080808079885e-01	1.212121212121208824e-02	1.632473219722111596e-02
4.222222222222222210e-01	1.212121212121208824e-02	2.275893456732988249e-02
4.363636363636363424e-01	1.212121212121208824e-02	2.125969996171124185e-02
4.505050505050504639e-01	1.212121212121208824e-02	1.446159263549553521e-02
4.646464646464645853e-01	1.212121212121208824e-02	1.053795570965731718e-02
4.787878787878787068e-01	1.212121212121208824e-02	2.396195402306854419e-02
4.929292929292928283e-01	1.212121212121208824e-02	8.577935906927572351e-02
5.070707070707070052e-01	1.212121212121208824e-02	2.183371711927759584e-01
5.212121212121212377e-01	1.212121212121208824e-02	3.619038604660312353e-01
5.353535353535352481e-01	1.212121212121208824e-02	4.370350366834097611e-01
5.494949494949494806e-01	1.212121212121208824e-02	5.210831667673416767e-01
5.636363636363634910e-01	1.212121212121208824e-02	7.025237786617533065e-01
5.777777777777777235e-01	1.212121212121208824e-02	8.854369972833994185e-01
5.919191919191919560e-01	1.212121212121208824e-02	1.063880904882208878e+00
6.060606060606059664e-01	1.212121212121208824e-02	1.348499143374656262e+00
6.202020202020201989e-01	1.212121212121208824e-02	1.516157315200470146e+00
6.343434343434342093e-01	1.212121212121208824e-02	1.231171361646967277e+00
6.484848484848484418e-01	1.212121212121208824e-02	6.885948468804011791e-01
6.626262626262624522e-01	1.212121212121208824e-02	3.529186960534357875e-01
6.767676767676766847e-01	1.212121212121208824e-02	3.245780106890564509e-01
6.909090909090909172e-01	1.212121212121208824e-02	3.749600893661714784e-01
7.050505050505049276e-01	1.212121212121208824e-02	3.566993332690625573e-01
7.191919191919191601e-01	1.212121212121208824e-02	3.365751159485727562e-01
7.333333333333331705e-01	1.212121212121208824e-02	3.728029152921262801e-01
7.474747474747474030e-01	1.212121212121208824e-02	4.247647575446476531e-01
7.616161616161616355e-01	1.212121212121208824e-02	4.954752099546811950e-01
7.757575757575756459e-01	1.212121212121208824e-02	6.711972635594728454e-01
7.898989898989898784e-01	1.212121212121208824e-02	9.729860656746092129e-01
8.040404040404041108e-01	1.212121212121208824e-02	1.191660273688656346e+00
8.181818181818181213e-01	1.212121212121208824e-02	1.094236357913301427e+00
8.323232323232323537e-01	1.212121212121208824e-02	7.821637832606009866e-01
8.464646464646463642e-01	1.212121212121208824e-02	5.277989077925562267e-01
8.606060606060605966e-01	1.212121212121208824e-02	4.623397095017053871e-01
8.747474747474748291e-01	1.212121212121208824e-02	6.147825976688074956e-01
8.888888888888888395e-01	1.212121212121208824e-02	1.011120028084798061e+00
9.030303030303030720e-01	1.212121212121208824e-02	1.525767813329984790e+00
9.171717171717170825e-01	1.212121212121208824e-02	1.780582339676050285e+00
9.313131313131313149e-01	1.212121212121208824e-02	1.506998019529545374e+00
9.454545454545453254e-01	1.212121212121208824e-02	9.086382942038698785e-01
9.595959595959595578e-01	1.212121212121208824e-02	3.947782775915458786e-01
9.737373737373737903e-01	1.212121212121208824e-02	1.275665028217769226e-01
9.878787878787878007e-01	1.212121212121208824e-02	3.118123734608451922e-02
1.002020202020202033e+00	1.212121212121208824e-02	5.624491548132492212e-03
1.016161616161616044e+00	1.212121212121208824e-02	1.185707907125568058e-03
1.030303030303030276e+00	1.212121212121208824e-02	4.146873195169016070e-03
1.044444444444444509e+00	1.212121212121208824e-02	2.052226489698827372e-02
1.058585858585858519e+00	1.212121212121208824e-02	6.242895855369618580e-02
1.072727272727272751e+00	1.212121212121208824e-02	1.152079770297444739e-01
1.086868686868686762e+00	1.212121212121208824e-02	1.289599092831979488e-01
1.101010101010100994e+00	1.212121212121208824e-02	8.755920857167756588e-02
1.115151515151515005e+00	1.212121212121208824e-02	3.605984475764898584e-02
1.129292929292929237e+00	1.212121212121208824e-02	9.007842683081987087e-03
1.143434343434343470e+00	1.212121212121208824e-02	1.364874273169731922e-03
1.157575757575757480e+00	1.212121212121208824e-02	1.254409739364113557e-04
1.171717171717171713e+00	1.212121212121208824e-02	6.992960924199163627e-06
1.185858585858585723e+00	1.212121212121208824e-02	2.364600082142545657e-07
1.199999999999999956e+00	1.212121212121208824e-02	4.849860131687207741e-09
-2.000000000000000111e-01	2.626262626262623745e-02	4.764645429302455295e-139
-1.858585858585858619e-01	2.626262626262623745e-02	2.659803488674062958e-125
-1.717171717171717404e-01	2.626262626262623745e-02	2.918619802860949815e-121
-1.575757575757575912e-01	2.626262626262623745e-02	1.942586709080744200e-117
-1.434343434343434420e-01	2.626262626262623745e-02	7.842566607547901238e-114
-1.292929292929292928e-01	2.626262626262623745e-02	1.920485061755800123e-110
-1.151515151515151714e-01	2.626262626262623745e-02	2.852584812277503936e-107
-1.010101010101010222e-01	2.626262626262623745e-02	2.570047277335746675e-104
-8.686868686868688683e-02	2.626262626262623745e-02	1.404489749845434856e-101
-7.272727272727275150e-02	2.626262626262623745e-02	4.655549516957707005e-99
-5.858585858585860229e-02	2.626262626262623745e-02	9.360482616787262280e-97
-4.444444444444445308e-02	2.626262626262623745e-02	1.141564478613974562e-94
-3.030303030303033163e-02	2.626262626262623745e-02	8.444570520696248009e-93
-1.616161616161618242e-02	2.626262626262623745e-02	3.789043591777199366e-91
-2.020202020202033211e-03	2.626262626262623745e-02	1.031232404140589627e-89
1.212121212121208824e-02	2.626262626262623745e-02	1.702387475451069823e-88
2.626262626262623745e-02	2.626262626262623745e-02	1.704649888446276380e-87
4.040404040404038666e-02	2.626262626262623745e-02	1.779507456359778533e-80
5.454545454545450811e-02	2.626262626262623745e-02	9.692175613106898860e-75
6.868686868686868507e-02	2.626262626262623745e-02	3.201979259556122648e-69
8.282828282828280653e-02	2.626262626262623745e-02	6.416407377487074757e-64
9.696969696969692798e-02	2.626262626262623745e-02	7.799057112682935164e-59
1.111111111111111049e-01	2.626262626262623745e-02	5.750027066779927241e-54
1.252525252525252264e-01	2.626262626262623745e-02	2.571440633896600009e-49
1.393939393939393478e-01	2.626262626262623745e-02	6.975314416261102222e-45
1.535353535353535248e-01	2.626262626262623745e-02	1.147715876708650762e-40
1.676767676767676463e-01	2.626262626262623745e-02	1.145492316451222636e-36
1.818181818181817677e-01	2.626262626262623745e-02	6.934941903228426891e-33
1.959595959595959447e-01	2.626262626262623745e-02	2.546798641128354289e-29
2.101010101010100661e-01	2.626262626262623745e-02	5.673611984367137173e-26
2.242424242424241876e-01	2.626262626262623745e-02	7.667531897585555626e-23
2.383838383838383645e-01	2.626262626262623745e-02	6.286492238808034175e-20
2.525252525252524860e-01	2.626262626262623745e-02	3.127201973045783428e-17
2.666666666666666075e-01	2.626262626262623745e-02	9.439606242781935588e-15
2.808080808080807844e-01	2.626262626262623745e-02	1.729354961399133408e-12
2.949494949494949059e-01	2.626262626262623745e-02	1.923392966280599239e-10
3.090909090909090273e-01	2.626262626262623745e-02	1.299232503865509219e-08
3.232323232323231488e-01	2.626262626262623745e-02	5.333548037646332650e-07
3.373737373737373813e-01	2.626262626262623745e-02	1.331940886266732566e-05
3.515151515151515027e-01	2.626262626262623745e-02	2.026678123906370914e-04
3.656565656565656242e-01	2.626262626262623745e-02	1.884006743577014333e-03
3.797979797979797456e-01	2.626262626262623745e-02	1.075087932633245723e-02
3.939393939393938671e-01	2.626262626262623745e-02	3.799025648581506182e-02
4.080808080808079885e-01	2.626262626262623745e-02	8.449548644057618130e-02
4.222222222222222210e-01	2.626262626262623745e-02	1.217636682537239085e-01
4.363636363636363424e-01	2.626262626262623745e-02	1.191294787618594753e-01
4.505050505050504639e-01	2.626262626262623745e-02	8.526734714754152789e-02
4.646464646464645853e-01	2.626262626262623745e-02	5.566508380671557343e-02
4.787878787878787068e-01	2.626262626262623745e-02	6.768103033987428463e-02
4.929292929292928283e-01	2.626262626262623745e-02	1.641596525875522461e-01
5.070707070707070052e-01	2.626262626262623745e-02	3.604994898087073851e-01
5.212121212121212377e-01	2.626262626262623745e-02	5.496751282039160635e-01
5.353535353535352481e-01	2.626262626262623745e-02	5.992355063178872454e-01
5.494949494949494806e-01	2.626262626262623745e-02	6.209588860069477079e-01
5.636363636363634910e-01	2.626262626262623745e-02	8.020732710962124035e-01
5.777777777777777235e-01	2.626262626262623745e-02	1.059711242998147451e+00
5.919191919191919560e-01	2.626262626262623745e-02	1.254924225515176239e+00
6.060606060606059664e-01	2.626262626262623745e-02	1.376812409283820759e+00
6.202020202020201989e-01	2.626262626262623745e-02	1.306716405711294771e+00
6.343434343434342093e-01	2.626262626262623745e-02	9.456290113713811119e-01
6.484848484848484418e-01	2.626262626262623745e-02	5.233334574524657334e-01
6.626262626262624522e-01	2.626262626262623745e-02	3.562855031254875127e-01
6.767676767676766847e-01	2.626262626262623745e-02	4.646151449162899683e-01
6.909090909090909172e-01	2.626262626262623745e-02	6.110344502589403204e-01
7.050505050505049276e-01	2.626262626262623745e-02	6.574845067029962964e-01
7.191919191919191601e-01	2.626262626262623745e-02	7.033179116317719304e-01
7.333333333333331705e-01	2.626262626262623745e-02	8.118233655930382486e-01
7.474747474747474030e-01	2.626262626262623745e-02	9.097914036100224200e-01
7.616161616161616355e-01	2.626262626262623745e-02	9.926723009652566043e-01
7.757575757575756459e-01	2.626262626262623745e-02	1.166690243688683015e+00
7.898989898989898784e-01	2.626262626262623745e-02	1.441663157914988558e+00
8.040404040404041108e-01	2.626262626262623745e-02	1.611009524853342034e+00
8.181818181818181213e-01	2.626262626262623745e-02	1.520793222316580318e+00
8.323232323232323537e-01	2.626262626262623745e-02	1.287170043618496740e+00
8.464646464646463642e-01	2.626262626262623745e-02	1.094414888225721416e+00
8.606060606060605966e-01	2.626262626262623745e-02	1.057564053707546803e+00
8.747474747474748291e-01	2.626262626262623745e-02	1.276114575016102703e+00
8.888888888888888395e-01	2.626262626262623745e-02	1.831016798599750972e+00
9.030303030303030720e-01	2.626262626262623745e-02	2.520659821641565213e+00
9.171717171717170825e-01	2.626262626262623745e-02	2.775887147969330560e+00
9.313131313131313149e-01	2.626262626262623745e-02	2.297313944851422374e+00
9.454545454545453254e-01	2.626262626262623745e-02	1.444439373101734647e+00
9.595959595959595578e-01	2.626262626262623745e-02	7.144698557261404126e-01
9.737373737373737903e-01	2.626262626262623745e-02	2.790179337083048550e-01
9.878787878787878007e-01	2.626262626262623745e-02	8.141615229492703276e-02
1.002020202020202033e+00	2.626262626262623745e-02	1.653615523388259415e-02
1.016161616161616044e+00	2.626262626262623745e-02	3.381996807384817817e-03
1.030303030303030276e+00	2.626262626262623745e-02	1.014133309739609703e-02
1.044444444444444509e+00	2.626262626262623745e-02	4.993877602071340738e-02
1.058585858585858519e+00	2.626262626262623745e-02	1.518980551185441230e-01
1.072727272727272751e+00	2.626262626262623745e-02	2.803146016462471635e-01
1.086868686868686762e+00	2.626262626262623745e-02	3.137744605340745396e-01
1.101010101010100994e+00	2.626262626262623745e-02	2.130417240867300555e-01
1.115151515151515005e+00	2.626262626262623745e-02	8.773778979481149098e-02
1.129292929292929237e+00	2.626262626262623745e-02	2.191712727724387175e-02
1.143434343434343470e+00	2.626262626262623745e-02	3.320897601362893248e-03
1.157575757575757480e+00	2.626262626262623745e-02	3.052124562992872725e-04
1.171717171717171713e+00	2.626262626262623745e-02	1.701468597939431076e-05
1.185858585858585723e+00	2.626262626262623745e-02	5.753346586747561469e-07
1.199999999999999956e+00	2.626262626262623745e-02	1.180027288570617584e-08
-2.000000000000000111e-01	4.040404040404038666e-02	8.034161750351071564e-132
-1.858585858585858619e-01	4.040404040404038666e-02	2.388329454855877156e-119
-1.717171717171717404e-01	4.040404040404038666e-02	2.620729566067823305e-115
-1.575757575757575912e-01	4.040404040404038666e-02	1.744315726956933638e-111
-1.434343434343434420e-01	4.040404040404038666e-02	7.042111535769880872e-108
-1.292929292929292928e-01	4.040404040404038666e-02	1.724469894160478901e-104
-1.151515151515151714e-01	4.040404040404038666e-02	2.561434466360821184e-101
-1.010101010101010222e-01	4.040404040404038666e-02	2.307734251409867303e-98
-8.686868686868688683e-02	4.040404040404038666e-02	1.261139874762297209e-95
-7.272727272727275150e-02	4.040404040404038666e-02	4.180378771302429807e-93
-5.858585858585860229e-02	4.040404040404038666e-02	8.405100767982738319e-91
-4.444444444444445308e-02	4.040404040404038666e-02	1.025050189046029753e-88
-3.030303030303033163e-02	4.040404040404038666e-02	7.582671650016429887e-87
-1.616161616161618242e-02	4.040404040404038666e-02	3.402313161294812297e-85
-2.020202020202033211e-03	4.040404040404038666e-02	9.259792071474875137e-84
1.212121212121208824e-02	4.040404040404038666e-02	1.528632535641244253e-82
2.626262626262623745e-02	4.040404040404038666e-02	1.530664034448997514e-81
4.040404040404038666e-02	4.040404040404038666e-02	9.296758969889935184e-81
5.454545454545450811e-02	4.040404040404038666e-02	2.850700821785959189e-74
6.868686868686868507e-02	4.040404040404038666e-02	9.417813914109732713e-69
8.282828282828280653e-02	4.040404040404038666e-02	1.887232461585356426e-63
9.696969696969692798e-02	4.040404040404038666e-02	1.905059994215398800e-56
1.111111111111111049e-01	4.040404040404038666e-02	1.691259722105305797e-53
1.252525252525252264e-01	4.040404040404038666e-02	7.563503889674988819e-49
1.393939393939393478e-01	4.040404040404038666e-02	2.051725492212924327e-44
1.535353535353535248e-01	4.040404040404038666e-02	3.376003856256563478e-40
1.676767676767676463e-01	4.040404040404038666e-02	3.369611635854285041e-36
1.818181818181817677e-01	4.040404040404038666e-02	2.040132849691482683e-32
1.959595959595959447e-01	4.040404040404038666e-02	7.492919703361205293e-29
2.101010101010100661e-01	4.040404040404038666e-02	1.669459079997771334e-25
2.242424242424241876e-01	4.040404040404038666e-02	2.256622482136333443e-22
2.383838383838383645e-01	4.040404040404038666e-02	1.850712698259985825e-19
2.525252525252524860e-01	4.040404040404038666e-02	9.210270902309514110e-17
2.666666666666666075e-01	4.040404040404038666e-02	2.781900470294676246e-14
2.808080808080807844e-01	4.040404040404038666e-02	5.101143548852643784e-12
2.949494949494949059e-01	4.040404040404038666e-02	5.681047851973486967e-10
3.090909090909090273e-01	4.040404040404038666e-02	3.844930561596127762e-08
3.232323232323231488e-01	4.040404040404038666e-02	1.582865978792467886e-06
3.373737373737373813e-01	4.040404040404038666e-02	3.969187740565135851e-05
3.515151515151515027e-01	4.040404040404038666e-02	6.075956079752278327e-04
3.656565656565656242e-01	4.040404040404038666e-02	5.698228114909216317e-03
3.797979797979797456e-01	4.040404040404038666e-02	3.293998932281021891e-02
3.939393939393938671e-01	4.040404040404038666e-02	1.186324358847304083e-01
4.080808080808079885e-01	4.040404040404038666e-02	2.712149524734153716e-01
4.222222222222222210e-01	4.040404040404038666e-02	4.060932071550437117e-01
4.363636363636363424e-01	4.040404040404038666e-02	4.176519391710960538e-01
4.505050505050504639e-01	4.040404040404038666e-02	3.180842087934989126e-01
4.646464646464645853e-01	4.040404040404038666e-02	2.161230327723826505e-01
4.787878787878787068e-01	4.040404040404038666e-02	2.056220706440998192e-01
4.929292929292928283e-01	4.040404040404038666e-02	3.207904336752466778e-01
5.070707070707070052e-01	4.040404040404038666e-02	5.227281785153768956e-01
5.212121212121212377e-01	4.040404040404038666e-02	6.635663325996864481e-01
5.353535353535352481e-01	4.040404040404038666e-02	6.222222726319480701e-01
5.494949494949494806e-01	4.040404040404038666e-02	5.518679052442726496e-01
5.636363636363634910e-01	4.040404040404038666e-02	6.943332441267900945e-01
5.777777777777777235e-01	4.040404040404038666e-02	1.002119618574304427e+00
5.919191919191919560e-01	4.040404040404038666e-02	1.246207005034219994e+00
6.060606060606059664e-01	4.040404040404038666e-02	1.275824601333072295e+00
6.202020202020201989e-01	4.040404040404038666e-02	1.048752238115331137e+00
6.343434343434342093e-01	4.040404040404038666e-02	6.789699440662706476e-01
6.484848484848484418e-01	4.040404040404038666e-02	3.906707662695119709e-01
6.626262626262624522e-01	4.040404040404038666e-02	3.400696267260926997e-01
6.767676767676766847e-01	4.040404040404038666e-02	5.128492833121275352e-01
6.909090909090909172e-01	4.040404040404038666e-02	7.378190945004633461e-01
7.050505050505049276e-01	4.040404040404038666e-02	8.973077059785335985e-01
7.191919191919191601e-01	4.040404040404038666e-02	1.052225876783292602e+00
7.333333333333331705e-01	4.040404040404038666e-02	1.242173413577597474e+00
7.474747474747474030e-01	4.040404040404038666e-02	1.377698994468363525e+00
7.616161616161616355e-01	4.040404040404038666e-02	1.433313355685224000e+00
7.757575757575756459e-01	4.040404040404038666e-02	1.539339620075717896e+00
7.898989898989898784e-01	4.040404040404038666e-02	1.711078627383199269e+00
8.040404040404041108e-01	4.040404040404038666e-02	1.772486085710171855e+00
8.181818181818181213e-01	4.040404040404038666e-02	1.714434112313452108e+00
8.323232323232323537e-01	4.040404040404038666e-02	1.665129267373962829e+00
8.464646464646463642e-01	4.040404040404038666e-02	1.631651202034864134e+00
8.606060606060605966e-01	4.040404040404038666e-02	1.652348172483351751e+00
8.747474747474748291e-01	4.040404040404038666e-02	1.882637244421615952e+00
8.888888888888888395e-01	4.040404040404038666e-02	2.447188507342300312e+00
9.030303030303030720e-01	4.040404040404038666e-02	3.102093039935780006e+00
9.171717171717170825e-01	4.040404040404038666e-02	3.232994597345876464e+00
9.313131313131313149e-01	4.040404040404038666e-02	2.651955317622025632e+00
9.454545454545453254e-01	4.040404040404038666e-02	1.791929917858371191e+00
9.595959595959595578e-01	4.040404040404038666e-02	1.023493698664111440e+00
9.737373737373737903e-01	4.040404040404038666e-02	4.624406329908225532e-01
9.878787878787878007e-01	4.040404040404038666e-02	1.490014648094948324e-01
1.002020202020202033e+00	4.040404040404038666e-02	3.199370317697389221e-02
1.016161616161616044e+00	4.040404040404038666e-02	6.241603087699278476e-03
1.030303030303030276e+00	4.040404040404038666e-02	1.519423899162434394e-02
1.044444444444444509e+00	4.040404040404038666e-02	7.377719491541241681e-02
1.058585858585858519e+00	4.040404040404038666e-02	2.241998767208199239e-01
1.072727272727272751e+00	4.040404040404038666e-02	4.137027028270018336e-01
1.086868686868686762e+00	4.040404040404038666e-02	4.630798371057521234e-01
1.101010101010100994e+00	4.040404040404038666e-02	3.144144351221698219e-01
1.115151515151515005e+00	4.040404040404038666e-02	1.294864867037856526e-01
1.129292929292929237e+00	4.040404040404038666e-02	3.234605955157337370e-02
1.143434343434343470e+00	4.040404040404038666e-02	4.901096301143669648e-03
1.157575757575757480e+00	4.040404040404038666e-02	4.504431692787027870e-04
1.171717171717171713e+00	4.040404040404038666e-02	2.511086595103093560e-05
1.185858585858585723e+00	4.040404040404038666e-02	8.490989200996674549e-07
1.199999999999999956e+00	4.040404040404038666e-02	1.741525356253008695e-08
-2.000000000000000111e-01	5.454545454545450811e-02	1.528521797310640347e-124
-1.858585858585858619e-01	5.454545454545450811e-02	1.300809897998328983e-113
-1.717171717171717404e-01	5.454545454545450811e-02	1.427387227748868240e-109
-1.575757575757575912e-01	5.454545454545450811e-02	9.500461329764591165e-106
-1.434343434343434420e-01	5.454545454545450811e-02	3.835504507099167326e-102
-1.292929292929292928e-01	5.454545454545450811e-02	9.392370481230140485e-99
-1.151515151515151714e-01	5.454545454545450811e-02	1.395091996266188510e-95
-1.010101010101010222e-01	5.454545454545450811e-02	1.256913509181162874e-92
-8.686868686868688683e-02	5.454545454545450811e-02	6.868831385534781205e-90
-7.272727272727275150e-02	5.454545454545450811e-02	2.276854255611890047e-87
-5.858585858585860229e-02	5.454545454545450811e-02	4.577860165160825843e-85
-4.444444444444445308e-02	5.454545454545450811e-02	5.582962723778293656e-83
-3.030303030303033163e-02	5.454545454545450811e-02	4.129921990267187741e-81
-1.616161616161618242e-02	5.454545454545450811e-02	1.853078781616090749e-79
-2.020202020202033211e-03	5.454545454545450811e-02	5.043370023968849972e-78
1.212121212121208824e-02	5.454545454545450811e-02	8.325737174673188863e-77
2.626262626262623745e-02	5.454545454545450811e-02	8.336801786240257250e-76
4.040404040404038666e-02	5.454545454545450811e-02	5.063504142521442791e-75
5.454545454545450811e-02	5.454545454545450811e-02	1.865424941659278634e-74
6.868686868686868507e-02	5.454545454545450811e-02	1.680252342489844018e-68
8.282828282828280653e-02	5.454545454545450811e-02	3.367039475313759901e-63
9.696969696969692798e-02	5.454545454545450811e-02	4.092627497785407724e-58
1.111111111111111049e-01	5.454545454545450811e-02	4.095022871629423561e-52
1.252525252525252264e-01	5.454545454545450811e-02	1.349606028551806611e-48
1.393939393939393478e-01	5.454545454545450811e-02	3.660721114928403568e-44
1.535353535353535248e-01	5.454545454545450811e-02	6.023778486833058629e-40
1.676767676767676463e-01	5.454545454545450811e-02	6.012759500083717170e-36
1.818181818181817677e-01	5.454545454545450811e-02	3.640773779614839071e-32
1.959595959595959447e-01	5.454545454545450811e-02	1.337355697782916443e-28
2.101010101010100661e-01	5.454545454545450811e-02	2.980302768543689989e-25
2.242424242424241876e-01	5.454545454545450811e-02	4.029705146349286916e-22
2.383838383838383645e-01	5.454545454545450811e-02	3.306304446339740565e-19
2.525252525252524860e-01	5.454545454545450811e-02	1.646465659652403186e-16
2.666666666666666075e-01	5.454545454545450811e-02	4.977654748247947215e-14
2.808080808080807844e-01	5.454545454545450811e-02	9.139812427707791279e-12
2.949494949494949059e-01	5.454545454545450811e-02	1.019884109185286969e-09
3.090909090909090273e-01	5.454545454545450811e-02	6.922261190039565461e-08
3.232323232323231488e-01	5.454545454545450811e-02	2.861503929089716253e-06
3.373737373737373813e-01	5.454545454545450811e-02	7.218325415618223476e-05
3.515151515151515027e-01	5.454545454545450811e-02	1.114465123565694382e-03
3.656565656565656242e-01	5.454545454545450811e-02	1.058061985372103081e-02
3.797979797979797456e-01	5.454545454545450811e-02	6.223669283300500149e-02
3.939393939393938671e-01	5.454545454545450811e-02	2.296579703590411470e-01
4.080808080808079885e-01	5.454545454545450811e-02	5.426113733719375443e-01
4.222222222222222210e-01	5.454545454545450811e-02	8.475663831768286416e-01
4.363636363636363424e-01	5.454545454545450811e-02	9.183509691252849105e-01
4.505050505050504639e-01	5.454545454545450811e-02	7.499076911569430015e-01
4.646464646464645853e-01	5.454545454545450811e-02	5.586385971015936924e-01
4.787878787878787068e-01	5.454545454545450811e-02	5.205838799599776801e-01
4.929292929292928283e-01	5.454545454545450811e-02	6.374787547778549834e-01
5.070707070707070052e-01	5.454545454545450811e-02	7.858206091706578800e-01
5.212121212121212377e-01	5.454545454545450811e-02	7.955199835703697930e-01
5.353535353535352481e-01	5.454545454545450811e-02	6.191142660240310791e-01
5.494949494949494806e-01	5.454545454545450811e-02	4.720356107522886702e-01
5.636363636363634910e-01	5.454545454545450811e-02	5.941007788662717726e-01
5.777777777777777235e-01	5.454545454545450811e-02	9.251433857797047855e-01
5.919191919191919560e-01	5.454545454545450811e-02	1.195582007554232495e+00
6.060606060606059664e-01	5.454545454545450811e-02	1.209550157475127730e+00
6.202020202020201989e-01	5.454545454545450811e-02	9.849085201005114421e-01
6.343434343434342093e-01	5.454545454545450811e-02	7.068346856114539056e-01
6.484848484848484418e-01	5.454545454545450811e-02	5.152516343003608057e-01
6.626262626262624522e-01	5.454545454545450811e-02	4.703536627381181279e-01
6.767676767676766847e-01	5.454545454545450811e-02	6.065856439111995124e-01
6.909090909090909172e-01	5.454545454545450811e-02	8.323045154931797418e-01
7.050505050505049276e-01	5.454545454545450811e-02	1.019417543882949362e+00
7.191919191919191601e-01	5.454545454545450811e-02	1.189660557901174309e+00
7.333333333333331705e-01	5.454545454545450811e-02	1.405835940121674232e+00
7.474747474747474030e-01	5.454545454545450811e-02	1.565030049518820077e+00
7.616161616161616355e-01	5.454545454545450811e-02	1.562315230582323133e+00
7.757575757575756459e-01	5.454545454545450811e-02	1.553584799569304176e+00
7.898989898989898784e-01	5.454545454545450811e-02	1.632972420233369970e+00
8.040404040404041108e-01	5.454545454545450811e-02	1.643513855059310025e+00
8.181818181818181213e-01	5.454545454545450811e-02	1.599799583436420924e+00
8.323232323232323537e-01	5.454545454545450811e-02	1.632230486321118335e+00
8.464646464646463642e-01	5.454545454545450811e-02	1.693851877861143551e+00
8.606060606060605966e-01	5.454545454545450811e-02	1.786370853142056792e+00
8.747474747474748291e-01	5.454545454545450811e-02	2.038610638770457673e+00
8.888888888888888395e-01	5.454545454545450811e-02	2.509358808227567295e+00
9.030303030303030720e-01	5.454545454545450811e-02	2.936179934449379303e+00
9.171717171717170825e-01	5.454545454545450811e-02	2.864727858291733043e+00
9.313131313131313149e-01	5.454545454545450811e-02	2.321787698688757118e+00
9.454545454545453254e-01	5.454545454545450811e-02	1.688481052469886778e+00
9.595959595959595578e-01	5.454545454545450811e-02	1.082806530632888009e+00
9.737373737373737903e-01	5.454545454545450811e-02	5.347711527133781617e-01
9.878787878787878007e-01	5.454545454545450811e-02	1.812576614261716679e-01
1.002020202020202033e+00	5.454545454545450811e-02	4.089338552295745943e-02
1.016161616161616044e+00	5.454545454545450811e-02	9.040830434384666825e-03
1.030303030303030276e+00	5.454545454545450811e-02	1.545079016132603830e-02
1.044444444444444509e+00	5.454545454545450811e-02	6.698421571017584841e-02
1.058585858585858519e+00	5.454545454545450811e-02	2.010079980368462971e-01
1.072727272727272751e+00	5.454545454545450811e-02	3.704018012710333929e-01
1.086868686868686762e+00	5.454545454545450811e-02	4.145494499169621316e-01
1.101010101010100994e+00	5.454545454545450811e-02	2.814595495157579674e-01
1.115151515151515005e+00	5.454545454545450811e-02	1.159143502583184909e-01
1.129292929292929237e+00	5.454545454545450811e-02	2.895569929314640786e-02
1.143434343434343470e+00	5.454545454545450811e-02	4.387386586829481773e-03
1.157575757575757480e+00	5.454545454545450811e-02	4.032298476166313000e-04
1.171717171717171713e+00	5.454545454545450811e-02	2.247886379263260655e-05
1.185858585858585723e+00	5.454545454545450811e-02	7.601003887368762743e-07
1.199999999999999956e+00	5.454545454545450811e-02	1.558986908290918025e-08
-2.000000000000000111e-01	6.868686868686868507e-02	2.308997881905893473e-117
-1.858585858585858619e-01	6.868686868686868507e-02	6.500363211222495705e-116
-1.717171717171717404e-01	6.868686868686868507e-02	4.715593052148220049e-104
-1.575757575757575912e-01	6.868686868686868507e-02	3.138623393001531275e-100
-1.434343434343434420e-01	6.868686868686868507e-02	1.267117853764605363e-96
-1.292929292929292928e-01	6.868686868686868507e-02	3.102913920166066252e-93
-1.151515151515151714e-01	6.868686868686868507e-02	4.608900792166859288e-90
-1.010101010101010222e-01	6.868686868686868507e-02	4.152406926320814001e-87
-8.686868686868688683e-02	6.868686868686868507e-02	2.269224000910361819e-84
-7.272727272727275150e-02	6.868686868686868507e-02	7.521937915509671637e-82
-5.858585858585860229e-02	6.868686868686868507e-02	1.512366453116192405e-79
-4.444444444444445308e-02	6.868686868686868507e-02	1.844417528673714882e-77
-3.030303030303033163e-02	6.868686868686868507e-02	1.364383193615538926e-75
-1.616161616161618242e-02	6.868686868686868507e-02	6.121930515977710264e-74
-2.020202020202033211e-03	6.868686868686868507e-02	1.666154788420763933e-72
1.212121212121208824e-02	6.868686868686868507e-02	2.750535216492293172e-71
2.626262626262623745e-02	6.868686868686868507e-02	2.754190580981151120e-70
4.040404040404038666e-02	6.868686868686868507e-02	1.672806404087009216e-69
5.454545454545450811e-02	6.868686868686868507e-02	6.162717960840392867e-69
6.868686868686868507e-02	6.868686868686868507e-02	1.377126512720578691e-68
8.282828282828280653e-02	6.868686868686868507e-02	3.648769302531323631e-63
9.696969696969692798e-02	6.868686868686868507e-02	4.433392875368177004e-58
1.111111111111111049e-01	6.868686868686868507e-02	3.267824324002612951e-53
1.252525252525252264e-01	6.868686868686868507e-02	3.432781940420090675e-48
1.393939393939393478e-01	6.868686868686868507e-02	3.963411316419890430e-44
1.535353535353535248e-01	6.868686868686868507e-02	6.521612549456254603e-40
1.676767676767676463e-01	6.868686868686868507e-02	6.509829172455562415e-36
1.818181818181817677e-01	6.868686868686868507e-02	3.942103785717386476e-32
1.959595959595959447e-01	6.868686868686868507e-02	1.448288758933730250e-28
2.101010101010100661e-01	6.868686868686868507e-02	3.228412511492962468e-25
2.242424242424241876e-01	6.868686868686868507e-02	4.367034457764657474e-22
2.383838383838383645e-01	6.868686868686868507e-02	3.585353484117019143e-19
2.525252525252524860e-01	6.868686868686868507e-02	1.787097041885422509e-16
2.666666666666666075e-01	6.868686868686868507e-02	5.410214236290514471e-14
2.808080808080807844e-01	6.868686868686868507e-02	9.953864996492707569e-12
2.949494949494949059e-01	6.868686868686868507e-02	1.113931253967854791e-09
3.090909090909090273e-01	6.868686868686868507e-02	7.592117832279534169e-08
3.232323232323231488e-01	6.868686868686868507e-02	3.157193883796732710e-06
3.373737373737373813e-01	6.868686868686868507e-02	8.032165139494649249e-05
3.515151515151515027e-01	6.868686868686868507e-02	1.255049801962457214e-03
3.656565656565656242e-01	6.868686868686868507e-02	1.211512065046314000e-02
3.797979797979797456e-01	6.868686868686868507e-02	7.289407344911419395e-02
3.939393939393938671e-01	6.868686868686868507e-02	2.771314641913516508e-01
4.080808080808079885e-01	6.868686868686868507e-02	6.797919697080516688e-01
4.222222222222222210e-01	6.868686868686868507e-02	1.110303938061937279e+00
4.363636363636363424e-01	6.868686868686868507e-02	1.270293757846984839e+00
4.505050505050504639e-01	6.868686868686868507e-02	1.127400286724618672e+00
4.646464646464645853e-01	6.868686868686868507e-02	9.540862833903384077e-01
4.787878787878787068e-01	6.868686868686868507e-02	9.358550483043597268e-01
4.929292929292928283e-01	6.868686868686868507e-02	1.010125199948458397e+00
5.070707070707070052e-01	6.868686868686868507e-02	1.033371717863107442e+00
5.212121212121212377e-01	6.868686868686868507e-02	8.937265881481729624e-01
5.353535353535352481e-01	6.868686868686868507e-02	6.280535037791696862e-01
5.494949494949494806e-01	6.868686868686868507e-02	4.893440233528237870e-01
5.636363636363634910e-01	6.868686868686868507e-02	6.807922489964262081e-01
5.777777777777777235e-01	6.868686868686868507e-02	1.061461117834845425e+00
5.919191919191919560e-01	6.868686868686868507e-02	1.312991449626700780e+00
6.060606060606059664e-01	6.868686868686868507e-02	1.306188671280467339e+00
6.202020202020201989e-01	6.868686868686868507e-02	1.165213637575944983e+00
6.343434343434342093e-01	6.868686868686868507e-02	1.050156856221209800e+00
6.484848484848484418e-01	6.868686868686868507e-02	9.489153572915545176e-01
6.626262626262624522e-01	6.868686868686868507e-02	8.542824993342843509e-01
6.767676767676766847e-01	6.868686868686868507e-02	8.825125939544574694e-01
6.909090909090909172e-01	6.868686868686868507e-02	9.915378335810407506e-01
7.050505050505049276e-01	6.868686868686868507e-02	1.029333017947674955e+00
7.191919191919191601e-01	6.868686868686868507e-02	1.050263829941272542e+00
7.333333333333331705e-01	6.868686868686868507e-02	1.200766714839438309e+00
7.474747474747474030e-01	6.868686868686868507e-02	1.370496209179130398e+00
7.616161616161616355e-01	6.868686868686868507e-02	1.353241555601217616e+00
7.757575757575756459e-01	6.868686868686868507e-02	1.266519614020125584e+00
7.898989898989898784e-01	6.868686868686868507e-02	1.281580417950771489e+00
8.040404040404041108e-01	6.868686868686868507e-02	1.288064658316828481e+00
8.181818181818181213e-01	6.868686868686868507e-02	1.226974781871234210e+00
8.323232323232323537e-01	6.868686868686868507e-02	1.204692097330307687e+00
8.464646464646463642e-01	6.868686868686868507e-02	1.265410582072597601e+00
8.606060606060605966e-01	6.868686868686868507e-02	1.449221771047979335e+00
8.747474747474748291e-01	6.868686868686868507e-02	1.778818016490757437e+00
8.888888888888888395e-01	6.868686868686868507e-02	2.134432552156467100e+00
9.030303030303030720e-01	6.868686868686868507e-02	2.278888899400565826e+00
9.171717171717170825e-01	6.868686868686868507e-02	2.059634792694050365e+00
9.313131313131313149e-01	6.868686868686868507e-02	1.660369549572391579e+00
9.454545454545453254e-01	6.868686868686868507e-02	1.294100359763243668e+00
9.595959595959595578e-01	6.868686868686868507e-02	8.932781448996268692e-01
9.737373737373737903e-01	6.868686868686868507e-02	4.582408451116674053e-01
9.878787878787878007e-01	6.868686868686868507e-02	1.601631842912406289e-01
1.002020202020202033e+00	6.868686868686868507e-02	4.489375374117388073e-02
1.016161616161616044e+00	6.868686868686868507e-02	2.190037572135018068e-02
1.030303030303030276e+00	6.868686868686868507e-02	2.228773537493379531e-02
1.044444444444444509e+00	6.868686868686868507e-02	4.385651620812736073e-02
1.058585858585858519e+00	6.868686868686868507e-02	1.116087266032483316e-01
1.072727272727272751e+00	6.868686868686868507e-02	2.016150391621475135e-01
1.086868686868686762e+00	6.868686868686868507e-02	2.251537136148354101e-01
1.101010101010100994e+00	6.868686868686868507e-02	1.528326158284132041e-01
1.115151515151515005e+00	6.868686868686868507e-02	6.293991286590915057e-02
1.129292929292929237e+00	6.868686868686868507e-02	1.572250657212381775e-02
1.143434343434343470e+00	6.868686868686868507e-02	2.382283812869861930e-03
1.157575757575757480e+00	6.868686868686868507e-02	2.189476328486560639e-04
1.171717171717171713e+00	6.868686868686868507e-02	1.220567879155259637e-05
1.185858585858585723e+00	6.868686868686868507e-02	4.127228705285052421e-07
[truncated: 8,001 more rows]
