# Supplementary material for: Distinct activation mechanisms of CXCR4 and ACKR3 revealed by single-molecule analysis of their conformational landscapes
Source: eLife. 2025 Apr 15;13:RP100098. doi: 10.7554/eLife.100098 (PMC11999697; doi:10.7554/eLife.100098)
Supplement: Figure 2—source data 3. [file elife-100098-fig2-data3.csv]

# FRET (bin center)	Full density	state 0 density (47.8623%)	state 1 density (20.9320%)	state 2 density (31.2057%)
-1.930000000000000049e-01	7.041324389987405714e-04	7.041324389987405714e-04	0.000000000000000000e+00	0.000000000000000000e+00
-1.789999999999999925e-01	7.041324389987405714e-04	7.041324389987405714e-04	0.000000000000000000e+00	0.000000000000000000e+00
-1.650000000000000078e-01	3.520662194993702965e-03	3.520662194993702965e-03	0.000000000000000000e+00	0.000000000000000000e+00
-1.510000000000000231e-01	7.041324389987405714e-04	7.041324389987405714e-04	0.000000000000000000e+00	0.000000000000000000e+00
-1.370000000000000107e-01	3.520662194993702965e-03	3.520662194993702965e-03	0.000000000000000000e+00	0.000000000000000000e+00
-1.229999999999999982e-01	7.041324389987405931e-03	7.041324389987405931e-03	0.000000000000000000e+00	0.000000000000000000e+00
-1.090000000000000135e-01	1.267438390197733224e-02	1.267438390197733224e-02	0.000000000000000000e+00	0.000000000000000000e+00
-9.500000000000001499e-02	1.408264877997481186e-02	1.408264877997481186e-02	0.000000000000000000e+00	0.000000000000000000e+00
-8.100000000000001643e-02	2.605290024295340082e-02	2.605290024295340082e-02	0.000000000000000000e+00	0.000000000000000000e+00
-6.700000000000000400e-02	4.295207877892317366e-02	4.295207877892317366e-02	0.000000000000000000e+00	0.000000000000000000e+00
-5.300000000000001932e-02	7.393390609486777398e-02	7.393390609486777398e-02	0.000000000000000000e+00	0.000000000000000000e+00
-3.900000000000003464e-02	1.091405280448047993e-01	1.091405280448047993e-01	0.000000000000000000e+00	0.000000000000000000e+00
-2.500000000000002220e-02	1.387140904827519061e-01	1.387140904827519061e-01	0.000000000000000000e+00	0.000000000000000000e+00
-1.100000000000000977e-02	2.485587509665554418e-01	2.485587509665554418e-01	0.000000000000000000e+00	0.000000000000000000e+00
2.999999999999974909e-03	3.450248951093828897e-01	3.450248951093828897e-01	0.000000000000000000e+00	0.000000000000000000e+00
1.699999999999995959e-02	4.837389855921347959e-01	4.837389855921347959e-01	0.000000000000000000e+00	0.000000000000000000e+00
3.099999999999997202e-02	6.273820031478778425e-01	6.273820031478778425e-01	0.000000000000000000e+00	0.000000000000000000e+00
4.499999999999998446e-02	8.442547943594899129e-01	8.442547943594899129e-01	0.000000000000000000e+00	0.000000000000000000e+00
5.899999999999999689e-02	1.007613520207197855e+00	1.007613520207197855e+00	0.000000000000000000e+00	0.000000000000000000e+00
7.299999999999995381e-02	1.168859848737909601e+00	1.168859848737909601e+00	0.000000000000000000e+00	0.000000000000000000e+00
8.699999999999996625e-02	1.296307812945508342e+00	1.295603687757682865e+00	7.041251878253937998e-04	0.000000000000000000e+00
1.009999999999999787e-01	1.434317770989261387e+00	1.433613645801435910e+00	7.041251878253937998e-04	0.000000000000000000e+00
1.149999999999999356e-01	1.457554134225046205e+00	1.456145883849395473e+00	1.408250375650787600e-03	0.000000000000000000e+00
1.289999999999999480e-01	1.523038465554275911e+00	1.523038465554275911e+00	0.000000000000000000e+00	0.000000000000000000e+00
1.429999999999999605e-01	1.625137654706746648e+00	1.623729404331095916e+00	1.408250375650787600e-03	0.000000000000000000e+00
1.569999999999999729e-01	1.681468228073125681e+00	1.677947602133998739e+00	3.520625939126969216e-03	0.000000000000000000e+00
1.709999999999999853e-01	1.689213663148591893e+00	1.683580661645988741e+00	5.633001502603150398e-03	0.000000000000000000e+00
1.849999999999999423e-01	1.717378938955021361e+00	1.709633561888941999e+00	7.745377066079331581e-03	0.000000000000000000e+00
1.989999999999999547e-01	1.688509494453726445e+00	1.679355867011996351e+00	9.153627441730120481e-03	0.000000000000000000e+00
2.129999999999999671e-01	1.641332657296677544e+00	1.635699655794074392e+00	5.633001502603150398e-03	0.000000000000000000e+00
2.269999999999999241e-01	1.561765640931606303e+00	1.551203763114225476e+00	1.056187781738090851e-02	0.000000000000000000e+00
2.409999999999999365e-01	1.570919116098696389e+00	1.536416981895251999e+00	3.450213420344429988e-02	0.000000000000000000e+00
2.549999999999999489e-01	1.437133901930722324e+00	1.397702891412500259e+00	3.943101051822205105e-02	0.000000000000000000e+00
2.689999999999999614e-01	1.375874212960844778e+00	1.320248323122638734e+00	5.562588983820612037e-02	0.000000000000000000e+00
2.829999999999999738e-01	1.262508839523834192e+00	1.201954073370850251e+00	6.055476615298386461e-02	0.000000000000000000e+00
2.969999999999999307e-01	1.168154657627602067e+00	1.065352380205094596e+00	1.028022774225074987e-01	0.000000000000000000e+00
3.109999999999999987e-01	1.063238489146388854e+00	9.181887004543577424e-01	1.450497886920311119e-01	0.000000000000000000e+00
3.249999999999999001e-01	9.780381957341274246e-01	8.069357750925567618e-01	1.711024206415706905e-01	0.000000000000000000e+00
3.389999999999999125e-01	9.695880336234481423e-01	7.428597231436713244e-01	2.267283104797767901e-01	0.000000000000000000e+00
3.529999999999999249e-01	9.217065390531709035e-01	6.442811816838477368e-01	2.767211988153797653e-01	7.041585539433780142e-04
3.669999999999999374e-01	8.562215986253800537e-01	5.182414751030730571e-01	3.372759649683636507e-01	7.041585539433780142e-04
3.809999999999999498e-01	7.252528808472828992e-01	3.823439143763161518e-01	3.429089664709668028e-01	0.000000000000000000e+00
3.949999999999999623e-01	7.111696055766514313e-01	3.041852136474559321e-01	4.062802333752522088e-01	7.041585539433780142e-04
4.089999999999999747e-01	6.830038845588991547e-01	2.316595724305856585e-01	4.499359950204266378e-01	1.408317107886756028e-03
4.229999999999998761e-01	6.879323968969365266e-01	1.865950963346662550e-01	4.978165077925534310e-01	3.520792769716890071e-03
4.369999999999998885e-01	6.717371086214963816e-01	1.436430175557430744e-01	5.238691397420930373e-01	4.224951323660268085e-03
4.509999999999999010e-01	6.463881725688789270e-01	1.084363956058060630e-01	5.351351427472993416e-01	2.816634215773512057e-03
4.649999999999999134e-01	6.259680954389437169e-01	6.830084658287784161e-02	5.555547731942357403e-01	2.112475661830134042e-03
4.789999999999999258e-01	6.463876461229733916e-01	6.055538975389169326e-02	5.837197807072515010e-01	2.112475661830134042e-03
4.929999999999999383e-01	5.963947143339332069e-01	4.013554902292821441e-02	5.506258968794579545e-01	5.633268431547024113e-03
5.069999999999998952e-01	6.097731147097387172e-01	2.605290024295340082e-02	5.745661532655214065e-01	9.154061201263915051e-03
5.210000000000000187e-01	6.118856730778272635e-01	2.112397316996221866e-02	5.766785288289975053e-01	1.408317107886756028e-02
5.350000000000000311e-01	6.287847356486264694e-01	1.056198658498110933e-02	6.006187852150609574e-01	1.760396384858444949e-02
5.489999999999998215e-01	6.745532558585973781e-01	5.633059511989924571e-03	6.421621712967591211e-01	2.675802504984836627e-02
5.629999999999998339e-01	6.520216836077187272e-01	5.633059511989924571e-03	6.104765378446165291e-01	3.591208625111227959e-02
5.769999999999998463e-01	6.752587273037401472e-01	3.520662194993702965e-03	6.161095393472195703e-01	5.562852576152686745e-02
5.909999999999998588e-01	6.534316327656378709e-01	2.112397316996222039e-03	5.787909043924737151e-01	7.252833105616793286e-02
6.049999999999998712e-01	6.935678100725162221e-01	2.816529755994962286e-03	5.963940340881085378e-01	9.435724622841265563e-02
6.189999999999998836e-01	7.379302777091986121e-01	7.041324389987405714e-04	5.879445318342038096e-01	1.492816134359961355e-01
6.329999999999998961e-01	7.168075303091497874e-01	1.408264877997481143e-03	5.449928953768548023e-01	1.704063700542974569e-01
6.469999999999999085e-01	7.456804000152051914e-01	1.408264877997481143e-03	4.950000070412519104e-01	2.492721280959558083e-01
6.609999999999999210e-01	7.759606047093789982e-01	0.000000000000000000e+00	4.668349995282360942e-01	3.091256051811429595e-01
6.749999999999999334e-01	8.153945180798658487e-01	0.000000000000000000e+00	4.450071187056489630e-01	3.703873993742168302e-01
6.889999999999999458e-01	8.393390119629131618e-01	0.000000000000000000e+00	3.795234762378872917e-01	4.598155357250258146e-01
7.029999999999999583e-01	8.618759227926693356e-01	0.000000000000000000e+00	2.985490796379669520e-01	5.633268431547023836e-01
7.169999999999999707e-01	9.013105034855157793e-01	0.000000000000000000e+00	2.626386950588718849e-01	6.386718084266438389e-01
7.309999999999999831e-01	9.442667111010286662e-01	0.000000000000000000e+00	2.091251807841419674e-01	7.351415303168866711e-01
7.449999999999999956e-01	9.675066126705987868e-01	0.000000000000000000e+00	1.527951657581104461e-01	8.147114469124883129e-01
7.590000000000000080e-01	9.801841692971363651e-01	0.000000000000000000e+00	9.576102554425355851e-02	8.844231437528827788e-01
7.729999999999997984e-01	1.009055637626236512e+00	0.000000000000000000e+00	7.534139509731714590e-02	9.337142425289193248e-01
7.869999999999998108e-01	1.046376474744769247e+00	0.000000000000000000e+00	6.618776765558702369e-02	9.801887070891822651e-01
8.009999999999998233e-01	1.058347937582520215e+00	0.000000000000000000e+00	4.999288833560296130e-02	1.008355049246917323e+00
8.150000000000000577e-01	1.150593875963232149e+00	0.000000000000000000e+00	2.534850676171417766e-02	1.125245369201518075e+00
8.289999999999998481e-01	1.156931703342138462e+00	0.000000000000000000e+00	1.689900450780945293e-02	1.140032698834329006e+00
8.429999999999998606e-01	1.166085797909520272e+00	0.000000000000000000e+00	1.619487931998405891e-02	1.149890918589536293e+00
8.569999999999998730e-01	1.215377397177326513e+00	0.000000000000000000e+00	5.633001502603150398e-03	1.209744395674723361e+00
8.709999999999998854e-01	1.164678048025639345e+00	0.000000000000000000e+00	4.224751126952363232e-03	1.160453296898686926e+00
8.849999999999998979e-01	1.138624081431380386e+00	0.000000000000000000e+00	6.337126690428544415e-03	1.132286954740951757e+00
8.989999999999999103e-01	1.021029569556718197e+00	0.000000000000000000e+00	7.041251878253938432e-03	1.013988317678464313e+00
9.129999999999999227e-01	1.015396568054115045e+00	0.000000000000000000e+00	1.408250375650787600e-03	1.013988317678464313e+00
9.269999999999999352e-01	8.647067042424683159e-01	0.000000000000000000e+00	0.000000000000000000e+00	8.647067042424683159e-01
9.409999999999999476e-01	8.273863008834690946e-01	0.000000000000000000e+00	0.000000000000000000e+00	8.273863008834690946e-01
9.549999999999999600e-01	6.450092020460161946e-01	0.000000000000000000e+00	7.041251878253937998e-04	6.443050768581908283e-01
9.689999999999999725e-01	5.767058556796266222e-01	0.000000000000000000e+00	0.000000000000000000e+00	5.767058556796266222e-01
9.829999999999999849e-01	4.619280113868560189e-01	0.000000000000000000e+00	0.000000000000000000e+00	4.619280113868560189e-01
9.969999999999999973e-01	3.823580947912542660e-01	0.000000000000000000e+00	0.000000000000000000e+00	3.823580947912542660e-01
1.011000000000000121e+00	2.718052018221439048e-01	0.000000000000000000e+00	0.000000000000000000e+00	2.718052018221439048e-01
1.024999999999999911e+00	1.992768707659759997e-01	0.000000000000000000e+00	0.000000000000000000e+00	1.992768707659759997e-01
1.038999999999999702e+00	1.647731016227504675e-01	0.000000000000000000e+00	0.000000000000000000e+00	1.647731016227504675e-01
1.052999999999999936e+00	9.154061201263914704e-02	0.000000000000000000e+00	0.000000000000000000e+00	9.154061201263914704e-02
1.066999999999999726e+00	6.619090407067752813e-02	0.000000000000000000e+00	0.000000000000000000e+00	6.619090407067752813e-02
1.080999999999999961e+00	5.844515997730037604e-02	0.000000000000000000e+00	0.000000000000000000e+00	5.844515997730037604e-02
1.094999999999999751e+00	3.239129348139539039e-02	0.000000000000000000e+00	0.000000000000000000e+00	3.239129348139539039e-02
1.108999999999999986e+00	3.098297637350863609e-02	0.000000000000000000e+00	0.000000000000000000e+00	3.098297637350863609e-02
1.122999999999999776e+00	2.253307372618809645e-02	0.000000000000000000e+00	0.000000000000000000e+00	2.253307372618809645e-02
1.137000000000000011e+00	8.449902647320536170e-03	0.000000000000000000e+00	0.000000000000000000e+00	8.449902647320536170e-03
1.150999999999999801e+00	1.056237830915067108e-02	0.000000000000000000e+00	0.000000000000000000e+00	1.056237830915067108e-02
1.165000000000000036e+00	5.633268431547024113e-03	0.000000000000000000e+00	0.000000000000000000e+00	5.633268431547024113e-03
1.178999999999999826e+00	6.337426985490402127e-03	0.000000000000000000e+00	0.000000000000000000e+00	6.337426985490402127e-03
1.193000000000000060e+00	2.112475661830134042e-03	0.000000000000000000e+00	0.000000000000000000e+00	2.112475661830134042e-03
