# Supplementary material for: Distinct activation mechanisms of CXCR4 and ACKR3 revealed by single-molecule analysis of their conformational landscapes
Source: eLife. 2025 Apr 15;13:RP100098. doi: 10.7554/eLife.100098 (PMC11999697; doi:10.7554/eLife.100098)
Supplement: Figure 2—source data 4. [file elife-100098-fig2-data4.csv]

# initial FRET	final FRET	density
-2.000000000000000111e-01	-2.000000000000000111e-01	1.094671303958077045e-234
-1.858585858585858619e-01	-2.000000000000000111e-01	2.619475197306609633e-231
-1.717171717171717404e-01	-2.000000000000000111e-01	3.802066973073096911e-228
-1.575757575757575912e-01	-2.000000000000000111e-01	3.347342493154811216e-225
-1.434343434343434420e-01	-2.000000000000000111e-01	1.787538746609759865e-222
-1.292929292929292928e-01	-2.000000000000000111e-01	5.790096144214761301e-220
-1.151515151515151714e-01	-2.000000000000000111e-01	1.137605368111131544e-217
-1.010101010101010222e-01	-2.000000000000000111e-01	1.355742681217556118e-215
-8.686868686868688683e-02	-2.000000000000000111e-01	9.801142501806960402e-214
-7.272727272727275150e-02	-2.000000000000000111e-01	4.303295815705590473e-212
-5.858585858585860229e-02	-2.000000000000000111e-01	2.227954227259052951e-151
-4.444444444444445308e-02	-2.000000000000000111e-01	3.263747625807808616e-144
-3.030303030303033163e-02	-2.000000000000000111e-01	2.900549754823190577e-137
-1.616161616161618242e-02	-2.000000000000000111e-01	1.563697469093536537e-130
-2.020202020202033211e-03	-2.000000000000000111e-01	5.113481463280021226e-124
1.212121212121208824e-02	-2.000000000000000111e-01	1.014258489900442753e-117
2.626262626262623745e-02	-2.000000000000000111e-01	1.557293825330931716e-115
4.040404040404038666e-02	-2.000000000000000111e-01	3.044272787282789318e-109
5.454545454545450811e-02	-2.000000000000000111e-01	3.609703114213338649e-103
6.868686868686868507e-02	-2.000000000000000111e-01	2.596177115280532980e-97
8.282828282828280653e-02	-2.000000000000000111e-01	1.132588285414241619e-91
9.696969696969692798e-02	-2.000000000000000111e-01	2.996986094692481726e-86
1.111111111111111049e-01	-2.000000000000000111e-01	4.810301581186903026e-81
1.252525252525252264e-01	-2.000000000000000111e-01	4.683114730916150021e-76
1.393939393939393478e-01	-2.000000000000000111e-01	2.765490729884619829e-71
1.535353535353535248e-01	-2.000000000000000111e-01	9.905685752264708400e-67
1.676767676767676463e-01	-2.000000000000000111e-01	2.152146834504757067e-62
1.818181818181817677e-01	-2.000000000000000111e-01	2.836186597634247362e-58
1.959595959595959447e-01	-2.000000000000000111e-01	3.364622974299749344e-42
2.101010101010100661e-01	-2.000000000000000111e-01	1.099309571735066142e-50
2.242424242424241876e-01	-2.000000000000000111e-01	3.963403496446638380e-42
2.383838383838383645e-01	-2.000000000000000111e-01	5.804495508797384418e-44
2.525252525252524860e-01	-2.000000000000000111e-01	6.390013065471171253e-41
2.666666666666666075e-01	-2.000000000000000111e-01	4.704124838812114464e-38
2.808080808080807844e-01	-2.000000000000000111e-01	3.190905971699892883e-35
2.949494949494949059e-01	-2.000000000000000111e-01	2.826713844782276997e-32
3.090909090909090273e-01	-2.000000000000000111e-01	2.358474755656657697e-29
3.232323232323231488e-01	-2.000000000000000111e-01	1.324861597900871625e-26
3.373737373737373813e-01	-2.000000000000000111e-01	4.052323619408347809e-23
3.515151515151515027e-01	-2.000000000000000111e-01	9.690935022769676377e-22
3.656565656565656242e-01	-2.000000000000000111e-01	1.240401979801636421e-19
3.797979797979797456e-01	-2.000000000000000111e-01	9.630868290519307891e-18
3.939393939393938671e-01	-2.000000000000000111e-01	4.535686152994453333e-16
4.080808080808079885e-01	-2.000000000000000111e-01	1.295682322411804482e-14
4.222222222222222210e-01	-2.000000000000000111e-01	2.245065953932754421e-13
4.363636363636363424e-01	-2.000000000000000111e-01	2.359580030144680862e-12
4.505050505050504639e-01	-2.000000000000000111e-01	1.504232766813942949e-11
4.646464646464645853e-01	-2.000000000000000111e-01	5.816624042354886166e-11
4.787878787878787068e-01	-2.000000000000000111e-01	1.364271000283294050e-10
4.929292929292928283e-01	-2.000000000000000111e-01	1.940911892665067173e-10
5.070707070707070052e-01	-2.000000000000000111e-01	1.674888533276787447e-10
5.212121212121212377e-01	-2.000000000000000111e-01	8.766796228516645048e-11
5.353535353535352481e-01	-2.000000000000000111e-01	2.783369280031625918e-11
5.494949494949494806e-01	-2.000000000000000111e-01	5.360134183865431493e-12
5.636363636363634910e-01	-2.000000000000000111e-01	6.325751845687709596e-13
5.777777777777777235e-01	-2.000000000000000111e-01	4.439379498661071335e-14
5.919191919191919560e-01	-2.000000000000000111e-01	1.980818951314388741e-14
6.060606060606059664e-01	-2.000000000000000111e-01	1.823678578181760874e-12
6.202020202020201989e-01	-2.000000000000000111e-01	2.059723822581482890e-10
6.343434343434342093e-01	-2.000000000000000111e-01	1.411095588896499929e-08
6.484848484848484418e-01	-2.000000000000000111e-01	5.863795188533530164e-07
6.626262626262624522e-01	-2.000000000000000111e-01	1.478005553913800192e-05
6.767676767676766847e-01	-2.000000000000000111e-01	2.259686827153786987e-04
6.909090909090909172e-01	-2.000000000000000111e-01	2.095537111279118913e-03
7.050505050505049276e-01	-2.000000000000000111e-01	1.178738242072481686e-02
7.191919191919191601e-01	-2.000000000000000111e-01	4.021742916506278187e-02
7.333333333333331705e-01	-2.000000000000000111e-01	8.323119922105930157e-02
7.474747474747474030e-01	-2.000000000000000111e-01	1.044799397189240808e-01
7.616161616161616355e-01	-2.000000000000000111e-01	7.955263866761477787e-02
7.757575757575756459e-01	-2.000000000000000111e-01	3.674101753482577476e-02
7.898989898989898784e-01	-2.000000000000000111e-01	1.029254288251885835e-02
8.040404040404041108e-01	-2.000000000000000111e-01	1.748916622321488928e-03
8.181818181818181213e-01	-2.000000000000000111e-01	1.802562973788190287e-04
8.323232323232323537e-01	-2.000000000000000111e-01	1.126903624172691487e-05
8.464646464646463642e-01	-2.000000000000000111e-01	4.273257023210159334e-07
8.606060606060605966e-01	-2.000000000000000111e-01	9.829229966218046748e-09
8.747474747474748291e-01	-2.000000000000000111e-01	1.371934265396650849e-10
8.888888888888888395e-01	-2.000000000000000111e-01	1.167892703244268529e-12
9.030303030303030720e-01	-2.000000000000000111e-01	6.469113296438272616e-15
9.171717171717170825e-01	-2.000000000000000111e-01	3.991726080102012112e-17
9.313131313131313149e-01	-2.000000000000000111e-01	5.754992023794573701e-19
9.454545454545453254e-01	-2.000000000000000111e-01	8.330906036437533515e-21
9.595959595959595578e-01	-2.000000000000000111e-01	7.718969177421118514e-23
9.737373737373737903e-01	-2.000000000000000111e-01	4.378350296163499421e-25
9.878787878787878007e-01	-2.000000000000000111e-01	1.742796198098577997e-27
1.002020202020202033e+00	-2.000000000000000111e-01	3.188862613130158580e-29
1.016161616161616044e+00	-2.000000000000000111e-01	2.896107118591146801e-30
1.030303030303030276e+00	-2.000000000000000111e-01	1.972763598421594028e-31
1.044444444444444509e+00	-2.000000000000000111e-01	8.375464549262880052e-33
1.058585858585858519e+00	-2.000000000000000111e-01	2.170058676463012149e-34
1.072727272727272751e+00	-2.000000000000000111e-01	3.418279143242105409e-36
1.086868686868686762e+00	-2.000000000000000111e-01	3.273210946709385601e-38
1.101010101010100994e+00	-2.000000000000000111e-01	1.907656932052728758e-40
1.115151515151515005e+00	-2.000000000000000111e-01	6.783049439304892079e-43
1.129292929292929237e+00	-2.000000000000000111e-01	1.477475446384387006e-45
1.143434343434343470e+00	-2.000000000000000111e-01	1.984563596922581589e-48
1.157575757575757480e+00	-2.000000000000000111e-01	1.660585192293691632e-51
1.171717171717171713e+00	-2.000000000000000111e-01	8.778243309257662296e-55
1.185858585858585723e+00	-2.000000000000000111e-01	2.980406887081286444e-58
1.199999999999999956e+00	-2.000000000000000111e-01	6.594761080905608245e-62
-2.000000000000000111e-01	-1.858585858585858619e-01	2.379461391491349838e-225
-1.858585858585858619e-01	-1.858585858585858619e-01	5.693891924752938606e-222
-1.717171717171717404e-01	-1.858585858585858619e-01	8.264463986960717426e-219
-1.575757575757575912e-01	-1.858585858585858619e-01	7.276040022046748395e-216
-1.434343434343434420e-01	-1.858585858585858619e-01	3.885531104535174192e-213
-1.292929292929292928e-01	-1.858585858585858619e-01	1.258579572881596231e-210
-1.151515151515151714e-01	-1.858585858585858619e-01	2.472785053969633032e-208
-1.010101010101010222e-01	-1.858585858585858619e-01	2.946935905128582226e-206
-8.686868686868688683e-02	-1.858585858585858619e-01	2.130390106670147857e-204
-7.272727272727275150e-02	-1.858585858585858619e-01	9.347225850789319046e-203
-5.858585858585860229e-02	-1.858585858585858619e-01	2.954644590591059127e-201
-4.444444444444445308e-02	-1.858585858585858619e-01	8.155338572007556819e-141
-3.030303030303033163e-02	-1.858585858585858619e-01	7.241895594729399472e-134
-1.616161616161618242e-02	-1.858585858585858619e-01	3.902798536438405938e-127
-2.020202020202033211e-03	-1.858585858585858619e-01	1.276072123584268864e-120
1.212121212121208824e-02	-1.858585858585858619e-01	2.531004552798535418e-114
2.626262626262623745e-02	-1.858585858585858619e-01	3.045043604554986497e-108
4.040404040404038666e-02	-1.858585858585858619e-01	2.222193835945804038e-102
5.454545454545450811e-02	-1.858585858585858619e-01	2.490317306306739042e-100
6.868686868686868507e-02	-1.858585858585858619e-01	1.791090456985415036e-94
8.282828282828280653e-02	-1.858585858585858619e-01	7.813673642496253230e-89
9.696969696969692798e-02	-1.858585858585858619e-01	2.067606698401295169e-83
1.111111111111111049e-01	-1.858585858585858619e-01	3.318604576392922925e-78
1.252525252525252264e-01	-1.858585858585858619e-01	3.230858960039538738e-73
1.393939393939393478e-01	-1.858585858585858619e-01	1.907899115441181268e-68
1.535353535353535248e-01	-1.858585858585858619e-01	6.833886002519375095e-64
1.676767676767676463e-01	-1.858585858585858619e-01	1.484755624276685922e-59
1.818181818181817677e-01	-1.858585858585858619e-01	6.771404448933365465e-39
1.959595959595959447e-01	-1.858585858585858619e-01	7.290659996313738531e-39
2.101010101010100661e-01	-1.858585858585858619e-01	4.263449011541335385e-39
2.242424242424241876e-01	-1.858585858585858619e-01	2.294938704866117161e-44
2.383838383838383645e-01	-1.858585858585858619e-01	4.023047547138808975e-41
2.525252525252524860e-01	-1.858585858585858619e-01	1.670887150638931108e-37
2.666666666666666075e-01	-1.858585858585858619e-01	2.876913165236887946e-35
2.808080808080807844e-01	-1.858585858585858619e-01	1.247113595733069214e-32
2.949494949494949059e-01	-1.858585858585858619e-01	4.613970971442503199e-30
3.090909090909090273e-01	-1.858585858585858619e-01	2.192713593615504948e-27
3.232323232323231488e-01	-1.858585858585858619e-01	1.064903845240005661e-24
3.373737373737373813e-01	-1.858585858585858619e-01	3.546015441313318258e-21
3.515151515151515027e-01	-1.858585858585858619e-01	7.565682964433412307e-20
3.656565656565656242e-01	-1.858585858585858619e-01	9.679272850963484233e-18
3.797979797979797456e-01	-1.858585858585858619e-01	7.513392200281090266e-16
3.939393939393938671e-01	-1.858585858585858619e-01	3.538421626684230615e-14
4.080808080808079885e-01	-1.858585858585858619e-01	1.010797463361151204e-12
4.222222222222222210e-01	-1.858585858585858619e-01	1.751437208533272723e-11
4.363636363636363424e-01	-1.858585858585858619e-01	1.840772259009279969e-10
4.505050505050504639e-01	-1.858585858585858619e-01	1.173492944550483209e-09
4.646464646464645853e-01	-1.858585858585858619e-01	4.537700483222336487e-09
4.787878787878787068e-01	-1.858585858585858619e-01	1.064304985107462003e-08
4.929292929292928283e-01	-1.858585858585858619e-01	1.514158642458824286e-08
5.070707070707070052e-01	-1.858585858585858619e-01	1.306626153214650010e-08
5.212121212121212377e-01	-1.858585858585858619e-01	6.839236832280866780e-09
5.353535353535352481e-01	-1.858585858585858619e-01	2.171382168475641738e-09
5.494949494949494806e-01	-1.858585858585858619e-01	4.181586637090632445e-10
5.636363636363634910e-01	-1.858585858585858619e-01	4.887886872589911522e-11
5.777777777777777235e-01	-1.858585858585858619e-01	3.476665359892201357e-12
5.919191919191919560e-01	-1.858585858585858619e-01	1.760437874363479272e-13
6.060606060606059664e-01	-1.858585858585858619e-01	4.117953458633817005e-12
6.202020202020201989e-01	-1.858585858585858619e-01	4.646703010301736317e-10
6.343434343434342093e-01	-1.858585858585858619e-01	3.183407992627492533e-08
6.484848484848484418e-01	-1.858585858585858619e-01	1.322862364309297602e-06
6.626262626262624522e-01	-1.858585858585858619e-01	3.334355751947124522e-05
6.767676767676766847e-01	-1.858585858585858619e-01	5.097815600061542454e-04
6.909090909090909172e-01	-1.858585858585858619e-01	4.727496592898249028e-03
7.050505050505049276e-01	-1.858585858585858619e-01	2.659213713430772300e-02
7.191919191919191601e-01	-1.858585858585858619e-01	9.072984598058907169e-02
7.333333333333331705e-01	-1.858585858585858619e-01	1.877681901325381764e-01
7.474747474747474030e-01	-1.858585858585858619e-01	2.357049924765299287e-01
7.616161616161616355e-01	-1.858585858585858619e-01	1.794694191967254604e-01
7.757575757575756459e-01	-1.858585858585858619e-01	8.288711964952033551e-02
7.898989898989898784e-01	-1.858585858585858619e-01	2.321980429822067746e-02
8.040404040404041108e-01	-1.858585858585858619e-01	3.945526813224281733e-03
8.181818181818181213e-01	-1.858585858585858619e-01	4.066555060128482289e-04
8.323232323232323537e-01	-1.858585858585858619e-01	2.542302556287376501e-05
8.464646464646463642e-01	-1.858585858585858619e-01	9.641760720196880505e-07
8.606060606060605966e-01	-1.858585858585858619e-01	2.221660554035669750e-08
8.747474747474748291e-01	-1.858585858585858619e-01	3.173578057698910877e-10
8.888888888888888395e-01	-1.858585858585858619e-01	3.524509648081233091e-12
9.030303030303030720e-01	-1.858585858585858619e-01	7.575335264719402781e-14
9.171717171717170825e-01	-1.858585858585858619e-01	2.639983463297245435e-15
9.313131313131313149e-01	-1.858585858585858619e-01	6.578672656219345636e-17
9.454545454545453254e-01	-1.858585858585858619e-01	1.008219103085300245e-18
9.595959595959595578e-01	-1.858585858585858619e-01	9.406336395342697591e-21
9.737373737373737903e-01	-1.858585858585858619e-01	5.628485052496186135e-23
9.878787878787878007e-01	-1.858585858585858619e-01	5.853439775268427309e-25
1.002020202020202033e+00	-1.858585858585858619e-01	5.305785329049565778e-26
1.016161616161616044e+00	-1.858585858585858619e-01	5.538414931051825960e-27
1.030303030303030276e+00	-1.858585858585858619e-01	3.817843420951520525e-28
1.044444444444444509e+00	-1.858585858585858619e-01	1.625458428345565096e-29
1.058585858585858519e+00	-1.858585858585858619e-01	4.218421919906871262e-31
1.072727272727272751e+00	-1.858585858585858619e-01	6.659437718207823414e-33
1.086868686868686762e+00	-1.858585858585858619e-01	6.400265501017423574e-35
1.101010101010100994e+00	-1.858585858585858619e-01	3.753734293034922280e-37
1.115151515151515005e+00	-1.858585858585858619e-01	1.349136948925730542e-39
1.129292929292929237e+00	-1.858585858585858619e-01	2.991855498059911408e-42
1.143434343434343470e+00	-1.858585858585858619e-01	4.136484049862478616e-45
1.157575757575757480e+00	-1.858585858585858619e-01	3.616849248288644617e-48
1.171717171717171713e+00	-1.858585858585858619e-01	2.033420001147375045e-51
1.185858585858585723e+00	-1.858585858585858619e-01	7.455983710639778021e-55
1.199999999999999956e+00	-1.858585858585858619e-01	1.793523644381728333e-58
-2.000000000000000111e-01	-1.717171717171717404e-01	3.137245507383257112e-216
-1.858585858585858619e-01	-1.717171717171717404e-01	7.507218618520217332e-213
-1.717171717171717404e-01	-1.717171717171717404e-01	1.089643757371661806e-209
-1.575757575757575912e-01	-1.717171717171717404e-01	9.593231449262817351e-207
-1.434343434343434420e-01	-1.717171717171717404e-01	5.122951342434362792e-204
-1.292929292929292928e-01	-1.717171717171717404e-01	1.659397772718358279e-201
-1.151515151515151714e-01	-1.717171717171717404e-01	3.260288720664845082e-199
-1.010101010101010222e-01	-1.717171717171717404e-01	3.885432642507629110e-197
-8.686868686868688683e-02	-1.717171717171717404e-01	2.808793109662034618e-195
-7.272727272727275150e-02	-1.717171717171717404e-01	1.232142043375148582e-193
-5.858585858585860229e-02	-1.717171717171717404e-01	3.297625554464298841e-192
-4.444444444444445308e-02	-1.717171717171717404e-01	1.049697461916568052e-118
-3.030303030303033163e-02	-1.717171717171717404e-01	1.100756292613288453e-130
-1.616161616161618242e-02	-1.717171717171717404e-01	5.917527350214423383e-124
-2.020202020202033211e-03	-1.717171717171717404e-01	1.932812435597227687e-117
1.212121212121208824e-02	-1.717171717171717404e-01	3.831931191776303715e-111
2.626262626262623745e-02	-1.717171717171717404e-01	4.609445380916677345e-105
4.040404040404038666e-02	-1.717171717171717404e-01	3.363569137561412658e-99
5.454545454545450811e-02	-1.717171717171717404e-01	1.488857568850793799e-93
6.868686868686868507e-02	-1.717171717171717404e-01	3.997514163940321642e-88
8.282828282828280653e-02	-1.717171717171717404e-01	3.269741241368688361e-86
9.696969696969692798e-02	-1.717171717171717404e-01	8.652189996658903408e-81
1.111111111111111049e-01	-1.717171717171717404e-01	1.388716593948453477e-75
1.252525252525252264e-01	-1.717171717171717404e-01	1.351998210929663284e-70
1.393939393939393478e-01	-1.717171717171717404e-01	7.983871227286428348e-66
1.535353535353535248e-01	-1.717171717171717404e-01	2.859735357988062595e-61
1.676767676767676463e-01	-1.717171717171717404e-01	6.213167795108233290e-57
1.818181818181817677e-01	-1.717171717171717404e-01	8.187951145213044190e-53
1.959595959595959447e-01	-1.717171717171717404e-01	1.148720895434880804e-35
2.101010101010100661e-01	-1.717171717171717404e-01	3.370077845397022306e-36
2.242424242424241876e-01	-1.717171717171717404e-01	1.938048991399961573e-36
2.383838383838383645e-01	-1.717171717171717404e-01	1.853342475142890144e-36
2.525252525252524860e-01	-1.717171717171717404e-01	3.113812029905442863e-35
2.666666666666666075e-01	-1.717171717171717404e-01	1.190963718697551503e-32
2.808080808080807844e-01	-1.717171717171717404e-01	4.773787164557392594e-30
2.949494949494949059e-01	-1.717171717171717404e-01	1.227179078011110971e-27
3.090909090909090273e-01	-1.717171717171717404e-01	2.514407811724473043e-25
3.232323232323231488e-01	-1.717171717171717404e-01	6.350675758079956531e-23
3.373737373737373813e-01	-1.717171717171717404e-01	1.774710605708113961e-20
3.515151515151515027e-01	-1.717171717171717404e-01	3.603147025180488519e-18
3.656565656565656242e-01	-1.717171717171717404e-01	4.584072796192165301e-16
3.797979797979797456e-01	-1.717171717171717404e-01	3.555862030442532774e-14
3.939393939393938671e-01	-1.717171717171717404e-01	1.674404433942877142e-12
4.080808080808079885e-01	-1.717171717171717404e-01	4.783063091609996904e-11
4.222222222222222210e-01	-1.717171717171717404e-01	8.287721939753854164e-10
4.363636363636363424e-01	-1.717171717171717404e-01	8.710447115005140839e-09
4.505050505050504639e-01	-1.717171717171717404e-01	5.552912638467036568e-08
4.646464646464645853e-01	-1.717171717171717404e-01	2.147218201003302759e-07
4.787878787878787068e-01	-1.717171717171717404e-01	5.036240236341070105e-07
4.929292929292928283e-01	-1.717171717171717404e-01	7.164924372144942903e-07
5.070707070707070052e-01	-1.717171717171717404e-01	6.182892612238186946e-07
5.212121212121212377e-01	-1.717171717171717404e-01	3.236284870021117699e-07
5.353535353535352481e-01	-1.717171717171717404e-01	1.027487851892460632e-07
5.494949494949494806e-01	-1.717171717171717404e-01	1.978707153751493213e-08
5.636363636363634910e-01	-1.717171717171717404e-01	2.311335936914256193e-09
5.777777777777777235e-01	-1.717171717171717404e-01	1.637631687237767595e-10
5.919191919191919560e-01	-1.717171717171717404e-01	7.068245924444716207e-12
6.060606060606059664e-01	-1.717171717171717404e-01	5.818232076405082113e-12
6.202020202020201989e-01	-1.717171717171717404e-01	6.358543665888439061e-10
6.343434343434342093e-01	-1.717171717171717404e-01	4.356153207310873678e-08
6.484848484848484418e-01	-1.717171717171717404e-01	1.810195344405869702e-06
6.626262626262624522e-01	-1.717171717171717404e-01	4.562708428024786250e-05
6.767676767676766847e-01	-1.717171717171717404e-01	6.975814200189617374e-04
6.909090909090909172e-01	-1.717171717171717404e-01	6.469072334371928773e-03
7.050505050505049276e-01	-1.717171717171717404e-01	3.638848918596851445e-02
7.191919191919191601e-01	-1.717171717171717404e-01	1.241540686495443135e-01
7.333333333333331705e-01	-1.717171717171717404e-01	2.569406408235545003e-01
7.474747474747474030e-01	-1.717171717171717404e-01	3.225370163871640328e-01
7.616161616161616355e-01	-1.717171717171717404e-01	2.455846626883227413e-01
7.757575757575756459e-01	-1.717171717171717404e-01	1.134221403573341946e-01
7.898989898989898784e-01	-1.717171717171717404e-01	3.177382072588440243e-02
8.040404040404041108e-01	-1.717171717171717404e-01	5.399047661274348348e-03
8.181818181818181213e-01	-1.717171717171717404e-01	5.564881378528417199e-04
8.323232323232323537e-01	-1.717171717171717404e-01	3.480849944475150268e-05
8.464646464646463642e-01	-1.717171717171717404e-01	1.329432992925017538e-06
8.606060606060605966e-01	-1.717171717171717404e-01	3.350002258080046909e-08
8.747474747474748291e-01	-1.717171717171717404e-01	1.013243238390713777e-09
8.888888888888888395e-01	-1.717171717171717404e-01	7.043435545278058195e-11
9.030303030303030720e-01	-1.717171717171717404e-01	4.613761249175045502e-12
9.171717171717170825e-01	-1.717171717171717404e-01	1.916682009099485814e-13
9.313131313131313149e-01	-1.717171717171717404e-01	4.846901983282649384e-15
9.454545454545453254e-01	-1.717171717171717404e-01	7.447535721569271980e-17
9.595959595959595578e-01	-1.717171717171717404e-01	7.130172782365261790e-19
9.737373737373737903e-01	-1.717171717171717404e-01	6.787163704900349677e-21
9.878787878787878007e-01	-1.717171717171717404e-01	4.246791931782059972e-22
1.002020202020202033e+00	-1.717171717171717404e-01	5.961200257138278493e-23
1.016161616161616044e+00	-1.717171717171717404e-01	6.462861974522708072e-24
1.030303030303030276e+00	-1.717171717171717404e-01	4.488993781339115225e-25
1.044444444444444509e+00	-1.717171717171717404e-01	1.916290436465203792e-26
1.058585858585858519e+00	-1.717171717171717404e-01	4.985517800681844680e-28
1.072727272727272751e+00	-1.717171717171717404e-01	7.900786195828294895e-30
1.086868686868686762e+00	-1.717171717171717404e-01	7.643191739069890860e-32
1.101010101010100994e+00	-1.717171717171717404e-01	4.532886875387161817e-34
1.115151515151515005e+00	-1.717171717171717404e-01	1.659657693343508123e-36
1.129292929292929237e+00	-1.717171717171717404e-01	3.791677534286198098e-39
1.143434343434343470e+00	-1.717171717171717404e-01	5.484229589040281169e-42
1.157575757575757480e+00	-1.717171717171717404e-01	5.105867433858537726e-45
1.171717171717171713e+00	-1.717171717171717404e-01	3.102512789576612607e-48
1.185858585858585723e+00	-1.717171717171717404e-01	1.236731134576152946e-51
1.199999999999999956e+00	-1.717171717171717404e-01	3.213903775737209491e-55
-2.000000000000000111e-01	-1.575757575757575912e-01	2.508957266597551624e-207
-1.858585858585858619e-01	-1.575757575757575912e-01	6.003766890535182419e-204
-1.717171717171717404e-01	-1.575757575757575912e-01	8.714235517808273161e-201
-1.575757575757575912e-01	-1.575757575757575912e-01	7.672019191335624877e-198
-1.434343434343434420e-01	-1.575757575757575912e-01	4.096990786580420481e-195
-1.292929292929292928e-01	-1.575757575757575912e-01	1.327074322567687125e-192
-1.151515151515151714e-01	-1.575757575757575912e-01	2.607358238754765292e-190
-1.010101010101010222e-01	-1.575757575757575912e-01	3.107300565014952504e-188
-8.686868686868688683e-02	-1.575757575757575912e-01	2.246247417823487665e-186
-7.272727272727275150e-02	-1.575757575757575912e-01	9.852427343763719042e-185
-5.858585858585860229e-02	-1.575757575757575912e-01	2.629636613567576649e-183
-4.444444444444445308e-02	-1.575757575757575912e-01	6.048391511627983195e-182
-3.030303030303033163e-02	-1.575757575757575912e-01	2.334647429756112788e-112
-1.616161616161618242e-02	-1.575757575757575912e-01	5.503053134628208216e-121
-2.020202020202033211e-03	-1.575757575757575912e-01	1.784026491141791623e-114
1.212121212121208824e-02	-1.575757575757575912e-01	3.525851885579561831e-108
2.626262626262623745e-02	-1.575757575757575912e-01	4.235683319496137909e-102
4.040404040404038666e-02	-1.575757575757575912e-01	3.089160184437770381e-96
5.454545454545450811e-02	-1.575757575757575912e-01	1.367080511705263459e-90
6.868686868686868507e-02	-1.575757575757575912e-01	3.670199229401798789e-85
8.282828282828280653e-02	-1.575757575757575912e-01	5.977065448249721312e-80
9.696969696969692798e-02	-1.575757575757575912e-01	5.904361330770090084e-75
1.111111111111111049e-01	-1.575757575757575912e-01	3.537835239232984917e-70
1.252525252525252264e-01	-1.575757575757575912e-01	3.431698689049736553e-68
1.393939393939393478e-01	-1.575757575757575912e-01	2.026499754269980079e-63
1.535353535353535248e-01	-1.575757575757575912e-01	7.258700488187103591e-59
1.676767676767676463e-01	-1.575757575757575912e-01	1.577052360615712711e-54
1.818181818181817677e-01	-1.575757575757575912e-01	2.078300128804201855e-50
1.959595959595959447e-01	-1.575757575757575912e-01	6.967639532169262802e-33
2.101010101010100661e-01	-1.575757575757575912e-01	8.054848234182004242e-43
2.242424242424241876e-01	-1.575757575757575912e-01	3.265856553141196220e-39
2.383838383838383645e-01	-1.575757575757575912e-01	1.222351256726428971e-32
2.525252525252524860e-01	-1.575757575757575912e-01	9.339462918605009038e-33
2.666666666666666075e-01	-1.575757575757575912e-01	3.060682296830483920e-30
2.808080808080807844e-01	-1.575757575757575912e-01	1.205090304621773796e-27
2.949494949494949059e-01	-1.575757575757575912e-01	2.918411139014892300e-25
3.090909090909090273e-01	-1.575757575757575912e-01	4.473230797759928889e-23
3.232323232323231488e-01	-1.575757575757575912e-01	5.153382685833151694e-21
3.373737373737373813e-01	-1.575757575757575912e-01	6.887805664061960540e-19
3.515151515151515027e-01	-1.575757575757575912e-01	1.092824610590094517e-16
3.656565656565656242e-01	-1.575757575757575912e-01	1.327355926596963510e-14
3.797979797979797456e-01	-1.575757575757575912e-01	1.022006483894852446e-12
3.939393939393938671e-01	-1.575757575757575912e-01	4.806929866408315301e-11
4.080808080808079885e-01	-1.575757575757575912e-01	1.372889709709022213e-09
4.222222222222222210e-01	-1.575757575757575912e-01	2.378771076284870624e-08
4.363636363636363424e-01	-1.575757575757575912e-01	2.500092386041310976e-07
4.505050505050504639e-01	-1.575757575757575912e-01	1.593808580901267924e-06
4.646464646464645853e-01	-1.575757575757575912e-01	6.162989876335152540e-06
4.787878787878787068e-01	-1.575757575757575912e-01	1.445512013412321987e-05
4.929292929292928283e-01	-1.575757575757575912e-01	2.056491306138783445e-05
5.070707070707070052e-01	-1.575757575757575912e-01	1.774626512918528153e-05
5.212121212121212377e-01	-1.575757575757575912e-01	9.288850412853497739e-06
5.353535353535352481e-01	-1.575757575757575912e-01	2.949116207605294282e-06
5.494949494949494806e-01	-1.575757575757575912e-01	5.679324959178298952e-07
5.636363636363634910e-01	-1.575757575757575912e-01	6.634015699442495905e-08
5.777777777777777235e-01	-1.575757575757575912e-01	4.700398739495923366e-09
5.919191919191919560e-01	-1.575757575757575912e-01	2.020753986152234464e-10
6.060606060606059664e-01	-1.575757575757575912e-01	9.963475459547557807e-12
6.202020202020201989e-01	-1.575757575757575912e-01	5.278654027325541785e-10
6.343434343434342093e-01	-1.575757575757575912e-01	3.615672609603954308e-08
6.484848484848484418e-01	-1.575757575757575912e-01	1.502488458753229628e-06
6.626262626262624522e-01	-1.575757575757575912e-01	3.787114311749087111e-05
6.767676767676766847e-01	-1.575757575757575912e-01	5.790027175793779814e-04
6.909090909090909172e-01	-1.575757575757575912e-01	5.369424061950425937e-03
7.050505050505049276e-01	-1.575757575757575912e-01	3.020297491116750305e-02
7.191919191919191601e-01	-1.575757575757575912e-01	1.030496814935228378e-01
7.333333333333331705e-01	-1.575757575757575912e-01	2.132644664597155570e-01
7.474747474747474030e-01	-1.575757575757575912e-01	2.677104129251094422e-01
7.616161616161616355e-01	-1.575757575757575912e-01	2.038388539991429493e-01
7.757575757575756459e-01	-1.575757575757575912e-01	9.414211488228213520e-02
7.898989898989898784e-01	-1.575757575757575912e-01	2.637307009797084517e-02
8.040404040404041108e-01	-1.575757575757575912e-01	4.482055023625070196e-03
8.181818181818181213e-01	-1.575757575757575912e-01	4.629518279346258257e-04
8.323232323232323537e-01	-1.575757575757575912e-01	2.977777496935715980e-05
8.464646464646463642e-01	-1.575757575757575912e-01	1.553469105644681947e-06
8.606060606060605966e-01	-1.575757575757575912e-01	1.664201401832791451e-07
8.747474747474748291e-01	-1.575757575757575912e-01	2.673950642596008551e-08
8.888888888888888395e-01	-1.575757575757575912e-01	2.993656412141068624e-09
9.030303030303030720e-01	-1.575757575757575912e-01	2.056243146811968108e-10
9.171717171717170825e-01	-1.575757575757575912e-01	8.575612626336199561e-12
9.313131313131313149e-01	-1.575757575757575912e-01	2.171638500008712121e-13
9.454545454545453254e-01	-1.575757575757575912e-01	3.384998864989205807e-15
9.595959595959595578e-01	-1.575757575757575912e-01	4.116450499445700325e-17
9.737373737373737903e-01	-1.575757575757575912e-01	1.751393897395730942e-18
9.878787878787878007e-01	-1.575757575757575912e-01	2.647038204136436306e-19
1.002020202020202033e+00	-1.575757575757575912e-01	4.142457679110516789e-20
1.016161616161616044e+00	-1.575757575757575912e-01	4.591331490886698512e-21
1.030303030303030276e+00	-1.575757575757575912e-01	3.207687263361392228e-22
1.044444444444444509e+00	-1.575757575757575912e-01	1.373726441837134403e-23
1.058585858585858519e+00	-1.575757575757575912e-01	3.588761088816348724e-25
1.072727272727272751e+00	-1.575757575757575912e-01	5.726197084762059587e-27
1.086868686868686762e+00	-1.575757575757575912e-01	5.603762625420950692e-29
1.101010101010100994e+00	-1.575757575757575912e-01	3.387668032419385954e-31
1.115151515151515005e+00	-1.575757575757575912e-01	1.278979248657606727e-33
1.129292929292929237e+00	-1.575757575757575912e-01	3.060310329199453481e-36
1.143434343434343470e+00	-1.575757575757575912e-01	4.718504048502568507e-39
1.157575757575757480e+00	-1.575757575757575912e-01	4.751436471759544441e-42
1.171717171717171713e+00	-1.575757575757575912e-01	3.138582358684629344e-45
1.185858585858585723e+00	-1.575757575757575912e-01	1.350526631130678288e-48
1.199999999999999956e+00	-1.575757575757575912e-01	3.730085784014419120e-52
-2.000000000000000111e-01	-1.434343434343434420e-01	1.217062657155464331e-198
-1.858585858585858619e-01	-1.434343434343434420e-01	2.912349517453860681e-195
-1.717171717171717404e-01	-1.434343434343434420e-01	4.227162724117267260e-192
-1.575757575757575912e-01	-1.434343434343434420e-01	3.721597088493655842e-189
-1.434343434343434420e-01	-1.434343434343434420e-01	1.987397131930596960e-186
-1.292929292929292928e-01	-1.434343434343434420e-01	6.437465396490480050e-184
-1.151515151515151714e-01	-1.434343434343434420e-01	1.264795437727210579e-181
-1.010101010101010222e-01	-1.434343434343434420e-01	1.507308901735087212e-179
-8.686868686868688683e-02	-1.434343434343434420e-01	1.089612380219743776e-177
-7.272727272727275150e-02	-1.434343434343434420e-01	4.778797035659288524e-176
-5.858585858585860229e-02	-1.434343434343434420e-01	1.274026922224988238e-174
-4.444444444444445308e-02	-1.434343434343434420e-01	2.132159923177736798e-173
-3.030303030303033163e-02	-1.434343434343434420e-01	3.295964776264663322e-170
-1.616161616161618242e-02	-1.434343434343434420e-01	3.351575393042909172e-118
-2.020202020202033211e-03	-1.434343434343434420e-01	1.032574834758689614e-111
1.212121212121208824e-02	-1.434343434343434420e-01	1.995734828416486617e-105
2.626262626262623745e-02	-1.434343434343434420e-01	2.374880807767577533e-99
4.040404040404038666e-02	-1.434343434343434420e-01	1.725157488553273467e-93
5.454545454545450811e-02	-1.434343434343434420e-01	7.621796359304806224e-88
6.868686868686868507e-02	-1.434343434343434420e-01	2.044799280863752399e-82
8.282828282828280653e-02	-1.434343434343434420e-01	3.329071037286687043e-77
9.696969696969692798e-02	-1.434343434343434420e-01	3.288179142886045164e-72
1.111111111111111049e-01	-1.434343434343434420e-01	1.970145345791859111e-67
1.252525252525252264e-01	-1.434343434343434420e-01	7.160292450969818736e-63
1.393939393939393478e-01	-1.434343434343434420e-01	1.578499063182519884e-58
1.535353535353535248e-01	-1.434343434343434420e-01	1.117549640691034067e-56
1.676767676767676463e-01	-1.434343434343434420e-01	2.428030060228602531e-52
1.818181818181817677e-01	-1.434343434343434420e-01	3.199751195166327687e-48
1.959595959595959447e-01	-1.434343434343434420e-01	2.557721628925857810e-44
2.101010101010100661e-01	-1.434343434343434420e-01	3.803730684610510208e-31
2.242424242424241876e-01	-1.434343434343434420e-01	3.680489302296929698e-30
2.383838383838383645e-01	-1.434343434343434420e-01	1.329293994986336625e-30
2.525252525252524860e-01	-1.434343434343434420e-01	1.014527246395409456e-30
2.666666666666666075e-01	-1.434343434343434420e-01	4.949539243005456985e-28
2.808080808080807844e-01	-1.434343434343434420e-01	1.888498389735231656e-25
2.949494949494949059e-01	-1.434343434343434420e-01	4.489895009306291790e-23
3.090909090909090273e-01	-1.434343434343434420e-01	6.571548834970786942e-21
3.232323232323231488e-01	-1.434343434343434420e-01	6.030513249600317806e-19
3.373737373737373813e-01	-1.434343434343434420e-01	5.090262389719513498e-17
3.515151515151515027e-01	-1.434343434343434420e-01	2.805557541036197420e-15
3.656565656565656242e-01	-1.434343434343434420e-01	2.489884024528757356e-13
3.797979797979797456e-01	-1.434343434343434420e-01	1.800804238301014506e-11
3.939393939393938671e-01	-1.434343434343434420e-01	8.384400159670116864e-10
4.080808080808079885e-01	-1.434343434343434420e-01	2.390848392663051583e-08
4.222222222222222210e-01	-1.434343434343434420e-01	4.141544965059190581e-07
4.363636363636363424e-01	-1.434343434343434420e-01	4.352605103924197682e-06
4.505050505050504639e-01	-1.434343434343434420e-01	2.774768854639337063e-05
4.646464646464645853e-01	-1.434343434343434420e-01	1.072955495247521272e-04
4.787878787878787068e-01	-1.434343434343434420e-01	2.516586705486509833e-04
4.929292929292928283e-01	-1.434343434343434420e-01	3.580280563046604053e-04
5.070707070707070052e-01	-1.434343434343434420e-01	3.089563653405267532e-04
5.212121212121212377e-01	-1.434343434343434420e-01	1.617156869318347307e-04
5.353535353535352481e-01	-1.434343434343434420e-01	5.134309771238827644e-05
5.494949494949494806e-01	-1.434343434343434420e-01	9.887509386321806184e-06
5.636363636363634910e-01	-1.434343434343434420e-01	1.154960128865810769e-06
5.777777777777777235e-01	-1.434343434343434420e-01	8.183417939291430243e-08
5.919191919191919560e-01	-1.434343434343434420e-01	3.521288091616776121e-09
6.060606060606059664e-01	-1.434343434343434420e-01	9.875410559184999606e-11
6.202020202020201989e-01	-1.434343434343434420e-01	2.702261134514036067e-10
6.343434343434342093e-01	-1.434343434343434420e-01	1.820449438958633295e-08
6.484848484848484418e-01	-1.434343434343434420e-01	7.564355327737517936e-07
6.626262626262624522e-01	-1.434343434343434420e-01	1.906641436855806483e-05
6.767676767676766847e-01	-1.434343434343434420e-01	2.915017821211391747e-04
6.909090909090909172e-01	-1.434343434343434420e-01	2.703263103080773538e-03
7.050505050505049276e-01	-1.434343434343434420e-01	1.520583711542313789e-02
7.191919191919191601e-01	-1.434343434343434420e-01	5.188087195101470650e-02
7.333333333333331705e-01	-1.434343434343434420e-01	1.073690528202800587e-01
7.474747474747474030e-01	-1.434343434343434420e-01	1.347801702355787556e-01
7.616161616161616355e-01	-1.434343434343434420e-01	1.026240734659582821e-01
7.757575757575756459e-01	-1.434343434343434420e-01	4.739875111152778292e-02
7.898989898989898784e-01	-1.434343434343434420e-01	1.328679728984559667e-02
8.040404040404041108e-01	-1.434343434343434420e-01	2.277321015646703670e-03
8.181818181818181213e-01	-1.434343434343434420e-01	2.617953263020751458e-04
8.323232323232323537e-01	-1.434343434343434420e-01	3.903638217505449190e-05
8.464646464646463642e-01	-1.434343434343434420e-01	1.299292749183239074e-05
8.606060606060605966e-01	-1.434343434343434420e-01	3.845412837982472181e-06
8.747474747474748291e-01	-1.434343434343434420e-01	7.164164842622857735e-07
8.888888888888888395e-01	-1.434343434343434420e-01	8.120131948069232859e-08
9.030303030303030720e-01	-1.434343434343434420e-01	5.585371543515627155e-09
9.171717171717170825e-01	-1.434343434343434420e-01	2.332376418040698994e-10
9.313131313131313149e-01	-1.434343434343434420e-01	5.959378029018160758e-12
9.454545454545453254e-01	-1.434343434343434420e-01	1.062259955819448487e-13
9.595959595959595578e-01	-1.434343434343434420e-01	3.918159572616055075e-15
9.737373737373737903e-01	-1.434343434343434420e-01	5.540178943796737662e-16
9.878787878787878007e-01	-1.434343434343434420e-01	1.061026290378750495e-16
1.002020202020202033e+00	-1.434343434343434420e-01	1.763303462266880233e-17
1.016161616161616044e+00	-1.434343434343434420e-01	1.984909161923841940e-18
1.030303030303030276e+00	-1.434343434343434420e-01	1.394245062262014636e-19
1.044444444444444509e+00	-1.434343434343434420e-01	5.999326136818753722e-21
1.058585858585858519e+00	-1.434343434343434420e-01	1.578554275694009753e-22
1.072727272727272751e+00	-1.434343434343434420e-01	2.549042603095673629e-24
1.086868686868686762e+00	-1.434343434343434420e-01	2.544430794551130593e-26
1.101010101010100994e+00	-1.434343434343434420e-01	1.587559968464608253e-28
1.115151515151515005e+00	-1.434343434343434420e-01	6.284665445537741552e-31
1.129292929292929237e+00	-1.434343434343434420e-01	1.604844136423784855e-33
1.143434343434343470e+00	-1.434343434343434420e-01	2.678174413472101907e-36
1.157575757575757480e+00	-1.434343434343434420e-01	2.931434939816114667e-39
1.171717171717171713e+00	-1.434343434343434420e-01	2.088490037524031475e-42
1.185858585858585723e+00	-1.434343434343434420e-01	9.540025976973049400e-46
1.199999999999999956e+00	-1.434343434343434420e-01	2.748568007776023268e-49
-2.000000000000000111e-01	-1.292929292929292928e-01	3.581026417850954639e-190
-1.858585858585858619e-01	-1.292929292929292928e-01	8.569156648301969799e-187
-1.717171717171717404e-01	-1.292929292929292928e-01	1.243779956433621434e-183
-1.575757575757575912e-01	-1.292929292929292928e-01	1.095024763721230583e-180
-1.434343434343434420e-01	-1.292929292929292928e-01	5.847621378750199948e-178
-1.292929292929292928e-01	-1.292929292929292928e-01	1.894128707724572165e-175
-1.151515151515151714e-01	-1.292929292929292928e-01	3.721472469576533012e-173
-1.010101010101010222e-01	-1.292929292929292928e-01	4.435027689860381638e-171
-8.686868686868688683e-02	-1.292929292929292928e-01	3.205993467146298264e-169
-7.272727272727275150e-02	-1.292929292929292928e-01	1.405985201810222881e-167
-5.858585858585860229e-02	-1.292929292929292928e-01	3.745716796428243905e-166
-4.444444444444445308e-02	-1.292929292929292928e-01	6.170178381007263712e-165
-3.030303030303033163e-02	-1.292929292929292928e-01	1.344883397250821216e-163
-1.616161616161618242e-02	-1.292929292929292928e-01	6.197078591072046674e-98
-2.020202020202033211e-03	-1.292929292929292928e-01	2.299098155449817959e-97
1.212121212121208824e-02	-1.292929292929292928e-01	7.540676177099026568e-103
2.626262626262623745e-02	-1.292929292929292928e-01	8.422484832457091779e-97
4.040404040404038666e-02	-1.292929292929292928e-01	5.948930381617292149e-91
5.454545454545450811e-02	-1.292929292929292928e-01	2.596891380337094511e-85
6.868686868686868507e-02	-1.292929292929292928e-01	6.931848740849493876e-80
8.282828282828280653e-02	-1.292929292929292928e-01	1.126163839092834100e-74
9.696969696969692798e-02	-1.292929292929292928e-01	1.111347731790649510e-69
1.111111111111111049e-01	-1.292929292929292928e-01	6.656296119556055832e-65
1.252525252525252264e-01	-1.292929292929292928e-01	2.418791248103526377e-60
1.393939393939393478e-01	-1.292929292929292928e-01	5.331926406583840037e-56
1.535353535353535248e-01	-1.292929292929292928e-01	7.129574454791811565e-52
1.676767676767676463e-01	-1.292929292929292928e-01	5.782635463313158451e-48
1.818181818181817677e-01	-1.292929292929292928e-01	2.988127133098773661e-46
1.959595959595959447e-01	-1.292929292929292928e-01	2.388559897242939911e-42
2.101010101010100661e-01	-1.292929292929292928e-01	1.158105480865878257e-38
2.242424242424241876e-01	-1.292929292929292928e-01	3.877862398380225485e-28
2.383838383838383645e-01	-1.292929292929292928e-01	1.731100556043170340e-31
2.525252525252524860e-01	-1.292929292929292928e-01	1.111245159215630064e-28
2.666666666666666075e-01	-1.292929292929292928e-01	5.426630537298999700e-26
2.808080808080807844e-01	-1.292929292929292928e-01	1.882926293162941781e-23
2.949494949494949059e-01	-1.292929292929292928e-01	4.297270911176495234e-21
3.090909090909090273e-01	-1.292929292929292928e-01	6.160703792640727015e-19
3.232323232323231488e-01	-1.292929292929292928e-01	5.449579887044339658e-17
3.373737373737373813e-01	-1.292929292929292928e-01	3.003096500493820287e-15
3.515151515151515027e-01	-1.292929292929292928e-01	1.139998532900340786e-13
3.656565656565656242e-01	-1.292929292929292928e-01	4.301310875019508695e-12
3.797979797979797456e-01	-1.292929292929292928e-01	2.102685282325501887e-10
3.939393939393938671e-01	-1.292929292929292928e-01	9.000580582030142401e-09
4.080808080808079885e-01	-1.292929292929292928e-01	2.531230187658029329e-07
4.222222222222222210e-01	-1.292929292929292928e-01	4.375224369410962431e-06
4.363636363636363424e-01	-1.292929292929292928e-01	4.596646865299607650e-05
4.505050505050504639e-01	-1.292929292929292928e-01	2.930191841035039205e-04
4.646464646464645853e-01	-1.292929292929292928e-01	1.133045751982799006e-03
4.787878787878787068e-01	-1.292929292929292928e-01	2.657523377595854067e-03
4.929292929292928283e-01	-1.292929292929292928e-01	3.780786663039289227e-03
5.070707070707070052e-01	-1.292929292929292928e-01	3.262588084803281878e-03
5.212121212121212377e-01	-1.292929292929292928e-01	1.707722287403792881e-03
5.353535353535352481e-01	-1.292929292929292928e-01	5.421845851185763373e-04
5.494949494949494806e-01	-1.292929292929292928e-01	1.044124024371955768e-04
5.636363636363634910e-01	-1.292929292929292928e-01	1.219650483725404689e-05
5.777777777777777235e-01	-1.292929292929292928e-01	8.644362128133689996e-07
5.919191919191919560e-01	-1.292929292929292928e-01	3.764733363369126489e-08
6.060606060606059664e-01	-1.292929292929292928e-01	1.512145883727939285e-09
6.202020202020201989e-01	-1.292929292929292928e-01	4.489805347515718534e-10
6.343434343434342093e-01	-1.292929292929292928e-01	5.697979643157591851e-09
6.484848484848484418e-01	-1.292929292929292928e-01	2.310307646123850911e-07
6.626262626262624522e-01	-1.292929292929292928e-01	5.822438546220776811e-06
6.767676767676766847e-01	-1.292929292929292928e-01	8.901777666963403383e-05
6.909090909090909172e-01	-1.292929292929292928e-01	8.255128610338316160e-04
7.050505050505049276e-01	-1.292929292929292928e-01	4.643504423110350263e-03
7.191919191919191601e-01	-1.292929292929292928e-01	1.584319730405575957e-02
7.333333333333331705e-01	-1.292929292929292928e-01	3.278801687288616235e-02
7.474747474747474030e-01	-1.292929292929292928e-01	4.115932459606264776e-02
7.616161616161616355e-01	-1.292929292929292928e-01	3.134546031154315793e-02
7.757575757575756459e-01	-1.292929292929292928e-01	1.451457704179192135e-02
7.898989898989898784e-01	-1.292929292929292928e-01	4.207966779652991957e-03
8.040404040404041108e-01	-1.292929292929292928e-01	1.037898097664281599e-03
8.181818181818181213e-01	-1.292929292929292928e-01	5.526615073602850507e-04
8.323232323232323537e-01	-1.292929292929292928e-01	4.077471968847609066e-04
8.464646464646463642e-01	-1.292929292929292928e-01	2.050364399112524654e-04
8.606060606060605966e-01	-1.292929292929292928e-01	6.314040134586640753e-05
8.747474747474748291e-01	-1.292929292929292928e-01	1.180628922688209548e-05
8.888888888888888395e-01	-1.292929292929292928e-01	1.339862735893761323e-06
9.030303030303030720e-01	-1.292929292929292928e-01	9.233595633946307781e-08
9.171717171717170825e-01	-1.292929292929292928e-01	3.882673748087204545e-09
9.313131313131313149e-01	-1.292929292929292928e-01	1.074018551039435062e-10
9.454545454545453254e-01	-1.292929292929292928e-01	4.225850387270684808e-12
9.595959595959595578e-01	-1.292929292929292928e-01	5.987320219472103535e-13
9.737373737373737903e-01	-1.292929292929292928e-01	1.216873624370129798e-13
9.878787878787878007e-01	-1.292929292929292928e-01	2.645540588197513301e-14
1.002020202020202033e+00	-1.292929292929292928e-01	4.585686367691118156e-15
1.016161616161616044e+00	-1.292929292929292928e-01	5.224535697884025452e-16
1.030303030303030276e+00	-1.292929292929292928e-01	3.693107212587910517e-17
1.044444444444444509e+00	-1.292929292929292928e-01	1.601463638098665698e-18
1.058585858585858519e+00	-1.292929292929292928e-01	4.266620603438917012e-20
1.072727272727272751e+00	-1.292929292929292928e-01	7.032240680511212012e-22
1.086868686868686762e+00	-1.292929292929292928e-01	7.251611230007943745e-24
1.101010101010100994e+00	-1.292929292929292928e-01	4.749720981854024452e-26
1.115151515151515005e+00	-1.292929292929292928e-01	2.008891370806380205e-28
1.129292929292929237e+00	-1.292929292929292928e-01	5.555909179575205799e-31
1.143434343434343470e+00	-1.292929292929292928e-01	1.007659643880248855e-33
1.157575757575757480e+00	-1.292929292929292928e-01	1.188552693245901843e-36
1.171717171717171713e+00	-1.292929292929292928e-01	8.978521391019267412e-40
1.185858585858585723e+00	-1.292929292929292928e-01	4.273535655326537569e-43
1.199999999999999956e+00	-1.292929292929292928e-01	1.264573685082633637e-46
-2.000000000000000111e-01	-1.151515151515151714e-01	6.391120812520050623e-182
-1.858585858585858619e-01	-1.151515151515151714e-01	1.529352454019390411e-178
-1.717171717171717404e-01	-1.151515151515151714e-01	2.219795957343095302e-175
-1.575757575757575912e-01	-1.151515151515151714e-01	1.954309948926257337e-172
-1.434343434343434420e-01	-1.151515151515151714e-01	1.043635267106562701e-169
-1.292929292929292928e-01	-1.151515151515151714e-01	3.380484756056951531e-167
-1.151515151515151714e-01	-1.151515151515151714e-01	6.641776558734611698e-165
-1.010101010101010222e-01	-1.151515151515151714e-01	7.915264685618773210e-163
-8.686868686868688683e-02	-1.151515151515151714e-01	5.721752830690407737e-161
-7.272727272727275150e-02	-1.151515151515151714e-01	2.509146965698216245e-159
-5.858585858585860229e-02	-1.151515151515151714e-01	6.681566053152980598e-158
-4.444444444444445308e-02	-1.151515151515151714e-01	1.092171388187539389e-156
-3.030303030303033163e-02	-1.151515151515151714e-01	1.354843433174227209e-155
-1.616161616161618242e-02	-1.151515151515151714e-01	2.115565615340303919e-152
-2.020202020202033211e-03	-1.151515151515151714e-01	1.307944943616045512e-91
1.212121212121208824e-02	-1.151515151515151714e-01	2.744629176162177182e-100
2.626262626262623745e-02	-1.151515151515151714e-01	2.326973802932557537e-94
4.040404040404038666e-02	-1.151515151515151714e-01	1.401661940043376204e-88
5.454545454545450811e-02	-1.151515151515151714e-01	5.657694846147921298e-83
6.868686868686868507e-02	-1.151515151515151714e-01	1.457909035025459935e-77
8.282828282828280653e-02	-1.151515151515151714e-01	2.332859322095953529e-72
9.696969696969692798e-02	-1.151515151515151714e-01	2.287441036984282456e-67
1.111111111111111049e-01	-1.151515151515151714e-01	1.366357625660868176e-62
1.252525252525252264e-01	-1.151515151515151714e-01	4.959549155401803303e-58
1.393939393939393478e-01	-1.151515151515151714e-01	1.092759143372802967e-53
1.535353535353535248e-01	-1.151515151515151714e-01	1.460895282410623656e-49
1.676767676767676463e-01	-1.151515151515151714e-01	1.184802463245447740e-45
1.818181818181817677e-01	-1.151515151515151714e-01	5.828698745320214619e-42
1.959595959595959447e-01	-1.151515151515151714e-01	1.739330608643027180e-38
2.101010101010100661e-01	-1.151515151515151714e-01	6.560031008903419633e-37
2.242424242424241876e-01	-1.151515151515151714e-01	3.649438178160146020e-32
2.383838383838383645e-01	-1.151515151515151714e-01	2.646020480928851483e-29
2.525252525252524860e-01	-1.151515151515151714e-01	1.302200189841856748e-26
2.666666666666666075e-01	-1.151515151515151714e-01	4.722196411642016126e-24
2.808080808080807844e-01	-1.151515151515151714e-01	1.311525769113304077e-21
2.949494949494949059e-01	-1.151515151515151714e-01	2.654607720302628823e-19
3.090909090909090273e-01	-1.151515151515151714e-01	3.608192675105489292e-17
3.232323232323231488e-01	-1.151515151515151714e-01	3.114018040183381782e-15
3.373737373737373813e-01	-1.151515151515151714e-01	1.664209859531355517e-13
3.515151515151515027e-01	-1.151515151515151714e-01	5.518998684998587107e-12
3.656565656565656242e-01	-1.151515151515151714e-01	1.223305337012080847e-10
3.797979797979797456e-01	-1.151515151515151714e-01	2.485889632469759674e-09
3.939393939393938671e-01	-1.151515151515151714e-01	6.595814235532231395e-08
4.080808080808079885e-01	-1.151515151515151714e-01	1.658080065252115392e-06
4.222222222222222210e-01	-1.151515151515151714e-01	2.812328010562603939e-05
4.363636363636363424e-01	-1.151515151515151714e-01	2.945899213577290380e-04
4.505050505050504639e-01	-1.151515151515151714e-01	1.877036604761700683e-03
4.646464646464645853e-01	-1.151515151515151714e-01	7.257601837846149040e-03
4.787878787878787068e-01	-1.151515151515151714e-01	1.702228996843578243e-02
4.929292929292928283e-01	-1.151515151515151714e-01	2.421711027566651742e-02
5.070707070707070052e-01	-1.151515151515151714e-01	2.089788224738543115e-02
5.212121212121212377e-01	-1.151515151515151714e-01	1.093848716057703799e-02
5.353535353535352481e-01	-1.151515151515151714e-01	3.472859427831178486e-03
5.494949494949494806e-01	-1.151515151515151714e-01	6.687950848797968991e-04
5.636363636363634910e-01	-1.151515151515151714e-01	7.812904862221116680e-05
5.777777777777777235e-01	-1.151515151515151714e-01	5.555703733370232920e-06
5.919191919191919560e-01	-1.151515151515151714e-01	2.735935594307082562e-07
6.060606060606059664e-01	-1.151515151515151714e-01	4.414162128013429064e-08
6.202020202020201989e-01	-1.151515151515151714e-01	2.468441467223200945e-08
6.343434343434342093e-01	-1.151515151515151714e-01	1.070803298497090211e-08
6.484848484848484418e-01	-1.151515151515151714e-01	4.510256169929139525e-08
6.626262626262624522e-01	-1.151515151515151714e-01	1.078823346106028550e-06
6.767676767676766847e-01	-1.151515151515151714e-01	1.648875875012551596e-05
6.909090909090909172e-01	-1.151515151515151714e-01	1.529094410825273371e-04
7.050505050505049276e-01	-1.151515151515151714e-01	8.601148693350640440e-04
7.191919191919191601e-01	-1.151515151515151714e-01	2.934643084636252234e-03
7.333333333333331705e-01	-1.151515151515151714e-01	6.073689722049729206e-03
7.474747474747474030e-01	-1.151515151515151714e-01	7.630275983060610945e-03
7.616161616161616355e-01	-1.151515151515151714e-01	5.870855311486868761e-03
7.757575757575756459e-01	-1.151515151515151714e-01	3.089008346936628156e-03
7.898989898989898784e-01	-1.151515151515151714e-01	2.282034739115420402e-03
8.040404040404041108e-01	-1.151515151515151714e-01	3.612268741113858293e-03
8.181818181818181213e-01	-1.151515151515151714e-01	4.824833117021266535e-03
8.323232323232323537e-01	-1.151515151515151714e-01	4.032000803475039967e-03
8.464646464646463642e-01	-1.151515151515151714e-01	2.049482991424997694e-03
8.606060606060605966e-01	-1.151515151515151714e-01	6.324544090507978585e-04
8.747474747474748291e-01	-1.151515151515151714e-01	1.185195374332955067e-04
8.888888888888888395e-01	-1.151515151515151714e-01	1.349791781327137761e-05
9.030303030303030720e-01	-1.151515151515151714e-01	9.374831502424752441e-07
9.171717171717170825e-01	-1.151515151515151714e-01	4.148844826749824365e-08
9.313131313131313149e-01	-1.151515151515151714e-01	1.974777428321341592e-09
9.454545454545453254e-01	-1.151515151515151714e-01	3.108859657941718303e-10
9.595959595959595578e-01	-1.151515151515151714e-01	7.042914257420943789e-11
9.737373737373737903e-01	-1.151515151515151714e-01	1.702202496240525090e-11
9.878787878787878007e-01	-1.151515151515151714e-01	4.071931553021875443e-12
1.002020202020202033e+00	-1.151515151515151714e-01	7.280358417159415880e-13
1.016161616161616044e+00	-1.151515151515151714e-01	8.386268461207901111e-14
1.030303030303030276e+00	-1.151515151515151714e-01	5.981722400740189826e-15
1.044444444444444509e+00	-1.151515151515151714e-01	2.628142489758248931e-16
1.058585858585858519e+00	-1.151515151515151714e-01	7.151940733178850249e-18
1.072727272727272751e+00	-1.151515151515151714e-01	1.218938653080438517e-19
1.086868686868686762e+00	-1.151515151515151714e-01	1.321070896034286416e-21
1.101010101010100994e+00	-1.151515151515151714e-01	9.255001160815733988e-24
1.115151515151515005e+00	-1.151515151515151714e-01	4.242027294226754608e-26
1.129292929292929237e+00	-1.151515151515151714e-01	1.274772438911749735e-28
1.143434343434343470e+00	-1.151515151515151714e-01	2.489195734009112292e-31
1.157575757575757480e+00	-1.151515151515151714e-01	3.109443161783776321e-34
1.171717171717171713e+00	-1.151515151515151714e-01	2.444920696746504652e-37
1.185858585858585723e+00	-1.151515151515151714e-01	1.194248368357593772e-40
1.199999999999999956e+00	-1.151515151515151714e-01	3.590579226791935045e-44
-2.000000000000000111e-01	-1.010101010101010222e-01	6.918651322510448234e-174
-1.858585858585858619e-01	-1.010101010101010222e-01	1.655586975890792286e-170
-1.717171717171717404e-01	-1.010101010101010222e-01	2.403020485152075377e-167
-1.575757575757575912e-01	-1.010101010101010222e-01	2.115620953913626584e-164
-1.434343434343434420e-01	-1.010101010101010222e-01	1.129778128354562240e-161
-1.292929292929292928e-01	-1.010101010101010222e-01	3.659513837091973223e-159
-1.151515151515151714e-01	-1.010101010101010222e-01	7.189995826169118186e-157
-1.010101010101010222e-01	-1.010101010101010222e-01	8.568593803498613838e-155
-8.686868686868688683e-02	-1.010101010101010222e-01	6.193999727076062983e-153
-7.272727272727275150e-02	-1.010101010101010222e-01	2.716141018667100347e-151
-5.858585858585860229e-02	-1.010101010101010222e-01	7.230435897299820313e-150
-4.444444444444445308e-02	-1.010101010101010222e-01	1.176713977747209969e-148
-3.030303030303033163e-02	-1.010101010101010222e-01	1.316145288190416400e-147
-1.616161616161618242e-02	-1.010101010101010222e-01	4.887920366376879134e-146
-2.020202020202033211e-03	-1.010101010101010222e-01	3.574426684938095196e-141
1.212121212121208824e-02	-1.010101010101010222e-01	4.464355830508109007e-86
2.626262626262623745e-02	-1.010101010101010222e-01	1.980107871440666020e-85
4.040404040404038666e-02	-1.010101010101010222e-01	3.405813288434931509e-86
5.454545454545450811e-02	-1.010101010101010222e-01	1.009970398731507318e-80
6.868686868686868507e-02	-1.010101010101010222e-01	2.155063588846998701e-75
8.282828282828280653e-02	-1.010101010101010222e-01	3.132017094631644100e-70
9.696969696969692798e-02	-1.010101010101010222e-01	2.938503737087265726e-65
1.111111111111111049e-01	-1.010101010101010222e-01	1.721922215125700505e-60
1.252525252525252264e-01	-1.010101010101010222e-01	6.199527167895344451e-56
1.393939393939393478e-01	-1.010101010101010222e-01	1.361311952919583283e-51
1.535353535353535248e-01	-1.010101010101010222e-01	1.817324076327640414e-47
1.676767676767676463e-01	-1.010101010101010222e-01	1.472992799481030240e-43
1.818181818181817677e-01	-1.010101010101010222e-01	7.244667963491384111e-40
1.959595959595959447e-01	-1.010101010101010222e-01	2.161643681053822132e-36
2.101010101010100661e-01	-1.010101010101010222e-01	3.912505955170755900e-33
2.242424242424241876e-01	-1.010101010101010222e-01	9.981260061683526073e-24
2.383838383838383645e-01	-1.010101010101010222e-01	2.978813613643179592e-27
2.525252525252524860e-01	-1.010101010101010222e-01	1.245068048663457613e-23
2.666666666666666075e-01	-1.010101010101010222e-01	3.670851538015025395e-22
2.808080808080807844e-01	-1.010101010101010222e-01	7.551606856604676245e-20
2.949494949494949059e-01	-1.010101010101010222e-01	1.186497104907505534e-17
3.090909090909090273e-01	-1.010101010101010222e-01	1.389679816102662443e-15
3.232323232323231488e-01	-1.010101010101010222e-01	1.119190048291967459e-13
3.373737373737373813e-01	-1.010101010101010222e-01	5.800611846981938353e-12
3.515151515151515027e-01	-1.010101010101010222e-01	1.871611543270866113e-10
3.656565656565656242e-01	-1.010101010101010222e-01	3.740505275027799973e-09
3.797979797979797456e-01	-1.010101010101010222e-01	4.883362120067702161e-08
3.939393939393938671e-01	-1.010101010101010222e-01	5.417717027479477676e-07
4.080808080808079885e-01	-1.010101010101010222e-01	7.704815252856546997e-06
4.222222222222222210e-01	-1.010101010101010222e-01	1.126535884921219839e-04
4.363636363636363424e-01	-1.010101010101010222e-01	1.150060725160018029e-03
4.505050505050504639e-01	-1.010101010101010222e-01	7.298134791776913523e-03
4.646464646464645853e-01	-1.010101010101010222e-01	2.820059685571469840e-02
4.787878787878787068e-01	-1.010101010101010222e-01	6.613642148367487872e-02
4.929292929292928283e-01	-1.010101010101010222e-01	9.408891311866175722e-02
5.070707070707070052e-01	-1.010101010101010222e-01	8.119277635760141498e-02
5.212121212121212377e-01	-1.010101010101010222e-01	4.249836575994899585e-02
5.353535353535352481e-01	-1.010101010101010222e-01	1.349281241311028369e-02
5.494949494949494806e-01	-1.010101010101010222e-01	2.598480780636731706e-03
5.636363636363634910e-01	-1.010101010101010222e-01	3.038430451198785749e-04
5.777777777777777235e-01	-1.010101010101010222e-01	2.239426597975262983e-05
5.919191919191919560e-01	-1.010101010101010222e-01	2.449326642564757389e-06
6.060606060606059664e-01	-1.010101010101010222e-01	1.634831520446804788e-06
6.202020202020201989e-01	-1.010101010101010222e-01	1.040390804430374177e-06
6.343434343434342093e-01	-1.010101010101010222e-01	4.090889212208309350e-07
6.484848484848484418e-01	-1.010101010101010222e-01	1.025603604237254481e-07
6.626262626262624522e-01	-1.010101010101010222e-01	1.353591348866693223e-07
6.767676767676766847e-01	-1.010101010101010222e-01	1.853810989569845534e-06
6.909090909090909172e-01	-1.010101010101010222e-01	1.717995208148068016e-05
7.050505050505049276e-01	-1.010101010101010222e-01	9.663844760895478941e-05
7.191919191919191601e-01	-1.010101010101010222e-01	3.297990246111861135e-04
7.333333333333331705e-01	-1.010101010101010222e-01	6.846858636374393223e-04
7.474747474747474030e-01	-1.010101010101010222e-01	8.957411552471861204e-04
7.616161616161616355e-01	-1.010101010101010222e-01	1.051787390431699765e-03
7.757575757575756459e-01	-1.010101010101010222e-01	2.773428056859051846e-03
7.898989898989898784e-01	-1.010101010101010222e-01	9.364138465310180293e-03
8.040404040404041108e-01	-1.010101010101010222e-01	2.115042599285260616e-02
8.181818181818181213e-01	-1.010101010101010222e-01	2.921905160816990268e-02
8.323232323232323537e-01	-1.010101010101010222e-01	2.452148011071609429e-02
8.464646464646463642e-01	-1.010101010101010222e-01	1.250155858366572108e-02
8.606060606060605966e-01	-1.010101010101010222e-01	3.875025815693108801e-03
8.747474747474748291e-01	-1.010101010101010222e-01	7.312889356862827634e-04
8.888888888888888395e-01	-1.010101010101010222e-01	8.431181667911597552e-05
9.030303030303030720e-01	-1.010101010101010222e-01	6.098601932541556613e-06
9.171717171717170825e-01	-1.010101010101010222e-01	3.856679755230932945e-07
9.313131313131313149e-01	-1.010101010101010222e-01	6.871484911388752216e-08
9.454545454545453254e-01	-1.010101010101010222e-01	2.012571185501290244e-08
9.595959595959595578e-01	-1.010101010101010222e-01	5.353683590973500313e-09
9.737373737373737903e-01	-1.010101010101010222e-01	1.496188954161502500e-09
9.878787878787878007e-01	-1.010101010101010222e-01	3.854246932114082232e-10
1.002020202020202033e+00	-1.010101010101010222e-01	7.062123679520365851e-11
1.016161616161616044e+00	-1.010101010101010222e-01	8.236681137078437830e-12
1.030303030303030276e+00	-1.010101010101010222e-01	5.959554689522325600e-13
1.044444444444444509e+00	-1.010101010101010222e-01	2.676816032696057635e-14
1.058585858585858519e+00	-1.010101010101010222e-01	7.540206911499829361e-16
1.072727272727272751e+00	-1.010101010101010222e-01	1.352260910072073060e-17
1.086868686868686762e+00	-1.010101010101010222e-01	1.569258680725611856e-19
1.101010101010100994e+00	-1.010101010101010222e-01	1.192047257920002419e-21
1.115151515151515005e+00	-1.010101010101010222e-01	5.935194142946466041e-24
1.129292929292929237e+00	-1.010101010101010222e-01	1.918456813452992954e-26
1.143434343434343470e+00	-1.010101010101010222e-01	3.962606975586296797e-29
1.157575757575757480e+00	-1.010101010101010222e-01	5.146801019146756196e-32
1.171717171717171713e+00	-1.010101010101010222e-01	4.149757210472982593e-35
1.185858585858585723e+00	-1.010101010101010222e-01	2.058432065513085284e-38
1.199999999999999956e+00	-1.010101010101010222e-01	6.245691076100903661e-42
-2.000000000000000111e-01	-8.686868686868688683e-02	4.542979486059746496e-166
-1.858585858585858619e-01	-8.686868686868688683e-02	1.087104598604350294e-162
-1.717171717171717404e-01	-8.686868686868688683e-02	1.577890293862138071e-159
-1.575757575757575912e-01	-8.686868686868688683e-02	1.389175743128431548e-156
-1.434343434343434420e-01	-8.686868686868688683e-02	7.418438385572515201e-154
-1.292929292929292928e-01	-8.686868686868688683e-02	2.402938862348262606e-151
-1.151515151515151714e-01	-8.686868686868688683e-02	4.721151525859405394e-149
-1.010101010101010222e-01	-8.686868686868688683e-02	5.626374732139863847e-147
-8.686868686868688683e-02	-8.686868686868688683e-02	4.067136323081658911e-145
-7.272727272727275150e-02	-8.686868686868688683e-02	1.783437226757130781e-143
-5.858585858585860229e-02	-8.686868686868688683e-02	4.746456031439169429e-142
-4.444444444444445308e-02	-8.686868686868688683e-02	7.704093581013404921e-141
-3.030303030303033163e-02	-8.686868686868688683e-02	8.156428927037888301e-140
-1.616161616161618242e-02	-8.686868686868688683e-02	1.480967569945445350e-138
-2.020202020202033211e-03	-8.686868686868688683e-02	1.207032634027091689e-135
1.212121212121208824e-02	-8.686868686868688683e-02	5.494924924402178047e-80
2.626262626262623745e-02	-8.686868686868688683e-02	8.854519995436944242e-80
4.040404040404038666e-02	-8.686868686868688683e-02	1.175143566204878748e-83
5.454545454545450811e-02	-8.686868686868688683e-02	2.455139254599290477e-78
6.868686868686868507e-02	-8.686868686868688683e-02	3.519317054057788272e-73
8.282828282828280653e-02	-8.686868686868688683e-02	3.646618792046079733e-68
9.696969696969692798e-02	-8.686868686868688683e-02	2.744184413526517735e-63
1.111111111111111049e-01	-8.686868686868688683e-02	1.430065326564254487e-58
1.252525252525252264e-01	-8.686868686868688683e-02	4.873139543681045670e-54
1.393939393939393478e-01	-8.686868686868688683e-02	1.044505582152955788e-49
1.535353535353535248e-01	-8.686868686868688683e-02	1.380100680411092653e-45
1.676767676767676463e-01	-8.686868686868688683e-02	1.113772711646645045e-41
1.818181818181817677e-01	-8.686868686868688683e-02	5.467980781462793140e-38
1.959595959595959447e-01	-8.686868686868688683e-02	1.630286763872217084e-34
2.101010101010100661e-01	-8.686868686868688683e-02	2.949836603147236393e-31
2.242424242424241876e-01	-8.686868686868688683e-02	3.251982955531785032e-28
2.383838383838383645e-01	-8.686868686868688683e-02	2.180969416442274687e-25
2.525252525252524860e-01	-8.686868686868688683e-02	8.008563356300410489e-22
2.666666666666666075e-01	-8.686868686868688683e-02	2.309070931126485020e-20
2.808080808080807844e-01	-8.686868686868688683e-02	3.869017021899388250e-18
2.949494949494949059e-01	-8.686868686868688683e-02	4.541265322318118244e-16
3.090909090909090273e-01	-8.686868686868688683e-02	4.027197321944875319e-14
3.232323232323231488e-01	-8.686868686868688683e-02	2.707454242544361605e-12
3.373737373737373813e-01	-8.686868686868688683e-02	1.283928942219599447e-10
3.515151515151515027e-01	-8.686868686868688683e-02	3.983930341267384399e-09
3.656565656565656242e-01	-8.686868686868688683e-02	7.752402116557462228e-08
3.797979797979797456e-01	-8.686868686868688683e-02	9.344807294353112864e-07
3.939393939393938671e-01	-8.686868686868688683e-02	7.234991412520622822e-06
4.080808080808079885e-01	-8.686868686868688683e-02	4.448842907117444228e-05
4.222222222222222210e-01	-8.686868686868688683e-02	3.361159456854236906e-04
4.363636363636363424e-01	-8.686868686868688683e-02	2.825219954006586310e-03
4.505050505050504639e-01	-8.686868686868688683e-02	1.731244781675138691e-02
4.646464646464645853e-01	-8.686868686868688683e-02	6.652611837316252386e-02
4.787878787878787068e-01	-8.686868686868688683e-02	1.558832271223503096e-01
4.929292929292928283e-01	-8.686868686868688683e-02	2.217374267302704982e-01
5.070707070707070052e-01	-8.686868686868688683e-02	1.913414007605246658e-01
5.212121212121212377e-01	-8.686868686868688683e-02	1.001526809963458331e-01
5.353535353535352481e-01	-8.686868686868688683e-02	3.179780442212445934e-02
5.494949494949494806e-01	-8.686868686868688683e-02	6.125637241152698254e-03
5.636363636363634910e-01	-8.686868686868688683e-02	7.241337634707818889e-04
5.777777777777777235e-01	-8.686868686868688683e-02	7.426300646674484081e-05
5.919191919191919560e-01	-8.686868686868688683e-02	4.194680749658094148e-05
6.060606060606059664e-01	-8.686868686868688683e-02	4.168088877232900845e-05
6.202020202020201989e-01	-8.686868686868688683e-02	2.674995251723678819e-05
6.343434343434342093e-01	-8.686868686868688683e-02	1.049309749166141231e-05
6.484848484848484418e-01	-8.686868686868688683e-02	2.505265943427917855e-06
6.626262626262624522e-01	-8.686868686868688683e-02	3.715853517606606580e-07
6.767676767676766847e-01	-8.686868686868688683e-02	1.582438514882416620e-07
6.909090909090909172e-01	-8.686868686868688683e-02	1.172593775057963499e-06
7.050505050505049276e-01	-8.686868686868688683e-02	6.592577397774509408e-06
7.191919191919191601e-01	-8.686868686868688683e-02	2.277981280626728216e-05
7.333333333333331705e-01	-8.686868686868688683e-02	5.507750821281377979e-05
7.474747474747474030e-01	-8.686868686868688683e-02	2.024738704906854452e-04
7.616161616161616355e-01	-8.686868686868688683e-02	1.514393792681706461e-03
7.757575757575756459e-01	-8.686868686868688683e-02	9.122100325178933433e-03
7.898989898989898784e-01	-8.686868686868688683e-02	3.421769127779771685e-02
8.040404040404041108e-01	-8.686868686868688683e-02	7.810255117504134870e-02
8.181818181818181213e-01	-8.686868686868688683e-02	1.083584800789160058e-01
8.323232323232323537e-01	-8.686868686868688683e-02	9.146702222309233132e-02
8.464646464646463642e-01	-8.686868686868688683e-02	4.705555142693973458e-02
8.606060606060605966e-01	-8.686868686868688683e-02	1.479289969344100078e-02
8.747474747474748291e-01	-8.686868686868688683e-02	2.854926573430787481e-03
8.888888888888888395e-01	-8.686868686868688683e-02	3.444292807321253092e-04
9.030303030303030720e-01	-8.686868686868688683e-02	3.152722373973929895e-05
9.171717171717170825e-01	-8.686868686868688683e-02	6.158278902867571689e-06
9.313131313131313149e-01	-8.686868686868688683e-02	2.498024182745471474e-06
9.454545454545453254e-01	-8.686868686868688683e-02	8.500431567437793866e-07
9.595959595959595578e-01	-8.686868686868688683e-02	2.582885562927653660e-07
9.737373737373737903e-01	-8.686868686868688683e-02	8.208033858499172416e-08
9.878787878787878007e-01	-8.686868686868688683e-02	2.240583139916286488e-08
1.002020202020202033e+00	-8.686868686868688683e-02	4.197630314811010703e-09
1.016161616161616044e+00	-8.686868686868688683e-02	4.979690443462281595e-10
1.030303030303030276e+00	-8.686868686868688683e-02	3.687946421695067604e-11
1.044444444444444509e+00	-8.686868686868688683e-02	1.716591820333535197e-12
1.058585858585858519e+00	-8.686868686868688683e-02	5.094241604343624882e-14
1.072727272727272751e+00	-8.686868686868688683e-02	9.792940098922556533e-16
1.086868686868686762e+00	-8.686868686868688683e-02	1.232863329179656744e-17
1.101010101010100994e+00	-8.686868686868688683e-02	1.016995220181397029e-19
1.115151515151515005e+00	-8.686868686868688683e-02	5.441206167823415547e-22
1.129292929292929237e+00	-8.686868686868688683e-02	1.858223826076273461e-24
1.143434343434343470e+00	-8.686868686868688683e-02	3.986609772226481837e-27
1.157575757575757480e+00	-8.686868686868688683e-02	5.305512095159457657e-30
1.171717171717171713e+00	-8.686868686868688683e-02	4.341844264705789079e-33
1.185858585858585723e+00	-8.686868686868688683e-02	2.172821643193639694e-36
1.199999999999999956e+00	-8.686868686868688683e-02	6.626821737667682799e-40
-2.000000000000000111e-01	-7.272727272727275150e-02	1.809401816770301709e-158
-1.858585858585858619e-01	-7.272727272727275150e-02	4.329777499032356221e-155
-1.717171717171717404e-01	-7.272727272727275150e-02	6.284504636427496651e-152
-1.575757575757575912e-01	-7.272727272727275150e-02	5.532882375628225299e-149
-1.434343434343434420e-01	-7.272727272727275150e-02	2.954654741723573073e-146
-1.292929292929292928e-01	-7.272727272727275150e-02	9.570551497644028092e-144
-1.151515151515151714e-01	-7.272727272727275150e-02	1.880365014534899789e-141
-1.010101010101010222e-01	-7.272727272727275150e-02	2.240901262969851794e-139
-8.686868686868688683e-02	-7.272727272727275150e-02	1.619875390301658292e-137
-7.272727272727275150e-02	-7.272727272727275150e-02	7.102995458855128733e-136
-5.858585858585860229e-02	-7.272727272727275150e-02	1.890075656761618387e-134
-4.444444444444445308e-02	-7.272727272727275150e-02	3.062585212871205150e-133
-3.030303030303033163e-02	-7.272727272727275150e-02	3.146738404761314962e-132
-1.616161616161618242e-02	-7.272727272727275150e-02	3.857213405007717119e-131
-2.020202020202033211e-03	-7.272727272727275150e-02	3.015770032846528302e-129
1.212121212121208824e-02	-7.272727272727275150e-02	4.141778694118135456e-125
2.626262626262623745e-02	-7.272727272727275150e-02	1.178181645706753820e-86
4.040404040404038666e-02	-7.272727272727275150e-02	9.125082354874215003e-75
5.454545454545450811e-02	-7.272727272727275150e-02	6.793376109151804059e-76
6.868686868686868507e-02	-7.272727272727275150e-02	7.952964098193227286e-71
8.282828282828280653e-02	-7.272727272727275150e-02	5.971926277000169891e-66
9.696969696969692798e-02	-7.272727272727275150e-02	3.026394161677883639e-61
1.111111111111111049e-01	-7.272727272727275150e-02	1.096154666419271467e-56
1.252525252525252264e-01	-7.272727272727275150e-02	2.897848427905599933e-52
1.393939393939393478e-01	-7.272727272727275150e-02	5.390825121122903337e-48
1.535353535353535248e-01	-7.272727272727275150e-02	6.652763411159555926e-44
1.676767676767676463e-01	-7.272727272727275150e-02	5.208155482725429299e-40
1.818181818181817677e-01	-7.272727272727275150e-02	2.523782569260396715e-36
1.959595959595959447e-01	-7.272727272727275150e-02	7.483431692020686129e-33
2.101010101010100661e-01	-7.272727272727275150e-02	1.350936012871638102e-29
2.242424242424241876e-01	-7.272727272727275150e-02	1.481559006347512464e-26
2.383838383838383645e-01	-7.272727272727275150e-02	9.893043709586082480e-24
2.525252525252524860e-01	-7.272727272727275150e-02	2.325537033191802938e-20
2.666666666666666075e-01	-7.272727272727275150e-02	1.026151272208137093e-18
2.808080808080807844e-01	-7.272727272727275150e-02	1.538318363970263589e-16
2.949494949494949059e-01	-7.272727272727275150e-02	1.519861979934056600e-14
3.090909090909090273e-01	-7.272727272727275150e-02	1.026228156208105712e-12
3.232323232323231488e-01	-7.272727272727275150e-02	5.137668593027841411e-11
3.373737373737373813e-01	-7.272727272727275150e-02	1.968010407599245250e-09
3.515151515151515027e-01	-7.272727272727275150e-02	5.455906202887658298e-08
3.656565656565656242e-01	-7.272727272727275150e-02	1.009559174467116823e-06
3.797979797979797456e-01	-7.272727272727275150e-02	1.182936227229784148e-05
3.939393939393938671e-01	-7.272727272727275150e-02	8.602938000001124721e-05
4.080808080808079885e-01	-7.272727272727275150e-02	3.970553573321042805e-04
4.222222222222222210e-01	-7.272727272727275150e-02	1.373955679001113202e-03
4.363636363636363424e-01	-7.272727272727275150e-02	5.492091584592900290e-03
4.505050505050504639e-01	-7.272727272727275150e-02	2.618207193189350107e-02
4.646464646464645853e-01	-7.272727272727275150e-02	9.595450473055730511e-02
4.787878787878787068e-01	-7.272727272727275150e-02	2.231380918127546242e-01
4.929292929292928283e-01	-7.272727272727275150e-02	3.170294759582469868e-01
5.070707070707070052e-01	-7.272727272727275150e-02	2.735207163150046306e-01
5.212121212121212377e-01	-7.272727272727275150e-02	1.431643467606426579e-01
5.353535353535352481e-01	-7.272727272727275150e-02	4.546051570856891877e-02
5.494949494949494806e-01	-7.272727272727275150e-02	8.793616700665519287e-03
5.636363636363634910e-01	-7.272727272727275150e-02	1.174421385459087320e-03
5.777777777777777235e-01	-7.272727272727275150e-02	4.590860107915405012e-04
5.919191919191919560e-01	-7.272727272727275150e-02	6.386144223060435639e-04
6.060606060606059664e-01	-7.272727272727275150e-02	6.560827965081687720e-04
6.202020202020201989e-01	-7.272727272727275150e-02	4.184956671859621957e-04
6.343434343434342093e-01	-7.272727272727275150e-02	1.635416350011385431e-04
6.484848484848484418e-01	-7.272727272727275150e-02	3.896433312502484728e-05
6.626262626262624522e-01	-7.272727272727275150e-02	5.646185925548053099e-06
6.767676767676766847e-01	-7.272727272727275150e-02	5.021059699374408796e-07
6.909090909090909172e-01	-7.272727272727275150e-02	7.519616899694189153e-08
7.050505050505049276e-01	-7.272727272727275150e-02	2.898264297340333110e-07
7.191919191919191601e-01	-7.272727272727275150e-02	1.647905631681955673e-06
7.333333333333331705e-01	-7.272727272727275150e-02	2.136546408928312955e-05
7.474747474747474030e-01	-7.272727272727275150e-02	3.264386132669847419e-04
7.616161616161616355e-01	-7.272727272727275150e-02	3.301021430519923867e-03
7.757575757575756459e-01	-7.272727272727275150e-02	2.045981561320656811e-02
7.898989898989898784e-01	-7.272727272727275150e-02	7.722572711029102033e-02
8.040404040404041108e-01	-7.272727272727275150e-02	1.775830617274574974e-01
8.181818181818181213e-01	-7.272727272727275150e-02	2.492632703733939359e-01
8.323232323232323537e-01	-7.272727272727275150e-02	2.142512447767009887e-01
8.464646464646463642e-01	-7.272727272727275150e-02	1.133097685802999521e-01
8.606060606060605966e-01	-7.272727272727275150e-02	3.712878980793006545e-02
8.747474747474748291e-01	-7.272727272727275150e-02	7.649356963661748873e-03
8.888888888888888395e-01	-7.272727272727275150e-02	1.098310432256617781e-03
9.030303030303030720e-01	-7.272727272727275150e-02	2.312704284502091760e-04
9.171717171717170825e-01	-7.272727272727275150e-02	1.233234929170549086e-04
9.313131313131313149e-01	-7.272727272727275150e-02	6.093542693935607974e-05
9.454545454545453254e-01	-7.272727272727275150e-02	2.263901545663356006e-05
9.595959595959595578e-01	-7.272727272727275150e-02	7.879801870224234752e-06
9.737373737373737903e-01	-7.272727272727275150e-02	2.798001896713208342e-06
9.878787878787878007e-01	-7.272727272727275150e-02	8.010930798639344648e-07
1.002020202020202033e+00	-7.272727272727275150e-02	1.537744979111148947e-07
1.016161616161616044e+00	-7.272727272727275150e-02	1.871701543667528226e-08
1.030303030303030276e+00	-7.272727272727275150e-02	1.438506492173051142e-09
1.044444444444444509e+00	-7.272727272727275150e-02	7.063231999348422166e-11
1.058585858585858519e+00	-7.272727272727275150e-02	2.249247315943712426e-12
1.072727272727272751e+00	-7.272727272727275150e-02	4.692865084330539512e-14
1.086868686868686762e+00	-7.272727272727275150e-02	6.413320233690271603e-16
1.101010101010100994e+00	-7.272727272727275150e-02	5.679189222747062105e-18
1.115151515151515005e+00	-7.272727272727275150e-02	3.206504127065595255e-20
1.129292929292929237e+00	-7.272727272727275150e-02	1.136220054024232714e-22
1.143434343434343470e+00	-7.272727272727275150e-02	2.495787588138995336e-25
1.157575757575757480e+00	-7.272727272727275150e-02	3.369590075063671311e-28
1.171717171717171713e+00	-7.272727272727275150e-02	2.781162646980861345e-31
1.185858585858585723e+00	-7.272727272727275150e-02	1.398729243356937888e-34
1.199999999999999956e+00	-7.272727272727275150e-02	4.278184899538530834e-38
-2.000000000000000111e-01	-5.858585858585860229e-02	4.371235281606235605e-151
-1.858585858585858619e-01	-5.858585858585860229e-02	1.046007359439432190e-147
-1.717171717171717404e-01	-5.858585858585860229e-02	1.518239240130470519e-144
-1.575757575757575912e-01	-5.858585858585860229e-02	1.336658912515467114e-141
-1.434343434343434420e-01	-5.858585858585860229e-02	7.137989430048025852e-139
-1.292929292929292928e-01	-5.858585858585860229e-02	2.312097388003362173e-136
-1.151515151515151714e-01	-5.858585858585860229e-02	4.542671217215026279e-134
-1.010101010101010222e-01	-5.858585858585860229e-02	5.413669575421428847e-132
-8.686868686868688683e-02	-5.858585858585860229e-02	3.913359253336133167e-130
-7.272727272727275150e-02	-5.858585858585860229e-02	1.715942145677433890e-128
-5.858585858585860229e-02	-5.858585858585860229e-02	4.565464436781626498e-127
-4.444444444444445308e-02	-5.858585858585860229e-02	7.389066072745136431e-126
-3.030303030303033163e-02	-5.858585858585860229e-02	7.465043294975962414e-125
-1.616161616161618242e-02	-5.858585858585860229e-02	6.952704478189971277e-124
-2.020202020202033211e-03	-5.858585858585860229e-02	3.326926331448583641e-122
1.212121212121208824e-02	-5.858585858585860229e-02	7.432301890202674932e-120
2.626262626262623745e-02	-5.858585858585860229e-02	5.892996619953902429e-115
4.040404040404038666e-02	-5.858585858585860229e-02	7.245784044817603988e-79
5.454545454545450811e-02	-5.858585858585860229e-02	7.496642538584691480e-71
6.868686868686868507e-02	-5.858585858585860229e-02	1.508823026721158605e-68
8.282828282828280653e-02	-5.858585858585860229e-02	1.039770414734199268e-63
9.696969696969692798e-02	-5.858585858585860229e-02	4.437160263318944145e-59
1.111111111111111049e-01	-5.858585858585860229e-02	1.202199788855958976e-54
1.252525252525252264e-01	-5.858585858585860229e-02	2.163791564609136164e-50
1.393939393939393478e-01	-5.858585858585860229e-02	2.744322605940647272e-46
1.535353535353535248e-01	-5.858585858585860229e-02	2.541022324755689107e-42
1.676767676767676463e-01	-5.858585858585860229e-02	1.679581851667452936e-38
1.818181818181817677e-01	-5.858585858585860229e-02	7.481317896331532052e-35
1.959595959595959447e-01	-5.858585858585860229e-02	2.135322198697017192e-31
2.101010101010100661e-01	-5.858585858585860229e-02	3.791760606408308064e-28
2.242424242424241876e-01	-5.858585858585860229e-02	4.129498936321069440e-25
2.383838383838383645e-01	-5.858585858585860229e-02	2.743140440543744361e-22
2.525252525252524860e-01	-5.858585858585860229e-02	1.108125143630362093e-19
2.666666666666666075e-01	-5.858585858585860229e-02	2.724121252449977060e-17
2.808080808080807844e-01	-5.858585858585860229e-02	4.089861150888835959e-15
2.949494949494949059e-01	-5.858585858585860229e-02	3.788671617381367251e-13
3.090909090909090273e-01	-5.858585858585860229e-02	2.221199984671772732e-11
3.232323232323231488e-01	-5.858585858585860229e-02	8.696456525487719237e-10
3.373737373737373813e-01	-5.858585858585860229e-02	2.466003317673561587e-08
3.515151515151515027e-01	-5.858585858585860229e-02	5.351086336748535388e-07
3.656565656565656242e-01	-5.858585858585860229e-02	8.603911466223330181e-06
3.797979797979797456e-01	-5.858585858585860229e-02	9.447659431156164172e-05
3.939393939393938671e-01	-5.858585858585860229e-02	6.651690938287123378e-04
4.080808080808079885e-01	-5.858585858585860229e-02	2.918023289651421395e-03
4.222222222222222210e-01	-5.858585858585860229e-02	8.059220570785133320e-03
4.363636363636363424e-01	-5.858585858585860229e-02	1.591815885145874548e-02
4.505050505050504639e-01	-5.858585858585860229e-02	3.370956342065568878e-02
4.646464646464645853e-01	-5.858585858585860229e-02	8.979527321694528996e-02
4.787878787878787068e-01	-5.858585858585860229e-02	1.958851191724480523e-01
4.929292929292928283e-01	-5.858585858585860229e-02	2.754369242444331678e-01
5.070707070707070052e-01	-5.858585858585860229e-02	2.372554883405464388e-01
5.212121212121212377e-01	-5.858585858585860229e-02	1.241708327782448246e-01
5.353535353535352481e-01	-5.858585858585860229e-02	3.952774026524254192e-02
5.494949494949494806e-01	-5.858585858585860229e-02	8.083104284072857929e-03
5.636363636363634910e-01	-5.858585858585860229e-02	2.546060759332561402e-03
5.777777777777777235e-01	-5.858585858585860229e-02	4.016443779877472246e-03
5.919191919191919560e-01	-5.858585858585860229e-02	6.259417317511756229e-03
6.060606060606059664e-01	-5.858585858585860229e-02	6.324277072970615338e-03
6.202020202020201989e-01	-5.858585858585860229e-02	3.989164275638157169e-03
6.343434343434342093e-01	-5.858585858585860229e-02	1.549659930850732972e-03
6.484848484848484418e-01	-5.858585858585860229e-02	3.680718222676986799e-04
6.626262626262624522e-01	-5.858585858585860229e-02	5.324785211224523262e-05
6.767676767676766847e-01	-5.858585858585860229e-02	4.682603461166267085e-06
6.909090909090909172e-01	-5.858585858585860229e-02	2.524334984805131895e-07
7.050505050505049276e-01	-5.858585858585860229e-02	6.230717314013636894e-08
7.191919191919191601e-01	-5.858585858585860229e-02	1.445037860869875143e-06
7.333333333333331705e-01	-5.858585858585860229e-02	3.138547386663754422e-05
7.474747474747474030e-01	-5.858585858585860229e-02	4.750788509492084302e-04
7.616161616161616355e-01	-5.858585858585860229e-02	4.664745303343493209e-03
7.757575757575756459e-01	-5.858585858585860229e-02	2.870964631987861504e-02
7.898989898989898784e-01	-5.858585858585860229e-02	1.092703337376924461e-01
8.040404040404041108e-01	-5.858585858585860229e-02	2.564904147899815801e-01
8.181818181818181213e-01	-5.858585858585860229e-02	3.724398849250875609e-01
8.323232323232323537e-01	-5.858585858585860229e-02	3.367519232838406817e-01
8.464646464646463642e-01	-5.858585858585860229e-02	1.912842635405009872e-01
8.606060606060605966e-01	-5.858585858585860229e-02	6.907654812716305937e-02
8.747474747474748291e-01	-5.858585858585860229e-02	1.662876559141547583e-02
8.888888888888888395e-01	-5.858585858585860229e-02	4.014973282386292107e-03
9.030303030303030720e-01	-5.858585858585860229e-02	2.387490546250323545e-03
9.171717171717170825e-01	-5.858585858585860229e-02	1.763225296722692849e-03
9.313131313131313149e-01	-5.858585858585860229e-02	9.321445681035808728e-04
9.454545454545453254e-01	-5.858585858585860229e-02	3.798442161359986426e-04
9.595959595959595578e-01	-5.858585858585860229e-02	1.515279926533389093e-04
9.737373737373737903e-01	-5.858585858585860229e-02	5.918440169914814848e-05
9.878787878787878007e-01	-5.858585858585860229e-02	1.770266684956558874e-05
1.002020202020202033e+00	-5.858585858585860229e-02	3.506771547080084690e-06
1.016161616161616044e+00	-5.858585858585860229e-02	4.439609600595166654e-07
1.030303030303030276e+00	-5.858585858585860229e-02	3.604849253953477255e-08
1.044444444444444509e+00	-5.858585858585860229e-02	1.901426590861222845e-09
1.058585858585858519e+00	-5.858585858585860229e-02	6.574528652721651251e-11
1.072727272727272751e+00	-5.858585858585860229e-02	1.488420204886590014e-12
1.086868686868686762e+00	-5.858585858585860229e-02	2.181340146083530307e-14
1.101010101010100994e+00	-5.858585858585860229e-02	2.036012718920574041e-16
1.115151515151515005e+00	-5.858585858585860229e-02	1.191549837833552703e-18
1.129292929292929237e+00	-5.858585858585860229e-02	4.319791170599900240e-21
1.143434343434343470e+00	-5.858585858585860229e-02	9.621537753608192571e-24
1.157575757575757480e+00	-5.858585858585860229e-02	1.309746084453182353e-26
1.171717171717171713e+00	-5.858585858585860229e-02	1.086217504545193841e-29
1.185858585858585723e+00	-5.858585858585860229e-02	5.478022881728465175e-33
1.199999999999999956e+00	-5.858585858585860229e-02	1.678222133747165782e-36
-2.000000000000000111e-01	-4.444444444444445308e-02	6.405429545042485853e-144
-1.858585858585858619e-01	-4.444444444444445308e-02	1.532776437972009172e-140
-1.717171717171717404e-01	-4.444444444444445308e-02	2.224765737503728278e-137
-1.575757575757575912e-01	-4.444444444444445308e-02	1.958685345830782379e-134
-1.434343434343434420e-01	-4.444444444444445308e-02	1.045971800120027641e-131
-1.292929292929292928e-01	-4.444444444444445308e-02	3.388053011188841449e-129
-1.151515151515151714e-01	-4.444444444444445308e-02	6.656644547449903598e-127
-1.010101010101010222e-01	-4.444444444444445308e-02	7.932968232408393313e-125
-8.686868686868688683e-02	-4.444444444444445308e-02	5.734466087296462972e-123
-7.272727272727275150e-02	-4.444444444444445308e-02	2.514435770057193541e-121
-5.858585858585860229e-02	-4.444444444444445308e-02	6.689306057479048181e-120
-4.444444444444445308e-02	-4.444444444444445308e-02	1.081754861468265812e-118
-3.030303030303033163e-02	-4.444444444444445308e-02	1.081988721607766675e-117
-1.616161616161618242e-02	-4.444444444444445308e-02	8.470857041555403140e-117
-2.020202020202033211e-03	-4.444444444444445308e-02	2.475588194314641977e-115
1.212121212121208824e-02	-4.444444444444445308e-02	2.038765388158219630e-113
2.626262626262623745e-02	-4.444444444444445308e-02	4.014021539561188239e-110
4.040404040404038666e-02	-4.444444444444445308e-02	8.910010376227963463e-77
5.454545454545450811e-02	-4.444444444444445308e-02	1.643888592626197971e-71
6.868686868686868507e-02	-4.444444444444445308e-02	2.239716933320079450e-65
8.282828282828280653e-02	-4.444444444444445308e-02	1.251649350299410681e-61
9.696969696969692798e-02	-4.444444444444445308e-02	5.178087701223113715e-57
1.111111111111111049e-01	-4.444444444444445308e-02	1.308600427945689218e-52
1.252525252525252264e-01	-4.444444444444445308e-02	2.039343059477663718e-48
1.393939393939393478e-01	-4.444444444444445308e-02	2.000466834510383490e-44
1.535353535353535248e-01	-4.444444444444445308e-02	1.284770692264943188e-40
1.676767676767676463e-01	-4.444444444444445308e-02	5.722556770094438625e-37
1.818181818181817677e-01	-4.444444444444445308e-02	1.852357945102385028e-33
1.959595959595959447e-01	-4.444444444444445308e-02	4.330379358262700840e-30
2.101010101010100661e-01	-4.444444444444445308e-02	6.935327573024973974e-27
2.242424242424241876e-01	-4.444444444444445308e-02	7.201393647922192357e-24
2.383838383838383645e-01	-4.444444444444445308e-02	2.822549821728184088e-18
2.525252525252524860e-01	-4.444444444444445308e-02	2.031934572937906404e-18
2.666666666666666075e-01	-4.444444444444445308e-02	4.574175868062359675e-16
2.808080808080807844e-01	-4.444444444444445308e-02	6.805927186078372788e-14
2.949494949494949059e-01	-4.444444444444445308e-02	6.178129174381409436e-12
3.090909090909090273e-01	-4.444444444444445308e-02	3.446833962004237571e-10
3.232323232323231488e-01	-4.444444444444445308e-02	1.204938294052420077e-08
3.373737373737373813e-01	-4.444444444444445308e-02	2.757291144793603072e-07
3.515151515151515027e-01	-4.444444444444445308e-02	4.453966462746295044e-06
3.656565656565656242e-01	-4.444444444444445308e-02	5.456309846068956547e-05
3.797979797979797456e-01	-4.444444444444445308e-02	5.046702795767953401e-04
3.939393939393938671e-01	-4.444444444444445308e-02	3.268919988599117837e-03
4.080808080808079885e-01	-4.444444444444445308e-02	1.378977183506349333e-02
4.222222222222222210e-01	-4.444444444444445308e-02	3.646648013927358822e-02
4.363636363636363424e-01	-4.444444444444445308e-02	6.043619062135505149e-02
4.505050505050504639e-01	-4.444444444444445308e-02	6.901886343313386185e-02
4.646464646464645853e-01	-4.444444444444445308e-02	7.803244961400752910e-02
4.787878787878787068e-01	-4.444444444444445308e-02	1.145017834585167482e-01
4.929292929292928283e-01	-4.444444444444445308e-02	1.478238353793893678e-01
5.070707070707070052e-01	-4.444444444444445308e-02	1.255998479115316702e-01
5.212121212121212377e-01	-4.444444444444445308e-02	6.581795062028410193e-02
5.353535353535352481e-01	-4.444444444444445308e-02	2.191982241649201302e-02
5.494949494949494806e-01	-4.444444444444445308e-02	8.016662686809674157e-03
5.636363636363634910e-01	-4.444444444444445308e-02	1.220188834278745915e-02
5.777777777777777235e-01	-4.444444444444445308e-02	2.556766474744106080e-02
5.919191919191919560e-01	-4.444444444444445308e-02	3.825763146774793788e-02
6.060606060606059664e-01	-4.444444444444445308e-02	3.747003474152303670e-02
6.202020202020201989e-01	-4.444444444444445308e-02	2.322816795671234225e-02
6.343434343434342093e-01	-4.444444444444445308e-02	8.939922151349149679e-03
6.484848484848484418e-01	-4.444444444444445308e-02	2.113064967230838392e-03
6.626262626262624522e-01	-4.444444444444445308e-02	3.049193606423593046e-04
6.767676767676766847e-01	-4.444444444444445308e-02	2.677939868041341229e-05
6.909090909090909172e-01	-4.444444444444445308e-02	1.439325830286433534e-06
7.050505050505049276e-01	-4.444444444444445308e-02	3.313725928584166608e-07
7.191919191919191601e-01	-4.444444444444445308e-02	5.555794992065238336e-06
7.333333333333331705e-01	-4.444444444444445308e-02	7.409924477571121183e-05
7.474747474747474030e-01	-4.444444444444445308e-02	7.209990585522501249e-04
7.616161616161616355e-01	-4.444444444444445308e-02	5.317203564732718435e-03
7.757575757575756459e-01	-4.444444444444445308e-02	2.871631818571548228e-02
7.898989898989898784e-01	-4.444444444444445308e-02	1.063816436630339174e-01
8.040404040404041108e-01	-4.444444444444445308e-02	2.584054247937389581e-01
8.181818181818181213e-01	-4.444444444444445308e-02	4.041258159127654737e-01
8.323232323232323537e-01	-4.444444444444445308e-02	4.054409669052421172e-01
8.464646464646463642e-01	-4.444444444444445308e-02	2.612026503011389278e-01
8.606060606060605966e-01	-4.444444444444445308e-02	1.094282283849619536e-01
8.747474747474748291e-01	-4.444444444444445308e-02	3.509426864798637774e-02
8.888888888888888395e-01	-4.444444444444445308e-02	1.931380532766268157e-02
9.030303030303030720e-01	-4.444444444444445308e-02	1.964950793705087101e-02
9.171717171717170825e-01	-4.444444444444445308e-02	1.591508906078523480e-02
9.313131313131313149e-01	-4.444444444444445308e-02	8.895161481262750525e-03
9.454545454545453254e-01	-4.444444444444445308e-02	4.021199016117557416e-03
9.595959595959595578e-01	-4.444444444444445308e-02	1.832669619323546535e-03
9.737373737373737903e-01	-4.444444444444445308e-02	7.789141117312274772e-04
9.878787878787878007e-01	-4.444444444444445308e-02	2.440952043809758748e-04
1.002020202020202033e+00	-4.444444444444445308e-02	5.053962360138822496e-05
1.016161616161616044e+00	-4.444444444444445308e-02	6.774641804499408011e-06
1.030303030303030276e+00	-4.444444444444445308e-02	5.916637470094778541e-07
1.044444444444444509e+00	-4.444444444444445308e-02	3.390009028608824466e-08
1.058585858585858519e+00	-4.444444444444445308e-02	1.271294726931444725e-09
1.072727272727272751e+00	-4.444444444444445308e-02	3.083219264074248784e-11
1.086868686868686762e+00	-4.444444444444445308e-02	4.757100079814668408e-13
1.101010101010100994e+00	-4.444444444444445308e-02	4.597817361786840866e-15
1.115151515151515005e+00	-4.444444444444445308e-02	2.751008050866367488e-17
1.129292929292929237e+00	-4.444444444444445308e-02	1.010825009186938803e-19
1.143434343434343470e+00	-4.444444444444445308e-02	2.269373263656665634e-22
1.157575757575757480e+00	-4.444444444444445308e-02	3.103519936656491313e-25
1.171717171717171713e+00	-4.444444444444445308e-02	2.580720566858145219e-28
1.185858585858585723e+00	-4.444444444444445308e-02	1.303606481918792576e-31
1.199999999999999956e+00	-4.444444444444445308e-02	4.015686426779770230e-35
-2.000000000000000111e-01	-3.030303030303033163e-02	5.693341688015480628e-137
-1.858585858585858619e-01	-3.030303030303033163e-02	1.362378577633560856e-133
-1.717171717171717404e-01	-3.030303030303033163e-02	1.977439831355745524e-130
-1.575757575757575912e-01	-3.030303030303033163e-02	1.740939441156601041e-127
-1.434343434343434420e-01	-3.030303030303033163e-02	9.296917263305914281e-125
-1.292929292929292928e-01	-3.030303030303033163e-02	3.011405129429299044e-122
-1.151515151515151714e-01	-3.030303030303033163e-02	5.916629121055781369e-120
-1.010101010101010222e-01	-3.030303030303033163e-02	7.051063478241316282e-118
-8.686868686868688683e-02	-3.030303030303033163e-02	5.096961587936340814e-116
-7.272727272727275150e-02	-3.030303030303033163e-02	2.234883072026537581e-114
-5.858585858585860229e-02	-3.030303030303033163e-02	5.945159942765279829e-113
-4.444444444444445308e-02	-3.030303030303033163e-02	9.608407506802326695e-112
-3.030303030303033163e-02	-3.030303030303033163e-02	9.550128015723794533e-111
-1.616161616161618242e-02	-3.030303030303033163e-02	6.743710012917039497e-110
-2.020202020202033211e-03	-3.030303030303033163e-02	1.196567232024276833e-108
1.212121212121208824e-02	-3.030303030303033163e-02	8.375308131951087813e-107
2.626262626262623745e-02	-3.030303030303033163e-02	6.415539144786092828e-105
4.040404040404038666e-02	-3.030303030303033163e-02	1.246302596807856447e-100
5.454545454545450811e-02	-3.030303030303033163e-02	1.227529954083787483e-69
6.868686868686868507e-02	-3.030303030303033163e-02	2.268106767830409235e-60
8.282828282828280653e-02	-3.030303030303033163e-02	9.321842951941060778e-60
9.696969696969692798e-02	-3.030303030303033163e-02	3.839413429992651425e-55
1.111111111111111049e-01	-3.030303030303033163e-02	9.601317550731308036e-51
1.252525252525252264e-01	-3.030303030303033163e-02	1.459803985581383996e-46
1.393939393939393478e-01	-3.030303030303033163e-02	1.353830382293376648e-42
1.535353535353535248e-01	-3.030303030303033163e-02	7.716327162552186144e-39
1.676767676767676463e-01	-3.030303030303033163e-02	2.748515313637648067e-35
1.818181818181817677e-01	-3.030303030303033163e-02	6.327068027139916454e-32
1.959595959595959447e-01	-3.030303030303033163e-02	9.935225705460847817e-29
2.101010101010100661e-01	-3.030303030303033163e-02	1.123711178958669202e-25
2.242424242424241876e-01	-3.030303030303033163e-02	9.251481884510172027e-23
2.383838383838383645e-01	-3.030303030303033163e-02	5.304912664575326707e-20
2.525252525252524860e-01	-3.030303030303033163e-02	5.624342972054851565e-17
2.666666666666666075e-01	-3.030303030303033163e-02	4.752823269791779367e-15
2.808080808080807844e-01	-3.030303030303033163e-02	6.978462115401971875e-13
2.949494949494949059e-01	-3.030303030303033163e-02	6.270564194342684368e-11
3.090909090909090273e-01	-3.030303030303033163e-02	3.440949047249166102e-09
3.232323232323231488e-01	-3.030303030303033163e-02	1.157790330517511666e-07
3.373737373737373813e-01	-3.030303030303033163e-02	2.422784066835067680e-06
3.515151515151515027e-01	-3.030303030303033163e-02	3.264028437230363116e-05
3.656565656565656242e-01	-3.030303030303033163e-02	3.025755983400222997e-04
3.797979797979797456e-01	-3.030303030303033163e-02	2.091482079778866215e-03
3.939393939393938671e-01	-3.030303030303033163e-02	1.104123227130399294e-02
4.080808080808079885e-01	-3.030303030303033163e-02	4.188920901991852880e-02
4.222222222222222210e-01	-3.030303030303033163e-02	1.054869074392687234e-01
4.363636363636363424e-01	-3.030303030303033163e-02	1.679966533386346161e-01
4.505050505050504639e-01	-3.030303030303033163e-02	1.676542356893833130e-01
4.646464646464645853e-01	-3.030303030303033163e-02	1.129874604119173453e-01
4.787878787878787068e-01	-3.030303030303033163e-02	7.138520511348626918e-02
4.929292929292928283e-01	-3.030303030303033163e-02	5.911575546065682418e-02
5.070707070707070052e-01	-3.030303030303033163e-02	4.578947901836342288e-02
5.212121212121212377e-01	-3.030303030303033163e-02	2.535914021685419309e-02
5.353535353535352481e-01	-3.030303030303033163e-02	1.483396677689566290e-02
5.494949494949494806e-01	-3.030303030303033163e-02	2.360485706251405635e-02
5.636363636363634910e-01	-3.030303030303033163e-02	5.505226881737979028e-02
5.777777777777777235e-01	-3.030303030303033163e-02	1.060148341124784316e-01
5.919191919191919560e-01	-3.030303030303033163e-02	1.470662535211078314e-01
6.060606060606059664e-01	-3.030303030303033163e-02	1.374941511965592500e-01
6.202020202020201989e-01	-3.030303030303033163e-02	8.299158011169514848e-02
6.343434343434342093e-01	-3.030303030303033163e-02	3.147734996140882230e-02
6.484848484848484418e-01	-3.030303030303033163e-02	7.382312493837559636e-03
6.626262626262624522e-01	-3.030303030303033163e-02	1.060973502560527693e-03
6.767676767676766847e-01	-3.030303030303033163e-02	9.301070519715326859e-05
6.909090909090909172e-01	-3.030303030303033163e-02	5.072945497805249167e-06
7.050505050505049276e-01	-3.030303030303033163e-02	1.952546531351459235e-06
7.191919191919191601e-01	-3.030303030303033163e-02	2.924189109844198351e-05
7.333333333333331705e-01	-3.030303030303033163e-02	3.230854799961997161e-04
7.474747474747474030e-01	-3.030303030303033163e-02	2.275239002125880716e-03
7.616161616161616355e-01	-3.030303030303033163e-02	1.063882222682808326e-02
7.757575757575756459e-01	-3.030303030303033163e-02	3.640684542736014051e-02
7.898989898989898784e-01	-3.030303030303033163e-02	1.009801266013022752e-01
8.040404040404041108e-01	-3.030303030303033163e-02	2.268493606950968688e-01
8.181818181818181213e-01	-3.030303030303033163e-02	3.754784199025862357e-01
8.323232323232323537e-01	-3.030303030303033163e-02	4.203836535961562038e-01
8.464646464646463642e-01	-3.030303030303033163e-02	3.053531891833691225e-01
8.606060606060605966e-01	-3.030303030303033163e-02	1.488566193079148281e-01
8.747474747474748291e-01	-3.030303030303033163e-02	7.593832585832921422e-02
8.888888888888888395e-01	-3.030303030303033163e-02	8.522959275298874759e-02
9.030303030303030720e-01	-3.030303030303033163e-02	1.051666901091359435e-01
9.171717171717170825e-01	-3.030303030303033163e-02	8.927907845638742568e-02
9.313131313131313149e-01	-3.030303030303033163e-02	5.304568448511752521e-02
9.454545454545453254e-01	-3.030303030303033163e-02	2.690454047553788447e-02
9.595959595959595578e-01	-3.030303030303033163e-02	1.395238528982897970e-02
9.737373737373737903e-01	-3.030303030303033163e-02	6.429272557716156876e-03
9.878787878787878007e-01	-3.030303030303033163e-02	2.131727565922698388e-03
1.002020202020202033e+00	-3.030303030303033163e-02	4.693027934006010235e-04
1.016161616161616044e+00	-3.030303030303033163e-02	6.778323821762207216e-05
1.030303030303030276e+00	-3.030303030303033163e-02	6.433778005744699369e-06
1.044444444444444509e+00	-3.030303030303033163e-02	3.996197420658029107e-07
1.058585858585858519e+00	-3.030303030303033163e-02	1.603717780192722532e-08
1.072727272727272751e+00	-3.030303030303033163e-02	4.089926835648621294e-10
1.086868686868686762e+00	-3.030303030303033163e-02	6.527993524013125820e-12
1.101010101010100994e+00	-3.030303030303033163e-02	6.446056868198953481e-14
1.115151515151515005e+00	-3.030303030303033163e-02	3.907248569612201105e-16
1.129292929292929237e+00	-3.030303030303033163e-02	1.446713609603844725e-18
1.143434343434343470e+00	-3.030303030303033163e-02	3.262471446278067877e-21
1.157575757575757480e+00	-3.030303030303033163e-02	4.473129334880411915e-24
1.171717171717171713e+00	-3.030303030303033163e-02	3.726010002249123804e-27
1.185858585858585723e+00	-3.030303030303033163e-02	1.909986018089694692e-30
1.199999999999999956e+00	-3.030303030303033163e-02	1.042381619833264600e-33
-2.000000000000000111e-01	-1.616161616161618242e-02	3.069454174182360900e-130
-1.858585858585858619e-01	-1.616161616161618242e-02	7.344998493124366399e-127
-1.717171717171717404e-01	-1.616161616161618242e-02	1.066098133068888892e-123
-1.575757575757575912e-01	-1.616161616161618242e-02	9.385935584510855006e-121
-1.434343434343434420e-01	-1.616161616161618242e-02	5.012251688982659575e-118
-1.292929292929292928e-01	-1.616161616161618242e-02	1.623540361445079671e-115
-1.151515151515151714e-01	-1.616161616161618242e-02	3.189835180722541165e-113
-1.010101010101010222e-01	-1.616161616161618242e-02	3.801442863259810743e-111
-8.686868686868688683e-02	-1.616161616161618242e-02	2.747924466491103013e-109
-7.272727272727275150e-02	-1.616161616161618242e-02	1.204883569550338206e-107
-5.858585858585860229e-02	-1.616161616161618242e-02	3.205011258062198848e-106
-4.444444444444445308e-02	-1.616161616161618242e-02	5.177550149678851652e-105
-3.030303030303033163e-02	-1.616161616161618242e-02	5.124627919620956301e-104
-1.616161616161618242e-02	-1.616161616161618242e-02	3.406598617568813439e-103
-2.020202020202033211e-03	-1.616161616161618242e-02	3.864547889854071733e-102
1.212121212121208824e-02	-1.616161616161618242e-02	2.144112460646971627e-100
2.626262626262623745e-02	-1.616161616161618242e-02	1.214350961818534723e-98
4.040404040404038666e-02	-1.616161616161618242e-02	3.465355782451980369e-96
5.454545454545450811e-02	-1.616161616161618242e-02	1.462854431671107964e-91
6.868686868686868507e-02	-1.616161616161618242e-02	6.222837457038574241e-63
8.282828282828280653e-02	-1.616161616161618242e-02	4.327614772041663747e-56
9.696969696969692798e-02	-1.616161616161618242e-02	1.738148713880534051e-53
1.111111111111111049e-01	-1.616161616161618242e-02	4.340298654305046144e-49
1.252525252525252264e-01	-1.616161616161618242e-02	6.576094435193558396e-45
1.393939393939393478e-01	-1.616161616161618242e-02	6.048234857805464567e-41
1.535353535353535248e-01	-1.616161616161618242e-02	3.380419812505646723e-37
1.676767676767676463e-01	-1.616161616161618242e-02	1.151086180629108644e-33
1.818181818181817677e-01	-1.616161616161618242e-02	2.402398114399386475e-30
1.959595959595959447e-01	-1.616161616161618242e-02	3.115024672255756600e-27
2.101010101010100661e-01	-1.616161616161618242e-02	2.581015297485182828e-24
2.242424242424241876e-01	-1.616161616161618242e-02	1.435178133129885030e-21
2.383838383838383645e-01	-1.616161616161618242e-02	5.677220060449060299e-19
2.525252525252524860e-01	-1.616161616161618242e-02	1.640333204245315791e-16
2.666666666666666075e-01	-1.616161616161618242e-02	3.352995364649172473e-14
2.808080808080807844e-01	-1.616161616161618242e-02	4.572137401960618039e-12
2.949494949494949059e-01	-1.616161616161618242e-02	3.969803432330120801e-10
3.090909090909090273e-01	-1.616161616161618242e-02	2.139444979423425399e-08
3.232323232323231488e-01	-1.616161616161618242e-02	7.080151822900057136e-07
3.373737373737373813e-01	-1.616161616161618242e-02	1.437244414939622061e-05
3.515151515151515027e-01	-1.616161616161618242e-02	1.805767459097177543e-04
3.656565656565656242e-01	-1.616161616161618242e-02	1.441614241718952279e-03
3.797979797979797456e-01	-1.616161616161618242e-02	7.733476351536570231e-03
3.939393939393938671e-01	-1.616161616161618242e-02	3.023723953826559091e-02
4.080808080808079885e-01	-1.616161616161618242e-02	9.049842421747825161e-02
4.222222222222222210e-01	-1.616161616161618242e-02	1.994896738035917827e-01
4.363636363636363424e-01	-1.616161616161618242e-02	2.987697034181815425e-01
4.505050505050504639e-01	-1.616161616161618242e-02	2.878920727372571986e-01
4.646464646464645853e-01	-1.616161616161618242e-02	1.801118917196992686e-01
4.787878787878787068e-01	-1.616161616161618242e-02	8.838177771161143115e-02
4.929292929292928283e-01	-1.616161616161618242e-02	5.331177991366730512e-02
5.070707070707070052e-01	-1.616161616161618242e-02	3.872620908519254501e-02
5.212121212121212377e-01	-1.616161616161618242e-02	2.872759909926135904e-02
5.353535353535352481e-01	-1.616161616161618242e-02	3.924317306987674947e-02
5.494949494949494806e-01	-1.616161616161618242e-02	8.525775276286361171e-02
5.636363636363634910e-01	-1.616161616161618242e-02	1.740858770194363969e-01
5.777777777777777235e-01	-1.616161616161618242e-02	2.901229048687144485e-01
5.919191919191919560e-01	-1.616161616161618242e-02	3.628128378949143640e-01
6.060606060606059664e-01	-1.616161616161618242e-02	3.169566184768343176e-01
6.202020202020201989e-01	-1.616161616161618242e-02	1.835764997988483804e-01
6.343434343434342093e-01	-1.616161616161618242e-02	6.800164641290153134e-02
6.484848484848484418e-01	-1.616161616161618242e-02	1.574439202293051801e-02
6.626262626262624522e-01	-1.616161616161618242e-02	2.248551678457967433e-03
6.767676767676766847e-01	-1.616161616161618242e-02	1.974817158951036708e-04
6.909090909090909172e-01	-1.616161616161618242e-02	1.262995144492329538e-05
7.050505050505049276e-01	-1.616161616161618242e-02	1.233239919827538960e-05
7.191919191919191601e-01	-1.616161616161618242e-02	1.171208272116555280e-04
7.333333333333331705e-01	-1.616161616161618242e-02	1.145971747102521093e-03
7.474747474747474030e-01	-1.616161616161618242e-02	7.558871282088507060e-03
7.616161616161616355e-01	-1.616161616161618242e-02	3.117437971094190463e-02
7.757575757575756459e-01	-1.616161616161618242e-02	8.222820133325416114e-02
7.898989898989898784e-01	-1.616161616161618242e-02	1.527161600616558645e-01
8.040404040404041108e-01	-1.616161616161618242e-02	2.374796659046047587e-01
8.181818181818181213e-01	-1.616161616161618242e-02	3.339862869056921535e-01
8.323232323232323537e-01	-1.616161616161618242e-02	3.703283314091933565e-01
8.464646464646463642e-01	-1.616161616161618242e-02	2.829612538912981701e-01
8.606060606060605966e-01	-1.616161616161618242e-02	1.654644970642804580e-01
8.747474747474748291e-01	-1.616161616161618242e-02	1.580155647603131708e-01
8.888888888888888395e-01	-1.616161616161618242e-02	2.654413433189732330e-01
9.030303030303030720e-01	-1.616161616161618242e-02	3.524263151442230124e-01
9.171717171717170825e-01	-1.616161616161618242e-02	3.111102282932674545e-01
9.313131313131313149e-01	-1.616161616161618242e-02	1.983072004967704194e-01
9.454545454545453254e-01	-1.616161616161618242e-02	1.141186543505895157e-01
9.595959595959595578e-01	-1.616161616161618242e-02	6.726303805897607124e-02
9.737373737373737903e-01	-1.616161616161618242e-02	3.375339001527662142e-02
9.878787878787878007e-01	-1.616161616161618242e-02	1.202008465827202922e-02
1.002020202020202033e+00	-1.616161616161618242e-02	2.860929849215120002e-03
1.016161616161616044e+00	-1.616161616161618242e-02	4.494871342400913613e-04
1.030303030303030276e+00	-1.616161616161618242e-02	4.623137069480730694e-05
1.044444444444444509e+00	-1.616161616161618242e-02	3.069685510908420574e-06
1.058585858585858519e+00	-1.616161616161618242e-02	1.293894425286027792e-07
1.072727272727272751e+00	-1.616161616161618242e-02	3.410319254150835777e-09
1.086868686868686762e+00	-1.616161616161618242e-02	5.557363240250553485e-11
1.101010101010100994e+00	-1.616161616161618242e-02	5.556856655127914657e-13
1.115151515151515005e+00	-1.616161616161618242e-02	3.393256755442553762e-15
1.129292929292929237e+00	-1.616161616161618242e-02	1.261807780130415944e-17
1.143434343434343470e+00	-1.616161616161618242e-02	2.852573966562662273e-20
1.157575757575757480e+00	-1.616161616161618242e-02	3.919588725946675066e-23
1.171717171717171713e+00	-1.616161616161618242e-02	3.404616610100216492e-26
1.185858585858585723e+00	-1.616161616161618242e-02	5.647275147015832700e-29
1.199999999999999956e+00	-1.616161616161618242e-02	6.952725386775303899e-31
-2.000000000000000111e-01	-2.020202020202033211e-03	1.003760204690814451e-123
-1.858585858585858619e-01	-2.020202020202033211e-03	2.401931018524887221e-120
-1.717171717171717404e-01	-2.020202020202033211e-03	3.486310006730749216e-117
-1.575757575757575912e-01	-2.020202020202033211e-03	3.069349822018063625e-114
-1.434343434343434420e-01	-2.020202020202033211e-03	1.639085809578545469e-111
-1.292929292929292928e-01	-2.020202020202033211e-03	5.309234508740505377e-109
-1.151515151515151714e-01	-2.020202020202033211e-03	1.043126688381674146e-106
-1.010101010101010222e-01	-2.020202020202033211e-03	1.243131980706158427e-104
-8.686868686868688683e-02	-2.020202020202033211e-03	8.986141358643266021e-103
-7.272727272727275150e-02	-2.020202020202033211e-03	3.940135135294042823e-101
-5.858585858585860229e-02	-2.020202020202033211e-03	1.048038010128999239e-99
-4.444444444444445308e-02	-2.020202020202033211e-03	1.692491413961789087e-98
-3.030303030303033163e-02	-2.020202020202033211e-03	1.670310879600527422e-97
-1.616161616161618242e-02	-2.020202020202033211e-03	1.070936974413324042e-96
-2.020202020202033211e-03	-2.020202020202033211e-03	8.506179140335650473e-96
1.212121212121208824e-02	-2.020202020202033211e-03	3.401436881545385417e-94
2.626262626262623745e-02	-2.020202020202033211e-03	1.837264168107122334e-92
4.040404040404038666e-02	-2.020202020202033211e-03	7.043561778326781393e-91
5.454545454545450811e-02	-2.020202020202033211e-03	2.173232164997784007e-87
6.868686868686868507e-02	-2.020202020202033211e-03	6.325380146471139318e-83
8.282828282828280653e-02	-2.020202020202033211e-03	1.160680100042977346e-56
9.696969696969692798e-02	-2.020202020202033211e-03	1.287452783972822033e-51
1.111111111111111049e-01	-2.020202020202033211e-03	1.192750014353387347e-47
1.252525252525252264e-01	-2.020202020202033211e-03	1.806190520967367414e-43
1.393939393939393478e-01	-2.020202020202033211e-03	1.659306652754752459e-39
1.535353535353535248e-01	-2.020202020202033211e-03	9.248610314397046155e-36
1.676767676767676463e-01	-2.020202020202033211e-03	3.128730647249791824e-32
1.818181818181817677e-01	-2.020202020202033211e-03	6.429427064469187619e-29
1.959595959595959447e-01	-2.020202020202033211e-03	8.042107658737972312e-26
2.101010101010100661e-01	-2.020202020202033211e-03	6.152225582676038008e-23
2.242424242424241876e-01	-2.020202020202033211e-03	2.910011115736788018e-20
2.383838383838383645e-01	-2.020202020202033211e-03	8.711684711245274938e-18
2.525252525252524860e-01	-2.020202020202033211e-03	1.723661743105621700e-15
2.666666666666666075e-01	-2.020202020202033211e-03	2.398183050641643082e-13
2.808080808080807844e-01	-2.020202020202033211e-03	2.418860813724172982e-11
2.949494949494949059e-01	-2.020202020202033211e-03	1.755441748602379744e-09
3.090909090909090273e-01	-2.020202020202033211e-03	8.638576121597693405e-08
3.232323232323231488e-01	-2.020202020202033211e-03	2.737484260187281228e-06
3.373737373737373813e-01	-2.020202020202033211e-03	5.420826576080740384e-05
3.515151515151515027e-01	-2.020202020202033211e-03	6.627701651134597144e-04
3.656565656565656242e-01	-2.020202020202033211e-03	5.011581736338451346e-03
3.797979797979797456e-01	-2.020202020202033211e-03	2.386257233504393213e-02
3.939393939393938671e-01	-2.020202020202033211e-03	7.480611126855789272e-02
4.080808080808079885e-01	-2.020202020202033211e-03	1.665385029086513813e-01
4.222222222222222210e-01	-2.020202020202033211e-03	2.818019876179774230e-01
4.363636363636363424e-01	-2.020202020202033211e-03	3.598041849488160526e-01
4.505050505050504639e-01	-2.020202020202033211e-03	3.269812697919304290e-01
4.646464646464645853e-01	-2.020202020202033211e-03	2.171854399908556832e-01
4.787878787878787068e-01	-2.020202020202033211e-03	1.446324736443094228e-01
4.929292929292928283e-01	-2.020202020202033211e-03	1.282273152495205792e-01
5.070707070707070052e-01	-2.020202020202033211e-03	1.080149266719720724e-01
5.212121212121212377e-01	-2.020202020202033211e-03	8.504245304898495894e-02
5.353535353535352481e-01	-2.020202020202033211e-03	1.152136144061449152e-01
5.494949494949494806e-01	-2.020202020202033211e-03	2.215532829551276062e-01
5.636363636363634910e-01	-2.020202020202033211e-03	3.831444969607926132e-01
5.777777777777777235e-01	-2.020202020202033211e-03	5.439154466074017646e-01
5.919191919191919560e-01	-2.020202020202033211e-03	5.970900622587226314e-01
6.060606060606059664e-01	-2.020202020202033211e-03	4.737627404504516915e-01
6.202020202020201989e-01	-2.020202020202033211e-03	2.571411319476793467e-01
6.343434343434342093e-01	-2.020202020202033211e-03	9.152303990886465068e-02
6.484848484848484418e-01	-2.020202020202033211e-03	2.073825791371517943e-02
6.626262626262624522e-01	-2.020202020202033211e-03	2.958522163599852737e-03
6.767676767676766847e-01	-2.020202020202033211e-03	2.837608693620908141e-04
6.909090909090909172e-01	-2.020202020202033211e-03	5.299718167093902870e-05
7.050505050505049276e-01	-2.020202020202033211e-03	1.267144531530788835e-04
7.191919191919191601e-01	-2.020202020202033211e-03	4.869151322919066868e-04
7.333333333333331705e-01	-2.020202020202033211e-03	2.836152596555198673e-03
7.474747474747474030e-01	-2.020202020202033211e-03	1.671003390603287633e-02
7.616161616161616355e-01	-2.020202020202033211e-03	6.672453091324649643e-02
7.757575757575756459e-01	-2.020202020202033211e-03	1.669893753762708155e-01
7.898989898989898784e-01	-2.020202020202033211e-03	2.695198484516740378e-01
8.040404040404041108e-01	-2.020202020202033211e-03	3.150774866397477725e-01
8.181818181818181213e-01	-2.020202020202033211e-03	3.220869895347782674e-01
8.323232323232323537e-01	-2.020202020202033211e-03	2.992919499221635693e-01
8.464646464646463642e-01	-2.020202020202033211e-03	2.224831314563218143e-01
8.606060606060605966e-01	-2.020202020202033211e-03	1.692208363802748805e-01
8.747474747474748291e-01	-2.020202020202033211e-03	2.750356354432428319e-01
8.888888888888888395e-01	-2.020202020202033211e-03	5.387375485924991159e-01
9.030303030303030720e-01	-2.020202020202033211e-03	7.378440951439222406e-01
9.171717171717170825e-01	-2.020202020202033211e-03	6.762060575538195728e-01
9.313131313131313149e-01	-2.020202020202033211e-03	4.673387833524952906e-01
9.454545454545453254e-01	-2.020202020202033211e-03	3.090957009201702466e-01
9.595959595959595578e-01	-2.020202020202033211e-03	2.079514104207412228e-01
9.737373737373737903e-01	-2.020202020202033211e-03	1.148441963219522383e-01
9.878787878787878007e-01	-2.020202020202033211e-03	4.457268709228189713e-02
1.002020202020202033e+00	-2.020202020202033211e-03	1.156440093445277803e-02
1.016161616161616044e+00	-2.020202020202033211e-03	1.968549280293887052e-03
1.030303030303030276e+00	-2.020202020202033211e-03	2.162250975509541419e-04
1.044444444444444509e+00	-2.020202020202033211e-03	1.506230897120690835e-05
1.058585858585858519e+00	-2.020202020202033211e-03	6.555361903999096675e-07
1.072727272727272751e+00	-2.020202020202033211e-03	1.762848870516912712e-08
1.086868686868686762e+00	-2.020202020202033211e-03	2.907702542508769772e-10
1.101010101010100994e+00	-2.020202020202033211e-03	2.928249828605298272e-12
1.115151515151515005e+00	-2.020202020202033211e-03	1.795535173248933170e-14
1.129292929292929237e+00	-2.020202020202033211e-03	6.693026370949059896e-17
1.143434343434343470e+00	-2.020202020202033211e-03	1.518560347989876183e-19
1.157575757575757480e+00	-2.020202020202033211e-03	2.351216932889523786e-22
1.171717171717171713e+00	-2.020202020202033211e-03	1.437992553116564811e-24
1.185858585858585723e+00	-2.020202020202033211e-03	3.608956230739907721e-26
1.199999999999999956e+00	-2.020202020202033211e-03	6.218062068566328291e-28
-2.000000000000000111e-01	1.212121212121208824e-02	1.991011221975174041e-117
-1.858585858585858619e-01	1.212121212121208824e-02	4.764356656044364338e-114
-1.717171717171717404e-01	1.212121212121208824e-02	6.915279480322573685e-111
-1.575757575757575912e-01	1.212121212121208824e-02	6.088216997541333819e-108
-1.434343434343434420e-01	1.212121212121208824e-02	3.251213013607974953e-105
-1.292929292929292928e-01	1.212121212121208824e-02	1.053114620633923341e-102
-1.151515151515151714e-01	1.212121212121208824e-02	2.069096692472579255e-100
-1.010101010101010222e-01	1.212121212121208824e-02	2.465817536491080365e-98
-8.686868686868688683e-02	1.212121212121208824e-02	1.782447309309212136e-96
-7.272727272727275150e-02	1.212121212121208824e-02	7.815427057715689782e-95
-5.858585858585860229e-02	1.212121212121208824e-02	2.078760283076037588e-93
-4.444444444444445308e-02	1.212121212121208824e-02	3.356167559617212691e-92
-3.030303030303033163e-02	1.212121212121208824e-02	3.305227542241626608e-91
-1.616161616161618242e-02	1.212121212121208824e-02	2.071868212409173967e-90
-2.020202020202033211e-03	1.212121212121208824e-02	1.273899068288073252e-89
1.212121212121208824e-02	1.212121212121208824e-02	3.388600270537997028e-88
2.626262626262623745e-02	1.212121212121208824e-02	1.699836919617933604e-86
4.040404040404038666e-02	1.212121212121208824e-02	6.043740291099709008e-85
5.454545454545450811e-02	1.212121212121208824e-02	3.262735564118774317e-83
6.868686868686868507e-02	1.212121212121208824e-02	5.663861805238103085e-79
8.282828282828280653e-02	1.212121212121208824e-02	4.318957425400635204e-48
9.696969696969692798e-02	1.212121212121208824e-02	5.116496471691206273e-48
1.111111111111111049e-01	1.212121212121208824e-02	2.006323846320207996e-46
1.252525252525252264e-01	1.212121212121208824e-02	3.011230651665294227e-42
1.393939393939393478e-01	1.212121212121208824e-02	2.765929276875925822e-38
1.535353535353535248e-01	1.212121212121208824e-02	1.541098449870939206e-34
1.676767676767676463e-01	1.212121212121208824e-02	5.208757682284389041e-31
1.818181818181817677e-01	1.212121212121208824e-02	1.068082205891172429e-27
1.959595959595959447e-01	1.212121212121208824e-02	1.329125477310732619e-24
2.101010101010100661e-01	1.212121212121208824e-02	1.004414591414485326e-21
2.242424242424241876e-01	1.212121212121208824e-02	4.616857442175970264e-19
2.383838383838383645e-01	1.212121212121208824e-02	1.295741674114328529e-16
2.525252525252524860e-01	1.212121212121208824e-02	2.239975050710320521e-14
2.666666666666666075e-01	1.212121212121208824e-02	2.431581598348018676e-12
2.808080808080807844e-01	1.212121212121208824e-02	1.721030275880172373e-10
2.949494949494949059e-01	1.212121212121208824e-02	8.408375101238059794e-09
3.090909090909090273e-01	1.212121212121208824e-02	2.981795257031757944e-07
3.232323232323231488e-01	1.212121212121208824e-02	7.672674141911978710e-06
3.373737373737373813e-01	1.212121212121208824e-02	1.362677579760940825e-04
3.515151515151515027e-01	1.212121212121208824e-02	1.580506594896315987e-03
3.656565656565656242e-01	1.212121212121208824e-02	1.156982794052916104e-02
3.797979797979797456e-01	1.212121212121208824e-02	5.281531415397270474e-02
3.939393939393938671e-01	1.212121212121208824e-02	1.515456715212465666e-01
4.080808080808079885e-01	1.212121212121208824e-02	2.827640211147952054e-01
4.222222222222222210e-01	1.212121212121208824e-02	3.680750457562135258e-01
4.363636363636363424e-01	1.212121212121208824e-02	3.668837747420561901e-01
4.505050505050504639e-01	1.212121212121208824e-02	3.024830097660382577e-01
4.646464646464645853e-01	1.212121212121208824e-02	2.391793874420891919e-01
4.787878787878787068e-01	1.212121212121208824e-02	2.404676025632321856e-01
4.929292929292928283e-01	1.212121212121208824e-02	2.681651140538267031e-01
5.070707070707070052e-01	1.212121212121208824e-02	2.357790363067502615e-01
5.212121212121212377e-01	1.212121212121208824e-02	1.831487465731887754e-01
5.353535353535352481e-01	1.212121212121208824e-02	2.288093699669279946e-01
5.494949494949494806e-01	1.212121212121208824e-02	3.941013136110398385e-01
5.636363636363634910e-01	1.212121212121208824e-02	5.989846360456392294e-01
5.777777777777777235e-01	1.212121212121208824e-02	7.386317334243597266e-01
5.919191919191919560e-01	1.212121212121208824e-02	7.077952141112793250e-01
6.060606060606059664e-01	1.212121212121208824e-02	4.976679575400586031e-01
6.202020202020201989e-01	1.212121212121208824e-02	2.452376025006177684e-01
6.343434343434342093e-01	1.212121212121208824e-02	8.178317392070454106e-02
6.484848484848484418e-01	1.212121212121208824e-02	1.824644438857126946e-02
6.626262626262624522e-01	1.212121212121208824e-02	3.065572424751123511e-03
6.767676767676766847e-01	1.212121212121208824e-02	6.660550882367171190e-04
6.909090909090909172e-01	1.212121212121208824e-02	4.983896811368811793e-04
7.050505050505049276e-01	1.212121212121208824e-02	1.289918446815588142e-03
7.191919191919191601e-01	1.212121212121208824e-02	3.169694673077766076e-03
7.333333333333331705e-01	1.212121212121208824e-02	7.424012766664441799e-03
7.474747474747474030e-01	1.212121212121208824e-02	2.574115425472739763e-02
7.616161616161616355e-01	1.212121212121208824e-02	9.169058040435484891e-02
7.757575757575756459e-01	1.212121212121208824e-02	2.257410889510226559e-01
7.898989898989898784e-01	1.212121212121208824e-02	3.622351026178313171e-01
8.040404040404041108e-01	1.212121212121208824e-02	4.106497068279090223e-01
8.181818181818181213e-01	1.212121212121208824e-02	3.850833523723158902e-01
8.323232323232323537e-01	1.212121212121208824e-02	3.214021350751523065e-01
8.464646464646463642e-01	1.212121212121208824e-02	2.274514153586503218e-01
8.606060606060605966e-01	1.212121212121208824e-02	1.981194993115228953e-01
8.747474747474748291e-01	1.212121212121208824e-02	3.689556008769627748e-01
8.888888888888888395e-01	1.212121212121208824e-02	7.202079050713146025e-01
9.030303030303030720e-01	1.212121212121208824e-02	9.840013017683153507e-01
9.171717171717170825e-01	1.212121212121208824e-02	9.299013987476609788e-01
9.313131313131313149e-01	1.212121212121208824e-02	7.041763229467451479e-01
9.454545454545453254e-01	1.212121212121208824e-02	5.432083693579107253e-01
9.595959595959595578e-01	1.212121212121208824e-02	4.202116456433779845e-01
9.737373737373737903e-01	1.212121212121208824e-02	2.578905273444555002e-01
9.878787878787878007e-01	1.212121212121208824e-02	1.097057021698367996e-01
1.002020202020202033e+00	1.212121212121208824e-02	3.085899458113701421e-02
1.016161616161616044e+00	1.212121212121208824e-02	5.605100884727327870e-03
1.030303030303030276e+00	1.212121212121208824e-02	6.452024566456269041e-04
1.044444444444444509e+00	1.212121212121208824e-02	4.636435666548840187e-05
1.058585858585858519e+00	1.212121212121208824e-02	2.057464911456142147e-06
1.072727272727272751e+00	1.212121212121208824e-02	5.598000956144436925e-08
1.086868686868686762e+00	1.212121212121208824e-02	9.297293145403850571e-10
1.101010101010100994e+00	1.212121212121208824e-02	9.400457612010868018e-12
1.115151515151515005e+00	1.212121212121208824e-02	5.778087124890827988e-14
1.129292929292929237e+00	1.212121212121208824e-02	2.171225522470512822e-16
1.143434343434343470e+00	1.212121212121208824e-02	6.786871049915886541e-19
1.157575757575757480e+00	1.212121212121208824e-02	1.538974776006158876e-20
1.171717171717171713e+00	1.212121212121208824e-02	6.914640762381560027e-22
1.185858585858585723e+00	1.212121212121208824e-02	1.967259684924625476e-23
1.199999999999999956e+00	1.212121212121208824e-02	3.397568267442687712e-25
-2.000000000000000111e-01	2.626262626262623745e-02	2.395478938623744168e-111
-1.858585858585858619e-01	2.626262626262623745e-02	5.732220843195661172e-108
-1.717171717171717404e-01	2.626262626262623745e-02	8.320096927095708477e-105
-1.575757575757575912e-01	2.626262626262623745e-02	7.325019281727949091e-102
-1.434343434343434420e-01	2.626262626262623745e-02	3.911686791106282808e-99
-1.292929292929292928e-01	2.626262626262623745e-02	1.267051568087046502e-96
-1.151515151515151714e-01	2.626262626262623745e-02	2.489427207662423069e-94
-1.010101010101010222e-01	2.626262626262623745e-02	2.966740482088188953e-92
-8.686868686868688683e-02	2.626262626262623745e-02	2.144544857162718728e-90
-7.272727272727275150e-02	2.626262626262623745e-02	9.403071152809281260e-89
-5.858585858585860229e-02	2.626262626262623745e-02	2.500981703556991729e-87
-4.444444444444445308e-02	2.626262626262623745e-02	4.037064950477357948e-86
-3.030303030303033163e-02	2.626262626262623745e-02	3.969627872189048840e-85
-1.616161616161618242e-02	2.626262626262623745e-02	2.451684511740142321e-84
-2.020202020202033211e-03	2.626262626262623745e-02	1.270477883360750675e-83
1.212121212121208824e-02	2.626262626262623745e-02	2.160464591792638795e-82
2.626262626262623745e-02	2.626262626262623745e-02	9.619905697696675322e-81
4.040404040404038666e-02	2.626262626262623745e-02	3.358899458981534100e-79
5.454545454545450811e-02	2.626262626262623745e-02	7.482564246121270529e-78
6.868686868686868507e-02	2.626262626262623745e-02	3.173162236318539807e-75
8.282828282828280653e-02	2.626262626262623745e-02	5.464137038292432471e-71
9.696969696969692798e-02	2.626262626262623745e-02	8.055569293862897310e-50
1.111111111111111049e-01	2.626262626262623745e-02	2.011093156519540917e-45
1.252525252525252264e-01	2.626262626262623745e-02	3.045406760058752336e-41
1.393939393939393478e-01	2.626262626262623745e-02	2.797286622233493091e-37
1.535353535353535248e-01	2.626262626262623745e-02	1.558510194428340164e-33
1.676767676767676463e-01	2.626262626262623745e-02	5.267057932315015023e-30
1.818181818181817677e-01	2.626262626262623745e-02	1.079746925601768606e-26
1.959595959595959447e-01	2.626262626262623745e-02	1.342740101810683583e-23
2.101010101010100661e-01	2.626262626262623745e-02	1.013033928652046175e-20
2.242424242424241876e-01	2.626262626262623745e-02	4.637917734186827855e-18
2.383838383838383645e-01	2.626262626262623745e-02	1.289238486383850662e-15
2.525252525252524860e-01	2.626262626262623745e-02	2.178853831828343783e-13
2.666666666666666075e-01	2.626262626262623745e-02	2.245722320537497008e-11
2.808080808080807844e-01	2.626262626262623745e-02	1.421848422635493591e-09
2.949494949494949059e-01	2.626262626262623745e-02	5.619929561847676720e-08
3.090909090909090273e-01	2.626262626262623745e-02	1.433241077520299230e-06
3.232323232323231488e-01	2.626262626262623745e-02	2.491099713367004001e-05
3.373737373737373813e-01	2.626262626262623745e-02	3.128421599902855301e-04
3.515151515151515027e-01	2.626262626262623745e-02	2.885347493196328307e-03
3.656565656565656242e-01	2.626262626262623745e-02	1.875806507128133238e-02
3.797979797979797456e-01	2.626262626262623745e-02	8.123557599782343930e-02
3.939393939393938671e-01	2.626262626262623745e-02	2.263388909677438443e-01
4.080808080808079885e-01	2.626262626262623745e-02	4.048382940743917024e-01
4.222222222222222210e-01	2.626262626262623745e-02	4.856348502053570715e-01
4.363636363636363424e-01	2.626262626262623745e-02	4.421996373363976662e-01
4.505050505050504639e-01	2.626262626262623745e-02	3.760884877276012839e-01
4.646464646464645853e-01	2.626262626262623745e-02	3.554362208845518456e-01
4.787878787878787068e-01	2.626262626262623745e-02	3.842237594243686494e-01
4.929292929292928283e-01	2.626262626262623745e-02	4.034942683783890871e-01
5.070707070707070052e-01	2.626262626262623745e-02	3.431563808885126909e-01
5.212121212121212377e-01	2.626262626262623745e-02	2.720023403009912411e-01
5.353535353535352481e-01	2.626262626262623745e-02	3.234665241109214162e-01
5.494949494949494806e-01	2.626262626262623745e-02	4.975463570975203198e-01
5.636363636363634910e-01	2.626262626262623745e-02	6.861954821457109110e-01
5.777777777777777235e-01	2.626262626262623745e-02	7.784519291922304962e-01
5.919191919191919560e-01	2.626262626262623745e-02	6.872946371912234120e-01
6.060606060606059664e-01	2.626262626262623745e-02	4.432314443706406037e-01
6.202020202020201989e-01	2.626262626262623745e-02	2.013871113663437407e-01
6.343434343434342093e-01	2.626262626262623745e-02	6.520196166243368008e-02
6.484848484848484418e-01	2.626262626262623745e-02	1.847737957053217916e-02
6.626262626262624522e-01	2.626262626262623745e-02	7.727876912147105953e-03
6.767676767676766847e-01	2.626262626262623745e-02	4.357137666777325703e-03
6.909090909090909172e-01	2.626262626262623745e-02	3.892516836608865029e-03
7.050505050505049276e-01	2.626262626262623745e-02	9.031510344183259556e-03
7.191919191919191601e-01	2.626262626262623745e-02	1.980710494810378197e-02
7.333333333333331705e-01	2.626262626262623745e-02	3.052733743480561326e-02
7.474747474747474030e-01	2.626262626262623745e-02	4.464589408686081562e-02
7.616161616161616355e-01	2.626262626262623745e-02	9.525948719759108618e-02
7.757575757575756459e-01	2.626262626262623745e-02	2.127278892094488782e-01
7.898989898989898784e-01	2.626262626262623745e-02	3.586411741805016207e-01
8.040404040404041108e-01	2.626262626262623745e-02	4.610049290140377232e-01
8.181818181818181213e-01	2.626262626262623745e-02	4.922910844213783110e-01
8.323232323232323537e-01	2.626262626262623745e-02	4.322729301802458735e-01
8.464646464646463642e-01	2.626262626262623745e-02	3.043991394801001671e-01
8.606060606060605966e-01	2.626262626262623745e-02	2.541252791684894818e-01
8.747474747474748291e-01	2.626262626262623745e-02	4.083203169937147936e-01
8.888888888888888395e-01	2.626262626262623745e-02	7.019338492043637467e-01
9.030303030303030720e-01	2.626262626262623745e-02	9.014525551774593692e-01
9.171717171717170825e-01	2.626262626262623745e-02	8.580108406651708597e-01
9.313131313131313149e-01	2.626262626262623745e-02	7.132045750283050323e-01
9.454545454545453254e-01	2.626262626262623745e-02	6.421810394724003501e-01
9.595959595959595578e-01	2.626262626262623745e-02	5.679488341612357605e-01
9.737373737373737903e-01	2.626262626262623745e-02	3.859742830499804933e-01
9.878787878787878007e-01	2.626262626262623745e-02	1.783223298188146289e-01
1.002020202020202033e+00	2.626262626262623745e-02	5.348702441362593318e-02
1.016161616161616044e+00	2.626262626262623745e-02	1.017040371599260175e-02
1.030303030303030276e+00	2.626262626262623745e-02	1.206598543014192554e-03
1.044444444444444509e+00	2.626262626262623745e-02	8.835305001260011250e-05
1.058585858585858519e+00	2.626262626262623745e-02	3.965318382059375257e-06
1.072727272727272751e+00	2.626262626262623745e-02	1.086079839145565014e-07
1.086868686868686762e+00	2.626262626262623745e-02	1.810752740707210661e-09
1.101010101010100994e+00	2.626262626262623745e-02	1.835562508503571768e-11
1.115151515151515005e+00	2.626262626262623745e-02	1.152611459405613768e-13
1.129292929292929237e+00	2.626262626262623745e-02	9.157723431162852179e-16
1.143434343434343470e+00	2.626262626262623745e-02	6.398965531122264281e-17
1.157575757575757480e+00	2.626262626262623745e-02	4.879537336325880892e-18
1.171717171717171713e+00	2.626262626262623745e-02	2.289952905634428273e-19
1.185858585858585723e+00	2.626262626262623745e-02	6.520219831879817547e-21
1.199999999999999956e+00	2.626262626262623745e-02	1.126094523581159300e-22
-2.000000000000000111e-01	4.040404040404038666e-02	1.748179086598326183e-105
-1.858585858585858619e-01	4.040404040404038666e-02	4.183275601493143632e-102
-1.717171717171717404e-01	4.040404040404038666e-02	6.071862796150847454e-99
-1.575757575757575912e-01	4.040404040404038666e-02	5.345672345763086878e-96
-1.434343434343434420e-01	4.040404040404038666e-02	2.854681345977301390e-93
-1.292929292929292928e-01	4.040404040404038666e-02	9.246723130675932565e-91
-1.151515151515151714e-01	4.040404040404038666e-02	1.816740896164387365e-88
-1.010101010101010222e-01	4.040404040404038666e-02	2.165075770270354679e-86
-8.686868686868688683e-02	4.040404040404038666e-02	1.565051140859727654e-84
-7.272727272727275150e-02	4.040404040404038666e-02	6.862178748448709172e-83
-5.858585858585860229e-02	4.040404040404038666e-02	1.825132727952666093e-81
-4.444444444444445308e-02	4.040404040404038666e-02	2.945679290351550211e-80
-3.030303030303033163e-02	4.040404040404038666e-02	2.893108914973456639e-79
-1.616161616161618242e-02	4.040404040404038666e-02	1.768641244555763767e-78
-2.020202020202033211e-03	4.040404040404038666e-02	8.204621360887114348e-78
1.212121212121208824e-02	4.040404040404038666e-02	9.013949000013675435e-77
2.626262626262623745e-02	4.040404040404038666e-02	3.347847171170192284e-75
4.040404040404038666e-02	4.040404040404038666e-02	1.135683052147660283e-73
5.454545454545450811e-02	4.040404040404038666e-02	2.482922793381282221e-72
6.868686868686868507e-02	4.040404040404038666e-02	4.337537440316752658e-71
8.282828282828280653e-02	4.040404040404038666e-02	1.802233394516971228e-67
9.696969696969692798e-02	4.040404040404038666e-02	1.940023312426032174e-63
1.111111111111111049e-01	4.040404040404038666e-02	1.233720333257705131e-44
1.252525252525252264e-01	4.040404040404038666e-02	2.128714896633468825e-40
1.393939393939393478e-01	4.040404040404038666e-02	1.716091423751385276e-36
1.535353535353535248e-01	4.040404040404038666e-02	9.561184461489802738e-33
1.676767676767676463e-01	4.040404040404038666e-02	3.231305002725643997e-29
1.818181818181817677e-01	4.040404040404038666e-02	6.624243803890451955e-26
1.959595959595959447e-01	4.040404040404038666e-02	8.237514698267710620e-23
2.101010101010100661e-01	4.040404040404038666e-02	6.214033653841004417e-20
2.242424242424241876e-01	4.040404040404038666e-02	2.843787236804133285e-17
2.383838383838383645e-01	4.040404040404038666e-02	7.896257223857603933e-15
2.525252525252524860e-01	4.040404040404038666e-02	1.330629234779521024e-12
2.666666666666666075e-01	4.040404040404038666e-02	1.361577439939666105e-10
2.808080808080807844e-01	4.040404040404038666e-02	8.470514313404765473e-09
2.949494949494949059e-01	4.040404040404038666e-02	3.212806235432532751e-07
3.090909090909090273e-01	4.040404040404038666e-02	7.478569290718062913e-06
3.232323232323231488e-01	4.040404040404038666e-02	1.084523831285165538e-04
3.373737373737373813e-01	4.040404040404038666e-02	1.011808817387223986e-03
3.515151515151515027e-01	4.040404040404038666e-02	6.432731751095085125e-03
3.656565656565656242e-01	4.040404040404038666e-02	2.988052128120047973e-02
3.797979797979797456e-01	4.040404040404038666e-02	1.046307495185551939e-01
3.939393939393938671e-01	4.040404040404038666e-02	2.674151614885860173e-01
4.080808080808079885e-01	4.040404040404038666e-02	4.781541258486967094e-01
4.222222222222222210e-01	4.040404040404038666e-02	6.099184381703217639e-01
4.363636363636363424e-01	4.040404040404038666e-02	6.319872196748465010e-01
4.505050505050504639e-01	4.040404040404038666e-02	6.344152971478685954e-01
4.646464646464645853e-01	4.040404040404038666e-02	6.325827340180394387e-01
4.787878787878787068e-01	4.040404040404038666e-02	5.876012750853130129e-01
4.929292929292928283e-01	4.040404040404038666e-02	5.001231861607516871e-01
5.070707070707070052e-01	4.040404040404038666e-02	3.996716762052238137e-01
5.212121212121212377e-01	4.040404040404038666e-02	3.614195550573535698e-01
5.353535353535352481e-01	4.040404040404038666e-02	4.278172274170646827e-01
5.494949494949494806e-01	4.040404040404038666e-02	5.378568310182670897e-01
5.636363636363634910e-01	4.040404040404038666e-02	6.348721678840607563e-01
5.777777777777777235e-01	4.040404040404038666e-02	6.893430847385418891e-01
5.919191919191919560e-01	4.040404040404038666e-02	6.258087026235753525e-01
6.060606060606059664e-01	4.040404040404038666e-02	4.269575147670337523e-01
6.202020202020201989e-01	4.040404040404038666e-02	2.109268890745791269e-01
6.343434343434342093e-01	4.040404040404038666e-02	8.618610831181985898e-02
6.484848484848484418e-01	4.040404040404038666e-02	4.757439010540410324e-02
6.626262626262624522e-01	4.040404040404038666e-02	3.650713196296867524e-02
6.767676767676766847e-01	4.040404040404038666e-02	2.397570670825454123e-02
6.909090909090909172e-01	4.040404040404038666e-02	2.006269489708351755e-02
7.050505050505049276e-01	4.040404040404038666e-02	4.154511101492427277e-02
7.191919191919191601e-01	4.040404040404038666e-02	8.533167968170390916e-02
7.333333333333331705e-01	4.040404040404038666e-02	1.188346298891532205e-01
7.474747474747474030e-01	4.040404040404038666e-02	1.215077605810710448e-01
7.616161616161616355e-01	4.040404040404038666e-02	1.327818909373587042e-01
7.757575757575756459e-01	4.040404040404038666e-02	2.035996835815504225e-01
7.898989898989898784e-01	4.040404040404038666e-02	3.335640276668669357e-01
8.040404040404041108e-01	4.040404040404038666e-02	4.787990025107531356e-01
8.181818181818181213e-01	4.040404040404038666e-02	5.573230405994391568e-01
8.323232323232323537e-01	4.040404040404038666e-02	4.920571827155396649e-01
8.464646464646463642e-01	4.040404040404038666e-02	3.409717518667226832e-01
8.606060606060605966e-01	4.040404040404038666e-02	2.880916881740859248e-01
8.747474747474748291e-01	4.040404040404038666e-02	4.203157938039079888e-01
8.888888888888888395e-01	4.040404040404038666e-02	6.191990168252025084e-01
9.030303030303030720e-01	4.040404040404038666e-02	7.170624727850513080e-01
9.171717171717170825e-01	4.040404040404038666e-02	6.724486399747183762e-01
9.313131313131313149e-01	4.040404040404038666e-02	5.879828151020737304e-01
9.454545454545453254e-01	4.040404040404038666e-02	5.627214446428739913e-01
9.595959595959595578e-01	4.040404040404038666e-02	5.299293629679964202e-01
9.737373737373737903e-01	4.040404040404038666e-02	3.849314046948647539e-01
9.878787878787878007e-01	4.040404040404038666e-02	1.885063109133203463e-01
1.002020202020202033e+00	4.040404040404038666e-02	5.904224624313895303e-02
1.016161616161616044e+00	4.040404040404038666e-02	1.155619699107587536e-02
1.030303030303030276e+00	4.040404040404038666e-02	1.396053227844559373e-03
1.044444444444444509e+00	4.040404040404038666e-02	1.033450729063991057e-04
1.058585858585858519e+00	4.040404040404038666e-02	4.667935172772726901e-06
1.072727272727272751e+00	4.040404040404038666e-02	1.283296721697640238e-07
1.086868686868686762e+00	4.040404040404038666e-02	2.146452138839475306e-09
1.101010101010100994e+00	4.040404040404038666e-02	2.311470436465317309e-11
1.115151515151515005e+00	4.040404040404038666e-02	6.061310587396428631e-13
1.129292929292929237e+00	4.040404040404038666e-02	9.982183863242335823e-14
1.143434343434343470e+00	4.040404040404038666e-02	1.267343437400361398e-14
1.157575757575757480e+00	4.040404040404038666e-02	9.807177318386447567e-16
1.171717171717171713e+00	4.040404040404038666e-02	4.603690977025011013e-17
1.185858585858585723e+00	4.040404040404038666e-02	1.310822482286703246e-18
1.199999999999999956e+00	4.040404040404038666e-02	2.263896278602270242e-20
-2.000000000000000111e-01	5.454545454545450811e-02	7.738457447093979930e-100
-1.858585858585858619e-01	5.454545454545450811e-02	1.851761097005705249e-96
-1.717171717171717404e-01	5.454545454545450811e-02	2.687759637027068511e-93
-1.575757575757575912e-01	5.454545454545450811e-02	2.366305505566173769e-90
-1.434343434343434420e-01	5.454545454545450811e-02	1.263648003131675647e-87
-1.292929292929292928e-01	5.454545454545450811e-02	4.093137480792622449e-85
-1.151515151515151714e-01	5.454545454545450811e-02	8.041951854265736662e-83
-1.010101010101010222e-01	5.454545454545450811e-02	9.583884286594846458e-81
-8.686868686868688683e-02	5.454545454545450811e-02	6.927824624850960247e-79
-7.272727272727275150e-02	5.454545454545450811e-02	3.037592681991949105e-77
-5.858585858585860229e-02	5.454545454545450811e-02	8.078961600801850420e-76
-4.444444444444445308e-02	5.454545454545450811e-02	1.303759178316427876e-74
-3.030303030303033163e-02	5.454545454545450811e-02	1.279366100554813765e-73
-1.616161616161618242e-02	5.454545454545450811e-02	7.764189903920658938e-73
-2.020202020202033211e-03	5.454545454545450811e-02	3.351152719313069417e-72
1.212121212121208824e-02	5.454545454545450811e-02	2.507733511434964412e-71
2.626262626262623745e-02	5.454545454545450811e-02	7.223920738089700714e-70
4.040404040404038666e-02	5.454545454545450811e-02	2.338126040159296575e-68
5.454545454545450811e-02	5.454545454545450811e-02	5.070635720306628902e-67
6.868686868686868507e-02	5.454545454545450811e-02	6.802569083346393965e-66
8.282828282828280653e-02	5.454545454545450811e-02	4.146805673997394788e-64
9.696969696969692798e-02	5.454545454545450811e-02	3.875778283960195064e-60
1.111111111111111049e-01	5.454545454545450811e-02	2.534266590957854289e-56
1.252525252525252264e-01	5.454545454545450811e-02	6.027045406391294381e-38
1.393939393939393478e-01	5.454545454545450811e-02	6.385891341635135129e-36
1.535353535353535248e-01	5.454545454545450811e-02	3.558122669827271377e-32
1.676767676767676463e-01	5.454545454545450811e-02	1.202576072891598369e-28
1.818181818181817677e-01	5.454545454545450811e-02	2.465519728060676288e-25
1.959595959595959447e-01	5.454545454545450811e-02	3.066344087233295503e-22
2.101010101010100661e-01	5.454545454545450811e-02	2.313499225263707312e-19
2.242424242424241876e-01	5.454545454545450811e-02	1.058968892316328979e-16
2.383838383838383645e-01	5.454545454545450811e-02	2.941081131725695088e-14
2.525252525252524860e-01	5.454545454545450811e-02	4.956902602032324098e-12
2.666666666666666075e-01	5.454545454545450811e-02	5.071150104239002895e-10
2.808080808080807844e-01	5.454545454545450811e-02	3.150574629056034178e-08
2.949494949494949059e-01	5.454545454545450811e-02	1.189651495203919303e-06
3.090909090909090273e-01	5.454545454545450811e-02	2.734752416972407194e-05
3.232323232323231488e-01	5.454545454545450811e-02	3.841044908937724838e-04
3.373737373737373813e-01	5.454545454545450811e-02	3.323612263112446855e-03
3.515151515151515027e-01	5.454545454545450811e-02	1.806436509829980122e-02
3.656565656565656242e-01	5.454545454545450811e-02	6.438474427323979954e-02
3.797979797979797456e-01	5.454545454545450811e-02	1.628568498247089935e-01
3.939393939393938671e-01	5.454545454545450811e-02	3.211440941985082564e-01
4.080808080808079885e-01	5.454545454545450811e-02	5.179288331357361219e-01
4.222222222222222210e-01	5.454545454545450811e-02	6.933793155041535483e-01
4.363636363636363424e-01	5.454545454545450811e-02	8.228389023108647615e-01
4.505050505050504639e-01	5.454545454545450811e-02	9.243003488395208356e-01
4.646464646464645853e-01	5.454545454545450811e-02	9.426948802450341169e-01
4.787878787878787068e-01	5.454545454545450811e-02	8.204740811261034272e-01
4.929292929292928283e-01	5.454545454545450811e-02	6.304921690495842723e-01
5.070707070707070052e-01	5.454545454545450811e-02	5.187400868244954610e-01
5.212121212121212377e-01	5.454545454545450811e-02	5.636731309271680868e-01
5.353535353535352481e-01	5.454545454545450811e-02	6.683124428610801582e-01
5.494949494949494806e-01	5.454545454545450811e-02	6.728297015467687991e-01
5.636363636363634910e-01	5.454545454545450811e-02	6.032360047362691491e-01
5.777777777777777235e-01	5.454545454545450811e-02	5.798656419821317520e-01
5.919191919191919560e-01	5.454545454545450811e-02	5.651220704512659454e-01
6.060606060606059664e-01	5.454545454545450811e-02	4.508253900292491512e-01
6.202020202020201989e-01	5.454545454545450811e-02	2.756855943272577547e-01
6.343434343434342093e-01	5.454545454545450811e-02	1.651504208974804988e-01
6.484848484848484418e-01	5.454545454545450811e-02	1.405366931308785483e-01
6.626262626262624522e-01	5.454545454545450811e-02	1.240276164754033073e-01
6.767676767676766847e-01	5.454545454545450811e-02	8.294518671249985486e-02
6.909090909090909172e-01	5.454545454545450811e-02	6.738053558121423481e-02
7.050505050505049276e-01	5.454545454545450811e-02	1.282475708847935214e-01
7.191919191919191601e-01	5.454545454545450811e-02	2.455161196607976437e-01
7.333333333333331705e-01	5.454545454545450811e-02	3.216367559099926887e-01
7.474747474747474030e-01	5.454545454545450811e-02	3.015607299880218584e-01
7.616161616161616355e-01	5.454545454545450811e-02	2.635648671464129733e-01
7.757575757575756459e-01	5.454545454545450811e-02	2.873099911509970905e-01
7.898989898989898784e-01	5.454545454545450811e-02	3.690156406531354127e-01
8.040404040404041108e-01	5.454545454545450811e-02	4.735304993665302997e-01
8.181818181818181213e-01	5.454545454545450811e-02	5.128743544253041575e-01
8.323232323232323537e-01	5.454545454545450811e-02	4.174225410117467505e-01
8.464646464646463642e-01	5.454545454545450811e-02	2.789322034903771175e-01
8.606060606060605966e-01	5.454545454545450811e-02	2.665579608076219520e-01
8.747474747474748291e-01	5.454545454545450811e-02	4.189418945202894040e-01
8.888888888888888395e-01	5.454545454545450811e-02	6.079271714831654405e-01
9.030303030303030720e-01	5.454545454545450811e-02	7.115686018305770189e-01
9.171717171717170825e-01	5.454545454545450811e-02	6.987648435020452631e-01
9.313131313131313149e-01	5.454545454545450811e-02	5.885419028017296883e-01
9.454545454545453254e-01	5.454545454545450811e-02	4.639277903863829877e-01
9.595959595959595578e-01	5.454545454545450811e-02	3.703541610454503252e-01
9.737373737373737903e-01	5.454545454545450811e-02	2.578547803894553070e-01
9.878787878787878007e-01	5.454545454545450811e-02	1.278481055432094948e-01
1.002020202020202033e+00	5.454545454545450811e-02	4.086173014374647888e-02
1.016161616161616044e+00	5.454545454545450811e-02	8.122961060563470628e-03
1.030303030303030276e+00	5.454545454545450811e-02	9.911799209600113958e-04
1.044444444444444509e+00	5.454545454545450811e-02	7.381876758923286083e-05
1.058585858585858519e+00	5.454545454545450811e-02	3.346305905337901957e-06
1.072727272727272751e+00	5.454545454545450811e-02	9.248511494894361101e-08
1.086868686868686762e+00	5.454545454545450811e-02	1.832297294641303484e-09
1.101010101010100994e+00	5.454545454545450811e-02	1.816883626995844030e-10
1.115151515151515005e+00	5.454545454545450811e-02	5.767501691663873537e-11
1.129292929292929237e+00	5.454545454545450811e-02	1.211189140879531008e-11
1.143434343434343470e+00	5.454545454545450811e-02	1.545298063873654759e-12
1.157575757575757480e+00	5.454545454545450811e-02	1.195913959281970468e-13
1.171717171717171713e+00	5.454545454545450811e-02	5.613875101910061531e-15
1.185858585858585723e+00	5.454545454545450811e-02	1.598455225646650895e-16
1.199999999999999956e+00	5.454545454545450811e-02	2.760661254692894928e-18
-2.000000000000000111e-01	6.868686868686868507e-02	2.077771532835326072e-94
-1.858585858585858619e-01	6.868686868686868507e-02	4.971968275686255801e-91
-1.717171717171717404e-01	6.868686868686868507e-02	7.216619719230511594e-88
-1.575757575757575912e-01	6.868686868686868507e-02	6.353517158979486662e-85
-1.434343434343434420e-01	6.868686868686868507e-02	3.392887880057224501e-82
-1.292929292929292928e-01	6.868686868686868507e-02	1.099005143006798318e-79
-1.151515151515151714e-01	6.868686868686868507e-02	2.159259604553717968e-77
-1.010101010101010222e-01	6.868686868686868507e-02	2.573267540334170716e-75
-8.686868686868688683e-02	6.868686868686868507e-02	1.860116653222809876e-73
-7.272727272727275150e-02	6.868686868686868507e-02	8.155905562703871624e-72
-5.858585858585860229e-02	6.868686868686868507e-02	2.169168386929244405e-70
-4.444444444444445308e-02	6.868686868686868507e-02	3.500236624756638579e-69
-3.030303030303033163e-02	6.868686868686868507e-02	3.432450099465917750e-68
-1.616161616161618242e-02	6.868686868686868507e-02	2.071933381587098993e-67
-2.020202020202033211e-03	6.868686868686868507e-02	8.520575592290445915e-67
1.212121212121208824e-02	6.868686868686868507e-02	4.682397433367240232e-66
2.626262626262623745e-02	6.868686868686868507e-02	9.780878887682996365e-65
4.040404040404038666e-02	6.868686868686868507e-02	2.938332418451459944e-63
5.454545454545450811e-02	6.868686868686868507e-02	6.289134405408546955e-62
6.868686868686868507e-02	6.868686868686868507e-02	8.393595471944885774e-61
8.282828282828280653e-02	6.868686868686868507e-02	7.264236820530454676e-60
9.696969696969692798e-02	6.868686868686868507e-02	4.729774784333471562e-57
1.111111111111111049e-01	6.868686868686868507e-02	3.070840647252485130e-53
1.252525252525252264e-01	6.868686868686868507e-02	1.218024541485222833e-49
1.393939393939393478e-01	6.868686868686868507e-02	1.702742165145238748e-34
1.535353535353535248e-01	6.868686868686868507e-02	8.035447133106353062e-32
1.676767676767676463e-01	6.868686868686868507e-02	2.715152879499564114e-28
1.818181818181817677e-01	6.868686868686868507e-02	5.567522502391453283e-25
1.959595959595959447e-01	6.868686868686868507e-02	6.925944824992352777e-22
2.101010101010100661e-01	6.868686868686868507e-02	5.227322070138751249e-19
2.242424242424241876e-01	6.868686868686868507e-02	2.393934913203875376e-16
2.383838383838383645e-01	6.868686868686868507e-02	6.653509190361302381e-14
2.525252525252524860e-01	6.868686868686868507e-02	1.122536641064720409e-11
2.666666666666666075e-01	6.868686868686868507e-02	1.150051280354351445e-09
2.808080808080807844e-01	6.868686868686868507e-02	7.158648122359619828e-08
2.949494949494949059e-01	6.868686868686868507e-02	2.709494394942567096e-06
3.090909090909090273e-01	6.868686868686868507e-02	6.243487998474817513e-05
3.232323232323231488e-01	6.868686868686868507e-02	8.776761506074411004e-04
3.373737373737373813e-01	6.868686868686868507e-02	7.554471446724650430e-03
3.515151515151515027e-01	6.868686868686868507e-02	4.010916623591857799e-02
3.656565656565656242e-01	6.868686868686868507e-02	1.335343899899897602e-01
3.797979797979797456e-01	6.868686868686868507e-02	2.896981247862119302e-01
3.939393939393938671e-01	6.868686868686868507e-02	4.458692498780943425e-01
4.080808080808079885e-01	6.868686868686868507e-02	5.645370524372796961e-01
4.222222222222222210e-01	6.868686868686868507e-02	6.849636411016613025e-01
4.363636363636363424e-01	6.868686868686868507e-02	8.361386103558960947e-01
4.505050505050504639e-01	6.868686868686868507e-02	9.771853766831926080e-01
4.646464646464645853e-01	6.868686868686868507e-02	1.025985177269490123e+00
4.787878787878787068e-01	6.868686868686868507e-02	9.461771105290941453e-01
4.929292929292928283e-01	6.868686868686868507e-02	8.147317772805107161e-01
5.070707070707070052e-01	6.868686868686868507e-02	7.803030259961525328e-01
5.212121212121212377e-01	6.868686868686868507e-02	9.000177238789804912e-01
5.353535353535352481e-01	6.868686868686868507e-02	1.012213788466537867e+00
5.494949494949494806e-01	6.868686868686868507e-02	9.165214487358519513e-01
5.636363636363634910e-01	6.868686868686868507e-02	6.864106151916384846e-01
5.777777777777777235e-01	6.868686868686868507e-02	5.426103189031532548e-01
5.919191919191919560e-01	6.868686868686868507e-02	5.104076348297751364e-01
6.060606060606059664e-01	6.868686868686868507e-02	4.551966605985630077e-01
6.202020202020201989e-01	6.868686868686868507e-02	3.499014156448527757e-01
6.343434343434342093e-01	6.868686868686868507e-02	2.916441519848239627e-01
6.484848484848484418e-01	6.868686868686868507e-02	2.957989746528107422e-01
6.626262626262624522e-01	6.868686868686868507e-02	2.648965814806523711e-01
6.767676767676766847e-01	6.868686868686868507e-02	1.773305718767248518e-01
6.909090909090909172e-01	6.868686868686868507e-02	1.478470943971614826e-01
7.050505050505049276e-01	6.868686868686868507e-02	2.721981138555809032e-01
7.191919191919191601e-01	6.868686868686868507e-02	4.865634027384430071e-01
7.333333333333331705e-01	6.868686868686868507e-02	5.943776997589004241e-01
7.474747474747474030e-01	6.868686868686868507e-02	5.217119200003436097e-01
7.616161616161616355e-01	6.868686868686868507e-02	4.242343598693197881e-01
7.757575757575756459e-01	6.868686868686868507e-02	4.029445166038055914e-01
7.898989898989898784e-01	6.868686868686868507e-02	4.053269993279473571e-01
8.040404040404041108e-01	6.868686868686868507e-02	4.003647247030120981e-01
8.181818181818181213e-01	6.868686868686868507e-02	3.611224892584715129e-01
8.323232323232323537e-01	6.868686868686868507e-02	2.625361982438482733e-01
8.464646464646463642e-01	6.868686868686868507e-02	1.847434005187656159e-01
8.606060606060605966e-01	6.868686868686868507e-02	2.435764100123732900e-01
8.747474747474748291e-01	6.868686868686868507e-02	4.483423619062676391e-01
8.888888888888888395e-01	6.868686868686868507e-02	6.903344471879995226e-01
9.030303030303030720e-01	6.868686868686868507e-02	8.654004584169543435e-01
9.171717171717170825e-01	6.868686868686868507e-02	8.990865578106781442e-01
9.313131313131313149e-01	6.868686868686868507e-02	7.292725648599016619e-01
9.454545454545453254e-01	6.868686868686868507e-02	4.517110424502780996e-01
9.595959595959595578e-01	6.868686868686868507e-02	2.413430031557077526e-01
9.737373737373737903e-01	6.868686868686868507e-02	1.260807144081002862e-01
9.878787878787878007e-01	6.868686868686868507e-02	5.641961627884738845e-02
1.002020202020202033e+00	6.868686868686868507e-02	1.766022701392959415e-02
1.016161616161616044e+00	6.868686868686868507e-02	3.511449829162241291e-03
1.030303030303030276e+00	6.868686868686868507e-02	4.299346271708140692e-04
1.044444444444444509e+00	6.868686868686868507e-02	3.211473300128015438e-05
1.058585858585858519e+00	6.868686868686868507e-02	1.472764289208526020e-06
1.072727272727272751e+00	6.868686868686868507e-02	6.299993619769954240e-08
1.086868686868686762e+00	6.868686868686868507e-02	2.215338947228322246e-08
1.101010101010100994e+00	6.868686868686868507e-02	1.228771113981651528e-08
1.115151515151515005e+00	6.868686868686868507e-02	4.258893483921299073e-09
1.129292929292929237e+00	6.868686868686868507e-02	8.958403723495432239e-10
1.143434343434343470e+00	6.868686868686868507e-02	1.142992922801843624e-10
1.157575757575757480e+00	6.868686868686868507e-02	8.845684398684663720e-12
1.171717171717171713e+00	6.868686868686868507e-02	4.152352890886019937e-13
1.185858585858585723e+00	6.868686868686868507e-02	1.182311693395120950e-14
[truncated: 8,001 more rows]
