# Supplementary material for: Distinct activation mechanisms of CXCR4 and ACKR3 revealed by single-molecule analysis of their conformational landscapes
Source: eLife. 2025 Apr 15;13:RP100098. doi: 10.7554/eLife.100098 (PMC11999697; doi:10.7554/eLife.100098)
Supplement: Figure 2—source data 5. [file elife-100098-fig2-data5.csv]

# FRET (bin center)	Full density	state 0 density (23.1298%)	state 1 density (24.9479%)	state 2 density (25.3373%)	state 3 density (26.5850%)
-1.930000000000000049e-01	4.366614421261894182e-04	4.366614421261894182e-04	0.000000000000000000e+00	0.000000000000000000e+00	0.000000000000000000e+00
-1.789999999999999925e-01	1.309984326378568417e-03	1.309984326378568417e-03	0.000000000000000000e+00	0.000000000000000000e+00	0.000000000000000000e+00
-1.650000000000000078e-01	8.733228842523788364e-04	8.733228842523788364e-04	0.000000000000000000e+00	0.000000000000000000e+00	0.000000000000000000e+00
-1.510000000000000231e-01	2.183307210630947362e-03	2.183307210630947362e-03	0.000000000000000000e+00	0.000000000000000000e+00	0.000000000000000000e+00
-1.370000000000000107e-01	6.549921631892842086e-03	6.549921631892842086e-03	0.000000000000000000e+00	0.000000000000000000e+00	0.000000000000000000e+00
-1.229999999999999982e-01	6.113260189766652614e-03	6.113260189766652614e-03	0.000000000000000000e+00	0.000000000000000000e+00	0.000000000000000000e+00
-1.090000000000000135e-01	1.047987461102854734e-02	1.047987461102854734e-02	0.000000000000000000e+00	0.000000000000000000e+00	0.000000000000000000e+00
-9.500000000000001499e-02	2.008642633780471573e-02	2.008642633780471573e-02	0.000000000000000000e+00	0.000000000000000000e+00	0.000000000000000000e+00
-8.100000000000001643e-02	3.405959248584277538e-02	3.405959248584277538e-02	0.000000000000000000e+00	0.000000000000000000e+00	0.000000000000000000e+00
-6.700000000000000400e-02	4.541278421067436455e-02	4.497612853899751045e-02	4.366556716768538789e-04	0.000000000000000000e+00	0.000000000000000000e+00
-5.300000000000001932e-02	7.772573669846172262e-02	7.772573669846172262e-02	0.000000000000000000e+00	0.000000000000000000e+00	0.000000000000000000e+00
-3.900000000000003464e-02	1.091653547610980241e-01	1.087286990894211769e-01	4.366556716768538789e-04	0.000000000000000000e+00	0.000000000000000000e+00
-2.500000000000002220e-02	1.646213579111240888e-01	1.641847022394472277e-01	4.366556716768538789e-04	0.000000000000000000e+00	0.000000000000000000e+00
-1.100000000000000977e-02	2.026109033761025746e-01	2.021742477044257136e-01	4.366556716768538789e-04	0.000000000000000000e+00	0.000000000000000000e+00
2.999999999999974909e-03	2.838299316115737714e-01	2.833932759398969381e-01	4.366556716768538789e-04	0.000000000000000000e+00	0.000000000000000000e+00
1.699999999999995959e-02	3.864453647407790071e-01	3.855720533974252850e-01	8.733113433537077579e-04	0.000000000000000000e+00	0.000000000000000000e+00
3.099999999999997202e-02	4.043484780975034609e-01	4.030385110824729056e-01	1.309967015030561637e-03	0.000000000000000000e+00	0.000000000000000000e+00
4.499999999999998446e-02	5.152604670862075409e-01	5.126405330561464302e-01	2.619934030061123274e-03	0.000000000000000000e+00	0.000000000000000000e+00
5.899999999999999689e-02	5.777030475398032827e-01	5.746464578380653387e-01	3.056589701737977369e-03	0.000000000000000000e+00	0.000000000000000000e+00
7.299999999999995381e-02	6.475688725095442022e-01	6.440756271361294250e-01	3.493245373414831031e-03	0.000000000000000000e+00	0.000000000000000000e+00
8.699999999999996625e-02	7.606641571679806368e-01	7.549876334361815822e-01	5.676523731799100643e-03	0.000000000000000000e+00	0.000000000000000000e+00
1.009999999999999787e-01	7.724539641713438209e-01	7.628475393944530447e-01	9.606424776890784903e-03	0.000000000000000000e+00	0.000000000000000000e+00
1.149999999999999356e-01	8.340231005612510629e-01	8.148102510074695104e-01	1.921284955378156981e-02	0.000000000000000000e+00	0.000000000000000000e+00
1.289999999999999480e-01	8.955922542625064375e-01	8.680829469468646087e-01	2.750930731564179416e-02	0.000000000000000000e+00	0.000000000000000000e+00
1.429999999999999605e-01	9.265950897035805101e-01	8.894793576110479050e-01	3.711573209253257732e-02	0.000000000000000000e+00	0.000000000000000000e+00
1.569999999999999729e-01	9.571611194412950052e-01	8.995225707799502368e-01	5.763854866134471289e-02	0.000000000000000000e+00	0.000000000000000000e+00
1.709999999999999853e-01	9.851070881990628969e-01	8.999592322220764107e-01	8.514785597698651398e-02	0.000000000000000000e+00	0.000000000000000000e+00
1.849999999999999423e-01	9.654569828468736459e-01	8.545464422409527749e-01	1.109105406059208987e-01	0.000000000000000000e+00	0.000000000000000000e+00
1.989999999999999547e-01	1.021785766458914502e+00	8.698295927153694151e-01	1.519561737435451421e-01	0.000000000000000000e+00	0.000000000000000000e+00
2.129999999999999671e-01	1.020475106989963798e+00	8.174302196602266646e-01	2.030448873297370505e-01	0.000000000000000000e+00	0.000000000000000000e+00
2.269999999999999241e-01	1.058900269445738562e+00	7.768207055424910523e-01	2.820795639032476210e-01	0.000000000000000000e+00	0.000000000000000000e+00
2.409999999999999365e-01	1.044489524354130117e+00	6.929817086542626736e-01	3.510711600281904987e-01	4.366556716768538247e-04	0.000000000000000000e+00
2.549999999999999489e-01	1.095577730140780526e+00	6.545555017471580417e-01	4.397122613785918732e-01	1.309967015030561420e-03	0.000000000000000000e+00
2.689999999999999614e-01	1.035754148904453720e+00	5.218104233407964143e-01	5.113237915335959727e-01	2.619934030061122840e-03	0.000000000000000000e+00
2.829999999999999738e-01	1.058895751183908995e+00	4.349147963576847076e-01	6.196143981094557329e-01	4.366556716768537488e-03	0.000000000000000000e+00
2.969999999999999307e-01	1.064134730594833433e+00	3.676689342702514907e-01	6.912259282644597214e-01	5.239868060122245680e-03	0.000000000000000000e+00
3.109999999999999987e-01	1.052780604057209413e+00	2.860132445926540923e-01	7.606541800610794324e-01	6.113179403475953004e-03	0.000000000000000000e+00
3.249999999999999001e-01	1.021340743635700932e+00	2.366705016323946698e-01	7.733171945397082636e-01	1.135304746359819955e-02	0.000000000000000000e+00
3.389999999999999125e-01	1.040989569748355326e+00	1.803411755981162434e-01	8.462386917097428629e-01	1.397298149365932239e-02	4.367209468367701003e-04
3.529999999999999249e-01	1.047975552695643353e+00	1.419149686910115560e-01	8.907775702207819668e-01	1.484629283701302885e-02	4.367209468367701003e-04
3.669999999999999374e-01	1.030945398684863124e+00	9.781216303626644182e-02	9.082437970878560751e-01	2.445271761390381202e-02	4.367209468367701003e-04
3.809999999999999498e-01	1.022212125109164038e+00	6.593587776105459819e-02	9.265833352982838500e-01	2.750930731564178722e-02	2.183604734183850447e-03
3.949999999999999623e-01	9.929558146269564789e-01	5.196271161301654895e-02	8.964540939525810215e-01	4.366556716768537488e-02	8.734418936735402006e-04
4.089999999999999747e-01	1.017844847456026436e+00	2.619968652757136834e-02	9.331331703734367933e-01	5.763854866134469901e-02	8.734418936735402006e-04
4.229999999999998761e-01	9.929554546890828615e-01	1.484648903229044206e-02	8.885942918623976894e-01	8.776779000704761080e-02	1.746883787347080401e-03
4.369999999999998885e-01	9.436132678619746361e-01	1.746645768504757890e-02	8.265891864842844772e-01	9.868418179896895626e-02	8.734418936735402006e-04
4.509999999999999010e-01	9.759261579354409077e-01	1.091653605315473681e-02	8.204760070808083672e-01	1.406031262799469217e-01	3.930488521530930632e-03
4.649999999999999134e-01	9.444866769331691225e-01	1.004321316890235787e-02	7.567242790159877108e-01	1.755355800140952216e-01	2.183604734183850447e-03
4.789999999999999258e-01	9.121739094695582306e-01	6.113260189766652614e-03	6.855494045326605557e-01	2.196378028534574645e-01	8.734418936735402006e-04
4.929999999999999383e-01	8.960183214806790586e-01	2.619968652757136834e-03	6.209243651244862328e-01	2.667966153945576790e-01	5.677372308878011684e-03
5.069999999999998952e-01	8.807351291826973627e-01	3.929952979135704384e-03	5.349031978041459690e-01	3.379714898778848342e-01	3.930488521530930632e-03
5.210000000000000187e-01	8.706921504322030492e-01	1.746645768504757673e-03	4.646016346641725359e-01	3.995399395843212687e-01	4.803930415204471158e-03
5.350000000000000311e-01	9.134847210914356364e-01	8.733228842523788364e-04	3.860036137623388819e-01	5.196202492954560270e-01	6.987535149388321605e-03
5.489999999999998215e-01	8.527895174531930911e-01	8.733228842523788364e-04	3.122088052489505605e-01	5.331565751174385248e-01	6.550814202551551342e-03
5.629999999999998339e-01	8.951460199171878962e-01	0.000000000000000000e+00	2.502036998708372928e-01	6.322774125880842311e-01	1.266490745826633242e-02
5.769999999999998463e-01	9.235288401721124529e-01	4.366614421261894182e-04	1.908185285227851358e-01	7.182985799084244949e-01	1.397507029877664321e-02
5.909999999999998588e-01	9.025705428845020029e-01	4.366614421261894182e-04	1.371098809065321167e-01	7.431879531940052130e-01	2.183604734183850621e-02
6.049999999999998712e-01	9.912128249582311534e-01	8.733228842523788364e-04	1.126571632926283012e-01	8.479853143964500850e-01	2.969702438490036400e-02
6.189999999999998836e-01	1.008681586015643283e+00	0.000000000000000000e+00	8.165461060357168122e-02	8.802978341005371909e-01	4.672914131153440426e-02
6.329999999999998961e-01	1.056279273583857536e+00	0.000000000000000000e+00	6.244176104979010794e-02	9.322598590300827937e-01	6.157765350398457932e-02
6.469999999999999085e-01	1.060212438386945122e+00	0.000000000000000000e+00	4.060897746594741703e-02	9.361897600751746262e-01	8.341370084582308553e-02
6.609999999999999210e-01	1.077682777589094032e+00	0.000000000000000000e+00	2.794596298731864825e-02	9.388096941052357369e-01	1.109271204965396052e-01
6.749999999999999334e-01	1.165020831091415632e+00	0.000000000000000000e+00	1.833953821042786161e-02	9.894617520197507288e-01	1.572195408612372114e-01
6.889999999999999458e-01	1.189919016523585338e+00	0.000000000000000000e+00	1.571960418036674051e-02	9.580225436590172894e-01	2.161768686842011900e-01
7.029999999999999583e-01	1.215254249278391097e+00	0.000000000000000000e+00	1.397298149365932413e-02	9.235267455965459060e-01	2.777545221881858040e-01
7.169999999999999707e-01	1.271594645728649997e+00	0.000000000000000000e+00	6.113179403475954739e-03	9.086804527595327974e-01	3.568010135656411452e-01
7.309999999999999831e-01	1.317459614219218755e+00	0.000000000000000000e+00	3.493245373414831031e-03	8.492952814114806959e-01	4.646710874343233377e-01
7.449999999999999956e-01	1.325769910314981370e+00	0.000000000000000000e+00	4.366556716768539223e-03	7.641474254344942096e-01	5.572559281637187167e-01
7.590000000000000080e-01	1.351114869068614777e+00	0.000000000000000000e+00	1.309967015030561637e-03	6.658998993072020589e-01	6.839050027463819958e-01
7.729999999999997984e-01	1.389562174254109994e+00	0.000000000000000000e+00	2.183278358384269612e-03	5.589192597463727985e-01	8.284596361493529182e-01
7.869999999999998108e-01	1.349397359103229777e+00	0.000000000000000000e+00	1.746622686707415516e-03	4.689681913809410352e-01	8.786825450355814082e-01
8.009999999999998233e-01	1.346357088191470819e+00	0.000000000000000000e+00	8.733113433537077579e-04	3.576209951033432755e-01	9.878627817447739323e-01
8.150000000000000577e-01	1.389603754530976731e+00	0.000000000000000000e+00	0.000000000000000000e+00	2.829528752466012875e-01	1.106650879284375444e+00
8.289999999999998481e-01	1.350747731442248689e+00	0.000000000000000000e+00	0.000000000000000000e+00	2.017349203147064396e-01	1.149012811127542166e+00
8.429999999999998606e-01	1.303151871578511978e+00	0.000000000000000000e+00	0.000000000000000000e+00	1.567593861319905024e-01	1.146392485446521503e+00
8.569999999999998730e-01	1.251624609341005501e+00	0.000000000000000000e+00	0.000000000000000000e+00	1.178970313527505365e-01	1.133727577988254964e+00
8.709999999999998854e-01	1.203590723027233800e+00	0.000000000000000000e+00	0.000000000000000000e+00	8.165461060357166734e-02	1.121936112423662202e+00
8.849999999999998979e-01	1.117996681205222886e+00	0.000000000000000000e+00	0.000000000000000000e+00	5.982182701972896949e-02	1.058174854185493841e+00
8.989999999999999103e-01	1.013622790092151726e+00	0.000000000000000000e+00	0.000000000000000000e+00	4.366556716768537488e-02	9.699572229244664001e-01
9.129999999999999227e-01	9.306478337231228748e-01	0.000000000000000000e+00	0.000000000000000000e+00	3.012924134570291179e-02	9.005185923774199352e-01
9.269999999999999352e-01	8.572804770838632349e-01	0.000000000000000000e+00	0.000000000000000000e+00	1.833953821042786161e-02	8.389409388734353490e-01
9.409999999999999476e-01	7.502843673101338151e-01	0.000000000000000000e+00	0.000000000000000000e+00	1.484629283701302885e-02	7.354380744731208175e-01
9.549999999999999600e-01	6.812833062870031764e-01	0.000000000000000000e+00	0.000000000000000000e+00	9.169769105213930807e-03	6.721135371817892334e-01
9.689999999999999725e-01	5.869521692467000173e-01	0.000000000000000000e+00	0.000000000000000000e+00	5.239868060122245680e-03	5.817123011865777960e-01
9.829999999999999849e-01	5.162038327852627173e-01	0.000000000000000000e+00	0.000000000000000000e+00	2.183278358384268744e-03	5.140205544268784399e-01
9.969999999999999973e-01	3.891181025309224384e-01	0.000000000000000000e+00	0.000000000000000000e+00	1.746622686707415299e-03	3.873714798442150498e-01
1.011000000000000121e+00	3.083249231915997091e-01	0.000000000000000000e+00	0.000000000000000000e+00	4.366556716768538247e-04	3.078882675199228758e-01
1.024999999999999911e+00	1.856062718553074253e-01	0.000000000000000000e+00	0.000000000000000000e+00	8.733113433537076494e-04	1.847329605119537310e-01
1.038999999999999702e+00	1.179144598204481809e-01	0.000000000000000000e+00	0.000000000000000000e+00	1.309967015030561420e-03	1.166044928054176255e-01
1.052999999999999936e+00	7.860957460513885720e-02	0.000000000000000000e+00	0.000000000000000000e+00	1.309967015030561420e-03	7.729960759010830185e-02
1.066999999999999726e+00	4.585563414270094756e-02	0.000000000000000000e+00	0.000000000000000000e+00	4.366556716768538247e-04	4.541897847102409347e-02
1.080999999999999961e+00	2.882351721606691078e-02	0.000000000000000000e+00	0.000000000000000000e+00	4.366556716768538247e-04	2.838686154439005668e-02
1.094999999999999751e+00	2.401965207602235405e-02	0.000000000000000000e+00	0.000000000000000000e+00	0.000000000000000000e+00	2.401965207602235405e-02
1.108999999999999986e+00	1.572188881096380636e-02	0.000000000000000000e+00	0.000000000000000000e+00	4.366556716768538247e-04	1.528523313928695226e-02
1.122999999999999776e+00	9.171139883572172052e-03	0.000000000000000000e+00	0.000000000000000000e+00	0.000000000000000000e+00	9.171139883572172052e-03
1.137000000000000011e+00	1.048130272408248284e-02	0.000000000000000000e+00	0.000000000000000000e+00	0.000000000000000000e+00	1.048130272408248284e-02
1.150999999999999801e+00	1.091802367091925310e-02	0.000000000000000000e+00	0.000000000000000000e+00	0.000000000000000000e+00	1.091802367091925310e-02
1.165000000000000036e+00	3.930488521530930632e-03	0.000000000000000000e+00	0.000000000000000000e+00	0.000000000000000000e+00	3.930488521530930632e-03
1.178999999999999826e+00	3.930488521530930632e-03	0.000000000000000000e+00	0.000000000000000000e+00	0.000000000000000000e+00	3.930488521530930632e-03
1.193000000000000060e+00	5.677372308878011684e-03	0.000000000000000000e+00	0.000000000000000000e+00	0.000000000000000000e+00	5.677372308878011684e-03
