# Supplementary material for: Distinct activation mechanisms of CXCR4 and ACKR3 revealed by single-molecule analysis of their conformational landscapes
Source: eLife. 2025 Apr 15;13:RP100098. doi: 10.7554/eLife.100098 (PMC11999697; doi:10.7554/eLife.100098)
Supplement: Figure 2—source data 6. [file elife-100098-fig2-data6.csv]

# initial FRET	final FRET	density
-2.000000000000000111e-01	-2.000000000000000111e-01	3.560340639084636114e-162
-1.858585858585858619e-01	-2.000000000000000111e-01	8.205492325038880670e-155
-1.717171717171717404e-01	-2.000000000000000111e-01	1.147077207427718176e-147
-1.575757575757575912e-01	-2.000000000000000111e-01	9.726477170842299173e-141
-1.434343434343434420e-01	-2.000000000000000111e-01	5.002572690088954836e-134
-1.292929292929292928e-01	-2.000000000000000111e-01	1.560652306887874078e-127
-1.151515151515151714e-01	-2.000000000000000111e-01	2.953206557525872022e-121
-1.010101010101010222e-01	-2.000000000000000111e-01	3.389662074083097924e-115
-8.686868686868688683e-02	-2.000000000000000111e-01	2.359901623108966734e-109
-7.272727272727275150e-02	-2.000000000000000111e-01	9.965665558268865435e-104
-5.858585858585860229e-02	-2.000000000000000111e-01	2.552663876159281643e-98
-4.444444444444445308e-02	-2.000000000000000111e-01	3.966028870602006857e-93
-3.030303030303033163e-02	-2.000000000000000111e-01	3.737601752833873232e-88
-1.616161616161618242e-02	-2.000000000000000111e-01	2.136510801898858380e-83
-2.020202020202033211e-03	-2.000000000000000111e-01	7.407848223612314183e-79
1.212121212121208824e-02	-2.000000000000000111e-01	1.557951641531853462e-74
2.626262626262623745e-02	-2.000000000000000111e-01	1.987425168059631370e-70
4.040404040404038666e-02	-2.000000000000000111e-01	1.537809402944837676e-66
5.454545454545450811e-02	-2.000000000000000111e-01	7.217539237151086141e-63
6.868686868686868507e-02	-2.000000000000000111e-01	6.773251962556810534e-46
8.282828282828280653e-02	-2.000000000000000111e-01	8.599856663432430226e-46
9.696969696969692798e-02	-2.000000000000000111e-01	1.243218829113362141e-45
1.111111111111111049e-01	-2.000000000000000111e-01	1.366053491529304524e-45
1.252525252525252264e-01	-2.000000000000000111e-01	9.101331707474380008e-48
1.393939393939393478e-01	-2.000000000000000111e-01	2.133627939272781392e-45
1.535353535353535248e-01	-2.000000000000000111e-01	2.194853173513687284e-42
1.676767676767676463e-01	-2.000000000000000111e-01	2.208266202159506790e-40
1.818181818181817677e-01	-2.000000000000000111e-01	1.848521102100455949e-38
1.959595959595959447e-01	-2.000000000000000111e-01	1.561244170852633740e-36
2.101010101010100661e-01	-2.000000000000000111e-01	2.972776762490652530e-34
2.242424242424241876e-01	-2.000000000000000111e-01	3.511674180605323787e-32
2.383838383838383645e-01	-2.000000000000000111e-01	2.521843110238188031e-30
2.525252525252524860e-01	-2.000000000000000111e-01	1.098851526027559250e-28
2.666666666666666075e-01	-2.000000000000000111e-01	2.903834974351807935e-27
2.808080808080807844e-01	-2.000000000000000111e-01	4.655448394978198600e-26
2.949494949494949059e-01	-2.000000000000000111e-01	4.529648599568642513e-25
3.090909090909090273e-01	-2.000000000000000111e-01	2.680195947179984306e-24
3.232323232323231488e-01	-2.000000000000000111e-01	9.739306702363464084e-24
3.373737373737373813e-01	-2.000000000000000111e-01	2.273238458874129160e-23
3.515151515151515027e-01	-2.000000000000000111e-01	4.062018291990583831e-23
3.656565656565656242e-01	-2.000000000000000111e-01	9.044412521090123812e-23
3.797979797979797456e-01	-2.000000000000000111e-01	5.097861544749337796e-22
3.939393939393938671e-01	-2.000000000000000111e-01	4.779566520146814522e-21
4.080808080808079885e-01	-2.000000000000000111e-01	3.379605646554687470e-20
4.222222222222222210e-01	-2.000000000000000111e-01	1.492070380851416746e-19
4.363636363636363424e-01	-2.000000000000000111e-01	4.023521869707503700e-19
4.505050505050504639e-01	-2.000000000000000111e-01	6.676334079048712218e-19
4.646464646464645853e-01	-2.000000000000000111e-01	7.095134129924166065e-19
4.787878787878787068e-01	-2.000000000000000111e-01	5.493885677256970147e-19
4.929292929292928283e-01	-2.000000000000000111e-01	3.885573706701217531e-19
5.070707070707070052e-01	-2.000000000000000111e-01	3.488923723983174692e-19
5.212121212121212377e-01	-2.000000000000000111e-01	9.526102642741360978e-18
5.353535353535352481e-01	-2.000000000000000111e-01	5.958645105651788627e-16
5.494949494949494806e-01	-2.000000000000000111e-01	2.292118659033328845e-14
5.636363636363634910e-01	-2.000000000000000111e-01	5.348740084390098101e-13
5.777777777777777235e-01	-2.000000000000000111e-01	7.572812446878098514e-12
5.919191919191919560e-01	-2.000000000000000111e-01	6.514011405711111695e-11
6.060606060606059664e-01	-2.000000000000000111e-01	3.432725847758592639e-10
6.202020202020201989e-01	-2.000000000000000111e-01	1.163014936288182492e-09
6.343434343434342093e-01	-2.000000000000000111e-01	3.153799865974305981e-09
6.484848484848484418e-01	-2.000000000000000111e-01	1.026312921387667655e-08
6.626262626262624522e-01	-2.000000000000000111e-01	3.576327004785023526e-08
6.767676767676766847e-01	-2.000000000000000111e-01	9.011241174846928365e-08
6.909090909090909172e-01	-2.000000000000000111e-01	1.423960454534418609e-07
7.050505050505049276e-01	-2.000000000000000111e-01	1.372504947231633322e-07
7.191919191919191601e-01	-2.000000000000000111e-01	8.031606098646757558e-08
7.333333333333331705e-01	-2.000000000000000111e-01	2.851219550213986853e-08
7.474747474747474030e-01	-2.000000000000000111e-01	6.139661245473650584e-09
7.616161616161616355e-01	-2.000000000000000111e-01	8.019269297614509489e-10
7.757575757575756459e-01	-2.000000000000000111e-01	6.353314907646363351e-11
7.898989898989898784e-01	-2.000000000000000111e-01	3.053099341021737217e-12
8.040404040404041108e-01	-2.000000000000000111e-01	8.899318925085082094e-14
8.181818181818181213e-01	-2.000000000000000111e-01	1.573483672903523071e-15
8.323232323232323537e-01	-2.000000000000000111e-01	1.689835068378260109e-17
8.464646464646463642e-01	-2.000000000000000111e-01	1.163038937963277155e-19
8.606060606060605966e-01	-2.000000000000000111e-01	1.489031338250893645e-21
8.747474747474748291e-01	-2.000000000000000111e-01	1.044261526574098154e-22
8.888888888888888395e-01	-2.000000000000000111e-01	6.150315469623221444e-24
9.030303030303030720e-01	-2.000000000000000111e-01	2.378979603956852440e-25
9.171717171717170825e-01	-2.000000000000000111e-01	2.390302201792479739e-26
9.313131313131313149e-01	-2.000000000000000111e-01	1.325623136956853261e-26
9.454545454545453254e-01	-2.000000000000000111e-01	5.535921762866691797e-27
9.595959595959595578e-01	-2.000000000000000111e-01	1.408828627330992158e-27
9.737373737373737903e-01	-2.000000000000000111e-01	2.174904441268613493e-28
9.878787878787878007e-01	-2.000000000000000111e-01	2.036563035154422658e-29
1.002020202020202033e+00	-2.000000000000000111e-01	1.156725914412303468e-30
1.016161616161616044e+00	-2.000000000000000111e-01	3.985088820581686204e-32
1.030303030303030276e+00	-2.000000000000000111e-01	8.327610956554916765e-34
1.044444444444444509e+00	-2.000000000000000111e-01	1.055547501243911353e-35
1.058585858585858519e+00	-2.000000000000000111e-01	8.115402246521490832e-38
1.072727272727272751e+00	-2.000000000000000111e-01	3.784576030361608936e-40
1.086868686868686762e+00	-2.000000000000000111e-01	1.070531208956120762e-42
1.101010101010100994e+00	-2.000000000000000111e-01	1.836776632514443235e-45
1.115151515151515005e+00	-2.000000000000000111e-01	1.911561492503888215e-48
1.129292929292929237e+00	-2.000000000000000111e-01	1.206688338144164798e-51
1.143434343434343470e+00	-2.000000000000000111e-01	4.620371247188911368e-55
1.157575757575757480e+00	-2.000000000000000111e-01	1.073083566977003190e-58
1.171717171717171713e+00	-2.000000000000000111e-01	1.511698320423621997e-62
1.185858585858585723e+00	-2.000000000000000111e-01	1.291729659689571989e-66
1.199999999999999956e+00	-2.000000000000000111e-01	6.695038017872647422e-71
-2.000000000000000111e-01	-1.858585858585858619e-01	1.487046967948675614e-158
-1.858585858585858619e-01	-1.858585858585858619e-01	3.427186811432095338e-151
-1.717171717171717404e-01	-1.858585858585858619e-01	4.790995739517412225e-144
-1.575757575757575912e-01	-1.858585858585858619e-01	4.062456335481668074e-137
-1.434343434343434420e-01	-1.858585858585858619e-01	2.089423823404896209e-130
-1.292929292929292928e-01	-1.858585858585858619e-01	6.518374268750832882e-124
-1.151515151515151714e-01	-1.858585858585858619e-01	1.233465362523307016e-117
-1.010101010101010222e-01	-1.858585858585858619e-01	1.415759675998777987e-111
-8.686868686868688683e-02	-1.858585858585858619e-01	9.856597750162423278e-106
-7.272727272727275150e-02	-1.858585858585858619e-01	4.162358115212231724e-100
-5.858585858585860229e-02	-1.858585858585858619e-01	1.066170757810077208e-94
-4.444444444444445308e-02	-1.858585858585858619e-01	1.656490713860996046e-89
-3.030303030303033163e-02	-1.858585858585858619e-01	1.561083592097070639e-84
-1.616161616161618242e-02	-1.858585858585858619e-01	8.923561625187726164e-80
-2.020202020202033211e-03	-1.858585858585858619e-01	3.094034913125290513e-75
1.212121212121208824e-02	-1.858585858585858619e-01	6.507094403602461145e-71
2.626262626262623745e-02	-1.858585858585858619e-01	8.300875870540190419e-67
4.040404040404038666e-02	-1.858585858585858619e-01	6.422966344366290765e-63
5.454545454545450811e-02	-1.858585858585858619e-01	3.014548585838552907e-59
6.868686868686868507e-02	-1.858585858585858619e-01	8.581907792225948457e-56
8.282828282828280653e-02	-1.858585858585858619e-01	1.481904935203799346e-52
9.696969696969692798e-02	-1.858585858585858619e-01	1.552143961009888391e-49
1.111111111111111049e-01	-1.858585858585858619e-01	9.861001821150664752e-47
1.252525252525252264e-01	-1.858585858585858619e-01	3.800254277921078019e-44
1.393939393939393478e-01	-1.858585858585858619e-01	8.888520085427265465e-42
1.535353535353535248e-01	-1.858585858585858619e-01	2.667561212792033944e-39
1.676767676767676463e-01	-1.858585858585858619e-01	1.164044425259350263e-37
1.818181818181817677e-01	-1.858585858585858619e-01	9.951772975686687289e-36
1.959595959595959447e-01	-1.858585858585858619e-01	2.168384102606214784e-33
2.101010101010100661e-01	-1.858585858585858619e-01	2.801290592067558833e-31
2.242424242424241876e-01	-1.858585858585858619e-01	3.206025272548741862e-29
2.383838383838383645e-01	-1.858585858585858619e-01	2.301357326502645535e-27
2.525252525252524860e-01	-1.858585858585858619e-01	1.002174965199129804e-25
2.666666666666666075e-01	-1.858585858585858619e-01	2.648477305095168758e-24
2.808080808080807844e-01	-1.858585858585858619e-01	4.246020499375161290e-23
2.949494949494949059e-01	-1.858585858585858619e-01	4.130946864541706113e-22
3.090909090909090273e-01	-1.858585858585858619e-01	2.443321323331832784e-21
3.232323232323231488e-01	-1.858585858585858619e-01	8.861878870091491423e-21
3.373737373737373813e-01	-1.858585858585858619e-01	2.050742562735058564e-20
3.515151515151515027e-01	-1.858585858585858619e-01	3.535599137102877010e-20
3.656565656565656242e-01	-1.858585858585858619e-01	6.773375868021836666e-20
3.797979797979797456e-01	-1.858585858585858619e-01	2.673923826413177061e-19
3.939393939393938671e-01	-1.858585858585858619e-01	2.116783680099637632e-18
4.080808080808079885e-01	-1.858585858585858619e-01	1.456236776186124822e-17
4.222222222222222210e-01	-1.858585858585858619e-01	6.403480179451538185e-17
4.363636363636363424e-01	-1.858585858585858619e-01	1.725508725004694503e-16
4.505050505050504639e-01	-1.858585858585858619e-01	2.865532947022791517e-16
4.646464646464645853e-01	-1.858585858585858619e-01	3.060446563932151227e-16
4.787878787878787068e-01	-1.858585858585858619e-01	2.407551416850517391e-16
4.929292929292928283e-01	-1.858585858585858619e-01	1.746005380592441481e-16
5.070707070707070052e-01	-1.858585858585858619e-01	1.235013809663054857e-16
5.212121212121212377e-01	-1.858585858585858619e-01	5.590475165334844001e-16
5.353535353535352481e-01	-1.858585858585858619e-01	3.162592622589244212e-14
5.494949494949494806e-01	-1.858585858585858619e-01	1.215871406837636652e-12
5.636363636363634910e-01	-1.858585858585858619e-01	2.837211910563060223e-11
5.777777777777777235e-01	-1.858585858585858619e-01	4.016439252313776485e-10
5.919191919191919560e-01	-1.858585858585858619e-01	3.452136760736675136e-09
6.060606060606059664e-01	-1.858585858585858619e-01	1.810458296140191470e-08
6.202020202020201989e-01	-1.858585858585858619e-01	5.966655435242475778e-08
6.343434343434342093e-01	-1.858585858585858619e-01	1.434798205722443358e-07
6.484848484848484418e-01	-1.858585858585858619e-01	3.746457269077729293e-07
6.626262626262624522e-01	-1.858585858585858619e-01	1.163037535398514836e-06
6.767676767676766847e-01	-1.858585858585858619e-01	2.854914854789016131e-06
6.909090909090909172e-01	-1.858585858585858619e-01	4.490947492552065130e-06
7.050505050505049276e-01	-1.858585858585858619e-01	4.325434053904686125e-06
7.191919191919191601e-01	-1.858585858585858619e-01	2.530843107045200395e-06
7.333333333333331705e-01	-1.858585858585858619e-01	8.984312453215100911e-07
7.474747474747474030e-01	-1.858585858585858619e-01	1.934626752064426573e-07
7.616161616161616355e-01	-1.858585858585858619e-01	2.526895882218799787e-08
7.757575757575756459e-01	-1.858585858585858619e-01	2.001948484654273940e-09
7.898989898989898784e-01	-1.858585858585858619e-01	9.620410001408886613e-11
8.040404040404041108e-01	-1.858585858585858619e-01	2.804238715289773485e-12
8.181818181818181213e-01	-1.858585858585858619e-01	4.960758248962960230e-14
8.323232323232323537e-01	-1.858585858585858619e-01	5.441615820793365323e-16
8.464646464646463642e-01	-1.858585858585858619e-01	6.775600691395281073e-18
8.606060606060605966e-01	-1.858585858585858619e-01	5.490699022684274163e-19
8.747474747474748291e-01	-1.858585858585858619e-01	5.246088996754388607e-20
8.888888888888888395e-01	-1.858585858585858619e-01	3.126799338926983378e-21
9.030303030303030720e-01	-1.858585858585858619e-01	1.371955171175648499e-22
9.171717171717170825e-01	-1.858585858585858619e-01	3.100589997337481226e-23
9.313131313131313149e-01	-1.858585858585858619e-01	1.978592108577806890e-23
9.454545454545453254e-01	-1.858585858585858619e-01	8.288753899113187429e-24
9.595959595959595578e-01	-1.858585858585858619e-01	2.109519973324872988e-24
9.737373737373737903e-01	-1.858585858585858619e-01	3.256612928723986683e-25
9.878787878787878007e-01	-1.858585858585858619e-01	3.049466191555979495e-26
1.002020202020202033e+00	-1.858585858585858619e-01	1.732034060436935119e-27
1.016161616161616044e+00	-1.858585858585858619e-01	5.967108905653477075e-29
1.030303030303030276e+00	-1.858585858585858619e-01	1.246942390996733486e-30
1.044444444444444509e+00	-1.858585858585858619e-01	1.580533638085591557e-32
1.058585858585858519e+00	-1.858585858585858619e-01	1.215167125907614209e-34
1.072727272727272751e+00	-1.858585858585858619e-01	5.666869290362941311e-37
1.086868686868686762e+00	-1.858585858585858619e-01	1.602969628138265876e-39
1.101010101010100994e+00	-1.858585858585858619e-01	2.750314171975871666e-42
1.115151515151515005e+00	-1.858585858585858619e-01	2.862293961284921635e-45
1.129292929292929237e+00	-1.858585858585858619e-01	1.806845742143240221e-48
1.143434343434343470e+00	-1.858585858585858619e-01	6.918354849558125072e-52
1.157575757575757480e+00	-1.858585858585858619e-01	1.606791425321293804e-55
1.171717171717171713e+00	-1.858585858585858619e-01	2.263555211769056639e-59
1.185858585858585723e+00	-1.858585858585858619e-01	1.934183142933401707e-63
1.199999999999999956e+00	-1.858585858585858619e-01	1.002487605217674719e-67
-2.000000000000000111e-01	-1.717171717171717404e-01	3.767321939465584187e-155
-1.858585858585858619e-01	-1.717171717171717404e-01	8.682520689420074086e-148
-1.717171717171717404e-01	-1.717171717171717404e-01	1.213762829984334714e-140
-1.575757575757575912e-01	-1.717171717171717404e-01	1.029192837257454037e-133
-1.434343434343434420e-01	-1.717171717171717404e-01	5.293398514246903733e-127
-1.292929292929292928e-01	-1.717171717171717404e-01	1.651381222086531374e-120
-1.151515151515151714e-01	-1.717171717171717404e-01	3.124891965056821376e-114
-1.010101010101010222e-01	-1.717171717171717404e-01	3.586720933070838425e-108
-8.686868686868688683e-02	-1.717171717171717404e-01	2.497095098744357769e-102
-7.272727272727275150e-02	-1.717171717171717404e-01	1.054502203718811359e-96
-5.858585858585860229e-02	-1.717171717171717404e-01	2.701063633958512373e-91
-4.444444444444445308e-02	-1.717171717171717404e-01	4.196594958569423866e-86
-3.030303030303033163e-02	-1.717171717171717404e-01	3.954888172738503821e-81
-1.616161616161618242e-02	-1.717171717171717404e-01	2.260717395841005135e-76
-2.020202020202033211e-03	-1.717171717171717404e-01	7.838505347122775929e-72
1.212121212121208824e-02	-1.717171717171717404e-01	1.648523552869425404e-67
2.626262626262623745e-02	-1.717171717171717404e-01	2.102964631103978342e-63
4.040404040404038666e-02	-1.717171717171717404e-01	1.627210340165620283e-59
5.454545454545450811e-02	-1.717171717171717404e-01	7.637132699769911712e-56
6.868686868686868507e-02	-1.717171717171717404e-01	2.174161960245327539e-52
8.282828282828280653e-02	-1.717171717171717404e-01	3.754294787520173869e-49
9.696969696969692798e-02	-1.717171717171717404e-01	2.114953210211634583e-40
1.111111111111111049e-01	-1.717171717171717404e-01	2.498197189824129910e-43
1.252525252525252264e-01	-1.717171717171717404e-01	1.687169001485826288e-39
1.393939393939393478e-01	-1.717171717171717404e-01	2.250569477363204179e-38
1.535353535353535248e-01	-1.717171717171717404e-01	3.216999496900963579e-36
1.676767676767676463e-01	-1.717171717171717404e-01	2.788457443802001482e-34
1.818181818181817677e-01	-1.717171717171717404e-01	1.669180430148693514e-32
1.959595959595959447e-01	-1.717171717171717404e-01	1.219315726038474137e-30
2.101010101010100661e-01	-1.717171717171717404e-01	1.604866727980804607e-28
2.242424242424241876e-01	-1.717171717171717404e-01	1.781783332598413617e-26
2.383838383838383645e-01	-1.717171717171717404e-01	1.273164242066807406e-24
2.525252525252524860e-01	-1.717171717171717404e-01	5.544361119070000207e-23
2.666666666666666075e-01	-1.717171717171717404e-01	1.465211156606766701e-21
2.808080808080807844e-01	-1.717171717171717404e-01	2.348977563878778994e-20
2.949494949494949059e-01	-1.717171717171717404e-01	2.285152299688263975e-19
3.090909090909090273e-01	-1.717171717171717404e-01	1.351125973855715840e-18
3.232323232323231488e-01	-1.717171717171717404e-01	4.892412883361299220e-18
3.373737373737373813e-01	-1.717171717171717404e-01	1.123653188179977523e-17
3.515151515151515027e-01	-1.717171717171717404e-01	1.880123944428202061e-17
3.656565656565656242e-01	-1.717171717171717404e-01	3.239995805957538479e-17
3.797979797979797456e-01	-1.717171717171717404e-01	9.363245535431751078e-17
3.939393939393938671e-01	-1.717171717171717404e-01	5.838102862546830355e-16
4.080808080808079885e-01	-1.717171717171717404e-01	3.826327965287420255e-15
4.222222222222222210e-01	-1.717171717171717404e-01	1.670498068918273557e-14
4.363636363636363424e-01	-1.717171717171717404e-01	4.495107570306014204e-14
4.505050505050504639e-01	-1.717171717171717404e-01	7.469313009960070671e-14
4.646464646464645853e-01	-1.717171717171717404e-01	8.017733656551627591e-14
4.787878787878787068e-01	-1.717171717171717404e-01	6.410668520950286585e-14
4.929292929292928283e-01	-1.717171717171717404e-01	4.770867849886354241e-14
5.070707070707070052e-01	-1.717171717171717404e-01	3.316361454569891112e-14
5.212121212121212377e-01	-1.717171717171717404e-01	3.302284293536844957e-14
5.353535353535352481e-01	-1.717171717171717404e-01	1.022578054396653733e-12
5.494949494949494806e-01	-1.717171717171717404e-01	3.912228952609627829e-11
5.636363636363634910e-01	-1.717171717171717404e-01	9.128754572059940934e-10
5.777777777777777235e-01	-1.717171717171717404e-01	1.292193131871601794e-08
5.919191919191919560e-01	-1.717171717171717404e-01	1.110118576216344880e-07
6.060606060606059664e-01	-1.717171717171717404e-01	5.805260136104218247e-07
6.202020202020201989e-01	-1.717171717171717404e-01	1.881071891680214334e-06
6.343434343434342093e-01	-1.717171717171717404e-01	4.161348221041212158e-06
6.484848484848484418e-01	-1.717171717171717404e-01	8.809624929117239962e-06
6.626262626262624522e-01	-1.717171717171717404e-01	2.339144519652171410e-05
6.767676767676766847e-01	-1.717171717171717404e-01	5.506278856107416813e-05
6.909090909090909172e-01	-1.717171717171717404e-01	8.596408115687873550e-05
7.050505050505049276e-01	-1.717171717171717404e-01	8.269202134452769467e-05
7.191919191919191601e-01	-1.717171717171717404e-01	4.837377838437011487e-05
7.333333333333331705e-01	-1.717171717171717404e-01	1.717177140848330017e-05
7.474747474747474030e-01	-1.717171717171717404e-01	3.697643780325223345e-06
7.616161616161616355e-01	-1.717171717171717404e-01	4.829640936302712365e-07
7.757575757575756459e-01	-1.717171717171717404e-01	3.826312041958914757e-08
7.898989898989898784e-01	-1.717171717171717404e-01	1.838752375813410967e-09
8.040404040404041108e-01	-1.717171717171717404e-01	5.360856705391414874e-11
8.181818181818181213e-01	-1.717171717171717404e-01	9.563421370108664189e-13
8.323232323232323537e-01	-1.717171717171717404e-01	1.399634844866515566e-14
8.464646464646463642e-01	-1.717171717171717404e-01	1.086467623174538705e-15
8.606060606060605966e-01	-1.717171717171717404e-01	1.649754971208274907e-16
8.747474747474748291e-01	-1.717171717171717404e-01	1.613268867057358229e-17
8.888888888888888395e-01	-1.717171717171717404e-01	9.699928484403106185e-19
9.030303030303030720e-01	-1.717171717171717404e-01	5.724975718346768409e-20
9.171717171717170825e-01	-1.717171717171717404e-01	2.668910478241965557e-20
9.313131313131313149e-01	-1.717171717171717404e-01	1.795088083094278247e-20
9.454545454545453254e-01	-1.717171717171717404e-01	7.528027594605665561e-21
9.595959595959595578e-01	-1.717171717171717404e-01	1.915951021887413401e-21
9.737373737373737903e-01	-1.717171717171717404e-01	2.957787996684450193e-22
9.878787878787878007e-01	-1.717171717171717404e-01	2.769648852868484055e-23
1.002020202020202033e+00	-1.717171717171717404e-01	1.573103544525620897e-24
1.016161616161616044e+00	-1.717171717171717404e-01	5.419570176507741194e-26
1.030303030303030276e+00	-1.717171717171717404e-01	1.132523614524598039e-27
1.044444444444444509e+00	-1.717171717171717404e-01	1.435504702451232320e-29
1.058585858585858519e+00	-1.717171717171717404e-01	1.103664028562838560e-31
1.072727272727272751e+00	-1.717171717171717404e-01	5.146880338556709243e-34
1.086868686868686762e+00	-1.717171717171717404e-01	1.455881976212830908e-36
1.101010101010100994e+00	-1.717171717171717404e-01	2.497946786791197910e-39
1.115151515151515005e+00	-1.717171717171717404e-01	2.599651369795453988e-42
1.129292929292929237e+00	-1.717171717171717404e-01	1.641050525963539807e-45
1.143434343434343470e+00	-1.717171717171717404e-01	6.283530249593675004e-49
1.157575757575757480e+00	-1.717171717171717404e-01	1.459353093677167227e-52
1.171717171717171713e+00	-1.717171717171717404e-01	2.055852595757074171e-56
1.185858585858585723e+00	-1.717171717171717404e-01	1.756703559810804853e-60
1.199999999999999956e+00	-1.717171717171717404e-01	9.104999283153775756e-65
-2.000000000000000111e-01	-1.575757575757575912e-01	5.789161942112377341e-152
-1.858585858585858619e-01	-1.575757575757575912e-01	1.334224129088633975e-144
-1.717171717171717404e-01	-1.575757575757575912e-01	1.865163024292290393e-137
-1.575757575757575912e-01	-1.575757575757575912e-01	1.581538318275869761e-130
-1.434343434343434420e-01	-1.575757575757575912e-01	8.134250726515541114e-124
-1.292929292929292928e-01	-1.575757575757575912e-01	2.537641719088165399e-117
-1.151515151515151714e-01	-1.575757575757575912e-01	4.801953729467708153e-111
-1.010101010101010222e-01	-1.575757575757575912e-01	5.511636291338079197e-105
-8.686868686868688683e-02	-1.575757575757575912e-01	3.837231896762007701e-99
-7.272727272727275150e-02	-1.575757575757575912e-01	1.620430672964753339e-93
-5.858585858585860229e-02	-1.575757575757575912e-01	4.150665922423486092e-88
-4.444444444444445308e-02	-1.575757575757575912e-01	6.448816483164850650e-83
-3.030303030303033163e-02	-1.575757575757575912e-01	6.077390906012989997e-78
-1.616161616161618242e-02	-1.575757575757575912e-01	3.473995405801000695e-73
-2.020202020202033211e-03	-1.575757575757575912e-01	1.204526121413782456e-68
1.212121212121208824e-02	-1.575757575757575912e-01	2.533250400761463517e-64
2.626262626262623745e-02	-1.575757575757575912e-01	3.231580152590910187e-60
4.040404040404038666e-02	-1.575757575757575912e-01	2.500498848908018266e-56
5.454545454545450811e-02	-1.575757575757575912e-01	1.173581623306840606e-52
6.868686868686868507e-02	-1.575757575757575912e-01	3.340987544597347392e-49
8.282828282828280653e-02	-1.575757575757575912e-01	5.769143334589585134e-46
9.696969696969692798e-02	-1.575757575757575912e-01	6.042584443844838183e-43
1.111111111111111049e-01	-1.575757575757575912e-01	5.609945968420456867e-36
1.252525252525252264e-01	-1.575757575757575912e-01	1.479352645885558966e-37
1.393939393939393478e-01	-1.575757575757575912e-01	3.457972874713078920e-35
1.535353535353535248e-01	-1.575757575757575912e-01	4.904219724535393306e-33
1.676767676767676463e-01	-1.575757575757575912e-01	4.231083386190531759e-31
1.818181818181817677e-01	-1.575757575757575912e-01	2.279082098916432420e-29
1.959595959595959447e-01	-1.575757575757575912e-01	9.604625597338787342e-28
2.101010101010100661e-01	-1.575757575757575912e-01	6.368881407645912270e-26
2.242424242424241876e-01	-1.575757575757575912e-01	6.099890678679702877e-24
2.383838383838383645e-01	-1.575757575757575912e-01	4.281140504330468427e-22
2.525252525252524860e-01	-1.575757575757575912e-01	1.860873514785994287e-20
2.666666666666666075e-01	-1.575757575757575912e-01	4.916839107965486553e-19
2.808080808080807844e-01	-1.575757575757575912e-01	7.882288167196327609e-18
2.949494949494949059e-01	-1.575757575757575912e-01	7.667621407009944158e-17
3.090909090909090273e-01	-1.575757575757575912e-01	4.532204157152942229e-16
3.232323232323231488e-01	-1.575757575757575912e-01	1.638722351592507729e-15
3.373737373737373813e-01	-1.575757575757575912e-01	3.738742551987251870e-15
3.515151515151515027e-01	-1.575757575757575912e-01	6.095493191235141006e-15
3.656565656565656242e-01	-1.575757575757575912e-01	9.707881207739861506e-15
3.797979797979797456e-01	-1.575757575757575912e-01	2.198504287534700084e-14
3.939393939393938671e-01	-1.575757575757575912e-01	1.019331827624307287e-13
4.080808080808079885e-01	-1.575757575757575912e-01	6.153323998855836511e-13
4.222222222222222210e-01	-1.575757575757575912e-01	2.652237353055446149e-12
4.363636363636363424e-01	-1.575757575757575912e-01	7.118806788632062301e-12
4.505050505050504639e-01	-1.575757575757575912e-01	1.183078050961285259e-11
4.646464646464645853e-01	-1.575757575757575912e-01	1.276281143698781631e-11
4.787878787878787068e-01	-1.575757575757575912e-01	1.037450229982300595e-11
4.929292929292928283e-01	-1.575757575757575912e-01	7.920828517484410875e-12
5.070707070707070052e-01	-1.575757575757575912e-01	5.574880716412160580e-12
5.212121212121212377e-01	-1.575757575757575912e-01	3.196814608152263398e-12
5.353535353535352481e-01	-1.575757575757575912e-01	2.080645126406307084e-11
5.494949494949494806e-01	-1.575757575757575912e-01	7.637049448850289920e-10
5.636363636363634910e-01	-1.575757575757575912e-01	1.781598862670274859e-08
5.777777777777777235e-01	-1.575757575757575912e-01	2.521767204475176673e-07
5.919191919191919560e-01	-1.575757575757575912e-01	2.165833370517124422e-06
6.060606060606059664e-01	-1.575757575757575912e-01	1.130663755148138220e-05
6.202020202020201989e-01	-1.575757575757575912e-01	3.626282729088645726e-05
6.343434343434342093e-01	-1.575757575757575912e-01	7.593762662508053403e-05
6.484848484848484418e-01	-1.575757575757575912e-01	1.343150299224078986e-04
6.626262626262624522e-01	-1.575757575757575912e-01	2.938666740959906647e-04
6.767676767676766847e-01	-1.575757575757575912e-01	6.480517869213485785e-04
6.909090909090909172e-01	-1.575757575757575912e-01	9.991119107433724372e-04
7.050505050505049276e-01	-1.575757575757575912e-01	9.590586328960387912e-04
7.191919191919191601e-01	-1.575757575757575912e-01	5.608433584824266830e-04
7.333333333333331705e-01	-1.575757575757575912e-01	1.990775097740972617e-04
7.474747474747474030e-01	-1.575757575757575912e-01	4.286750253586135495e-05
7.616161616161616355e-01	-1.575757575757575912e-01	5.599088429187050025e-06
7.757575757575756459e-01	-1.575757575757575912e-01	4.435919154797009386e-07
7.898989898989898784e-01	-1.575757575757575912e-01	2.131874851948722851e-08
8.040404040404041108e-01	-1.575757575757575912e-01	6.236079846981963283e-10
8.181818181818181213e-01	-1.575757575757575912e-01	1.261668967772075723e-11
8.323232323232323537e-01	-1.575757575757575912e-01	8.334486854798304654e-13
8.464646464646463642e-01	-1.575757575757575912e-01	1.912345519387724509e-13
8.606060606060605966e-01	-1.575757575757575912e-01	3.075270361667152199e-14
8.747474747474748291e-01	-1.575757575757575912e-01	3.013286161012222929e-15
8.888888888888888395e-01	-1.575757575757575912e-01	1.855207496411028680e-16
9.030303030303030720e-01	-1.575757575757575912e-01	1.897225116065522383e-17
9.171717171717170825e-01	-1.575757575757575912e-01	1.442857987738922088e-17
9.313131313131313149e-01	-1.575757575757575912e-01	9.885584557369248215e-18
9.454545454545453254e-01	-1.575757575757575912e-01	4.147192872334622334e-18
9.595959595959595578e-01	-1.575757575757575912e-01	1.055504951201026995e-18
9.737373737373737903e-01	-1.575757575757575912e-01	1.629456969167601018e-19
9.878787878787878007e-01	-1.575757575757575912e-01	1.525810260810121222e-20
1.002020202020202033e+00	-1.575757575757575912e-01	8.666287924615573981e-22
1.016161616161616044e+00	-1.575757575757575912e-01	2.985661929575170787e-23
1.030303030303030276e+00	-1.575757575757575912e-01	6.239115991051283586e-25
1.044444444444444509e+00	-1.575757575757575912e-01	7.908250386188451142e-27
1.058585858585858519e+00	-1.575757575757575912e-01	6.080127394208727989e-29
1.072727272727272751e+00	-1.575757575757575912e-01	2.835436084778424101e-31
1.086868686868686762e+00	-1.575757575757575912e-01	8.020509548856955871e-34
1.101010101010100994e+00	-1.575757575757575912e-01	1.376128449543419208e-36
1.115151515151515005e+00	-1.575757575757575912e-01	1.432157896033144367e-39
1.129292929292929237e+00	-1.575757575757575912e-01	9.040610234631473585e-43
1.143434343434343470e+00	-1.575757575757575912e-01	3.461620927997941900e-46
1.157575757575757480e+00	-1.575757575757575912e-01	8.039632390606063131e-50
1.171717171717171713e+00	-1.575757575757575912e-01	1.132577178290382551e-53
1.185858585858585723e+00	-1.575757575757575912e-01	9.677749511080235145e-58
1.199999999999999956e+00	-1.575757575757575912e-01	5.015981925234813349e-62
-2.000000000000000111e-01	-1.434343434343434420e-01	5.396020323182882381e-149
-1.858585858585858619e-01	-1.434343434343434420e-01	1.243617053423914250e-141
-1.717171717171717404e-01	-1.434343434343434420e-01	1.738499922055842763e-134
-1.575757575757575912e-01	-1.434343434343434420e-01	1.474136151768221905e-127
-1.434343434343434420e-01	-1.434343434343434420e-01	7.581854277534641072e-121
-1.292929292929292928e-01	-1.434343434343434420e-01	2.365310631500499723e-114
-1.151515151515151714e-01	-1.434343434343434420e-01	4.475853357409477552e-108
-1.010101010101010222e-01	-1.434343434343434420e-01	5.137341421684800469e-102
-8.686868686868688683e-02	-1.434343434343434420e-01	3.576645722945002549e-96
-7.272727272727275150e-02	-1.434343434343434420e-01	1.510387329126297525e-90
-5.858585858585860229e-02	-1.434343434343434420e-01	3.868794463878486549e-85
-4.444444444444445308e-02	-1.434343434343434420e-01	6.010877766348346614e-80
-3.030303030303033163e-02	-1.434343434343434420e-01	5.664675676494560253e-75
-1.616161616161618242e-02	-1.434343434343434420e-01	3.238076598960296204e-70
-2.020202020202033211e-03	-1.434343434343434420e-01	1.122726829193170643e-65
1.212121212121208824e-02	-1.434343434343434420e-01	2.361217527321863930e-61
2.626262626262623745e-02	-1.434343434343434420e-01	3.012123750162748140e-57
4.040404040404038666e-02	-1.434343434343434420e-01	2.330690131269766833e-53
5.454545454545450811e-02	-1.434343434343434420e-01	1.093883769982598557e-49
6.868686868686868507e-02	-1.434343434343434420e-01	3.114101293143217037e-46
8.282828282828280653e-02	-1.434343434343434420e-01	9.000973903057129432e-34
9.696969696969692798e-02	-1.434343434343434420e-01	5.093995281622967553e-33
1.111111111111111049e-01	-1.434343434343434420e-01	3.578219083858318545e-37
1.252525252525252264e-01	-1.434343434343434420e-01	1.378886255502218017e-34
1.393939393939393478e-01	-1.434343434343434420e-01	3.223054085193170124e-32
1.535353535353535248e-01	-1.434343434343434420e-01	4.569921213299796994e-30
1.676767676767676463e-01	-1.434343434343434420e-01	3.932784837123144344e-28
1.818181818181817677e-01	-1.434343434343434420e-01	2.066115833597318694e-26
1.959595959595959447e-01	-1.434343434343434420e-01	7.009108448154575943e-25
2.101010101010100661e-01	-1.434343434343434420e-01	2.266467870705276164e-23
2.242424242424241876e-01	-1.434343434343434420e-01	1.354901753266298840e-21
2.383838383838383645e-01	-1.434343434343434420e-01	8.793925199803385517e-20
2.525252525252524860e-01	-1.434343434343434420e-01	3.791096709133142699e-18
2.666666666666666075e-01	-1.434343434343434420e-01	1.000871008836467904e-16
2.808080808080807844e-01	-1.434343434343434420e-01	1.604370850070296895e-15
2.949494949494949059e-01	-1.434343434343434420e-01	1.560580182872196265e-14
3.090909090909090273e-01	-1.434343434343434420e-01	9.221877295414323524e-14
3.232323232323231488e-01	-1.434343434343434420e-01	3.330128098375987561e-13
3.373737373737373813e-01	-1.434343434343434420e-01	7.553187078175580680e-13
3.515151515151515027e-01	-1.434343434343434420e-01	1.203478515853048695e-12
3.656565656565656242e-01	-1.434343434343434420e-01	1.799394391306481189e-12
3.797979797979797456e-01	-1.434343434343434420e-01	3.416050605006454629e-12
3.939393939393938671e-01	-1.434343434343434420e-01	1.150750180100081727e-11
4.080808080808079885e-01	-1.434343434343434420e-01	6.093191752431766417e-11
4.222222222222222210e-01	-1.434343434343434420e-01	2.567764213699371802e-10
4.363636363636363424e-01	-1.434343434343434420e-01	6.861550930164687685e-10
4.505050505050504639e-01	-1.434343434343434420e-01	1.139666980105571866e-09
4.646464646464645853e-01	-1.434343434343434420e-01	1.235206353470538616e-09
4.787878787878787068e-01	-1.434343434343434420e-01	1.020733981843885878e-09
4.929292929292928283e-01	-1.434343434343434420e-01	7.989628240331955089e-10
5.070707070707070052e-01	-1.434343434343434420e-01	5.708534856573035258e-10
5.212121212121212377e-01	-1.434343434343434420e-01	3.007042184535581723e-10
5.353535353535352481e-01	-1.434343434343434420e-01	3.339032769168927018e-10
5.494949494949494806e-01	-1.434343434343434420e-01	9.059050445903006478e-09
5.636363636363634910e-01	-1.434343434343434420e-01	2.109091016571056829e-07
5.777777777777777235e-01	-1.434343434343434420e-01	2.985171701264941707e-06
5.919191919191919560e-01	-1.434343434343434420e-01	2.563394243269197858e-05
6.060606060606059664e-01	-1.434343434343434420e-01	1.336843589283624983e-04
6.202020202020201989e-01	-1.434343434343434420e-01	4.261194774203707920e-04
6.343434343434342093e-01	-1.434343434343434420e-01	8.618359269062557740e-04
6.484848484848484418e-01	-1.434343434343434420e-01	1.325486241648916007e-03
6.626262626262624522e-01	-1.434343434343434420e-01	2.335013362800278901e-03
6.767676767676766847e-01	-1.434343434343434420e-01	4.671903254051590348e-03
6.909090909090909172e-01	-1.434343434343434420e-01	7.055506072415286024e-03
7.050505050505049276e-01	-1.434343434343434420e-01	6.748759349565472063e-03
7.191919191919191601e-01	-1.434343434343434420e-01	3.944282781198015474e-03
7.333333333333331705e-01	-1.434343434343434420e-01	1.399933716171211000e-03
7.474747474747474030e-01	-1.434343434343434420e-01	3.014440721511349973e-04
7.616161616161616355e-01	-1.434343434343434420e-01	3.937269443742620498e-05
7.757575757575756459e-01	-1.434343434343434420e-01	3.119429142265662764e-06
7.898989898989898784e-01	-1.434343434343434420e-01	1.501137025756653700e-07
8.040404040404041108e-01	-1.434343434343434420e-01	4.624714779543713568e-09
8.181818181818181213e-01	-1.434343434343434420e-01	2.620068928665096362e-10
8.323232323232323537e-01	-1.434343434343434420e-01	8.190652196447569481e-11
8.464646464646463642e-01	-1.434343434343434420e-01	2.158761104290740339e-11
8.606060606060605966e-01	-1.434343434343434420e-01	3.484945984578942645e-12
8.747474747474748291e-01	-1.434343434343434420e-01	3.420250577113611983e-13
8.888888888888888395e-01	-1.434343434343434420e-01	2.250363618646168004e-14
9.030303030303030720e-01	-1.434343434343434420e-01	4.917135875227080729e-15
9.171717171717170825e-01	-1.434343434343434420e-01	4.790362477428239642e-15
9.313131313131313149e-01	-1.434343434343434420e-01	3.302938341330255245e-15
9.454545454545453254e-01	-1.434343434343434420e-01	1.385812991023668099e-15
9.595959595959595578e-01	-1.434343434343434420e-01	3.527047390903399632e-16
9.737373737373737903e-01	-1.434343434343434420e-01	5.444948233040883051e-17
9.878787878787878007e-01	-1.434343434343434420e-01	5.098604293407169740e-18
1.002020202020202033e+00	-1.434343434343434420e-01	2.895901939417453303e-19
1.016161616161616044e+00	-1.434343434343434420e-01	9.976802003940845187e-21
1.030303030303030276e+00	-1.434343434343434420e-01	2.084844996589080647e-22
1.044444444444444509e+00	-1.434343434343434420e-01	2.642598107330374811e-24
1.058585858585858519e+00	-1.434343434343434420e-01	2.031717801311678890e-26
1.072727272727272751e+00	-1.434343434343434420e-01	9.474811282356004787e-29
1.086868686868686762e+00	-1.434343434343434420e-01	2.680110297648648013e-31
1.101010101010100994e+00	-1.434343434343434420e-01	4.598431093841938154e-34
1.115151515151515005e+00	-1.434343434343434420e-01	4.785657545444312752e-37
1.129292929292929237e+00	-1.434343434343434420e-01	3.020984367867219157e-40
1.143434343434343470e+00	-1.434343434343434420e-01	1.156725416732054373e-43
1.157575757575757480e+00	-1.434343434343434420e-01	2.686501305541618593e-47
1.171717171717171713e+00	-1.434343434343434420e-01	3.784590545525174427e-51
1.185858585858585723e+00	-1.434343434343434420e-01	3.233895849269192926e-55
1.199999999999999956e+00	-1.434343434343434420e-01	1.676134917157397086e-59
-2.000000000000000111e-01	-1.292929292929292928e-01	3.050748241926448122e-146
-1.858585858585858619e-01	-1.292929292929292928e-01	7.031038269164342212e-139
-1.717171717171717404e-01	-1.292929292929292928e-01	9.828957756135899158e-132
-1.575757575757575912e-01	-1.292929292929292928e-01	8.334324194497824838e-125
-1.434343434343434420e-01	-1.292929292929292928e-01	4.286553278583828060e-118
-1.292929292929292928e-01	-1.292929292929292928e-01	1.337275773338234785e-111
-1.151515151515151714e-01	-1.292929292929292928e-01	2.530513404948109615e-105
-1.010101010101010222e-01	-1.292929292929292928e-01	2.904498940262950756e-99
-8.686868686868688683e-02	-1.292929292929292928e-01	2.022128346023610610e-93
-7.272727272727275150e-02	-1.292929292929292928e-01	8.539277491499380873e-88
-5.858585858585860229e-02	-1.292929292929292928e-01	2.187300492235026510e-82
-4.444444444444445308e-02	-1.292929292929292928e-01	3.398370220970211329e-77
-3.030303030303033163e-02	-1.292929292929292928e-01	3.202637930557739929e-72
-1.616161616161618242e-02	-1.292929292929292928e-01	1.830711505852442173e-67
-2.020202020202033211e-03	-1.292929292929292928e-01	6.347561156499896432e-63
1.212121212121208824e-02	-1.292929292929292928e-01	1.334961654852931653e-58
2.626262626262623745e-02	-1.292929292929292928e-01	1.702964534021453287e-54
4.040404040404038666e-02	-1.292929292929292928e-01	1.317702379635515471e-50
5.454545454545450811e-02	-1.292929292929292928e-01	6.184491140251306687e-47
6.868686868686868507e-02	-1.292929292929292928e-01	1.760619581877075237e-43
8.282828282828280653e-02	-1.292929292929292928e-01	3.040198907733417866e-40
9.696969696969692798e-02	-1.292929292929292928e-01	2.100246183293924328e-30
1.111111111111111049e-01	-1.292929292929292928e-01	1.001205459076083139e-30
1.252525252525252264e-01	-1.292929292929292928e-01	2.493673290516752645e-30
1.393939393939393478e-01	-1.292929292929292928e-01	1.943948548795732587e-29
1.535353535353535248e-01	-1.292929292929292928e-01	2.583541987995688898e-27
1.676767676767676463e-01	-1.292929292929292928e-01	2.222125313807057748e-25
1.818181818181817677e-01	-1.292929292929292928e-01	1.161058996952646266e-23
1.959595959595959447e-01	-1.292929292929292928e-01	3.731944432139794952e-22
2.101010101010100661e-01	-1.292929292929292928e-01	8.300813113494730473e-21
2.242424242424241876e-01	-1.292929292929292928e-01	2.313108598206407792e-19
2.383838383838383645e-01	-1.292929292929292928e-01	1.130877782549195402e-17
2.525252525252524860e-01	-1.292929292929292928e-01	4.699901675354675219e-16
2.666666666666666075e-01	-1.292929292929292928e-01	1.236187478433352749e-14
2.808080808080807844e-01	-1.292929292929292928e-01	1.980829994791742043e-13
2.949494949494949059e-01	-1.292929292929292928e-01	1.926604859181184038e-12
3.090909090909090273e-01	-1.292929292929292928e-01	1.138215650516020110e-11
3.232323232323231488e-01	-1.292929292929292928e-01	4.105645545173375029e-11
3.373737373737373813e-01	-1.292929292929292928e-01	9.264060257508262674e-11
3.515151515151515027e-01	-1.292929292929292928e-01	1.446093967786593019e-10
3.656565656565656242e-01	-1.292929292929292928e-01	2.048520944558339057e-10
3.797979797979797456e-01	-1.292929292929292928e-01	3.433862344065216086e-10
3.939393939393938671e-01	-1.292929292929292928e-01	8.573486183846615334e-10
4.080808080808079885e-01	-1.292929292929292928e-01	3.750996248335548429e-09
4.222222222222222210e-01	-1.292929292929292928e-01	1.520494201533973445e-08
4.363636363636363424e-01	-1.292929292929292928e-01	4.032207958577517443e-08
4.505050505050504639e-01	-1.292929292929292928e-01	6.685472978609842446e-08
4.646464646464645853e-01	-1.292929292929292928e-01	7.274898440340852688e-08
4.787878787878787068e-01	-1.292929292929292928e-01	6.108630967773438537e-08
4.929292929292928283e-01	-1.292929292929292928e-01	4.896671374523659598e-08
5.070707070707070052e-01	-1.292929292929292928e-01	3.549222497338869314e-08
5.212121212121212377e-01	-1.292929292929292928e-01	1.858241888153213743e-08
5.353535353535352481e-01	-1.292929292929292928e-01	7.877937026203426686e-09
5.494949494949494806e-01	-1.292929292929292928e-01	6.620314549550640983e-08
5.636363636363634910e-01	-1.292929292929292928e-01	1.514816348397632307e-06
5.777777777777777235e-01	-1.292929292929292928e-01	2.143569448836077159e-05
5.919191919191919560e-01	-1.292929292929292928e-01	1.840448278908803775e-04
6.060606060606059664e-01	-1.292929292929292928e-01	9.592235139041292540e-04
6.202020202020201989e-01	-1.292929292929292928e-01	3.046262821277336171e-03
6.343434343434342093e-01	-1.292929292929292928e-01	6.030081913270517874e-03
6.484848484848484418e-01	-1.292929292929292928e-01	8.389281127195648280e-03
6.626262626262624522e-01	-1.292929292929292928e-01	1.188790276455466664e-02
6.767676767676766847e-01	-1.292929292929292928e-01	2.075164544433113004e-02
6.909090909090909172e-01	-1.292929292929292928e-01	3.030784242413485374e-02
7.050505050505049276e-01	-1.292929292929292928e-01	2.881928824515756632e-02
7.191919191919191601e-01	-1.292929292929292928e-01	1.682685854280786819e-02
7.333333333333331705e-01	-1.292929292929292928e-01	5.971358553997837583e-03
7.474747474747474030e-01	-1.292929292929292928e-01	1.285763969178891752e-03
7.616161616161616355e-01	-1.292929292929292928e-01	1.679396563662114426e-04
7.757575757575756459e-01	-1.292929292929292928e-01	1.331240383451769970e-05
7.898989898989898784e-01	-1.292929292929292928e-01	6.540936128779144211e-07
8.040404040404041108e-01	-1.292929292929292928e-01	3.620058905791570477e-08
8.181818181818181213e-01	-1.292929292929292928e-01	1.303927019794020473e-08
8.323232323232323537e-01	-1.292929292929292928e-01	5.582426356971920124e-09
8.464646464646463642e-01	-1.292929292929292928e-01	1.485464705354639964e-09
8.606060606060605966e-01	-1.292929292929292928e-01	2.399447785338965978e-10
8.747474747474748291e-01	-1.292929292929292928e-01	2.365088934545021102e-11
8.888888888888888395e-01	-1.292929292929292928e-01	1.848278484545810282e-12
9.030303030303030720e-01	-1.292929292929292928e-01	8.989265071773906258e-13
9.171717171717170825e-01	-1.292929292929292928e-01	9.688258011868410264e-13
9.313131313131313149e-01	-1.292929292929292928e-01	6.694397635563096293e-13
9.454545454545453254e-01	-1.292929292929292928e-01	2.808869971469482086e-13
9.595959595959595578e-01	-1.292929292929292928e-01	7.148875079444912438e-14
9.737373737373737903e-01	-1.292929292929292928e-01	1.103620460192516110e-14
9.878787878787878007e-01	-1.292929292929292928e-01	1.033420558568021065e-15
1.002020202020202033e+00	-1.292929292929292928e-01	5.869614105900199785e-17
1.016161616161616044e+00	-1.292929292929292928e-01	2.022166922541497580e-18
1.030303030303030276e+00	-1.292929292929292928e-01	4.225707269628853167e-20
1.044444444444444509e+00	-1.292929292929292928e-01	5.356199543688507862e-22
1.058585858585858519e+00	-1.292929292929292928e-01	4.118025313027223825e-24
1.072727272727272751e+00	-1.292929292929292928e-01	1.920419896123970447e-26
1.086868686868686762e+00	-1.292929292929292928e-01	5.432231938594039490e-29
1.101010101010100994e+00	-1.292929292929292928e-01	9.320417013193580988e-32
1.115151515151515005e+00	-1.292929292929292928e-01	9.699901790771377146e-35
1.129292929292929237e+00	-1.292929292929292928e-01	6.123142121709447232e-38
1.143434343434343470e+00	-1.292929292929292928e-01	2.344533742243940404e-41
1.157575757575757480e+00	-1.292929292929292928e-01	5.445203443849282132e-45
1.171717171717171713e+00	-1.292929292929292928e-01	7.670929893642214003e-49
1.185858585858585723e+00	-1.292929292929292928e-01	6.554810731406852662e-53
1.199999999999999956e+00	-1.292929292929292928e-01	3.397467478751713031e-57
-2.000000000000000111e-01	-1.151515151515151714e-01	1.046198487609029507e-143
-1.858585858585858619e-01	-1.151515151515151714e-01	2.411166324466668026e-136
-1.717171717171717404e-01	-1.151515151515151714e-01	3.370661776611660495e-129
-1.575757575757575912e-01	-1.151515151515151714e-01	2.858104459624618468e-122
-1.434343434343434420e-01	-1.151515151515151714e-01	1.469995257687053348e-115
-1.292929292929292928e-01	-1.151515151515151714e-01	4.585943337851786972e-109
-1.151515151515151714e-01	-1.151515151515151714e-01	8.677934142033976164e-103
-1.010101010101010222e-01	-1.151515151515151714e-01	9.960449318278246956e-97
-8.686868686868688683e-02	-1.151515151515151714e-01	6.934520314818415092e-91
-7.272727272727275150e-02	-1.151515151515151714e-01	2.928389454364834234e-85
-5.858585858585860229e-02	-1.151515151515151714e-01	7.500948061898642986e-80
-4.444444444444445308e-02	-1.151515151515151714e-01	1.165409079049461853e-74
-3.030303030303033163e-02	-1.151515151515151714e-01	1.098286260322337710e-69
-1.616161616161618242e-02	-1.151515151515151714e-01	6.278091176986895113e-65
-2.020202020202033211e-03	-1.151515151515151714e-01	2.176780315446374590e-60
1.212121212121208824e-02	-1.151515151515151714e-01	4.578007490615124971e-56
2.626262626262623745e-02	-1.151515151515151714e-01	5.840006238877066791e-52
4.040404040404038666e-02	-1.151515151515151714e-01	4.518819954448438350e-48
5.454545454545450811e-02	-1.151515151515151714e-01	2.120858427864916671e-44
6.868686868686868507e-02	-1.151515151515151714e-01	6.037723708884438335e-41
8.282828282828280653e-02	-1.151515151515151714e-01	1.042580760426201864e-37
9.696969696969692798e-02	-1.151515151515151714e-01	2.985018154425420124e-28
1.111111111111111049e-01	-1.151515151515151714e-01	6.937570356242228228e-32
1.252525252525252264e-01	-1.151515151515151714e-01	9.885516632119336953e-28
1.393939393939393478e-01	-1.151515151515151714e-01	6.318395911271258897e-27
1.535353535353535248e-01	-1.151515151515151714e-01	8.863072255409169089e-25
1.676767676767676463e-01	-1.151515151515151714e-01	7.619599188008501244e-23
1.818181818181817677e-01	-1.151515151515151714e-01	3.975848981127578513e-21
1.959595959595959447e-01	-1.151515151515151714e-01	1.262353754884697038e-19
2.101010101010100661e-01	-1.151515151515151714e-01	2.507876371405337785e-18
2.242424242424241876e-01	-1.151515151515151714e-01	3.928416461359235778e-17
2.383838383838383645e-01	-1.151515151515151714e-01	1.002005548031307975e-15
2.525252525252524860e-01	-1.151515151515151714e-01	3.586118867672957073e-14
2.666666666666666075e-01	-1.151515151515151714e-01	9.274737732212099326e-13
2.808080808080807844e-01	-1.151515151515151714e-01	1.483644239141435508e-11
2.949494949494949059e-01	-1.151515151515151714e-01	1.442734501946779372e-10
3.090909090909090273e-01	-1.151515151515151714e-01	8.521707919090716098e-10
3.232323232323231488e-01	-1.151515151515151714e-01	3.070886825487144191e-09
3.373737373737373813e-01	-1.151515151515151714e-01	6.897792872647570826e-09
3.515151515151515027e-01	-1.151515151515151714e-01	1.057121942955103197e-08
3.656565656565656242e-01	-1.151515151515151714e-01	1.426950872331222635e-08
3.797979797979797456e-01	-1.151515151515151714e-01	2.184842349708511064e-08
3.939393939393938671e-01	-1.151515151515151714e-01	4.260518082696160274e-08
4.080808080808079885e-01	-1.151515151515151714e-01	1.455782108632783005e-07
4.222222222222222210e-01	-1.151515151515151714e-01	5.532342017255562768e-07
4.363636363636363424e-01	-1.151515151515151714e-01	1.448412105405303727e-06
4.505050505050504639e-01	-1.151515151515151714e-01	2.392752114359387954e-06
4.646464646464645853e-01	-1.151515151515151714e-01	2.610869800082088075e-06
4.787878787878787068e-01	-1.151515151515151714e-01	2.225110030629194550e-06
4.929292929292928283e-01	-1.151515151515151714e-01	1.823722889547960145e-06
5.070707070707070052e-01	-1.151515151515151714e-01	1.339382702913875892e-06
5.212121212121212377e-01	-1.151515151515151714e-01	7.034277346115946656e-07
5.353535353535352481e-01	-1.151515151515151714e-01	2.422918719006465249e-07
5.494949494949494806e-01	-1.151515151515151714e-01	3.324532277094915739e-07
5.636363636363634910e-01	-1.151515151515151714e-01	6.614912729239844881e-06
5.777777777777777235e-01	-1.151515151515151714e-01	9.341769087237515427e-05
5.919191919191919560e-01	-1.151515151515151714e-01	8.016971768491122641e-04
6.060606060606059664e-01	-1.151515151515151714e-01	4.176280868629416755e-03
6.202020202020201989e-01	-1.151515151515151714e-01	1.323310050427318162e-02
6.343434343434342093e-01	-1.151515151515151714e-01	2.585398952225290148e-02
6.484848484848484418e-01	-1.151515151515151714e-01	3.361947426109048592e-02
6.626262626262624522e-01	-1.151515151515151714e-01	3.915472030609540993e-02
6.767676767676766847e-01	-1.151515151515151714e-01	5.727913228486911090e-02
6.909090909090909172e-01	-1.151515151515151714e-01	7.934317017758570068e-02
7.050505050505049276e-01	-1.151515151515151714e-01	7.470725572221036115e-02
7.191919191919191601e-01	-1.151515151515151714e-01	4.354813572664224114e-02
7.333333333333331705e-01	-1.151515151515151714e-01	1.544980651650588316e-02
7.474747474747474030e-01	-1.151515151515151714e-01	3.326551591963277515e-03
7.616161616161616355e-01	-1.151515151515151714e-01	4.345816163863724089e-04
7.757575757575756459e-01	-1.151515151515151714e-01	3.473496700398835462e-05
7.898989898989898784e-01	-1.151515151515151714e-01	2.269369622572275315e-06
8.040404040404041108e-01	-1.151515151515151714e-01	7.823938072950498445e-07
8.181818181818181213e-01	-1.151515151515151714e-01	5.323393149382229930e-07
8.323232323232323537e-01	-1.151515151515151714e-01	2.334059125277300249e-07
8.464646464646463642e-01	-1.151515151515151714e-01	6.217481548584990927e-08
8.606060606060605966e-01	-1.151515151515151714e-01	1.005071735146080778e-08
8.747474747474748291e-01	-1.151515151515151714e-01	1.002835831886611473e-09
8.888888888888888395e-01	-1.151515151515151714e-01	1.140743113577746149e-10
9.030303030303030720e-01	-1.151515151515151714e-01	1.064481286398823488e-10
9.171717171717170825e-01	-1.151515151515151714e-01	1.190257562263249464e-10
9.313131313131313149e-01	-1.151515151515151714e-01	8.230284980672188930e-11
9.454545454545453254e-01	-1.151515151515151714e-01	3.453315095493930937e-11
9.595959595959595578e-01	-1.151515151515151714e-01	8.789013901250996533e-12
9.737373737373737903e-01	-1.151515151515151714e-01	1.356816629766653058e-12
9.878787878787878007e-01	-1.151515151515151714e-01	1.270509852815260969e-13
1.002020202020202033e+00	-1.151515151515151714e-01	7.216228423049429003e-15
1.016161616161616044e+00	-1.151515151515151714e-01	2.486094453191399034e-16
1.030303030303030276e+00	-1.151515151515151714e-01	5.195172675065916680e-18
1.044444444444444509e+00	-1.151515151515151714e-01	6.585023229453499092e-20
1.058585858585858519e+00	-1.151515151515151714e-01	5.062786111953210344e-22
1.072727272727272751e+00	-1.151515151515151714e-01	2.361004402350416267e-24
1.086868686868686762e+00	-1.151515151515151714e-01	6.678500939552791748e-27
1.101010101010100994e+00	-1.151515151515151714e-01	1.145872365555339837e-29
1.115151515151515005e+00	-1.151515151515151714e-01	1.192528494391718865e-32
1.129292929292929237e+00	-1.151515151515151714e-01	7.527955597012139164e-36
1.143434343434343470e+00	-1.151515151515151714e-01	2.882453544460762732e-39
1.157575757575757480e+00	-1.151515151515151714e-01	6.694644769982892375e-43
1.171717171717171713e+00	-1.151515151515151714e-01	9.431482007420252555e-47
1.185858585858585723e+00	-1.151515151515151714e-01	8.060038682980055371e-51
1.199999999999999956e+00	-1.151515151515151714e-01	4.178707126911318463e-55
-2.000000000000000111e-01	-1.010101010101010222e-01	2.176539173836270775e-141
-1.858585858585858619e-01	-1.010101010101010222e-01	5.015452105621490888e-134
-1.717171717171717404e-01	-1.010101010101010222e-01	7.011287885267127686e-127
-1.575757575757575912e-01	-1.010101010101010222e-01	5.945121297555919956e-120
-1.434343434343434420e-01	-1.010101010101010222e-01	3.057725928891872856e-113
-1.292929292929292928e-01	-1.010101010101010222e-01	9.539185775770447027e-107
-1.151515151515151714e-01	-1.010101010101010222e-01	1.805090465193922313e-100
-1.010101010101010222e-01	-1.010101010101010222e-01	2.071865469269076747e-94
-8.686868686868688683e-02	-1.010101010101010222e-01	1.442444284099981864e-88
-7.272727272727275150e-02	-1.010101010101010222e-01	6.091320579219427864e-83
-5.858585858585860229e-02	-1.010101010101010222e-01	1.560266487949460906e-77
-4.444444444444445308e-02	-1.010101010101010222e-01	2.424158540744059889e-72
-3.030303030303033163e-02	-1.010101010101010222e-01	2.284536877225861304e-67
-1.616161616161618242e-02	-1.010101010101010222e-01	1.305900959573385257e-62
-2.020202020202033211e-03	-1.010101010101010222e-01	4.527904139306021804e-58
1.212121212121208824e-02	-1.010101010101010222e-01	9.522678480433014052e-54
2.626262626262623745e-02	-1.010101010101010222e-01	1.214775245574621288e-49
4.040404040404038666e-02	-1.010101010101010222e-01	9.399562937673465216e-46
5.454545454545450811e-02	-1.010101010101010222e-01	4.411581447272689506e-42
6.868686868686868507e-02	-1.010101010101010222e-01	1.255902305779474299e-38
8.282828282828280653e-02	-1.010101010101010222e-01	2.168664291567053767e-35
9.696969696969692798e-02	-1.010101010101010222e-01	2.271452800412572128e-32
1.111111111111111049e-01	-1.010101010101010222e-01	1.443078722253344878e-29
1.252525252525252264e-01	-1.010101010101010222e-01	1.140422010522306081e-25
1.393939393939393478e-01	-1.010101010101010222e-01	1.424651978225911275e-24
1.535353535353535248e-01	-1.010101010101010222e-01	1.842919043887062921e-22
1.676767676767676463e-01	-1.010101010101010222e-01	1.584852161870705094e-20
1.818181818181817677e-01	-1.010101010101010222e-01	8.267695063847111851e-19
1.959595959595959447e-01	-1.010101010101010222e-01	2.617908724661123234e-17
2.101010101010100661e-01	-1.010101010101010222e-01	5.063090662506356324e-16
2.242424242424241876e-01	-1.010101010101010222e-01	6.352865504820990349e-15
2.383838383838383645e-01	-1.010101010101010222e-01	7.778671214624881749e-14
2.525252525252524860e-01	-1.010101010101010222e-01	1.767358163598412048e-12
2.666666666666666075e-01	-1.010101010101010222e-01	4.249036665289443109e-11
2.808080808080807844e-01	-1.010101010101010222e-01	6.744997502773102533e-10
2.949494949494949059e-01	-1.010101010101010222e-01	6.553811072541981593e-09
3.090909090909090273e-01	-1.010101010101010222e-01	3.870201006350455610e-08
3.232323232323231488e-01	-1.010101010101010222e-01	1.393525642603703283e-07
3.373737373737373813e-01	-1.010101010101010222e-01	3.117828058294068938e-07
3.515151515151515027e-01	-1.010101010101010222e-01	4.700638169720618798e-07
3.656565656565656242e-01	-1.010101010101010222e-01	6.070722305404128820e-07
3.797979797979797456e-01	-1.010101010101010222e-01	8.660111085865262764e-07
3.939393939393938671e-01	-1.010101010101010222e-01	1.404790625978281403e-06
4.080808080808079885e-01	-1.010101010101010222e-01	3.626223989229849795e-06
4.222222222222222210e-01	-1.010101010101010222e-01	1.245385519493712103e-05
4.363636363636363424e-01	-1.010101010101010222e-01	3.192261455802851411e-05
4.505050505050504639e-01	-1.010101010101010222e-01	5.239198125949951130e-05
4.646464646464645853e-01	-1.010101010101010222e-01	5.720666659829553826e-05
4.787878787878787068e-01	-1.010101010101010222e-01	4.937966287738334420e-05
4.929292929292928283e-01	-1.010101010101010222e-01	4.128590393481096354e-05
5.070707070707070052e-01	-1.010101010101010222e-01	3.067848129822356586e-05
5.212121212121212377e-01	-1.010101010101010222e-01	1.617219816233502846e-05
5.353535353535352481e-01	-1.010101010101010222e-01	5.427933960222618574e-06
5.494949494949494806e-01	-1.010101010101010222e-01	1.901462871533447606e-06
5.636363636363634910e-01	-1.010101010101010222e-01	1.793275709125149758e-05
5.777777777777777235e-01	-1.010101010101010222e-01	2.484097035246141073e-04
5.919191919191919560e-01	-1.010101010101010222e-01	2.122539631292617249e-03
6.060606060606059664e-01	-1.010101010101010222e-01	1.103841773743534371e-02
6.202020202020201989e-01	-1.010101010101010222e-01	3.491352421565496050e-02
6.343434343434342093e-01	-1.010101010101010222e-01	6.766439817726416228e-02
6.484848484848484418e-01	-1.010101010101010222e-01	8.423754916887354893e-02
6.626262626262624522e-01	-1.010101010101010222e-01	8.363295407676601956e-02
6.767676767676766847e-01	-1.010101010101010222e-01	9.937403215260678935e-02
6.909090909090909172e-01	-1.010101010101010222e-01	1.269726942069460685e-01
7.050505050505049276e-01	-1.010101010101010222e-01	1.176243348556268165e-01
7.191919191919191601e-01	-1.010101010101010222e-01	6.837653155626191581e-02
7.333333333333331705e-01	-1.010101010101010222e-01	2.424738220774850378e-02
7.474747474747474030e-01	-1.010101010101010222e-01	5.220820115025567344e-03
7.616161616161616355e-01	-1.010101010101010222e-01	6.842825252438345697e-04
7.757575757575756459e-01	-1.010101010101010222e-01	6.196546334586836740e-05
7.898989898989898784e-01	-1.010101010101010222e-01	1.824009255707420947e-05
8.040404040404041108e-01	-1.010101010101010222e-01	1.875803791354024313e-05
8.181818181818181213e-01	-1.010101010101010222e-01	1.353591501681237036e-05
8.323232323232323537e-01	-1.010101010101010222e-01	5.948382901350822624e-06
8.464646464646463642e-01	-1.010101010101010222e-01	1.586009792182715898e-06
8.606060606060605966e-01	-1.010101010101010222e-01	2.567997828410615502e-07
8.747474747474748291e-01	-1.010101010101010222e-01	2.651246224464407705e-08
8.888888888888888395e-01	-1.010101010101010222e-01	5.640126578111943406e-09
9.030303030303030720e-01	-1.010101010101010222e-01	7.836525552189596149e-09
9.171717171717170825e-01	-1.010101010101010222e-01	8.874696735476862596e-09
9.313131313131313149e-01	-1.010101010101010222e-01	6.137760221924388812e-09
9.454545454545453254e-01	-1.010101010101010222e-01	2.575262792235297901e-09
9.595959595959595578e-01	-1.010101010101010222e-01	6.554207172886258213e-10
9.737373737373737903e-01	-1.010101010101010222e-01	1.011809398786302763e-10
9.878787878787878007e-01	-1.010101010101010222e-01	9.474459800482181559e-12
1.002020202020202033e+00	-1.010101010101010222e-01	5.381287237115953335e-13
1.016161616161616044e+00	-1.010101010101010222e-01	1.853929843028043770e-14
1.030303030303030276e+00	-1.010101010101010222e-01	3.874142308694400349e-16
1.044444444444444509e+00	-1.010101010101010222e-01	4.910581212771857563e-18
1.058585858585858519e+00	-1.010101010101010222e-01	3.775420047517610760e-20
1.072727272727272751e+00	-1.010101010101010222e-01	1.760649107951366824e-22
1.086868686868686762e+00	-1.010101010101010222e-01	4.980303368790850392e-25
1.101010101010100994e+00	-1.010101010101010222e-01	8.545057554069254593e-28
1.115151515151515005e+00	-1.010101010101010222e-01	8.893080812642406590e-31
1.129292929292929237e+00	-1.010101010101010222e-01	5.613995190330538685e-34
1.143434343434343470e+00	-1.010101010101010222e-01	2.149737037203378074e-37
1.157575757575757480e+00	-1.010101010101010222e-01	4.993658225866954508e-41
1.171717171717171713e+00	-1.010101010101010222e-01	7.037807182898867493e-45
1.185858585858585723e+00	-1.010101010101010222e-01	6.020031753386578088e-49
1.199999999999999956e+00	-1.010101010101010222e-01	3.128138180703844840e-53
-2.000000000000000111e-01	-8.686868686868688683e-02	5.660635395609635414e-139
-1.858585858585858619e-01	-8.686868686868688683e-02	6.356487038356479369e-132
-1.717171717171717404e-01	-8.686868686868688683e-02	8.846339824398126703e-125
-1.575757575757575912e-01	-8.686868686868688683e-02	7.500984913511625467e-118
-1.434343434343434420e-01	-8.686868686868688683e-02	3.857945543637665749e-111
-1.292929292929292928e-01	-8.686868686868688683e-02	1.203563043151700609e-104
-1.151515151515151714e-01	-8.686868686868688683e-02	2.277490159556539345e-98
-1.010101010101010222e-01	-8.686868686868688683e-02	2.614081293525779400e-92
-8.686868686868688683e-02	-8.686868686868688683e-02	1.819937962163618807e-86
-7.272727272727275150e-02	-8.686868686868688683e-02	7.685444549941333622e-81
-5.858585858585860229e-02	-8.686868686868688683e-02	1.968594727582632028e-75
-4.444444444444445308e-02	-8.686868686868688683e-02	3.058570929383362914e-70
-3.030303030303033163e-02	-8.686868686868688683e-02	2.882409694888266651e-65
-1.616161616161618242e-02	-8.686868686868688683e-02	1.647660680798191765e-60
-2.020202020202033211e-03	-8.686868686868688683e-02	5.712875514843547105e-56
1.212121212121208824e-02	-8.686868686868688683e-02	1.201480310820577235e-51
2.626262626262623745e-02	-8.686868686868688683e-02	1.532686987835604322e-47
4.040404040404038666e-02	-8.686868686868688683e-02	1.185946771503301069e-43
5.454545454545450811e-02	-8.686868686868688683e-02	5.566110689729612048e-40
6.868686868686868507e-02	-8.686868686868688683e-02	1.584577171022567008e-36
8.282828282828280653e-02	-8.686868686868688683e-02	2.736212770862198637e-33
9.696969696969692798e-02	-8.686868686868688683e-02	1.182736383044882416e-23
1.111111111111111049e-01	-8.686868686868688683e-02	4.815562855311182047e-24
1.252525252525252264e-01	-8.686868686868688683e-02	1.098194635454520349e-23
1.393939393939393478e-01	-8.686868686868688683e-02	1.640004384583789340e-22
1.535353535353535248e-01	-8.686868686868688683e-02	2.325222901797369710e-20
1.676767676767676463e-01	-8.686868686868688683e-02	1.999604089309719604e-18
1.818181818181817677e-01	-8.686868686868688683e-02	1.043071246135169762e-16
1.959595959595959447e-01	-8.686868686868688683e-02	3.300873648169933484e-15
2.101010101010100661e-01	-8.686868686868688683e-02	6.345894550138918315e-14
2.242424242424241876e-01	-8.686868686868688683e-02	7.514657635876486049e-13
2.383838383838383645e-01	-8.686868686868688683e-02	6.215599040994349515e-12
2.525252525252524860e-01	-8.686868686868688683e-02	6.616733748750239351e-11
2.666666666666666075e-01	-8.686868686868688683e-02	1.216359448616614206e-09
2.808080808080807844e-01	-8.686868686868688683e-02	1.865744516777146098e-08
2.949494949494949059e-01	-8.686868686868688683e-02	1.806478114963623857e-07
3.090909090909090273e-01	-8.686868686868688683e-02	1.066284653373248225e-06
3.232323232323231488e-01	-8.686868686868688683e-02	3.836757804760648379e-06
3.373737373737373813e-01	-8.686868686868688683e-02	8.555991591310820011e-06
3.515151515151515027e-01	-8.686868686868688683e-02	1.271571858222676844e-05
3.656565656565656242e-01	-8.686868686868688683e-02	1.576600473261649443e-05
3.797979797979797456e-01	-8.686868686868688683e-02	2.118023171813301737e-05
3.939393939393938671e-01	-8.686868686868688683e-02	3.019633602813133572e-05
4.080808080808079885e-01	-8.686868686868688683e-02	5.902934801945365536e-05
4.222222222222222210e-01	-8.686868686868688683e-02	1.751234952843361780e-04
4.363636363636363424e-01	-8.686868686868688683e-02	4.339590210067555630e-04
4.505050505050504639e-01	-8.686868686868688683e-02	7.045570527879272110e-04
4.646464646464645853e-01	-8.686868686868688683e-02	7.673549344151996609e-04
4.787878787878787068e-01	-8.686868686868688683e-02	6.685300468543291979e-04
4.929292929292928283e-01	-8.686868686868688683e-02	5.683087680749222478e-04
5.070707070707070052e-01	-8.686868686868688683e-02	4.265260181814732967e-04
5.212121212121212377e-01	-8.686868686868688683e-02	2.255933088338828716e-04
5.353535353535352481e-01	-8.686868686868688683e-02	7.556025661115081421e-05
5.494949494949494806e-01	-8.686868686868688683e-02	1.747411158621357556e-05
5.636363636363634910e-01	-8.686868686868688683e-02	3.613906521739357265e-05
5.777777777777777235e-01	-8.686868686868688683e-02	4.254431908942520242e-04
5.919191919191919560e-01	-8.686868686868688683e-02	3.480552973097351867e-03
6.060606060606059664e-01	-8.686868686868688683e-02	1.782604721968244696e-02
6.202020202020201989e-01	-8.686868686868688683e-02	5.604497899080569667e-02
6.343434343434342093e-01	-8.686868686868688683e-02	1.079135340954062577e-01
6.484848484848484418e-01	-8.686868686868688683e-02	1.306636872616711020e-01
6.626262626262624522e-01	-8.686868686868688683e-02	1.151755969857650025e-01
6.767676767676766847e-01	-8.686868686868688683e-02	1.098033583274523051e-01
6.909090909090909172e-01	-8.686868686868688683e-02	1.248155321918295868e-01
7.050505050505049276e-01	-8.686868686868688683e-02	1.125916492436792732e-01
7.191919191919191601e-01	-8.686868686868688683e-02	6.514846765066541201e-02
7.333333333333331705e-01	-8.686868686868688683e-02	2.308550237857768389e-02
7.474747474747474030e-01	-8.686868686868688683e-02	4.976463195886522695e-03
7.616161616161616355e-01	-8.686868686868688683e-02	6.869560437083685901e-04
7.757575757575756459e-01	-8.686868686868688683e-02	1.746049027822174692e-04
7.898989898989898784e-01	-8.686868686868688683e-02	2.452420010674513109e-04
8.040404040404041108e-01	-8.686868686868688683e-02	2.903460962199403556e-04
8.181818181818181213e-01	-8.686868686868688683e-02	2.105743432390488575e-04
8.323232323232323537e-01	-8.686868686868688683e-02	9.268116122690343958e-05
8.464646464646463642e-01	-8.686868686868688683e-02	2.475197854193531444e-05
8.606060606060605966e-01	-8.686868686868688683e-02	4.022477270639942657e-06
8.747474747474748291e-01	-8.686868686868688683e-02	4.550322430918166270e-07
8.888888888888888395e-01	-8.686868686868688683e-02	2.111056568494759035e-07
9.030303030303030720e-01	-8.686868686868688683e-02	3.530775786177016733e-07
9.171717171717170825e-01	-8.686868686868688683e-02	4.014957798438304511e-07
9.313131313131313149e-01	-8.686868686868688683e-02	2.776588922685554127e-07
9.454545454545453254e-01	-8.686868686868688683e-02	1.164918839807205089e-07
9.595959595959595578e-01	-8.686868686868688683e-02	2.964704675905520065e-08
9.737373737373737903e-01	-8.686868686868688683e-02	4.576717440039804408e-09
9.878787878787878007e-01	-8.686868686868688683e-02	4.285555826277922028e-10
1.002020202020202033e+00	-8.686868686868688683e-02	2.434095772102319311e-11
1.016161616161616044e+00	-8.686868686868688683e-02	8.385795992307688001e-13
1.030303030303030276e+00	-8.686868686868688683e-02	1.752372809958286773e-14
1.044444444444444509e+00	-8.686868686868688683e-02	2.221182323000193439e-16
1.058585858585858519e+00	-8.686868686868688683e-02	1.707724230101581935e-18
1.072727272727272751e+00	-8.686868686868688683e-02	7.963943877490476748e-21
1.086868686868686762e+00	-8.686868686868688683e-02	2.252777666303771079e-23
1.101010101010100994e+00	-8.686868686868688683e-02	3.865404689725846049e-26
1.115151515151515005e+00	-8.686868686868688683e-02	4.023228480993796065e-29
1.129292929292929237e+00	-8.686868686868688683e-02	2.540375521115013795e-32
1.143434343434343470e+00	-8.686868686868688683e-02	9.733363310893529514e-36
1.157575757575757480e+00	-8.686868686868688683e-02	2.264167582548400445e-39
1.171717171717171713e+00	-8.686868686868688683e-02	3.201940205886352631e-43
1.185858585858585723e+00	-8.686868686868688683e-02	2.761638734526066799e-47
1.199999999999999956e+00	-8.686868686868688683e-02	1.463686791565788616e-51
-2.000000000000000111e-01	-7.272727272727275150e-02	1.473877995416255087e-133
-1.858585858585858619e-01	-7.272727272727275150e-02	1.487983778440951462e-128
-1.717171717171717404e-01	-7.272727272727275150e-02	7.622952957891391499e-123
-1.575757575757575912e-01	-7.272727272727275150e-02	5.743578615415459124e-116
-1.434343434343434420e-01	-7.272727272727275150e-02	2.952497425769963204e-109
-1.292929292929292928e-01	-7.272727272727275150e-02	9.210883716449344817e-103
-1.151515151515151714e-01	-7.272727272727275150e-02	1.742966182288892795e-96
-1.010101010101010222e-01	-7.272727272727275150e-02	2.000559814964063416e-90
-8.686868686868688683e-02	-7.272727272727275150e-02	1.392800890258809806e-84
-7.272727272727275150e-02	-7.272727272727275150e-02	5.881680713152985205e-79
-5.858585858585860229e-02	-7.272727272727275150e-02	1.506568106242573308e-73
-4.444444444444445308e-02	-7.272727272727275150e-02	2.340728311585027004e-68
-3.030303030303033163e-02	-7.272727272727275150e-02	2.205911889632902526e-63
-1.616161616161618242e-02	-7.272727272727275150e-02	1.260956862689903349e-58
-2.020202020202033211e-03	-7.272727272727275150e-02	4.372071064198324703e-54
1.212121212121208824e-02	-7.272727272727275150e-02	9.194944450468498557e-50
2.626262626262623745e-02	-7.272727272727275150e-02	1.172967345880114009e-45
4.040404040404038666e-02	-7.272727272727275150e-02	9.076066071975317418e-42
5.454545454545450811e-02	-7.272727272727275150e-02	4.259751752591611730e-38
6.868686868686868507e-02	-7.272727272727275150e-02	1.212678970584383480e-34
8.282828282828280653e-02	-7.272727272727275150e-02	2.094027193467472997e-31
9.696969696969692798e-02	-7.272727272727275150e-02	2.193278102533179119e-28
1.111111111111111049e-01	-7.272727272727275150e-02	1.393413506366578120e-25
1.252525252525252264e-01	-7.272727272727275150e-02	1.046835821677264307e-22
1.393939393939393478e-01	-7.272727272727275150e-02	1.338334287828066376e-20
1.535353535353535248e-01	-7.272727272727275150e-02	1.779990526153646951e-18
1.676767676767676463e-01	-7.272727272727275150e-02	1.530297334040480254e-16
1.818181818181817677e-01	-7.272727272727275150e-02	7.982539200809109273e-15
1.959595959595959447e-01	-7.272727272727275150e-02	2.525814637965396298e-13
2.101010101010100661e-01	-7.272727272727275150e-02	4.849534282892826422e-12
2.242424242424241876e-01	-7.272727272727275150e-02	5.667543532255491147e-11
2.383838383838383645e-01	-7.272727272727275150e-02	4.155950128673000946e-10
2.525252525252524860e-01	-7.272727272727275150e-02	2.443772591036047737e-09
2.666666666666666075e-01	-7.272727272727275150e-02	2.382845369902472500e-08
2.808080808080807844e-01	-7.272727272727275150e-02	3.174605865390420202e-07
2.949494949494949059e-01	-7.272727272727275150e-02	3.025069726263317696e-06
3.090909090909090273e-01	-7.272727272727275150e-02	1.782576136992283352e-05
3.232323232323231488e-01	-7.272727272727275150e-02	6.410607495607761235e-05
3.373737373737373813e-01	-7.272727272727275150e-02	1.425979022188189453e-04
3.515151515151515027e-01	-7.272727272727275150e-02	2.093865847783917976e-04
3.656565656565656242e-01	-7.272727272727275150e-02	2.501627383878764037e-04
3.797979797979797456e-01	-7.272727272727275150e-02	3.182541855046654134e-04
3.939393939393938671e-01	-7.272727272727275150e-02	4.146361248512234004e-04
4.080808080808079885e-01	-7.272727272727275150e-02	6.353918644549941480e-04
4.222222222222222210e-01	-7.272727272727275150e-02	1.557464484978015803e-03
4.363636363636363424e-01	-7.272727272727275150e-02	3.664580110333403619e-03
4.505050505050504639e-01	-7.272727272727275150e-02	5.850120448901564678e-03
4.646464646464645853e-01	-7.272727272727275150e-02	6.325561197848042147e-03
4.787878787878787068e-01	-7.272727272727275150e-02	5.532366024430641904e-03
4.929292929292928283e-01	-7.272727272727275150e-02	4.759323435608094066e-03
5.070707070707070052e-01	-7.272727272727275150e-02	3.599923765944385273e-03
5.212121212121212377e-01	-7.272727272727275150e-02	1.909265086970207562e-03
5.353535353535352481e-01	-7.272727272727275150e-02	6.399916434424032189e-04
5.494949494949494806e-01	-7.272727272727275150e-02	1.410207648157368670e-04
5.636363636363634910e-01	-7.272727272727275150e-02	1.092277103459953256e-04
5.777777777777777235e-01	-7.272727272727275150e-02	6.958359463066191193e-04
5.919191919191919560e-01	-7.272727272727275150e-02	4.198642934550516660e-03
6.060606060606059664e-01	-7.272727272727275150e-02	1.876608819844191936e-02
6.202020202020201989e-01	-7.272727272727275150e-02	5.599121645459183977e-02
6.343434343434342093e-01	-7.272727272727275150e-02	1.055472619854473243e-01
6.484848484848484418e-01	-7.272727272727275150e-02	1.249060870639561588e-01
6.626262626262624522e-01	-7.272727272727275150e-02	1.012376942907058930e-01
6.767676767676766847e-01	-7.272727272727275150e-02	7.834957351416230176e-02
6.909090909090909172e-01	-7.272727272727275150e-02	7.609232385618573680e-02
7.050505050505049276e-01	-7.272727272727275150e-02	6.575062048532376302e-02
7.191919191919191601e-01	-7.272727272727275150e-02	3.773449198476964278e-02
7.333333333333331705e-01	-7.272727272727275150e-02	1.335573461343120792e-02
7.474747474747474030e-01	-7.272727272727275150e-02	2.938954746822164139e-03
7.616161616161616355e-01	-7.272727272727275150e-02	7.344624198482557331e-04
7.757575757575756459e-01	-7.272727272727275150e-02	1.199570707020073844e-03
7.898989898989898784e-01	-7.272727272727275150e-02	2.311626440672190797e-03
8.040404040404041108e-01	-7.272727272727275150e-02	2.768347056700812010e-03
8.181818181818181213e-01	-7.272727272727275150e-02	2.013017666830121694e-03
8.323232323232323537e-01	-7.272727272727275150e-02	8.883251260463530729e-04
8.464646464646463642e-01	-7.272727272727275150e-02	2.379508795556445008e-04
8.606060606060605966e-01	-7.272727272727275150e-02	3.900898881248819849e-05
8.747474747474748291e-01	-7.272727272727275150e-02	5.495700372832645917e-06
8.888888888888888395e-01	-7.272727272727275150e-02	5.392428698804482196e-06
9.030303030303030720e-01	-7.272727272727275150e-02	9.685995013322511719e-06
9.171717171717170825e-01	-7.272727272727275150e-02	1.102223775101159031e-05
9.313131313131313149e-01	-7.272727272727275150e-02	7.620111911838116877e-06
9.454545454545453254e-01	-7.272727272727275150e-02	3.196522819995365457e-06
9.595959595959595578e-01	-7.272727272727275150e-02	8.134536531118388799e-07
9.737373737373737903e-01	-7.272727272727275150e-02	1.255716064944558349e-07
9.878787878787878007e-01	-7.272727272727275150e-02	1.175812761853426155e-08
1.002020202020202033e+00	-7.272727272727275150e-02	6.678301295542122247e-10
1.016161616161616044e+00	-7.272727272727275150e-02	2.300763722046055751e-11
1.030303030303030276e+00	-7.272727272727275150e-02	4.807900083012390072e-13
1.044444444444444509e+00	-7.272727272727275150e-02	6.094208444204271630e-15
1.058585858585858519e+00	-7.272727272727275150e-02	4.685560628057013592e-17
1.072727272727272751e+00	-7.272727272727275150e-02	2.185236228601279887e-19
1.086868686868686762e+00	-7.272727272727275150e-02	6.182339948491864628e-22
1.101010101010100994e+00	-7.272727272727275150e-02	1.061173057498697758e-24
1.115151515151515005e+00	-7.272727272727275150e-02	1.105470675752124419e-27
1.129292929292929237e+00	-7.272727272727275150e-02	6.995151708350735789e-31
1.143434343434343470e+00	-7.272727272727275150e-02	2.694066694121247651e-34
1.157575757575757480e+00	-7.272727272727275150e-02	6.345462669230088966e-38
1.171717171717171713e+00	-7.272727272727275150e-02	9.242630461188446007e-42
1.185858585858585723e+00	-7.272727272727275150e-02	8.529228721417098208e-46
1.199999999999999956e+00	-7.272727272727275150e-02	5.217693983093947596e-50
-2.000000000000000111e-01	-5.858585858585860229e-02	4.519041227793288245e-128
-1.858585858585858619e-01	-5.858585858585860229e-02	4.414456889958235652e-123
-1.717171717171717404e-01	-5.858585858585860229e-02	2.618787383976060478e-118
-1.575757575757575912e-01	-5.858585858585860229e-02	1.206539852815145769e-113
-1.434343434343434420e-01	-5.858585858585860229e-02	1.391046492854969669e-107
-1.292929292929292928e-01	-5.858585858585860229e-02	4.275985118116927336e-101
-1.151515151515151714e-01	-5.858585858585860229e-02	8.090892739650071514e-95
-1.010101010101010222e-01	-5.858585858585860229e-02	9.286646360464819901e-89
-8.686868686868688683e-02	-5.858585858585860229e-02	6.465414933841584688e-83
-7.272727272727275150e-02	-5.858585858585860229e-02	2.730290207644791083e-77
-5.858585858585860229e-02	-5.858585858585860229e-02	6.993525062360970900e-72
-4.444444444444445308e-02	-5.858585858585860229e-02	1.086571662005671684e-66
-3.030303030303033163e-02	-5.858585858585860229e-02	1.023989557563578752e-61
-1.616161616161618242e-02	-5.858585858585860229e-02	5.853391814971671785e-57
-2.020202020202033211e-03	-5.858585858585860229e-02	2.029525810031334164e-52
1.212121212121208824e-02	-5.858585858585860229e-02	4.268315132579514570e-48
2.626262626262623745e-02	-5.858585858585860229e-02	5.444942380469175122e-44
4.040404040404038666e-02	-5.858585858585860229e-02	4.213131505903759511e-40
5.454545454545450811e-02	-5.858585858585860229e-02	1.977386917839613834e-36
6.868686868686868507e-02	-5.858585858585860229e-02	5.629284688981881906e-33
8.282828282828280653e-02	-5.858585858585860229e-02	9.720524148957275685e-30
9.696969696969692798e-02	-5.858585858585860229e-02	1.018124923475798020e-26
1.111111111111111049e-01	-5.858585858585860229e-02	6.468258755663752850e-24
1.252525252525252264e-01	-5.858585858585860229e-02	2.492577292954409238e-21
1.393939393939393478e-01	-5.858585858585860229e-02	5.826193081144313103e-19
1.535353535353535248e-01	-5.858585858585860229e-02	8.263289630075386341e-17
1.676767676767676463e-01	-5.858585858585860229e-02	7.103694743637848631e-15
1.818181818181817677e-01	-5.858585858585860229e-02	3.705510231126184595e-13
1.959595959595959447e-01	-5.858585858585860229e-02	1.172460377213649308e-11
2.101010101010100661e-01	-5.858585858585860229e-02	2.250496689587411072e-10
2.242424242424241876e-01	-5.858585858585860229e-02	2.622575623556343707e-09
2.383838383838383645e-01	-5.858585858585860229e-02	1.868620601929125034e-08
2.525252525252524860e-01	-5.858585858585860229e-02	8.692594380791373511e-08
2.666666666666666075e-01	-5.858585858585860229e-02	4.044037632172443500e-07
2.808080808080807844e-01	-5.858585858585860229e-02	3.482212893279161688e-06
2.949494949494949059e-01	-5.858585858585860229e-02	3.094864184108711065e-05
3.090909090909090273e-01	-5.858585858585860229e-02	1.809977103564066876e-04
3.232323232323231488e-01	-5.858585858585860229e-02	6.503952716467475319e-04
3.373737373737373813e-01	-5.858585858585860229e-02	1.444736144520809449e-03
3.515151515151515027e-01	-5.858585858585860229e-02	2.102591683838958992e-03
3.656565656565656242e-01	-5.858585858585860229e-02	2.432735241656387281e-03
3.797979797979797456e-01	-5.858585858585860229e-02	2.940452246164859847e-03
3.939393939393938671e-01	-5.858585858585860229e-02	3.583678333568914107e-03
4.080808080808079885e-01	-5.858585858585860229e-02	4.526540703200761413e-03
4.222222222222222210e-01	-5.858585858585860229e-02	8.887239814364865376e-03
4.363636363636363424e-01	-5.858585858585860229e-02	1.940129109071536684e-02
4.505050505050504639e-01	-5.858585858585860229e-02	3.020933733323243747e-02
4.646464646464645853e-01	-5.858585858585860229e-02	3.221860285567443305e-02
4.787878787878787068e-01	-5.858585858585860229e-02	2.806537971733175443e-02
4.929292929292928283e-01	-5.858585858585860229e-02	2.427124614249578233e-02
5.070707070707070052e-01	-5.858585858585860229e-02	1.845102564376802437e-02
5.212121212121212377e-01	-5.858585858585860229e-02	9.806376811943018357e-03
5.353535353535352481e-01	-5.858585858585860229e-02	3.293052230085144385e-03
5.494949494949494806e-01	-5.858585858585860229e-02	7.413469455385218688e-04
5.636363636363634910e-01	-5.858585858585860229e-02	5.387210278532157540e-04
5.777777777777777235e-01	-5.858585858585860229e-02	2.208049126435047017e-03
5.919191919191919560e-01	-5.858585858585860229e-02	7.585984014071366077e-03
6.060606060606059664e-01	-5.858585858585860229e-02	2.004413486432317024e-02
6.202020202020201989e-01	-5.858585858585860229e-02	4.262666699626284361e-02
6.343434343434342093e-01	-5.858585858585860229e-02	6.841219409687042396e-02
6.484848484848484418e-01	-5.858585858585860229e-02	7.547991246147937872e-02
6.626262626262624522e-01	-5.858585858585860229e-02	5.727024988862482874e-02
6.767676767676766847e-01	-5.858585858585860229e-02	3.786088627446013849e-02
6.909090909090909172e-01	-5.858585858585860229e-02	3.084952829087854106e-02
7.050505050505049276e-01	-5.858585858585860229e-02	2.478190960099923776e-02
7.191919191919191601e-01	-5.858585858585860229e-02	1.386591339114146178e-02
7.333333333333331705e-01	-5.858585858585860229e-02	4.884155774036834895e-03
7.474747474747474030e-01	-5.858585858585860229e-02	1.422756529687006994e-03
7.616161616161616355e-01	-5.858585858585860229e-02	2.234719539334054008e-03
7.757575757575756459e-01	-5.858585858585860229e-02	6.869718442958722138e-03
7.898989898989898784e-01	-5.858585858585860229e-02	1.359345889951443266e-02
8.040404040404041108e-01	-5.858585858585860229e-02	1.635095404005585534e-02
8.181818181818181213e-01	-5.858585858585860229e-02	1.193973300253450831e-02
8.323232323232323537e-01	-5.858585858585860229e-02	5.293332150364551958e-03
8.464646464646463642e-01	-5.858585858585860229e-02	1.425825124821787377e-03
8.606060606060605966e-01	-5.858585858585860229e-02	2.389582784889182578e-04
8.747474747474748291e-01	-5.858585858585860229e-02	5.170303198248389772e-05
8.888888888888888395e-01	-5.858585858585860229e-02	8.804773397142530997e-05
9.030303030303030720e-01	-5.858585858585860229e-02	1.616685600535544066e-04
9.171717171717170825e-01	-5.858585858585860229e-02	1.837094850798478435e-04
9.313131313131313149e-01	-5.858585858585860229e-02	1.268997373741076614e-04
9.454545454545453254e-01	-5.858585858585860229e-02	5.321256531781109556e-05
9.595959595959595578e-01	-5.858585858585860229e-02	1.353928165493457958e-05
9.737373737373737903e-01	-5.858585858585860229e-02	2.089878600410596231e-06
9.878787878787878007e-01	-5.858585858585860229e-02	1.956831693941643967e-07
1.002020202020202033e+00	-5.858585858585860229e-02	1.111416870134865377e-08
1.016161616161616044e+00	-5.858585858585860229e-02	3.829009846923921941e-10
1.030303030303030276e+00	-5.858585858585860229e-02	8.001747528416997175e-12
1.044444444444444509e+00	-5.858585858585860229e-02	1.014345925901199302e-13
1.058585858585858519e+00	-5.858585858585860229e-02	7.800592221231709476e-16
1.072727272727272751e+00	-5.858585858585860229e-02	3.640002463577054999e-18
1.086868686868686762e+00	-5.858585858585860229e-02	1.031177758786352833e-20
1.101010101010100994e+00	-5.858585858585860229e-02	1.775697129988504939e-23
1.115151515151515005e+00	-5.858585858585860229e-02	1.864319584313423753e-26
1.129292929292929237e+00	-5.858585858585860229e-02	1.201959130921940825e-29
1.143434343434343470e+00	-5.858585858585860229e-02	4.836214981562443060e-33
1.157575757575757480e+00	-5.858585858585860229e-02	1.255519830117109096e-36
1.171717171717171713e+00	-5.858585858585860229e-02	2.222552220473397704e-40
1.185858585858585723e+00	-5.858585858585860229e-02	2.843457716927458158e-44
1.199999999999999956e+00	-5.858585858585860229e-02	2.665540634118313015e-48
-2.000000000000000111e-01	-4.444444444444445308e-02	8.405583934971237266e-123
-1.858585858585858619e-01	-4.444444444444445308e-02	8.211011564756877102e-118
-1.717171717171717404e-01	-4.444444444444445308e-02	4.865197012583730829e-113
-1.575757575757575912e-01	-4.444444444444445308e-02	1.748628656459056662e-108
-1.434343434343434420e-01	-4.444444444444445308e-02	3.850411092238134439e-104
-1.292929292929292928e-01	-4.444444444444445308e-02	1.707936710922553007e-99
-1.151515151515151714e-01	-4.444444444444445308e-02	2.282173182918205040e-93
-1.010101010101010222e-01	-4.444444444444445308e-02	2.614835995283375980e-87
-8.686868686868688683e-02	-4.444444444444445308e-02	1.820449755354579887e-81
-7.272727272727275150e-02	-4.444444444444445308e-02	7.687605565388824238e-76
-5.858585858585860229e-02	-4.444444444444445308e-02	1.969148262456602662e-70
-4.444444444444445308e-02	-4.444444444444445308e-02	3.059430946758504098e-65
-3.030303030303033163e-02	-4.444444444444445308e-02	2.883220178763698482e-60
-1.616161616161618242e-02	-4.444444444444445308e-02	1.648123974554130603e-55
-2.020202020202033211e-03	-4.444444444444445308e-02	5.714481876872815092e-51
1.212121212121208824e-02	-4.444444444444445308e-02	1.201818146354608211e-46
2.626262626262623745e-02	-4.444444444444445308e-02	1.533117952972839109e-42
4.040404040404038666e-02	-4.444444444444445308e-02	1.186280239274045494e-38
5.454545454545450811e-02	-4.444444444444445308e-02	5.567675784022380784e-35
6.868686868686868507e-02	-4.444444444444445308e-02	1.585022726784042757e-31
8.282828282828280653e-02	-4.444444444444445308e-02	2.736982146684938503e-28
9.696969696969692798e-02	-4.444444444444445308e-02	2.866707284449436650e-25
1.111111111111111049e-01	-4.444444444444445308e-02	1.821250439655390484e-22
1.252525252525252264e-01	-4.444444444444445308e-02	7.018283811436395181e-20
1.393939393939393478e-01	-4.444444444444445308e-02	1.664743470913449764e-17
1.535353535353535248e-01	-4.444444444444445308e-02	2.326328573574508561e-15
1.676767676767676463e-01	-4.444444444444445308e-02	2.000165631646984141e-13
1.818181818181817677e-01	-4.444444444444445308e-02	1.043352693969339109e-11
1.959595959595959447e-01	-4.444444444444445308e-02	3.301270283970328824e-10
2.101010101010100661e-01	-4.444444444444445308e-02	6.336389117037137567e-09
2.242424242424241876e-01	-4.444444444444445308e-02	7.379709734989577467e-08
2.383838383838383645e-01	-4.444444444444445308e-02	5.225304320228090486e-07
2.525252525252524860e-01	-4.444444444444445308e-02	2.286056301226531550e-06
2.666666666666666075e-01	-4.444444444444445308e-02	7.084671492198664421e-06
2.808080808080807844e-01	-4.444444444444445308e-02	2.890837279843929655e-05
2.949494949494949059e-01	-4.444444444444445308e-02	1.983968281120682738e-04
3.090909090909090273e-01	-4.444444444444445308e-02	1.120911291444926612e-03
3.232323232323231488e-01	-4.444444444444445308e-02	4.014695567059719042e-03
3.373737373737373813e-01	-4.444444444444445308e-02	8.921081456927198311e-03
3.515151515151515027e-01	-4.444444444444445308e-02	1.293498402156966626e-02
3.656565656565656242e-01	-4.444444444444445308e-02	1.461663066509260103e-02
3.797979797979797456e-01	-4.444444444444445308e-02	1.684880994098991724e-02
3.939393939393938671e-01	-4.444444444444445308e-02	1.942528934896284656e-02
4.080808080808079885e-01	-4.444444444444445308e-02	2.121715336626337975e-02
4.222222222222222210e-01	-4.444444444444445308e-02	3.305388082940616951e-02
4.363636363636363424e-01	-4.444444444444445308e-02	6.519964585824818137e-02
4.505050505050504639e-01	-4.444444444444445308e-02	9.802018605082477021e-02
4.646464646464645853e-01	-4.444444444444445308e-02	1.022384735780940690e-01
4.787878787878787068e-01	-4.444444444444445308e-02	8.770980981729695203e-02
4.929292929292928283e-01	-4.444444444444445308e-02	7.553816489414477697e-02
5.070707070707070052e-01	-4.444444444444445308e-02	5.750984415829790697e-02
5.212121212121212377e-01	-4.444444444444445308e-02	3.062089818126017063e-02
5.353535353535352481e-01	-4.444444444444445308e-02	1.034068137015389278e-02
5.494949494949494806e-01	-4.444444444444445308e-02	2.530682802570618714e-03
5.636363636363634910e-01	-4.444444444444445308e-02	2.341088055818060093e-03
5.777777777777777235e-01	-4.444444444444445308e-02	8.181261484835437858e-03
5.919191919191919560e-01	-4.444444444444445308e-02	2.255340863566388659e-02
6.060606060606059664e-01	-4.444444444444445308e-02	4.135181198391924690e-02
6.202020202020201989e-01	-4.444444444444445308e-02	5.165816598543078453e-02
6.343434343434342093e-01	-4.444444444444445308e-02	4.835200261237975611e-02
6.484848484848484418e-01	-4.444444444444445308e-02	3.762713827180747678e-02
6.626262626262624522e-01	-4.444444444444445308e-02	2.674322432777936562e-02
6.767676767676766847e-01	-4.444444444444445308e-02	2.125288177465049430e-02
6.909090909090909172e-01	-4.444444444444445308e-02	1.902861632081454674e-02
7.050505050505049276e-01	-4.444444444444445308e-02	1.381342226109323612e-02
7.191919191919191601e-01	-4.444444444444445308e-02	6.663019610851159645e-03
7.333333333333331705e-01	-4.444444444444445308e-02	2.171528586890003002e-03
7.474747474747474030e-01	-4.444444444444445308e-02	1.794485273706859872e-03
7.616161616161616355e-01	-4.444444444444445308e-02	7.702194290928414920e-03
7.757575757575756459e-01	-4.444444444444445308e-02	2.514463957374139802e-02
7.898989898989898784e-01	-4.444444444444445308e-02	5.012088839720444527e-02
8.040404040404041108e-01	-4.444444444444445308e-02	6.068417301179018092e-02
8.181818181818181213e-01	-4.444444444444445308e-02	4.463500731914142594e-02
8.323232323232323537e-01	-4.444444444444445308e-02	1.995497284084173095e-02
8.464646464646463642e-01	-4.444444444444445308e-02	5.437992486725723093e-03
8.606060606060605966e-01	-4.444444444444445308e-02	9.677823885246466303e-04
8.747474747474748291e-01	-4.444444444444445308e-02	3.942766916623969436e-04
8.888888888888888395e-01	-4.444444444444445308e-02	8.981388220327645973e-04
9.030303030303030720e-01	-4.444444444444445308e-02	1.645495200722775064e-03
9.171717171717170825e-01	-4.444444444444445308e-02	1.861276206569322227e-03
9.313131313131313149e-01	-4.444444444444445308e-02	1.283082068083120147e-03
9.454545454545453254e-01	-4.444444444444445308e-02	5.375467601823100778e-04
9.595959595959595578e-01	-4.444444444444445308e-02	1.367170169891233911e-04
9.737373737373737903e-01	-4.444444444444445308e-02	2.109947609246389988e-05
9.878787878787878007e-01	-4.444444444444445308e-02	1.975501767730244606e-06
1.002020202020202033e+00	-4.444444444444445308e-02	1.122041465587138147e-07
1.016161616161616044e+00	-4.444444444444445308e-02	3.866084231897717323e-09
1.030303030303030276e+00	-4.444444444444445308e-02	8.081907570689014766e-11
1.044444444444444509e+00	-4.444444444444445308e-02	1.025352302966445153e-12
1.058585858585858519e+00	-4.444444444444445308e-02	7.901108352998000213e-15
1.072727272727272751e+00	-4.444444444444445308e-02	3.704940512926120268e-17
1.086868686868686762e+00	-4.444444444444445308e-02	1.061989592073279793e-19
1.101010101010100994e+00	-4.444444444444445308e-02	1.880549518183879844e-22
1.115151515151515005e+00	-4.444444444444445308e-02	2.105182874258027853e-25
1.129292929292929237e+00	-4.444444444444445308e-02	1.556507784084432143e-28
1.143434343434343470e+00	-4.444444444444445308e-02	8.081799736130186273e-32
1.157575757575757480e+00	-4.444444444444445308e-02	3.077043377853688104e-35
1.171717171717171713e+00	-4.444444444444445308e-02	8.451239395889063382e-39
1.185858585858585723e+00	-4.444444444444445308e-02	1.578654942224917835e-42
1.199999999999999956e+00	-4.444444444444445308e-02	1.899177663223803919e-46
-2.000000000000000111e-01	-3.030303030303033163e-02	9.483407204995805761e-118
-1.858585858585858619e-01	-3.030303030303033163e-02	9.263885385734702587e-113
-1.717171717171717404e-01	-3.030303030303033163e-02	5.489045897308234679e-108
-1.575757575757575912e-01	-3.030303030303033163e-02	1.972765519525326112e-103
-1.434343434343434420e-01	-3.030303030303033163e-02	4.300605932070584672e-99
-1.292929292929292928e-01	-3.030303030303033163e-02	5.688718135394515308e-95
-1.151515151515151714e-01	-3.030303030303033163e-02	4.950084491090051243e-91
-1.010101010101010222e-01	-3.030303030303033163e-02	4.687681557163246454e-86
-8.686868686868688683e-02	-3.030303030303033163e-02	3.109763279317314228e-80
-7.272727272727275150e-02	-3.030303030303033163e-02	1.312951476063588972e-74
-5.858585858585860229e-02	-3.030303030303033163e-02	3.363067730408741649e-69
-4.444444444444445308e-02	-3.030303030303033163e-02	5.225139034916536720e-64
-3.030303030303033163e-02	-3.030303030303033163e-02	4.924192297276180276e-59
-1.616161616161618242e-02	-3.030303030303033163e-02	2.814796955234821007e-54
-2.020202020202033211e-03	-3.030303030303033163e-02	9.759645776718484610e-50
1.212121212121208824e-02	-3.030303030303033163e-02	2.052560433155512689e-45
2.626262626262623745e-02	-3.030303030303033163e-02	2.618380542162410342e-41
4.040404040404038666e-02	-3.030303030303033163e-02	2.026023562012229524e-37
5.454545454545450811e-02	-3.030303030303033163e-02	9.508918677577651978e-34
6.868686868686868507e-02	-3.030303030303033163e-02	2.707027635185529235e-30
8.282828282828280653e-02	-3.030303030303033163e-02	4.674435377414868234e-27
9.696969696969692798e-02	-3.030303030303033163e-02	4.895990265539122876e-24
1.111111111111111049e-01	-3.030303030303033163e-02	3.300152327866558464e-18
1.252525252525252264e-01	-3.030303030303033163e-02	3.055002139761264869e-18
1.393939393939393478e-01	-3.030303030303033163e-02	2.801718056763124882e-16
1.535353535353535248e-01	-3.030303030303033163e-02	3.972381821379099315e-14
1.676767676767676463e-01	-3.030303030303033163e-02	3.416045051396133189e-12
1.818181818181817677e-01	-3.030303030303033163e-02	1.781926003059867060e-10
1.959595959595959447e-01	-3.030303030303033163e-02	5.638220246194877854e-09
2.101010101010100661e-01	-3.030303030303033163e-02	1.082197178330596744e-07
2.242424242424241876e-01	-3.030303030303033163e-02	1.260299101622518656e-06
2.383838383838383645e-01	-3.030303030303033163e-02	8.913083183537983588e-06
2.525252525252524860e-01	-3.030303030303033163e-02	3.847302493540296096e-05
2.666666666666666075e-01	-3.030303030303033163e-02	1.052202861978625948e-04
2.808080808080807844e-01	-3.030303030303033163e-02	2.371890498592251015e-04
2.949494949494949059e-01	-3.030303030303033163e-02	8.818018933267141252e-04
3.090909090909090273e-01	-3.030303030303033163e-02	4.315989696889943432e-03
3.232323232323231488e-01	-3.030303030303033163e-02	1.519072820933890615e-02
3.373737373737373813e-01	-3.030303030303033163e-02	3.383399366402213559e-02
3.515151515151515027e-01	-3.030303030303033163e-02	4.934294623949296577e-02
3.656565656565656242e-01	-3.030303030303033163e-02	5.534106717437767275e-02
3.797979797979797456e-01	-3.030303030303033163e-02	6.136077312398213052e-02
3.939393939393938671e-01	-3.030303030303033163e-02	6.712171350618341414e-02
4.080808080808079885e-01	-3.030303030303033163e-02	6.566004110966026930e-02
4.222222222222222210e-01	-3.030303030303033163e-02	8.194904592640785135e-02
4.363636363636363424e-01	-3.030303030303033163e-02	1.420197714418603152e-01
4.505050505050504639e-01	-3.030303030303033163e-02	2.035406935053724053e-01
4.646464646464645853e-01	-3.030303030303033163e-02	2.053954307550035496e-01
4.787878787878787068e-01	-3.030303030303033163e-02	1.708620665883877343e-01
4.929292929292928283e-01	-3.030303030303033163e-02	1.446525618091106247e-01
5.070707070707070052e-01	-3.030303030303033163e-02	1.099355567667894273e-01
5.212121212121212377e-01	-3.030303030303033163e-02	5.881621782318595393e-02
5.353535353535352481e-01	-3.030303030303033163e-02	2.035148719835695036e-02
5.494949494949494806e-01	-3.030303030303033163e-02	6.503232417431162836e-03
5.636363636363634910e-01	-3.030303030303033163e-02	8.784530374416506943e-03
5.777777777777777235e-01	-3.030303030303033163e-02	2.388006712410545990e-02
5.919191919191919560e-01	-3.030303030303033163e-02	5.511069612086523517e-02
6.060606060606059664e-01	-3.030303030303033163e-02	8.991337401832040499e-02
6.202020202020201989e-01	-3.030303030303033163e-02	9.549850062506297366e-02
6.343434343434342093e-01	-3.030303030303033163e-02	6.576623281744375937e-02
6.484848484848484418e-01	-3.030303030303033163e-02	3.495440135896228651e-02
6.626262626262624522e-01	-3.030303030303033163e-02	2.846765961987705526e-02
6.767676767676766847e-01	-3.030303030303033163e-02	3.979354071151255945e-02
6.909090909090909172e-01	-3.030303030303033163e-02	4.516342035324077964e-02
7.050505050505049276e-01	-3.030303030303033163e-02	3.253808251446670824e-02
7.191919191919191601e-01	-3.030303030303033163e-02	1.436874734298957887e-02
7.333333333333331705e-01	-3.030303030303033163e-02	4.211245601264575200e-03
7.474747474747474030e-01	-3.030303030303033163e-02	3.879290439067621752e-03
7.616161616161616355e-01	-3.030303030303033163e-02	1.778378152850220231e-02
7.757575757575756459e-01	-3.030303030303033163e-02	5.869866843024095643e-02
7.898989898989898784e-01	-3.030303030303033163e-02	1.181575819869318394e-01
8.040404040404041108e-01	-3.030303030303033163e-02	1.446498665615117973e-01
8.181818181818181213e-01	-3.030303030303033163e-02	1.078053784602707177e-01
8.323232323232323537e-01	-3.030303030303033163e-02	4.904294934248851906e-02
8.464646464646463642e-01	-3.030303030303033163e-02	1.379315791639557434e-02
8.606060606060605966e-01	-3.030303030303033163e-02	2.917171888086150713e-03
8.747474747474748291e-01	-3.030303030303033163e-02	2.348124198288659408e-03
8.888888888888888395e-01	-3.030303030303033163e-02	5.754613501614730224e-03
9.030303030303030720e-01	-3.030303030303033163e-02	1.028264597928165922e-02
9.171717171717170825e-01	-3.030303030303033163e-02	1.149813111989426810e-02
9.313131313131313149e-01	-3.030303030303033163e-02	7.887367708245048709e-03
9.454545454545453254e-01	-3.030303030303033163e-02	3.297288431731824551e-03
9.595959595959595578e-01	-3.030303030303033163e-02	8.378281124988663309e-04
9.737373737373737903e-01	-3.030303030303033163e-02	1.292555235444897927e-04
9.878787878787878007e-01	-3.030303030303033163e-02	1.210204222262726049e-05
1.002020202020202033e+00	-3.030303030303033163e-02	6.876596777214593047e-07
1.016161616161616044e+00	-3.030303030303033163e-02	2.372258375156057439e-08
1.030303030303030276e+00	-3.030303030303033163e-02	4.974147862166891652e-10
1.044444444444444509e+00	-3.030303030303033163e-02	6.357317029040502759e-12
1.058585858585858519e+00	-3.030303030303033163e-02	4.986056227501813016e-14
1.072727272727272751e+00	-3.030303030303033163e-02	2.436921510582265620e-16
1.086868686868686762e+00	-3.030303030303033163e-02	7.662651416042976431e-19
1.101010101010100994e+00	-3.030303030303033163e-02	1.636180404994075549e-21
1.115151515151515005e+00	-3.030303030303033163e-02	2.517402375504715985e-24
1.129292929292929237e+00	-3.030303030303033163e-02	2.841267020544003167e-27
1.143434343434343470e+00	-3.030303030303033163e-02	2.255344083957359490e-30
1.157575757575757480e+00	-3.030303030303033163e-02	1.184021159552338526e-33
1.171717171717171713e+00	-3.030303030303033163e-02	3.932707902149256424e-37
1.185858585858585723e+00	-3.030303030303033163e-02	8.072620127554365133e-41
1.199999999999999956e+00	-3.030303030303033163e-02	1.013158002036531366e-44
-2.000000000000000111e-01	-1.616161616161618242e-02	6.489867399863430967e-113
-1.858585858585858619e-01	-1.616161616161618242e-02	6.339640011374200865e-108
-1.717171717171717404e-01	-1.616161616161618242e-02	3.756369335859229669e-103
-1.575757575757575912e-01	-1.616161616161618242e-02	1.350040789437570357e-98
-1.434343434343434420e-01	-1.616161616161618242e-02	2.943068758750341918e-94
-1.292929292929292928e-01	-1.616161616161618242e-02	3.891606008237570598e-90
-1.151515151515151714e-01	-1.616161616161618242e-02	3.121316421198743190e-86
-1.010101010101010222e-01	-1.616161616161618242e-02	1.523111073088788274e-82
-8.686868686868688683e-02	-1.616161616161618242e-02	7.701714629552348564e-79
-7.272727272727275150e-02	-1.616161616161618242e-02	1.368150253421349362e-73
-5.858585858585860229e-02	-1.616161616161618242e-02	3.484003454459838201e-68
-4.444444444444445308e-02	-1.616161616161618242e-02	5.412900043561520040e-63
-3.030303030303033163e-02	-1.616161616161618242e-02	5.101138498149832639e-58
-1.616161616161618242e-02	-1.616161616161618242e-02	2.915944024839978935e-53
-2.020202020202033211e-03	-1.616161616161618242e-02	1.011034942829541625e-48
1.212121212121208824e-02	-1.616161616161618242e-02	2.126317253378443574e-44
2.626262626262623745e-02	-1.616161616161618242e-02	2.712469573503399685e-40
4.040404040404038666e-02	-1.616161616161618242e-02	2.098826804839583399e-36
5.454545454545450811e-02	-1.616161616161618242e-02	9.850612687705083642e-33
6.868686868686868507e-02	-1.616161616161618242e-02	2.804302116077566732e-29
8.282828282828280653e-02	-1.616161616161618242e-02	4.842406797026582398e-26
9.696969696969692798e-02	-1.616161616161618242e-02	5.071923050769740971e-23
1.111111111111111049e-01	-1.616161616161618242e-02	3.222247950458629964e-20
1.252525252525252264e-01	-1.616161616161618242e-02	1.241710242284440174e-17
1.393939393939393478e-01	-1.616161616161618242e-02	2.902395507700049612e-15
1.535353535353535248e-01	-1.616161616161618242e-02	4.114985140893500626e-13
1.676767676767676463e-01	-1.616161616161618242e-02	3.538804508716474754e-11
1.818181818181817677e-01	-1.616161616161618242e-02	1.845965023367909219e-09
1.959595959595959447e-01	-1.616161616161618242e-02	5.840895137292612527e-08
2.101010101010100661e-01	-1.616161616161618242e-02	1.121125396604427209e-06
2.242424242424241876e-01	-1.616161616161618242e-02	1.305705963807013794e-05
2.383838383838383645e-01	-1.616161616161618242e-02	9.233866807529565539e-05
2.525252525252524860e-01	-1.616161616161618242e-02	3.976774345198126354e-04
2.666666666666666075e-01	-1.616161616161618242e-02	1.057758583683334743e-03
2.808080808080807844e-01	-1.616161616161618242e-02	1.894305543034854704e-03
2.949494949494949059e-01	-1.616161616161618242e-02	3.516891904570486511e-03
3.090909090909090273e-01	-1.616161616161618242e-02	1.122724831332799766e-02
3.232323232323231488e-01	-1.616161616161618242e-02	3.636466112930128447e-02
3.373737373737373813e-01	-1.616161616161618242e-02	8.087820502844957071e-02
3.515151515151515027e-01	-1.616161616161618242e-02	1.206083801082313556e-01
3.656565656565656242e-01	-1.616161616161618242e-02	1.382473820638044082e-01
3.797979797979797456e-01	-1.616161616161618242e-02	1.504331478172083736e-01
3.939393939393938671e-01	-1.616161616161618242e-02	1.564380611302518820e-01
4.080808080808079885e-01	-1.616161616161618242e-02	1.403509424900155900e-01
4.222222222222222210e-01	-1.616161616161618242e-02	1.432573075162468790e-01
4.363636363636363424e-01	-1.616161616161618242e-02	2.110564289533818361e-01
4.505050505050504639e-01	-1.616161616161618242e-02	2.830794235171963380e-01
4.646464646464645853e-01	-1.616161616161618242e-02	2.729043197050967651e-01
4.787878787878787068e-01	-1.616161616161618242e-02	2.163959833874110616e-01
4.929292929292928283e-01	-1.616161616161618242e-02	1.782121997568379412e-01
5.070707070707070052e-01	-1.616161616161618242e-02	1.363412076331900480e-01
5.212121212121212377e-01	-1.616161616161618242e-02	7.510565810200499348e-02
5.353535353535352481e-01	-1.616161616161618242e-02	2.880162682286960957e-02
5.494949494949494806e-01	-1.616161616161618242e-02	1.639694127036857990e-02
5.636363636363634910e-01	-1.616161616161618242e-02	3.027957622826888545e-02
5.777777777777777235e-01	-1.616161616161618242e-02	6.043765910375391293e-02
5.919191919191919560e-01	-1.616161616161618242e-02	1.017170769389759699e-01
6.060606060606059664e-01	-1.616161616161618242e-02	1.383762691539565937e-01
6.202020202020201989e-01	-1.616161616161618242e-02	1.347536563939318865e-01
6.343434343434342093e-01	-1.616161616161618242e-02	8.749340591650006660e-02
6.484848484848484418e-01	-1.616161616161618242e-02	4.662518110309950281e-02
6.626262626262624522e-01	-1.616161616161618242e-02	5.001144397598545482e-02
6.767676767676766847e-01	-1.616161616161618242e-02	8.310890261000179746e-02
6.909090909090909172e-01	-1.616161616161618242e-02	9.765340490912263749e-02
7.050505050505049276e-01	-1.616161616161618242e-02	7.056506833246754817e-02
7.191919191919191601e-01	-1.616161616161618242e-02	3.100597737129524856e-02
7.333333333333331705e-01	-1.616161616161618242e-02	8.780157760915350065e-03
7.474747474747474030e-01	-1.616161616161618242e-02	6.161694813331215423e-03
7.616161616161616355e-01	-1.616161616161618242e-02	2.677903962527016651e-02
7.757575757575756459e-01	-1.616161616161618242e-02	8.951192817732776807e-02
7.898989898989898784e-01	-1.616161616161618242e-02	1.831686873428026441e-01
8.040404040404041108e-01	-1.616161616161618242e-02	2.289352783788277668e-01
8.181818181818181213e-01	-1.616161616161618242e-02	1.756318795224810214e-01
8.323232323232323537e-01	-1.616161616161618242e-02	8.376790153856898680e-02
8.464646464646463642e-01	-1.616161616161618242e-02	2.622776303557237260e-02
8.606060606060605966e-01	-1.616161616161618242e-02	8.446494606309747771e-03
8.747474747474748291e-01	-1.616161616161618242e-02	1.070806058602732751e-02
8.888888888888888395e-01	-1.616161616161618242e-02	2.391081717725631814e-02
9.030303030303030720e-01	-1.616161616161618242e-02	4.009293401733807216e-02
9.171717171717170825e-01	-1.616161616161618242e-02	4.362329565799456799e-02
9.313131313131313149e-01	-1.616161616161618242e-02	2.957481673279239651e-02
9.454545454545453254e-01	-1.616161616161618242e-02	1.230109958252226764e-02
9.595959595959595578e-01	-1.616161616161618242e-02	3.119367805086836667e-03
9.737373737373737903e-01	-1.616161616161618242e-02	4.811041154829583675e-04
9.878787878787878007e-01	-1.616161616161618242e-02	4.510891735507096417e-05
1.002020202020202033e+00	-1.616161616161618242e-02	2.574425081804714442e-06
1.016161616161616044e+00	-1.616161616161618242e-02	8.979371303671549781e-08
1.030303030303030276e+00	-1.616161616161618242e-02	1.933077464747324743e-09
1.044444444444444509e+00	-1.616161616161618242e-02	2.625493637301686067e-11
1.058585858585858519e+00	-1.616161616161618242e-02	2.346814313612052890e-13
1.072727272727272751e+00	-1.616161616161618242e-02	1.467193207400244494e-15
1.086868686868686762e+00	-1.616161616161618242e-02	6.717792810878710125e-18
1.101010101010100994e+00	-1.616161616161618242e-02	2.225321854516321674e-20
1.115151515151515005e+00	-1.616161616161618242e-02	5.034317403333819731e-23
1.129292929292929237e+00	-1.616161616161618242e-02	7.356418191468228293e-26
1.143434343434343470e+00	-1.616161616161618242e-02	6.712548560319304420e-29
1.157575757575757480e+00	-1.616161616161618242e-02	3.762179382480658189e-32
1.171717171717171713e+00	-1.616161616161618242e-02	1.285748929973224084e-35
1.185858585858585723e+00	-1.616161616161618242e-02	2.671221013499879736e-39
1.199999999999999956e+00	-1.616161616161618242e-02	3.476103062733987266e-43
-2.000000000000000111e-01	-2.020202020202033211e-03	2.693904294161285230e-108
-1.858585858585858619e-01	-2.020202020202033211e-03	2.631545823330384072e-103
-1.717171717171717404e-01	-2.020202020202033211e-03	1.559245953860393862e-98
-1.575757575757575912e-01	-2.020202020202033211e-03	5.603936807756796718e-94
-1.434343434343434420e-01	-2.020202020202033211e-03	1.221649854592955000e-89
-1.292929292929292928e-01	-2.020202020202033211e-03	1.615381781649455087e-85
-1.151515151515151714e-01	-2.020202020202033211e-03	1.295622642006167442e-81
-1.010101010101010222e-01	-2.020202020202033211e-03	6.303140542027449385e-78
-8.686868686868688683e-02	-2.020202020202033211e-03	1.860189634435601372e-74
-7.272727272727275150e-02	-2.020202020202033211e-03	3.414650823371298712e-71
-5.858585858585860229e-02	-2.020202020202033211e-03	2.550590142481521373e-67
-4.444444444444445308e-02	-2.020202020202033211e-03	3.403617946689438241e-62
-3.030303030303033163e-02	-2.020202020202033211e-03	3.205349777501338940e-57
-1.616161616161618242e-02	-2.020202020202033211e-03	1.832256256643771694e-52
-2.020202020202033211e-03	-2.020202020202033211e-03	6.352917136683841241e-48
1.212121212121208824e-02	-2.020202020202033211e-03	1.336088076099115979e-43
2.626262626262623745e-02	-2.020202020202033211e-03	1.704401470757179337e-39
4.040404040404038666e-02	-2.020202020202033211e-03	1.318814237770082595e-35
5.454545454545450811e-02	-2.020202020202033211e-03	6.189709524126808389e-32
6.868686868686868507e-02	-2.020202020202033211e-03	1.762105167150344221e-28
8.282828282828280653e-02	-2.020202020202033211e-03	3.042764183533661341e-25
9.696969696969692798e-02	-2.020202020202033211e-03	3.186982516689624575e-22
1.111111111111111049e-01	-2.020202020202033211e-03	2.024724701070129240e-19
1.252525252525252264e-01	-2.020202020202033211e-03	7.802383797566890960e-17
1.393939393939393478e-01	-2.020202020202033211e-03	1.823743194565962405e-14
1.535353535353535248e-01	-2.020202020202033211e-03	2.585684341691223214e-12
1.676767676767676463e-01	-2.020202020202033211e-03	2.223637165293282233e-10
1.818181818181817677e-01	-2.020202020202033211e-03	1.159932151481420432e-08
1.959595959595959447e-01	-2.020202020202033211e-03	3.670228027493001815e-07
2.101010101010100661e-01	-2.020202020202033211e-03	7.045015803272931947e-06
2.242424242424241876e-01	-2.020202020202033211e-03	8.205709150547941296e-05
2.383838383838383645e-01	-2.020202020202033211e-03	5.804582065526914594e-04
2.525252525252524860e-01	-2.020202020202033211e-03	2.500847374118026975e-03
2.666666666666666075e-01	-2.020202020202033211e-03	6.629309613658824173e-03
2.808080808080807844e-01	-2.020202020202033211e-03	1.127138582548384629e-02
2.949494949494949059e-01	-2.020202020202033211e-03	1.484130124680354580e-02
3.090909090909090273e-01	-2.020202020202033211e-03	2.542120364678874742e-02
3.232323232323231488e-01	-2.020202020202033211e-03	6.253644855756124166e-02
3.373737373737373813e-01	-2.020202020202033211e-03	1.333774738706136331e-01
3.515151515151515027e-01	-2.020202020202033211e-03	2.063395858788258652e-01
3.656565656565656242e-01	-2.020202020202033211e-03	2.503854169950954223e-01
3.797979797979797456e-01	-2.020202020202033211e-03	2.758779837803482793e-01
3.939393939393938671e-01	-2.020202020202033211e-03	2.774376298933315388e-01
4.080808080808079885e-01	-2.020202020202033211e-03	2.361374902992486868e-01
4.222222222222222210e-01	-2.020202020202033211e-03	2.052006923364293745e-01
4.363636363636363424e-01	-2.020202020202033211e-03	2.462582178286701340e-01
4.505050505050504639e-01	-2.020202020202033211e-03	2.996499164581253871e-01
4.646464646464645853e-01	-2.020202020202033211e-03	2.755481686529803187e-01
4.787878787878787068e-01	-2.020202020202033211e-03	2.126803553113439660e-01
4.929292929292928283e-01	-2.020202020202033211e-03	1.791441973522285291e-01
5.070707070707070052e-01	-2.020202020202033211e-03	1.482020363347551217e-01
5.212121212121212377e-01	-2.020202020202033211e-03	9.197901592305714191e-02
5.353535353535352481e-01	-2.020202020202033211e-03	4.461397437187725884e-02
5.494949494949494806e-01	-2.020202020202033211e-03	4.127721038136057674e-02
5.636363636363634910e-01	-2.020202020202033211e-03	8.236244435748034387e-02
5.777777777777777235e-01	-2.020202020202033211e-03	1.357297245038562583e-01
5.919191919191919560e-01	-2.020202020202033211e-03	1.647595538470644494e-01
6.060606060606059664e-01	-2.020202020202033211e-03	1.625915613428610962e-01
6.202020202020201989e-01	-2.020202020202033211e-03	1.313769850160743380e-01
6.343434343434342093e-01	-2.020202020202033211e-03	8.050375523601981109e-02
6.484848484848484418e-01	-2.020202020202033211e-03	4.761281030368440248e-02
6.626262626262624522e-01	-2.020202020202033211e-03	6.351687378826997854e-02
6.767676767676766847e-01	-2.020202020202033211e-03	1.109905211684693860e-01
6.909090909090909172e-01	-2.020202020202033211e-03	1.310036431494946974e-01
7.050505050505049276e-01	-2.020202020202033211e-03	9.470640992335555008e-02
7.191919191919191601e-01	-2.020202020202033211e-03	4.162544689309766871e-02
7.333333333333331705e-01	-2.020202020202033211e-03	1.162805096935929684e-02
7.474747474747474030e-01	-2.020202020202033211e-03	6.590580293153503605e-03
7.616161616161616355e-01	-2.020202020202033211e-03	2.702288561134951611e-02
7.757575757575756459e-01	-2.020202020202033211e-03	9.236564966228399953e-02
7.898989898989898784e-01	-2.020202020202033211e-03	1.953681000495274822e-01
8.040404040404041108e-01	-2.020202020202033211e-03	2.564650428329074416e-01
8.181818181818181213e-01	-2.020202020202033211e-03	2.130089461576838150e-01
8.323232323232323537e-01	-2.020202020202033211e-03	1.170398383283492161e-01
8.464646464646463642e-01	-2.020202020202033211e-03	4.914097688594315505e-02
8.606060606060605966e-01	-2.020202020202033211e-03	2.772241080411665809e-02
8.747474747474748291e-01	-2.020202020202033211e-03	3.806887368734873656e-02
8.888888888888888395e-01	-2.020202020202033211e-03	6.850094686034034763e-02
9.030303030303030720e-01	-2.020202020202033211e-03	1.009566390569431038e-01
9.171717171717170825e-01	-2.020202020202033211e-03	1.033514475454755804e-01
9.313131313131313149e-01	-2.020202020202033211e-03	6.819814187143435902e-02
9.454545454545453254e-01	-2.020202020202033211e-03	2.805104368179381358e-02
9.595959595959595578e-01	-2.020202020202033211e-03	7.094140097854428201e-03
9.737373737373737903e-01	-2.020202020202033211e-03	1.098981330283226076e-03
9.878787878787878007e-01	-2.020202020202033211e-03	1.046534853964523098e-04
1.002020202020202033e+00	-2.020202020202033211e-03	6.208243863873410924e-06
1.016161616161616044e+00	-2.020202020202033211e-03	2.363999361219073164e-07
1.030303030303030276e+00	-2.020202020202033211e-03	6.089224213070185200e-09
1.044444444444444509e+00	-2.020202020202033211e-03	1.126715967000092843e-10
1.058585858585858519e+00	-2.020202020202033211e-03	1.530719824934008177e-12
1.072727272727272751e+00	-2.020202020202033211e-03	1.468387619191045208e-14
1.086868686868686762e+00	-2.020202020202033211e-03	9.350747535511361371e-17
1.101010101010100994e+00	-2.020202020202033211e-03	3.775675807113943766e-19
1.115151515151515005e+00	-2.020202020202033211e-03	9.431799829716572140e-22
1.129292929292929237e+00	-2.020202020202033211e-03	1.441168522333687541e-24
1.143434343434343470e+00	-2.020202020202033211e-03	1.340382042362694604e-27
1.157575757575757480e+00	-2.020202020202033211e-03	7.572595797588064988e-31
1.171717171717171713e+00	-2.020202020202033211e-03	2.596582675593023961e-34
1.185858585858585723e+00	-2.020202020202033211e-03	5.505018156402003828e-38
1.199999999999999956e+00	-2.020202020202033211e-03	1.422740223258488100e-40
-2.000000000000000111e-01	1.212121212121208824e-02	6.782712615726778713e-104
-1.858585858585858619e-01	1.212121212121208824e-02	6.625706448982322995e-99
-1.717171717171717404e-01	1.212121212121208824e-02	3.925869684825797780e-94
-1.575757575757575912e-01	1.212121212121208824e-02	1.410959289314341532e-89
-1.434343434343434420e-01	1.212121212121208824e-02	3.075870177981852492e-85
-1.292929292929292928e-01	1.212121212121208824e-02	4.067208479998824854e-81
-1.151515151515151714e-01	1.212121212121208824e-02	3.262118866296572360e-77
-1.010101010101010222e-01	1.212121212121208824e-02	1.587004083691817967e-73
-8.686868686868688683e-02	1.212121212121208824e-02	4.683076242695972789e-70
-7.272727272727275150e-02	1.212121212121208824e-02	8.382257547164688027e-67
-5.858585858585860229e-02	1.212121212121208824e-02	9.108782162700099300e-64
-4.444444444444445308e-02	1.212121212121208824e-02	7.289284298133170592e-61
-3.030303030303033163e-02	1.212121212121208824e-02	1.245614392492352171e-56
-1.616161616161618242e-02	1.212121212121208824e-02	6.983999754274495046e-52
-2.020202020202033211e-03	1.212121212121208824e-02	2.421337250410165497e-47
1.212121212121208824e-02	1.212121212121208824e-02	5.092335733738797963e-43
2.626262626262623745e-02	1.212121212121208824e-02	6.496117027999796099e-39
4.040404040404038666e-02	1.212121212121208824e-02	5.026498612410119732e-35
5.454545454545450811e-02	1.212121212121208824e-02	2.359131820726498383e-31
6.868686868686868507e-02	1.212121212121208824e-02	6.716047588409343599e-28
8.282828282828280653e-02	1.212121212121208824e-02	1.159712226275658571e-24
9.696969696969692798e-02	1.212121212121208824e-02	1.214679274550647880e-21
1.111111111111111049e-01	1.212121212121208824e-02	7.716989721694011565e-19
1.252525252525252264e-01	1.212121212121208824e-02	2.973782058791115135e-16
1.393939393939393478e-01	1.212121212121208824e-02	6.950974706758994318e-14
1.535353535353535248e-01	1.212121212121208824e-02	9.855024488394592109e-12
1.676767676767676463e-01	1.212121212121208824e-02	8.475151078147596530e-10
1.818181818181817677e-01	1.212121212121208824e-02	4.420965618238621762e-08
1.959595959595959447e-01	1.212121212121208824e-02	1.398888968252157543e-06
2.101010101010100661e-01	1.212121212121208824e-02	2.685283133900964609e-05
2.242424242424241876e-01	1.212121212121208824e-02	3.128101996257008524e-04
2.383838383838383645e-01	1.212121212121208824e-02	2.213669243050050712e-03
2.525252525252524860e-01	1.212121212121208824e-02	9.548907502006924453e-03
2.666666666666666075e-01	1.212121212121208824e-02	2.538536285578523247e-02
2.808080808080807844e-01	1.212121212121208824e-02	4.314200979496688598e-02
2.949494949494949059e-01	1.212121212121208824e-02	5.292379741201600624e-02
3.090909090909090273e-01	1.212121212121208824e-02	6.450858309346939323e-02
3.232323232323231488e-01	1.212121212121208824e-02	1.063388558522392613e-01
3.373737373737373813e-01	1.212121212121208824e-02	1.937673781723524002e-01
3.515151515151515027e-01	1.212121212121208824e-02	2.983953877661984500e-01
3.656565656565656242e-01	1.212121212121208824e-02	3.777404580489056030e-01
3.797979797979797456e-01	1.212121212121208824e-02	4.254637257687370888e-01
3.939393939393938671e-01	1.212121212121208824e-02	4.303059008206729930e-01
4.080808080808079885e-01	1.212121212121208824e-02	3.706870318180905399e-01
4.222222222222222210e-01	1.212121212121208824e-02	2.984327083610613940e-01
4.363636363636363424e-01	1.212121212121208824e-02	2.896802502324191120e-01
4.505050505050504639e-01	1.212121212121208824e-02	3.118737938831268597e-01
4.646464646464645853e-01	1.212121212121208824e-02	2.897800241749127204e-01
4.787878787878787068e-01	1.212121212121208824e-02	2.540406206056599059e-01
4.929292929292928283e-01	1.212121212121208824e-02	2.560032937316361057e-01
5.070707070707070052e-01	1.212121212121208824e-02	2.440600205357957575e-01
5.212121212121212377e-01	1.212121212121208824e-02	1.712473927968793108e-01
5.353535353535352481e-01	1.212121212121208824e-02	9.225658162483557634e-02
5.494949494949494806e-01	1.212121212121208824e-02	8.212615132642978044e-02
5.636363636363634910e-01	1.212121212121208824e-02	1.511579367189463952e-01
5.777777777777777235e-01	1.212121212121208824e-02	2.296554460711685286e-01
5.919191919191919560e-01	1.212121212121208824e-02	2.348717580446458009e-01
6.060606060606059664e-01	1.212121212121208824e-02	1.755300474165231994e-01
6.202020202020201989e-01	1.212121212121208824e-02	1.118385218123440772e-01
6.343434343434342093e-01	1.212121212121208824e-02	6.620659479952950566e-02
6.484848484848484418e-01	1.212121212121208824e-02	4.363372976026412553e-02
6.626262626262624522e-01	1.212121212121208824e-02	5.586250306061470161e-02
6.767676767676766847e-01	1.212121212121208824e-02	9.225852260970403285e-02
6.909090909090909172e-01	1.212121212121208824e-02	1.075004725863669408e-01
7.050505050505049276e-01	1.212121212121208824e-02	7.773868494277980101e-02
7.191919191919191601e-01	1.212121212121208824e-02	3.458221434253139215e-02
7.333333333333331705e-01	1.212121212121208824e-02	1.008784820267804097e-02
7.474747474747474030e-01	1.212121212121208824e-02	5.266487499279197231e-03
7.616161616161616355e-01	1.212121212121208824e-02	1.965900879545028068e-02
7.757575757575756459e-01	1.212121212121208824e-02	7.006882156973066877e-02
7.898989898989898784e-01	1.212121212121208824e-02	1.605006661558309733e-01
8.040404040404041108e-01	1.212121212121208824e-02	2.386671796378244947e-01
8.181818181818181213e-01	1.212121212121208824e-02	2.397293771695935272e-01
8.323232323232323537e-01	1.212121212121208824e-02	1.737663476917109540e-01
8.464646464646463642e-01	1.212121212121208824e-02	1.063583939739231876e-01
8.606060606060605966e-01	1.212121212121208824e-02	8.280395965190023855e-02
8.747474747474748291e-01	1.212121212121208824e-02	1.037444313071532176e-01
8.888888888888888395e-01	1.212121212121208824e-02	1.449384195773885664e-01
9.030303030303030720e-01	1.212121212121208824e-02	1.743204089574437732e-01
9.171717171717170825e-01	1.212121212121208824e-02	1.585153519354536855e-01
9.313131313131313149e-01	1.212121212121208824e-02	9.888436715676184041e-02
9.454545454545453254e-01	1.212121212121208824e-02	3.994546802334655172e-02
9.595959595959595578e-01	1.212121212121208824e-02	1.022198626592544374e-02
9.737373737373737903e-01	1.212121212121208824e-02	1.667409557204682473e-03
9.878787878787878007e-01	1.212121212121208824e-02	1.793899363369739249e-04
1.002020202020202033e+00	1.212121212121208824e-02	1.347946960662488536e-05
1.016161616161616044e+00	1.212121212121208824e-02	7.415941283463230831e-07
1.030303030303030276e+00	1.212121212121208824e-02	2.961364230435575094e-08
1.044444444444444509e+00	1.212121212121208824e-02	8.111246034360444736e-10
1.058585858585858519e+00	1.212121212121208824e-02	1.439438261770655851e-11
1.072727272727272751e+00	1.212121212121208824e-02	1.597680071450062623e-13
1.086868686868686762e+00	1.212121212121208824e-02	1.090020357266136115e-15
1.101010101010100994e+00	1.212121212121208824e-02	4.536071826716503863e-18
1.115151515151515005e+00	1.212121212121208824e-02	1.147640259059037757e-20
1.129292929292929237e+00	1.212121212121208824e-02	1.762873484040282894e-23
1.143434343434343470e+00	1.212121212121208824e-02	1.643168035688147439e-26
1.157575757575757480e+00	1.212121212121208824e-02	9.291645267571848497e-30
1.171717171717171713e+00	1.212121212121208824e-02	3.223837817320537602e-33
1.185858585858585723e+00	1.212121212121208824e-02	8.595748683603839522e-36
1.199999999999999956e+00	1.212121212121208824e-02	1.039376837192822228e-36
-2.000000000000000111e-01	2.626262626262623745e-02	1.035856474289053283e-99
-1.858585858585858619e-01	2.626262626262623745e-02	1.011878478531302210e-94
-1.717171717171717404e-01	2.626262626262623745e-02	5.995591676422272217e-90
-1.575757575757575912e-01	2.626262626262623745e-02	2.154818282298538784e-85
-1.434343434343434420e-01	2.626262626262623745e-02	4.697471673128866615e-81
-1.292929292929292928e-01	2.626262626262623745e-02	6.211444410192585294e-77
-1.151515151515151714e-01	2.626262626262623745e-02	4.981910835670056395e-73
-1.010101010101010222e-01	2.626262626262623745e-02	2.423674048770241650e-69
-8.686868686868688683e-02	2.626262626262623745e-02	7.151998087678244593e-66
-7.272727272727275150e-02	2.626262626262623745e-02	1.280134144633083571e-62
-5.858585858585860229e-02	2.626262626262623745e-02	1.389819970619482437e-59
-4.444444444444445308e-02	2.626262626262623745e-02	9.152729537532316241e-57
-3.030303030303033163e-02	2.626262626262623745e-02	3.684100517174059521e-54
-1.616161616161618242e-02	2.626262626262623745e-02	2.500213422157064550e-51
-2.020202020202033211e-03	2.626262626262623745e-02	5.610747805371048817e-47
1.212121212121208824e-02	2.626262626262623745e-02	1.177275666370249796e-42
2.626262626262623745e-02	2.626262626262623745e-02	1.501795220659978593e-38
4.040404040404038666e-02	2.626262626262623745e-02	1.162043612248837881e-34
5.454545454545450811e-02	2.626262626262623745e-02	5.453923860263378384e-31
6.868686868686868507e-02	2.626262626262623745e-02	1.552639493952083204e-27
8.282828282828280653e-02	2.626262626262623745e-02	2.681063515690540471e-24
9.696969696969692798e-02	2.626262626262623745e-02	2.808138296268113641e-21
1.111111111111111049e-01	2.626262626262623745e-02	1.784040864529511008e-18
1.252525252525252264e-01	2.626262626262623745e-02	6.874894217731290276e-16
1.393939393939393478e-01	2.626262626262623745e-02	1.606951305665979873e-13
1.535353535353535248e-01	2.626262626262623745e-02	2.278321290729689085e-11
1.676767676767676463e-01	2.626262626262623745e-02	1.959320201950802360e-09
1.818181818181817677e-01	2.626262626262623745e-02	1.022062670284437878e-07
1.959595959595959447e-01	2.626262626262623745e-02	3.234082364596269755e-06
2.101010101010100661e-01	2.626262626262623745e-02	6.208426049251690416e-05
2.242424242424241876e-01	2.626262626262623745e-02	7.233488217185372491e-04
2.383838383838383645e-01	2.626262626262623745e-02	5.121798214741308392e-03
2.525252525252524860e-01	2.626262626262623745e-02	2.213333028577015721e-02
2.666666666666666075e-01	2.626262626262623745e-02	5.917694702592683070e-02
2.808080808080807844e-01	2.626262626262623745e-02	1.022124020164884711e-01
2.949494949494949059e-01	2.626262626262623745e-02	1.290634557659226800e-01
3.090909090909090273e-01	2.626262626262623745e-02	1.532585761797463086e-01
3.232323232323231488e-01	2.626262626262623745e-02	2.120423911714346965e-01
3.373737373737373813e-01	2.626262626262623745e-02	3.196905511351439966e-01
3.515151515151515027e-01	2.626262626262623745e-02	4.409358871926282175e-01
3.656565656565656242e-01	2.626262626262623745e-02	5.252157093796810949e-01
3.797979797979797456e-01	2.626262626262623745e-02	5.772944736005310995e-01
3.939393939393938671e-01	2.626262626262623745e-02	6.011249093725180570e-01
4.080808080808079885e-01	2.626262626262623745e-02	5.501034601445714545e-01
4.222222222222222210e-01	2.626262626262623745e-02	4.433470523021070253e-01
4.363636363636363424e-01	2.626262626262623745e-02	3.769185324061707365e-01
4.505050505050504639e-01	2.626262626262623745e-02	3.727191936178040343e-01
4.646464646464645853e-01	2.626262626262623745e-02	3.807333140756205547e-01
4.787878787878787068e-01	2.626262626262623745e-02	4.117956257602920500e-01
4.929292929292928283e-01	2.626262626262623745e-02	4.755711301693298920e-01
5.070707070707070052e-01	2.626262626262623745e-02	4.681260895580267589e-01
5.212121212121212377e-01	2.626262626262623745e-02	3.298769505858502593e-01
5.353535353535352481e-01	2.626262626262623745e-02	1.704763641808932917e-01
5.494949494949494806e-01	2.626262626262623745e-02	1.166061236393101386e-01
5.636363636363634910e-01	2.626262626262623745e-02	1.782006183073101824e-01
5.777777777777777235e-01	2.626262626262623745e-02	2.578186298465218740e-01
5.919191919191919560e-01	2.626262626262623745e-02	2.529576014413896234e-01
6.060606060606059664e-01	2.626262626262623745e-02	1.826725916177660558e-01
6.202020202020201989e-01	2.626262626262623745e-02	1.276765538593205018e-01
6.343434343434342093e-01	2.626262626262623745e-02	9.779009259651084973e-02
6.484848484848484418e-01	2.626262626262623745e-02	6.936632178309978802e-02
6.626262626262624522e-01	2.626262626262623745e-02	5.251993706843829934e-02
6.767676767676766847e-01	2.626262626262623745e-02	5.666903565601580373e-02
6.909090909090909172e-01	2.626262626262623745e-02	5.951870208019929137e-02
7.050505050505049276e-01	2.626262626262623745e-02	4.406783837179880509e-02
7.191919191919191601e-01	2.626262626262623745e-02	2.324009657200355392e-02
7.333333333333331705e-01	2.626262626262623745e-02	1.090671155716794495e-02
7.474747474747474030e-01	2.626262626262623745e-02	7.025475431597732155e-03
7.616161616161616355e-01	2.626262626262623745e-02	1.493797620287846614e-02
7.757575757575756459e-01	2.626262626262623745e-02	5.231713245834578030e-02
7.898989898989898784e-01	2.626262626262623745e-02	1.364571685019137781e-01
8.040404040404041108e-01	2.626262626262623745e-02	2.447397109074476718e-01
8.181818181818181213e-01	2.626262626262623745e-02	3.071487045623385592e-01
8.323232323232323537e-01	2.626262626262623745e-02	2.795817112438183649e-01
8.464646464646463642e-01	2.626262626262623745e-02	2.088045505212885178e-01
8.606060606060605966e-01	2.626262626262623745e-02	1.779444426292451087e-01
8.747474747474748291e-01	2.626262626262623745e-02	2.027484649038950870e-01
8.888888888888888395e-01	2.626262626262623745e-02	2.312581316805031872e-01
9.030303030303030720e-01	2.626262626262623745e-02	2.213523378679145559e-01
9.171717171717170825e-01	2.626262626262623745e-02	1.688871366572314014e-01
9.313131313131313149e-01	2.626262626262623745e-02	9.705341411237904115e-02
9.454545454545453254e-01	2.626262626262623745e-02	4.003770254657537664e-02
9.595959595959595578e-01	2.626262626262623745e-02	1.182015974879919475e-02
9.737373737373737903e-01	2.626262626262623745e-02	2.574990690872591866e-03
9.878787878787878007e-01	2.626262626262623745e-02	4.179157173842264444e-04
1.002020202020202033e+00	2.626262626262623745e-02	4.833553020500067608e-05
1.016161616161616044e+00	2.626262626262623745e-02	3.731118417676317212e-06
1.030303030303030276e+00	2.626262626262623745e-02	1.831116648927061591e-07
1.044444444444444509e+00	2.626262626262623745e-02	5.566269449432585410e-09
1.058585858585858519e+00	2.626262626262623745e-02	1.035508360558808179e-10
1.072727272727272751e+00	2.626262626262623745e-02	1.172812260903931604e-12
1.086868686868686762e+00	2.626262626262623745e-02	8.069444113506988124e-15
1.101010101010100994e+00	2.626262626262623745e-02	3.369826499205993219e-17
1.115151515151515005e+00	2.626262626262623745e-02	8.538055433756365902e-20
1.129292929292929237e+00	2.626262626262623745e-02	1.312295306658187444e-22
1.143434343434343470e+00	2.626262626262623745e-02	1.223491606207871590e-25
1.157575757575757480e+00	2.626262626262623745e-02	6.967060301688960474e-29
1.171717171717171713e+00	2.626262626262623745e-02	1.946496545120460794e-31
1.185858585858585723e+00	2.626262626262623745e-02	3.692202895804890082e-32
1.199999999999999956e+00	2.626262626262623745e-02	4.836693703820502761e-33
-2.000000000000000111e-01	4.040404040404038666e-02	2.125821900134796160e-76
-1.858585858585858619e-01	4.040404040404038666e-02	9.373449462388514336e-91
-1.717171717171717404e-01	4.040404040404038666e-02	5.553964904722111434e-86
-1.575757575757575912e-01	4.040404040404038666e-02	1.996097426548036727e-81
-1.434343434343434420e-01	4.040404040404038666e-02	4.351462578093975174e-77
-1.292929292929292928e-01	4.040404040404038666e-02	5.753918232541634488e-73
-1.151515151515151714e-01	4.040404040404038666e-02	4.614950355704899270e-69
-1.010101010101010222e-01	4.040404040404038666e-02	2.245149658922040287e-65
-8.686868686868688683e-02	4.040404040404038666e-02	6.625192061311935793e-62
-7.272727272727275150e-02	4.040404040404038666e-02	1.185841280085543799e-58
-5.858585858585860229e-02	4.040404040404038666e-02	1.287447625867030166e-55
-4.444444444444445308e-02	4.040404040404038666e-02	8.478274896612967191e-53
-3.030303030303033163e-02	4.040404040404038666e-02	3.386576073248304207e-50
-1.616161616161618242e-02	4.040404040404038666e-02	8.207443312156803476e-48
-2.020202020202033211e-03	4.040404040404038666e-02	1.284338377090309805e-45
1.212121212121208824e-02	4.040404040404038666e-02	1.758333340634685495e-42
2.626262626262623745e-02	4.040404040404038666e-02	2.106504967751047431e-38
4.040404040404038666e-02	4.040404040404038666e-02	1.629501999774432537e-34
5.454545454545450811e-02	4.040404040404038666e-02	7.647879918875467764e-31
6.868686868686868507e-02	4.040404040404038666e-02	2.177221705629090780e-27
8.282828282828280653e-02	4.040404040404038666e-02	3.759578742208485702e-24
9.696969696969692798e-02	4.040404040404038666e-02	3.937772792064110590e-21
1.111111111111111049e-01	4.040404040404038666e-02	2.501710600988650956e-18
1.252525252525252264e-01	4.040404040404038666e-02	9.640475176594777078e-16
1.393939393939393478e-01	4.040404040404038666e-02	2.253386284381362969e-13
1.535353535353535248e-01	4.040404040404038666e-02	3.194836784187153188e-11
1.676767676767676463e-01	4.040404040404038666e-02	2.747518089932438381e-09
1.818181818181817677e-01	4.040404040404038666e-02	1.433236034447656014e-07
1.959595959595959447e-01	4.040404040404038666e-02	4.535283568670892568e-06
2.101010101010100661e-01	4.040404040404038666e-02	8.707120012664750646e-05
2.242424242424241876e-01	4.040404040404038666e-02	1.014763074614507404e-03
2.383838383838383645e-01	4.040404040404038666e-02	7.191815510944687441e-03
2.525252525252524860e-01	4.040404040404038666e-02	3.117331055935862114e-02
2.666666666666666075e-01	4.040404040404038666e-02	8.419867338889917840e-02
2.808080808080807844e-01	4.040404040404038666e-02	1.502499329697798702e-01
2.949494949494949059e-01	4.040404040404038666e-02	2.063968782939854807e-01
3.090909090909090273e-01	4.040404040404038666e-02	2.758871584668944332e-01
3.232323232323231488e-01	4.040404040404038666e-02	3.930807490844746566e-01
3.373737373737373813e-01	4.040404040404038666e-02	5.419575709931430119e-01
3.515151515151515027e-01	4.040404040404038666e-02	6.554878659010376918e-01
3.656565656565656242e-01	4.040404040404038666e-02	6.865616529892007991e-01
3.797979797979797456e-01	4.040404040404038666e-02	6.944891512520214860e-01
3.939393939393938671e-01	4.040404040404038666e-02	7.248063540139230154e-01
4.080808080808079885e-01	4.040404040404038666e-02	6.931781538536063714e-01
4.222222222222222210e-01	4.040404040404038666e-02	5.657823893096316503e-01
4.363636363636363424e-01	4.040404040404038666e-02	4.540183299412621776e-01
4.505050505050504639e-01	4.040404040404038666e-02	4.379615338009707481e-01
4.646464646464645853e-01	4.040404040404038666e-02	4.934329321921413491e-01
4.787878787878787068e-01	4.040404040404038666e-02	5.998544783603176889e-01
4.929292929292928283e-01	4.040404040404038666e-02	7.076934814631382631e-01
5.070707070707070052e-01	4.040404040404038666e-02	6.719951813044328093e-01
5.212121212121212377e-01	4.040404040404038666e-02	4.567269517733826834e-01
5.353535353535352481e-01	4.040404040404038666e-02	2.284089011385148915e-01
5.494949494949494806e-01	4.040404040404038666e-02	1.282001940789890271e-01
5.636363636363634910e-01	4.040404040404038666e-02	1.460250310236820559e-01
5.777777777777777235e-01	4.040404040404038666e-02	1.920039378640825412e-01
5.919191919191919560e-01	4.040404040404038666e-02	1.967727962439393408e-01
6.060606060606059664e-01	4.040404040404038666e-02	1.826290013312492910e-01
6.202020202020201989e-01	4.040404040404038666e-02	1.927757114305653496e-01
6.343434343434342093e-01	4.040404040404038666e-02	1.917013874314381916e-01
6.484848484848484418e-01	4.040404040404038666e-02	1.431881165517147891e-01
6.626262626262624522e-01	4.040404040404038666e-02	8.623668584815474825e-02
6.767676767676766847e-01	4.040404040404038666e-02	5.954901715713075555e-02
6.909090909090909172e-01	4.040404040404038666e-02	5.214076469938067754e-02
7.050505050505049276e-01	4.040404040404038666e-02	4.664680603702341805e-02
7.191919191919191601e-01	4.040404040404038666e-02	4.183672708212783642e-02
7.333333333333331705e-01	4.040404040404038666e-02	3.508333032978848409e-02
7.474747474747474030e-01	4.040404040404038666e-02	2.448932457602807228e-02
7.616161616161616355e-01	4.040404040404038666e-02	2.424303850960462386e-02
7.757575757575756459e-01	4.040404040404038666e-02	6.144111463012043306e-02
7.898989898989898784e-01	4.040404040404038666e-02	1.600392086810521197e-01
8.040404040404041108e-01	4.040404040404038666e-02	3.033518486712700191e-01
8.181818181818181213e-01	4.040404040404038666e-02	4.066795264896105322e-01
8.323232323232323537e-01	4.040404040404038666e-02	3.920082345046736472e-01
8.464646464646463642e-01	4.040404040404038666e-02	3.044002236361953440e-01
8.606060606060605966e-01	4.040404040404038666e-02	2.583018163289473312e-01
8.747474747474748291e-01	4.040404040404038666e-02	2.722065431941333435e-01
8.888888888888888395e-01	4.040404040404038666e-02	2.700175306148514531e-01
9.030303030303030720e-01	4.040404040404038666e-02	2.154963629230765565e-01
9.171717171717170825e-01	4.040404040404038666e-02	1.419192795354857761e-01
9.313131313131313149e-01	4.040404040404038666e-02	8.369360702970096710e-02
9.454545454545453254e-01	4.040404040404038666e-02	4.525494100702413813e-02
9.595959595959595578e-01	4.040404040404038666e-02	2.035740320846422466e-02
9.737373737373737903e-01	4.040404040404038666e-02	6.633830580497723090e-03
9.878787878787878007e-01	4.040404040404038666e-02	1.424153208132726382e-03
1.002020202020202033e+00	4.040404040404038666e-02	1.921191378996516398e-04
1.016161616161616044e+00	4.040404040404038666e-02	1.595255880307575112e-05
1.030303030303030276e+00	4.040404040404038666e-02	8.083245818233658631e-07
1.044444444444444509e+00	4.040404040404038666e-02	2.490530690805319608e-08
1.058585858585858519e+00	4.040404040404038666e-02	4.659232949843333809e-10
1.072727272727272751e+00	4.040404040404038666e-02	5.289238136552484322e-12
1.086868686868686762e+00	4.040404040404038666e-02	3.642681314662557824e-14
1.101010101010100994e+00	4.040404040404038666e-02	1.521790070349391534e-16
1.115151515151515005e+00	4.040404040404038666e-02	3.856344436970192672e-19
1.129292929292929237e+00	4.040404040404038666e-02	5.927597865252214950e-22
1.143434343434343470e+00	4.040404040404038666e-02	5.549642216839600055e-25
1.157575757575757480e+00	4.040404040404038666e-02	1.667405894153943144e-27
1.171717171717171713e+00	4.040404040404038666e-02	4.825731972335714543e-28
1.185858585858585723e+00	4.040404040404038666e-02	1.042108506740010425e-28
1.199999999999999956e+00	4.040404040404038666e-02	1.365318294940473205e-29
-2.000000000000000111e-01	5.454545454545450811e-02	1.748747502824212567e-71
-1.858585858585858619e-01	5.454545454545450811e-02	8.451025186101621035e-69
-1.717171717171717404e-01	5.454545454545450811e-02	4.833233844983934849e-66
-1.575757575757575912e-01	5.454545454545450811e-02	1.121573482157752905e-77
-1.434343434343434420e-01	5.454545454545450811e-02	2.445013440367180272e-73
-1.292929292929292928e-01	5.454545454545450811e-02	3.233029621847351446e-69
-1.151515151515151714e-01	5.454545454545450811e-02	2.593062779197236754e-65
-1.010101010101010222e-01	5.454545454545450811e-02	1.261511731557772270e-61
-8.686868686868688683e-02	5.454545454545450811e-02	3.722583693231405476e-58
-7.272727272727275150e-02	5.454545454545450811e-02	6.663042174704806247e-55
-5.858585858585860229e-02	5.454545454545450811e-02	7.233951096754256761e-52
-4.444444444444445308e-02	5.454545454545450811e-02	4.763799664496273263e-49
-3.030303030303033163e-02	5.454545454545450811e-02	1.902857759211584043e-46
-1.616161616161618242e-02	5.454545454545450811e-02	4.610352118844409931e-44
-2.020202020202033211e-03	5.454545454545450811e-02	6.775495195154937590e-42
1.212121212121208824e-02	5.454545454545450811e-02	6.053729620975346669e-40
2.626262626262623745e-02	5.454545454545450811e-02	5.056893100030215949e-38
4.040404040404038666e-02	5.454545454545450811e-02	1.396727752490042600e-34
5.454545454545450811e-02	5.454545454545450811e-02	6.505335774520070256e-31
6.868686868686868507e-02	5.454545454545450811e-02	1.851900462454906829e-27
8.282828282828280653e-02	5.454545454545450811e-02	3.197827391309187047e-24
9.696969696969692798e-02	5.454545454545450811e-02	3.349407008358685505e-21
1.111111111111111049e-01	5.454545454545450811e-02	2.127925719711347932e-18
1.252525252525252264e-01	5.454545454545450811e-02	8.200132273471332494e-16
1.393939393939393478e-01	5.454545454545450811e-02	1.916746608989494352e-13
1.535353535353535248e-01	5.454545454545450811e-02	2.717606208415874974e-11
1.676767676767676463e-01	5.454545454545450811e-02	2.337187684415614059e-09
1.818181818181817677e-01	5.454545454545450811e-02	1.219267559033581122e-07
1.959595959595959447e-01	5.454545454545450811e-02	3.858748292332043114e-06
2.101010101010100661e-01	5.454545454545450811e-02	7.410757934710859027e-05
2.242424242424241876e-01	5.454545454545450811e-02	8.644586157049593709e-04
2.383838383838383645e-01	5.454545454545450811e-02	6.142746329526343856e-03
2.525252525252524860e-01	5.454545454545450811e-02	2.684610121810316816e-02
2.666666666666666075e-01	5.454545454545450811e-02	7.445800030271795822e-02
2.808080808080807844e-01	5.454545454545450811e-02	1.439346222381051588e-01
2.949494949494949059e-01	5.454545454545450811e-02	2.365685330193485481e-01
3.090909090909090273e-01	5.454545454545450811e-02	3.907114570571029732e-01
3.232323232323231488e-01	5.454545454545450811e-02	6.123403452596049013e-01
3.373737373737373813e-01	5.454545454545450811e-02	8.221969308548070510e-01
3.515151515151515027e-01	5.454545454545450811e-02	9.213221826390910474e-01
3.656565656565656242e-01	5.454545454545450811e-02	8.897974182571554147e-01
3.797979797979797456e-01	5.454545454545450811e-02	8.291839227811325097e-01
3.939393939393938671e-01	5.454545454545450811e-02	8.082706685142179159e-01
4.080808080808079885e-01	5.454545454545450811e-02	7.431589436962428019e-01
4.222222222222222210e-01	5.454545454545450811e-02	5.870919616209806513e-01
4.363636363636363424e-01	5.454545454545450811e-02	4.488765611404891831e-01
4.505050505050504639e-01	5.454545454545450811e-02	4.277495679824052655e-01
4.646464646464645853e-01	5.454545454545450811e-02	5.115919741969272572e-01
4.787878787878787068e-01	5.454545454545450811e-02	6.470859316399641958e-01
4.929292929292928283e-01	5.454545454545450811e-02	7.389563224184625412e-01
5.070707070707070052e-01	5.454545454545450811e-02	6.595319215227177789e-01
5.212121212121212377e-01	5.454545454545450811e-02	4.316062076629862410e-01
5.353535353535352481e-01	5.454545454545450811e-02	2.278024143150889635e-01
5.494949494949494806e-01	5.454545454545450811e-02	1.380324642321697493e-01
5.636363636363634910e-01	5.454545454545450811e-02	1.208184911181969245e-01
5.777777777777777235e-01	5.454545454545450811e-02	1.255185566866427183e-01
5.919191919191919560e-01	5.454545454545450811e-02	1.454073908494415979e-01
6.060606060606059664e-01	5.454545454545450811e-02	1.996397584260130031e-01
6.202020202020201989e-01	5.454545454545450811e-02	2.718846091086757344e-01
6.343434343434342093e-01	5.454545454545450811e-02	2.877343838647300478e-01
6.484848484848484418e-01	5.454545454545450811e-02	2.239832348640273252e-01
6.626262626262624522e-01	5.454545454545450811e-02	1.548679715869951679e-01
6.767676767676766847e-01	5.454545454545450811e-02	1.312306823835684699e-01
6.909090909090909172e-01	5.454545454545450811e-02	1.321361732630915442e-01
7.050505050505049276e-01	5.454545454545450811e-02	1.347984586981470778e-01
7.191919191919191601e-01	5.454545454545450811e-02	1.344532721331308800e-01
7.333333333333331705e-01	5.454545454545450811e-02	1.160043145018642419e-01
7.474747474747474030e-01	5.454545454545450811e-02	7.716573031939968907e-02
7.616161616161616355e-01	5.454545454545450811e-02	5.561138110398541889e-02
7.757575757575756459e-01	5.454545454545450811e-02	9.563958028403519995e-02
7.898989898989898784e-01	5.454545454545450811e-02	2.139873950622644683e-01
8.040404040404041108e-01	5.454545454545450811e-02	3.727561804262513601e-01
8.181818181818181213e-01	5.454545454545450811e-02	4.706992207650722015e-01
8.323232323232323537e-01	5.454545454545450811e-02	4.340987580070997942e-01
8.464646464646463642e-01	5.454545454545450811e-02	3.291056701709443866e-01
8.606060606060605966e-01	5.454545454545450811e-02	2.752891096923391068e-01
8.747474747474748291e-01	5.454545454545450811e-02	2.711094952506016842e-01
8.888888888888888395e-01	5.454545454545450811e-02	2.380015856165954014e-01
9.030303030303030720e-01	5.454545454545450811e-02	1.685629493903004483e-01
9.171717171717170825e-01	5.454545454545450811e-02	1.159535132653484180e-01
9.313131313131313149e-01	5.454545454545450811e-02	9.662468922223933776e-02
9.454545454545453254e-01	5.454545454545450811e-02	7.812933734324507828e-02
9.595959595959595578e-01	5.454545454545450811e-02	4.519322349588932725e-02
9.737373737373737903e-01	5.454545454545450811e-02	1.661806690249954463e-02
9.878787878787878007e-01	5.454545454545450811e-02	3.759543290635584348e-03
1.002020202020202033e+00	5.454545454545450811e-02	5.184012421517364194e-04
1.016161616161616044e+00	5.454545454545450811e-02	4.343634580466472440e-05
1.030303030303030276e+00	5.454545454545450811e-02	2.209131512536700101e-06
1.044444444444444509e+00	5.454545454545450811e-02	6.816920421504283736e-08
1.058585858585858519e+00	5.454545454545450811e-02	1.276087570813451499e-09
1.072727272727272751e+00	5.454545454545450811e-02	1.449001363164927565e-11
1.086868686868686762e+00	5.454545454545450811e-02	9.980241213761820742e-14
1.101010101010100994e+00	5.454545454545450811e-02	4.169578720968823778e-16
1.115151515151515005e+00	5.454545454545450811e-02	1.056625642012705279e-18
1.129292929292929237e+00	5.454545454545450811e-02	1.628224183662067878e-21
1.143434343434343470e+00	5.454545454545450811e-02	5.465746268549664662e-24
1.157575757575757480e+00	5.454545454545450811e-02	2.320684244382343318e-24
1.171717171717171713e+00	5.454545454545450811e-02	8.260895920466375318e-25
1.185858585858585723e+00	5.454545454545450811e-02	1.784321641985435771e-25
1.199999999999999956e+00	5.454545454545450811e-02	2.337729215573989358e-26
-2.000000000000000111e-01	6.868686868686868507e-02	1.596821516347457882e-66
-1.858585858585858619e-01	6.868686868686868507e-02	2.791065575853700880e-64
-1.717171717171717404e-01	6.868686868686868507e-02	1.406311296208385303e-61
-1.575757575757575912e-01	6.868686868686868507e-02	5.016046451607784314e-59
-1.434343434343434420e-01	6.868686868686868507e-02	8.333014993967598503e-70
-1.292929292929292928e-01	6.868686868686868507e-02	1.101870602018020911e-65
-1.151515151515151714e-01	6.868686868686868507e-02	8.837591917738287884e-62
-1.010101010101010222e-01	6.868686868686868507e-02	4.299443103493932122e-58
-8.686868686868688683e-02	6.868686868686868507e-02	1.268718822557324514e-54
-7.272727272727275150e-02	6.868686868686868507e-02	2.270876283563094471e-51
-5.858585858585860229e-02	6.868686868686868507e-02	2.465451598728619656e-48
-4.444444444444445308e-02	6.868686868686868507e-02	1.623582650952506407e-45
-3.030303030303033163e-02	6.868686868686868507e-02	6.485257696445641660e-43
-1.616161616161618242e-02	6.868686868686868507e-02	1.571285090457151630e-40
-2.020202020202033211e-03	6.868686868686868507e-02	2.309179362623871204e-38
1.212121212121208824e-02	6.868686868686868507e-02	2.058427136843932910e-36
2.626262626262623745e-02	6.868686868686868507e-02	1.113075797100717237e-34
4.040404040404038666e-02	6.868686868686868507e-02	3.721818558383597882e-33
5.454545454545450811e-02	6.868686868686868507e-02	4.085053938092825312e-31
6.868686868686868507e-02	6.868686868686868507e-02	9.570536287164427337e-28
8.282828282828280653e-02	6.868686868686868507e-02	1.651119024426861155e-24
9.696969696969692798e-02	6.868686868686868507e-02	1.729435593327980616e-21
1.111111111111111049e-01	6.868686868686868507e-02	1.098814655949352802e-18
1.252525252525252264e-01	6.868686868686868507e-02	4.234883315954286903e-16
1.393939393939393478e-01	6.868686868686868507e-02	9.901405145176469470e-14
1.535353535353535248e-01	6.868686868686868507e-02	1.404328713914650179e-11
1.676767676767676463e-01	6.868686868686868507e-02	1.208409052418124665e-09
1.818181818181817677e-01	6.868686868686868507e-02	6.309744499952576615e-08
1.959595959595959447e-01	6.868686868686868507e-02	2.000116665426320488e-06
2.101010101010100661e-01	6.868686868686868507e-02	3.853221838190890004e-05
2.242424242424241876e-01	6.868686868686868507e-02	4.525046927401836332e-04
2.383838383838383645e-01	6.868686868686868507e-02	3.267462237478149182e-03
2.525252525252524860e-01	6.868686868686868507e-02	1.488355877265929578e-02
2.666666666666666075e-01	6.868686868686868507e-02	4.595352683934406796e-02
2.808080808080807844e-01	6.868686868686868507e-02	1.122512689126583252e-01
2.949494949494949059e-01	6.868686868686868507e-02	2.540823457351731873e-01
3.090909090909090273e-01	6.868686868686868507e-02	5.205812028161637128e-01
3.232323232323231488e-01	6.868686868686868507e-02	8.662285102858217067e-01
3.373737373737373813e-01	6.868686868686868507e-02	1.142984970906591347e+00
3.515151515151515027e-01	6.868686868686868507e-02	1.255750963830491784e+00
3.656565656565656242e-01	6.868686868686868507e-02	1.227082883010302217e+00
3.797979797979797456e-01	6.868686868686868507e-02	1.128117170101968547e+00
3.939393939393938671e-01	6.868686868686868507e-02	9.949986265449455303e-01
4.080808080808079885e-01	6.868686868686868507e-02	8.103142740391332532e-01
4.222222222222222210e-01	6.868686868686868507e-02	5.889818751194085822e-01
4.363636363636363424e-01	6.868686868686868507e-02	4.152541684347209605e-01
4.505050505050504639e-01	6.868686868686868507e-02	3.606299728303710150e-01
4.646464646464645853e-01	6.868686868686868507e-02	4.217312127364450935e-01
4.787878787878787068e-01	6.868686868686868507e-02	5.283838598102146289e-01
4.929292929292928283e-01	6.868686868686868507e-02	5.678383953061711953e-01
5.070707070707070052e-01	6.868686868686868507e-02	4.683060571709024011e-01
5.212121212121212377e-01	6.868686868686868507e-02	3.015970021670565937e-01
5.353535353535352481e-01	6.868686868686868507e-02	1.951210533481337328e-01
5.494949494949494806e-01	6.868686868686868507e-02	1.651289165377403945e-01
5.636363636363634910e-01	6.868686868686868507e-02	1.496262162603575474e-01
5.777777777777777235e-01	6.868686868686868507e-02	1.419124100398423960e-01
5.919191919191919560e-01	6.868686868686868507e-02	1.848433970549737126e-01
6.060606060606059664e-01	6.868686868686868507e-02	2.769815777726110095e-01
6.202020202020201989e-01	6.868686868686868507e-02	3.474778052191644373e-01
6.343434343434342093e-01	6.868686868686868507e-02	3.311972859698567029e-01
6.484848484848484418e-01	6.868686868686868507e-02	2.594395413633364678e-01
6.626262626262624522e-01	6.868686868686868507e-02	2.259937158079446673e-01
6.767676767676766847e-01	6.868686868686868507e-02	2.577068077281448044e-01
6.909090909090909172e-01	6.868686868686868507e-02	3.020907578141476257e-01
7.050505050505049276e-01	6.868686868686868507e-02	3.228591817024265009e-01
7.191919191919191601e-01	6.868686868686868507e-02	3.157667752325331034e-01
7.333333333333331705e-01	6.868686868686868507e-02	2.607955098822720696e-01
7.474747474747474030e-01	6.868686868686868507e-02	1.673042230101716987e-01
7.616161616161616355e-01	6.868686868686868507e-02	1.096069562681625531e-01
7.757575757575756459e-01	6.868686868686868507e-02	1.442096887908461411e-01
7.898989898989898784e-01	6.868686868686868507e-02	2.629694281638396136e-01
8.040404040404041108e-01	6.868686868686868507e-02	4.001129565323525705e-01
8.181818181818181213e-01	6.868686868686868507e-02	4.557119783263179902e-01
8.323232323232323537e-01	6.868686868686868507e-02	3.925156783439123775e-01
8.464646464646463642e-01	6.868686868686868507e-02	3.028962017814634256e-01
8.606060606060605966e-01	6.868686868686868507e-02	2.768029336547415120e-01
8.747474747474748291e-01	6.868686868686868507e-02	2.660615784523331362e-01
8.888888888888888395e-01	6.868686868686868507e-02	2.028043820571958644e-01
9.030303030303030720e-01	6.868686868686868507e-02	1.279794273023438511e-01
9.171717171717170825e-01	6.868686868686868507e-02	1.069796518981882133e-01
9.313131313131313149e-01	6.868686868686868507e-02	1.256960169570643659e-01
9.454545454545453254e-01	6.868686868686868507e-02	1.196232688650549214e-01
9.595959595959595578e-01	6.868686868686868507e-02	7.304338694628356721e-02
9.737373737373737903e-01	6.868686868686868507e-02	2.735016555121815365e-02
9.878787878787878007e-01	6.868686868686868507e-02	6.227710148783011969e-03
1.002020202020202033e+00	6.868686868686868507e-02	8.607990083222222342e-04
1.016161616161616044e+00	6.868686868686868507e-02	7.218907932905789938e-05
1.030303030303030276e+00	6.868686868686868507e-02	3.672569508579352039e-06
1.044444444444444509e+00	6.868686868686868507e-02	1.133369423825947559e-07
1.058585858585858519e+00	6.868686868686868507e-02	2.121605484784216418e-09
1.072727272727272751e+00	6.868686868686868507e-02	2.409039323310898175e-11
1.086868686868686762e+00	6.868686868686868507e-02	1.659228558835711275e-13
1.101010101010100994e+00	6.868686868686868507e-02	6.931869379120307165e-16
1.115151515151515005e+00	6.868686868686868507e-02	1.759258641889345124e-18
1.129292929292929237e+00	6.868686868686868507e-02	6.940147303130276173e-21
1.143434343434343470e+00	6.868686868686868507e-02	4.106397452065915494e-21
1.157575757575757480e+00	6.868686868686868507e-02	2.409301938150440599e-21
1.171717171717171713e+00	6.868686868686868507e-02	8.579504488666835704e-22
1.185858585858585723e+00	6.868686868686868507e-02	1.853140520567791093e-22
[truncated: 8,001 more rows]
