# Supplementary material for: Distinct activation mechanisms of CXCR4 and ACKR3 revealed by single-molecule analysis of their conformational landscapes
Source: eLife. 2025 Apr 15;13:RP100098. doi: 10.7554/eLife.100098 (PMC11999697; doi:10.7554/eLife.100098)
Supplement: Figure 2—source data 7. [file elife-100098-fig2-data7.csv]

# FRET (bin center)	Full density	state 0 density (44.9027%)	state 1 density (26.9760%)	state 2 density (14.0960%)	state 3 density (14.0253%)
-1.930000000000000049e-01	1.294350246658951828e-03	1.294350246658951828e-03	0.000000000000000000e+00	0.000000000000000000e+00	0.000000000000000000e+00
-1.789999999999999925e-01	1.294350246658951828e-03	1.294350246658951828e-03	0.000000000000000000e+00	0.000000000000000000e+00	0.000000000000000000e+00
-1.650000000000000078e-01	0.000000000000000000e+00	0.000000000000000000e+00	0.000000000000000000e+00	0.000000000000000000e+00	0.000000000000000000e+00
-1.510000000000000231e-01	1.294350246658951828e-03	1.294350246658951828e-03	0.000000000000000000e+00	0.000000000000000000e+00	0.000000000000000000e+00
-1.370000000000000107e-01	2.588700493317903657e-03	2.588700493317903657e-03	0.000000000000000000e+00	0.000000000000000000e+00	0.000000000000000000e+00
-1.229999999999999982e-01	3.883050739976855702e-03	3.883050739976855702e-03	0.000000000000000000e+00	0.000000000000000000e+00	0.000000000000000000e+00
-1.090000000000000135e-01	7.766101479953711403e-03	7.766101479953711403e-03	0.000000000000000000e+00	0.000000000000000000e+00	0.000000000000000000e+00
-9.500000000000001499e-02	1.294350246658951785e-02	1.294350246658951785e-02	0.000000000000000000e+00	0.000000000000000000e+00	0.000000000000000000e+00
-8.100000000000001643e-02	1.941525369988427591e-02	1.941525369988427591e-02	0.000000000000000000e+00	0.000000000000000000e+00	0.000000000000000000e+00
-6.700000000000000400e-02	3.106440591981484561e-02	3.106440591981484561e-02	0.000000000000000000e+00	0.000000000000000000e+00	0.000000000000000000e+00
-5.300000000000001932e-02	6.342313596945557685e-02	6.212881183962969123e-02	1.294324129825887579e-03	0.000000000000000000e+00	0.000000000000000000e+00
-3.900000000000003464e-02	1.177858463291315411e-01	1.164915221993056554e-01	1.294324129825887579e-03	0.000000000000000000e+00	0.000000000000000000e+00
-2.500000000000002220e-02	2.161564650752118844e-01	2.148621409453859987e-01	1.294324129825887579e-03	0.000000000000000000e+00	0.000000000000000000e+00
-1.100000000000000977e-02	3.624180429476734355e-01	3.611237188178475499e-01	1.294324129825887579e-03	0.000000000000000000e+00	0.000000000000000000e+00
2.999999999999974909e-03	6.950660302221910447e-01	6.924773819625392735e-01	2.588648259651775158e-03	0.000000000000000000e+00	0.000000000000000000e+00
1.699999999999995959e-02	1.023831045107230775e+00	1.023831045107230775e+00	0.000000000000000000e+00	0.000000000000000000e+00	0.000000000000000000e+00
3.099999999999997202e-02	1.357773330394741462e+00	1.353890358005263694e+00	3.882972389477662954e-03	0.000000000000000000e+00	0.000000000000000000e+00
4.499999999999998446e-02	1.764199203378320036e+00	1.755138934469538725e+00	9.060268908781213271e-03	0.000000000000000000e+00	0.000000000000000000e+00
5.899999999999999689e-02	2.047661672345132633e+00	2.026952486267918463e+00	2.070918607721420127e-02	0.000000000000000000e+00	0.000000000000000000e+00
7.299999999999995381e-02	2.239225299915992728e+00	2.208161520800171473e+00	3.106377911582130363e-02	0.000000000000000000e+00	0.000000000000000000e+00
8.699999999999996625e-02	2.302648357534949231e+00	2.266407281899824433e+00	3.624107563512485308e-02	0.000000000000000000e+00	0.000000000000000000e+00
1.009999999999999787e-01	2.410078722853149724e+00	2.338890895712725904e+00	7.118782714042382054e-02	0.000000000000000000e+00	0.000000000000000000e+00
1.149999999999999356e-01	2.477384596160585151e+00	2.389370555332424928e+00	8.801404082816036145e-02	0.000000000000000000e+00	0.000000000000000000e+00
1.289999999999999480e-01	2.292291779617029235e+00	2.168036663153744215e+00	1.242551164632852145e-01	0.000000000000000000e+00	0.000000000000000000e+00
1.429999999999999605e-01	2.279347154126618147e+00	2.099436100080819934e+00	1.799110540457983798e-01	0.000000000000000000e+00	0.000000000000000000e+00
1.569999999999999729e-01	2.166736514970144967e+00	1.879396558148797913e+00	2.873399568213470534e-01	0.000000000000000000e+00	0.000000000000000000e+00
1.709999999999999853e-01	2.158969003181205881e+00	1.801735543349261004e+00	3.572334598319449883e-01	0.000000000000000000e+00	0.000000000000000000e+00
1.849999999999999423e-01	1.979052464600464134e+00	1.529921991550881044e+00	4.491304730495830344e-01	0.000000000000000000e+00	0.000000000000000000e+00
1.989999999999999547e-01	1.923391825987999404e+00	1.296938947152269650e+00	6.264528788357296429e-01	0.000000000000000000e+00	0.000000000000000000e+00
2.129999999999999671e-01	1.850905469907626166e+00	1.088548557440178532e+00	7.623569124674477449e-01	0.000000000000000000e+00	0.000000000000000000e+00
2.269999999999999241e-01	1.762887145918843323e+00	8.762751169881103364e-01	8.866120289307329871e-01	0.000000000000000000e+00	0.000000000000000000e+00
2.409999999999999365e-01	1.699461058747251618e+00	6.678847272760191078e-01	1.031576331471232510e+00	0.000000000000000000e+00	0.000000000000000000e+00
2.549999999999999489e-01	1.549316508485312216e+00	5.216231494035575844e-01	1.023810386692276975e+00	3.882972389477662087e-03	0.000000000000000000e+00
2.689999999999999614e-01	1.480713829948909988e+00	3.481802163512580650e-01	1.131239289467825815e+00	1.294324129825887145e-03	0.000000000000000000e+00
2.829999999999999738e-01	1.377166149735023604e+00	2.614587498251083053e-01	1.102764158611656331e+00	1.294324129825887362e-02	0.000000000000000000e+00
2.969999999999999307e-01	1.282679365233911906e+00	2.058016892187733426e-01	1.071700379495835076e+00	5.177296519303548582e-03	0.000000000000000000e+00
3.109999999999999987e-01	1.327979273351999501e+00	1.346124256525309815e-01	1.179129282271383694e+00	1.423756542808475925e-02	0.000000000000000000e+00
3.249999999999999001e-01	1.159716091801311633e+00	8.283841578617291701e-02	1.052285517548446681e+00	2.459215846669185815e-02	0.000000000000000000e+00
3.389999999999999125e-01	1.113120240309747766e+00	7.377796405956026093e-02	1.008278497134366347e+00	3.106377911582129669e-02	0.000000000000000000e+00
3.529999999999999249e-01	1.006984930392699429e+00	3.753615715310960194e-02	9.202644563062061245e-01	4.918431693338371630e-02	0.000000000000000000e+00
3.669999999999999374e-01	9.836871744063326872e-01	4.141920789308645851e-02	8.762574358921259021e-01	6.601053062112025027e-02	0.000000000000000000e+00
3.809999999999999498e-01	9.293250908506501817e-01	1.812090345322532603e-02	8.193071741797868235e-01	9.189701321763799058e-02	0.000000000000000000e+00
3.949999999999999623e-01	8.943782871116849886e-01	1.553220295990742281e-02	7.623569124674477449e-01	1.164891716843298591e-01	0.000000000000000000e+00
4.089999999999999747e-01	8.529597582562582492e-01	7.766101479953711403e-03	6.575166579515508980e-01	1.876769988247536658e-01	0.000000000000000000e+00
4.229999999999998761e-01	7.675344179214158569e-01	1.035480197327161463e-02	5.487934310461762832e-01	2.083861849019678636e-01	0.000000000000000000e+00
4.369999999999998885e-01	6.989351345733115783e-01	5.177400986635807313e-03	4.400702041408018350e-01	2.536875294458739161e-01	0.000000000000000000e+00
4.509999999999999010e-01	7.856547990379798563e-01	2.588700493317903657e-03	4.193610180635876095e-01	3.637050804810743054e-01	0.000000000000000000e+00
4.649999999999999134e-01	7.105839733912452383e-01	1.294350246658951828e-03	3.546448115722931616e-01	3.546448115722931060e-01	0.000000000000000000e+00
4.789999999999999258e-01	6.549280619255651859e-01	2.588700493317903657e-03	2.433329364072668866e-01	4.090064250249804134e-01	0.000000000000000000e+00
4.929999999999999383e-01	6.432791447571322152e-01	2.588700493317903657e-03	1.876769988247536936e-01	4.530134454390605803e-01	0.000000000000000000e+00
5.069999999999998952e-01	5.837401825514751952e-01	0.000000000000000000e+00	1.320210612422405561e-01	4.517191213092346391e-01	0.000000000000000000e+00
5.210000000000000187e-01	6.419847683936401594e-01	0.000000000000000000e+00	1.164891716843298869e-01	5.254955967093102309e-01	0.000000000000000000e+00
5.350000000000000311e-01	5.759742638893530220e-01	1.294350246658951828e-03	7.636512365972737693e-02	4.983147899829666327e-01	0.000000000000000000e+00
5.489999999999998215e-01	5.526764034356539401e-01	0.000000000000000000e+00	5.306728932286139400e-02	4.996091141127925184e-01	0.000000000000000000e+00
5.629999999999998339e-01	5.190241432963239587e-01	0.000000000000000000e+00	4.141837215442840253e-02	4.750169556461006359e-01	2.588815495794913758e-03
5.769999999999998463e-01	5.242018579059853911e-01	0.000000000000000000e+00	3.365242737547307489e-02	4.814885762952301196e-01	9.060854235282198368e-03
5.909999999999998588e-01	5.009039399510477608e-01	0.000000000000000000e+00	1.294324129825887709e-02	4.801942521654041784e-01	7.766446487384740839e-03
6.049999999999998712e-01	4.452480859866062568e-01	0.000000000000000000e+00	2.200351020704009036e-02	4.141837215442839559e-01	9.060854235282198368e-03
6.189999999999998836e-01	4.698406625436559736e-01	0.000000000000000000e+00	5.177296519303550316e-03	4.491304730495829234e-01	1.553289297476948168e-02
6.329999999999998961e-01	4.400720437383761618e-01	0.000000000000000000e+00	3.882972389477662954e-03	4.077121008951544723e-01	2.847697045374405003e-02
6.469999999999999085e-01	4.077144422011584335e-01	0.000000000000000000e+00	0.000000000000000000e+00	3.714710252600296192e-01	3.624341694112879347e-02
6.609999999999999210e-01	4.439559359266411764e-01	0.000000000000000000e+00	0.000000000000000000e+00	4.012404802460250997e-01	4.271545568061607678e-02
6.749999999999999334e-01	4.439582772326451376e-01	0.000000000000000000e+00	0.000000000000000000e+00	3.649994046109002466e-01	7.895887262174486332e-02
6.889999999999999458e-01	3.779473285211669698e-01	0.000000000000000000e+00	0.000000000000000000e+00	3.054604946389093967e-01	7.248683388225758695e-02
7.029999999999999583e-01	3.857156982241978227e-01	0.000000000000000000e+00	0.000000000000000000e+00	2.756910396529140272e-01	1.100246585712838232e-01
7.169999999999999707e-01	4.128982609300444473e-01	0.000000000000000000e+00	0.000000000000000000e+00	2.756910396529140272e-01	1.372072212771304200e-01
7.309999999999999831e-01	3.714835679707650939e-01	0.000000000000000000e+00	0.000000000000000000e+00	1.773224057861465530e-01	1.941611621846185132e-01
7.449999999999999956e-01	4.426762449593398818e-01	0.000000000000000000e+00	0.000000000000000000e+00	1.734394333966688961e-01	2.692368115626709857e-01
7.590000000000000080e-01	4.426809275713478042e-01	0.000000000000000000e+00	0.000000000000000000e+00	1.009572821264192038e-01	3.417236454449286143e-01
7.729999999999997984e-01	3.857284917891479759e-01	0.000000000000000000e+00	0.000000000000000000e+00	7.765944778955323480e-02	3.080690439995947272e-01
7.869999999999998108e-01	4.633937092256394941e-01	0.000000000000000000e+00	0.000000000000000000e+00	6.601053062112025027e-02	3.973831786045192715e-01
8.009999999999998233e-01	4.569232592295120465e-01	0.000000000000000000e+00	0.000000000000000000e+00	4.141837215442838865e-02	4.155048870750836509e-01
8.150000000000000577e-01	4.944618364811824152e-01	0.000000000000000000e+00	0.000000000000000000e+00	2.976945498599540760e-02	4.646923814951869902e-01
8.289999999999998481e-01	4.957560769929367228e-01	0.000000000000000000e+00	0.000000000000000000e+00	3.235810324564718232e-02	4.633979737472895266e-01
8.429999999999998606e-01	5.397668602202374544e-01	0.000000000000000000e+00	0.000000000000000000e+00	1.812053781756242307e-02	5.216463224026750556e-01
8.569999999999998730e-01	5.203509948559903453e-01	0.000000000000000000e+00	0.000000000000000000e+00	1.423756542808475925e-02	5.061134294279056034e-01
8.709999999999998854e-01	5.255290439379380896e-01	0.000000000000000000e+00	0.000000000000000000e+00	7.765944778955324174e-03	5.177630991589827758e-01
8.849999999999998979e-01	5.501231256202759878e-01	0.000000000000000000e+00	0.000000000000000000e+00	2.588648259651774291e-03	5.475344773606242166e-01
8.989999999999999103e-01	5.980162122924819190e-01	0.000000000000000000e+00	0.000000000000000000e+00	2.588648259651774291e-03	5.954275640328301478e-01
9.129999999999999227e-01	5.294127688900598372e-01	0.000000000000000000e+00	0.000000000000000000e+00	0.000000000000000000e+00	5.294127688900598372e-01
9.269999999999999352e-01	5.863667097975479026e-01	0.000000000000000000e+00	0.000000000000000000e+00	0.000000000000000000e+00	5.863667097975479026e-01
9.409999999999999476e-01	5.307071766379573008e-01	0.000000000000000000e+00	0.000000000000000000e+00	0.000000000000000000e+00	5.307071766379573008e-01
9.549999999999999600e-01	5.138798759152902740e-01	0.000000000000000000e+00	0.000000000000000000e+00	0.000000000000000000e+00	5.138798759152902740e-01
9.689999999999999725e-01	4.802252744699564979e-01	0.000000000000000000e+00	0.000000000000000000e+00	0.000000000000000000e+00	4.802252744699564979e-01
9.829999999999999849e-01	3.986775863524166796e-01	0.000000000000000000e+00	0.000000000000000000e+00	0.000000000000000000e+00	3.986775863524166796e-01
9.969999999999999973e-01	2.873585200332354206e-01	0.000000000000000000e+00	0.000000000000000000e+00	0.000000000000000000e+00	2.873585200332354206e-01
1.011000000000000121e+00	1.967499776804134126e-01	0.000000000000000000e+00	0.000000000000000000e+00	0.000000000000000000e+00	1.967499776804134126e-01
1.024999999999999911e+00	1.242631437981558534e-01	0.000000000000000000e+00	0.000000000000000000e+00	0.000000000000000000e+00	1.242631437981558534e-01
1.038999999999999702e+00	9.449176559651435714e-02	0.000000000000000000e+00	0.000000000000000000e+00	0.000000000000000000e+00	9.449176559651435714e-02
1.052999999999999936e+00	5.307071766379573008e-02	0.000000000000000000e+00	0.000000000000000000e+00	0.000000000000000000e+00	5.307071766379573008e-02
1.066999999999999726e+00	4.142104793271862012e-02	0.000000000000000000e+00	0.000000000000000000e+00	0.000000000000000000e+00	4.142104793271862012e-02
1.080999999999999961e+00	2.329933946215422338e-02	0.000000000000000000e+00	0.000000000000000000e+00	0.000000000000000000e+00	2.329933946215422338e-02
1.094999999999999751e+00	2.847697045374405003e-02	0.000000000000000000e+00	0.000000000000000000e+00	0.000000000000000000e+00	2.847697045374405003e-02
1.108999999999999986e+00	1.941611621846184993e-02	0.000000000000000000e+00	0.000000000000000000e+00	0.000000000000000000e+00	1.941611621846184993e-02
1.122999999999999776e+00	5.177630991589827515e-03	0.000000000000000000e+00	0.000000000000000000e+00	0.000000000000000000e+00	5.177630991589827515e-03
1.137000000000000011e+00	6.472038739487284177e-03	0.000000000000000000e+00	0.000000000000000000e+00	0.000000000000000000e+00	6.472038739487284177e-03
1.150999999999999801e+00	1.294407747897456879e-03	0.000000000000000000e+00	0.000000000000000000e+00	0.000000000000000000e+00	1.294407747897456879e-03
1.165000000000000036e+00	1.294407747897456879e-03	0.000000000000000000e+00	0.000000000000000000e+00	0.000000000000000000e+00	1.294407747897456879e-03
1.178999999999999826e+00	2.588815495794913758e-03	0.000000000000000000e+00	0.000000000000000000e+00	0.000000000000000000e+00	2.588815495794913758e-03
1.193000000000000060e+00	1.294407747897456879e-03	0.000000000000000000e+00	0.000000000000000000e+00	0.000000000000000000e+00	1.294407747897456879e-03
