# Supplementary material for: Distinct activation mechanisms of CXCR4 and ACKR3 revealed by single-molecule analysis of their conformational landscapes
Source: eLife. 2025 Apr 15;13:RP100098. doi: 10.7554/eLife.100098 (PMC11999697; doi:10.7554/eLife.100098)
Supplement: Figure 2—source data 8. [file elife-100098-fig2-data8.csv]

# initial FRET	final FRET	density
-2.000000000000000111e-01	-2.000000000000000111e-01	4.371652462927423189e-131
-1.858585858585858619e-01	-2.000000000000000111e-01	5.421532897551673251e-128
-1.717171717171717404e-01	-2.000000000000000111e-01	7.587849360057139126e-121
-1.575757575757575912e-01	-2.000000000000000111e-01	2.324560747393809297e-114
-1.434343434343434420e-01	-2.000000000000000111e-01	4.319545116458997801e-108
-1.292929292929292928e-01	-2.000000000000000111e-01	4.868666689221487317e-102
-1.151515151515151714e-01	-2.000000000000000111e-01	3.328564579942468385e-96
-1.010101010101010222e-01	-2.000000000000000111e-01	1.380317029089324491e-90
-8.686868686868688683e-02	-2.000000000000000111e-01	3.471967243542221476e-85
-7.272727272727275150e-02	-2.000000000000000111e-01	5.297211424498053562e-80
-5.858585858585860229e-02	-2.000000000000000111e-01	4.902232553226488239e-75
-4.444444444444445308e-02	-2.000000000000000111e-01	2.751790878723628783e-70
-3.030303030303033163e-02	-2.000000000000000111e-01	9.369401690094592312e-66
-1.616161616161618242e-02	-2.000000000000000111e-01	1.935009961879552564e-61
-2.020202020202033211e-03	-2.000000000000000111e-01	2.423982423664095958e-57
1.212121212121208824e-02	-2.000000000000000111e-01	1.841834664117771478e-53
2.626262626262623745e-02	-2.000000000000000111e-01	9.089310438836568316e-50
4.040404040404038666e-02	-2.000000000000000111e-01	2.373109282627093399e-46
5.454545454545450811e-02	-2.000000000000000111e-01	4.024052684340618901e-43
6.868686868686868507e-02	-2.000000000000000111e-01	4.138895798210172111e-40
8.282828282828280653e-02	-2.000000000000000111e-01	2.582142714972850957e-37
9.696969696969692798e-02	-2.000000000000000111e-01	9.771267583469295178e-35
1.111111111111111049e-01	-2.000000000000000111e-01	2.242830672540595441e-32
1.252525252525252264e-01	-2.000000000000000111e-01	3.122604532302985483e-30
1.393939393939393478e-01	-2.000000000000000111e-01	2.637013858635437310e-28
1.535353535353535248e-01	-2.000000000000000111e-01	1.350774319362609843e-26
1.676767676767676463e-01	-2.000000000000000111e-01	4.196896219128523419e-25
1.818181818181817677e-01	-2.000000000000000111e-01	7.909499928931143287e-24
1.959595959595959447e-01	-2.000000000000000111e-01	9.041618856156804268e-23
2.101010101010100661e-01	-2.000000000000000111e-01	6.269357518442394279e-22
2.242424242424241876e-01	-2.000000000000000111e-01	2.636879675556546105e-21
2.383838383838383645e-01	-2.000000000000000111e-01	6.727955844241089480e-21
2.525252525252524860e-01	-2.000000000000000111e-01	1.041635976868859874e-20
2.666666666666666075e-01	-2.000000000000000111e-01	9.794033224408978734e-21
2.808080808080807844e-01	-2.000000000000000111e-01	5.608260476496539130e-21
2.949494949494949059e-01	-2.000000000000000111e-01	1.973220780531240383e-21
3.090909090909090273e-01	-2.000000000000000111e-01	4.383065340398626416e-22
3.232323232323231488e-01	-2.000000000000000111e-01	6.604970956863694182e-23
3.373737373737373813e-01	-2.000000000000000111e-01	7.695625058221897057e-24
3.515151515151515027e-01	-2.000000000000000111e-01	7.571453162232785583e-25
3.656565656565656242e-01	-2.000000000000000111e-01	5.843940771103303119e-26
3.797979797979797456e-01	-2.000000000000000111e-01	3.582875131929258840e-27
3.939393939393938671e-01	-2.000000000000000111e-01	8.688841480766706513e-28
4.080808080808079885e-01	-2.000000000000000111e-01	7.207519794136375442e-28
4.222222222222222210e-01	-2.000000000000000111e-01	4.891419744429265932e-28
4.363636363636363424e-01	-2.000000000000000111e-01	5.078674872008602983e-28
4.505050505050504639e-01	-2.000000000000000111e-01	3.101285677072394756e-27
4.646464646464645853e-01	-2.000000000000000111e-01	2.363232717295352205e-26
4.787878787878787068e-01	-2.000000000000000111e-01	1.146922578982707145e-25
4.929292929292928283e-01	-2.000000000000000111e-01	3.385820288267617513e-25
5.070707070707070052e-01	-2.000000000000000111e-01	6.063813586249938884e-25
5.212121212121212377e-01	-2.000000000000000111e-01	6.587606121238097424e-25
5.353535353535352481e-01	-2.000000000000000111e-01	4.344219036223109511e-25
5.494949494949494806e-01	-2.000000000000000111e-01	1.760168602481120416e-25
5.636363636363634910e-01	-2.000000000000000111e-01	5.277681753141809424e-26
5.777777777777777235e-01	-2.000000000000000111e-01	3.383192392755939896e-26
5.919191919191919560e-01	-2.000000000000000111e-01	4.389808307593109612e-26
6.060606060606059664e-01	-2.000000000000000111e-01	4.137356578667166334e-26
6.202020202020201989e-01	-2.000000000000000111e-01	2.415249573840583580e-26
6.343434343434342093e-01	-2.000000000000000111e-01	8.861488496338611058e-27
6.484848484848484418e-01	-2.000000000000000111e-01	2.212709867201762239e-27
6.626262626262624522e-01	-2.000000000000000111e-01	4.467679770653308270e-28
6.767676767676766847e-01	-2.000000000000000111e-01	8.272548044131159377e-29
6.909090909090909172e-01	-2.000000000000000111e-01	1.248879799252407385e-29
7.050505050505049276e-01	-2.000000000000000111e-01	1.290061778192108746e-30
7.191919191919191601e-01	-2.000000000000000111e-01	8.385971911141856232e-32
7.333333333333331705e-01	-2.000000000000000111e-01	3.347819482570428872e-33
7.474747474747474030e-01	-2.000000000000000111e-01	9.651838098317744465e-35
7.616161616161616355e-01	-2.000000000000000111e-01	9.774867606281649453e-35
7.757575757575756459e-01	-2.000000000000000111e-01	9.246791003112831870e-33
7.898989898989898784e-01	-2.000000000000000111e-01	6.571357302515109186e-31
8.040404040404041108e-01	-2.000000000000000111e-01	2.836518889388783305e-29
8.181818181818181213e-01	-2.000000000000000111e-01	7.426684519651397944e-28
8.323232323232323537e-01	-2.000000000000000111e-01	1.179449122528286420e-26
8.464646464646463642e-01	-2.000000000000000111e-01	1.136157035853677814e-25
8.606060606060605966e-01	-2.000000000000000111e-01	6.638537725062498038e-25
8.747474747474748291e-01	-2.000000000000000111e-01	2.352780475681661796e-24
8.888888888888888395e-01	-2.000000000000000111e-01	5.057842509594377690e-24
9.030303030303030720e-01	-2.000000000000000111e-01	6.595141404138873623e-24
9.171717171717170825e-01	-2.000000000000000111e-01	5.216243247639167139e-24
9.313131313131313149e-01	-2.000000000000000111e-01	2.502456138609731877e-24
9.454545454545453254e-01	-2.000000000000000111e-01	7.281989150231037945e-25
9.595959595959595578e-01	-2.000000000000000111e-01	1.285311802536233068e-25
9.737373737373737903e-01	-2.000000000000000111e-01	1.376074281896003103e-26
9.878787878787878007e-01	-2.000000000000000111e-01	8.936144349814966888e-28
1.002020202020202033e+00	-2.000000000000000111e-01	3.519924818389704913e-29
1.016161616161616044e+00	-2.000000000000000111e-01	8.409913215772025341e-31
1.030303030303030276e+00	-2.000000000000000111e-01	1.218777857811050437e-32
1.044444444444444509e+00	-2.000000000000000111e-01	1.071352806395283509e-34
1.058585858585858519e+00	-2.000000000000000111e-01	5.712357538467851862e-37
1.072727272727272751e+00	-2.000000000000000111e-01	1.847452017553558349e-39
1.086868686868686762e+00	-2.000000000000000111e-01	3.624147523595851974e-42
1.101010101010100994e+00	-2.000000000000000111e-01	4.312344840718688356e-45
1.115151515151515005e+00	-2.000000000000000111e-01	3.112404336172289264e-48
1.129292929292929237e+00	-2.000000000000000111e-01	1.362553161570613031e-51
1.143434343434343470e+00	-2.000000000000000111e-01	3.618143928313690802e-55
1.157575757575757480e+00	-2.000000000000000111e-01	5.827888367793546735e-59
1.171717171717171713e+00	-2.000000000000000111e-01	5.870366891494379107e-63
1.185858585858585723e+00	-2.000000000000000111e-01	8.138984383023498274e-66
1.199999999999999956e+00	-2.000000000000000111e-01	2.086845692214381132e-67
-2.000000000000000111e-01	-1.858585858585858619e-01	2.101711290559933872e-124
-1.858585858585858619e-01	-1.858585858585858619e-01	2.607526925232996493e-121
-1.717171717171717404e-01	-1.858585858585858619e-01	1.962273199722161805e-118
-1.575757575757575912e-01	-1.858585858585858619e-01	1.449311030422030649e-111
-1.434343434343434420e-01	-1.858585858585858619e-01	2.693138638986695740e-105
-1.292929292929292928e-01	-1.858585858585858619e-01	3.035503510234042728e-99
-1.151515151515151714e-01	-1.858585858585858619e-01	2.075284693836678217e-93
-1.010101010101010222e-01	-1.858585858585858619e-01	3.483414682389454711e-97
-8.686868686868688683e-02	-1.858585858585858619e-01	2.164693007975955427e-82
-7.272727272727275150e-02	-1.858585858585858619e-01	3.302691450706803143e-77
-5.858585858585860229e-02	-1.858585858585858619e-01	3.056431062585498474e-72
-4.444444444444445308e-02	-1.858585858585858619e-01	1.715679341636701236e-67
-3.030303030303033163e-02	-1.858585858585858619e-01	5.841609930274696756e-63
-1.616161616161618242e-02	-1.858585858585858619e-01	1.206434923208303867e-58
-2.020202020202033211e-03	-1.858585858585858619e-01	1.511298188000729863e-54
1.212121212121208824e-02	-1.858585858585858619e-01	6.664776887537855293e-47
2.626262626262623745e-02	-1.858585858585858619e-01	5.292579960685481674e-47
4.040404040404038666e-02	-1.858585858585858619e-01	1.479887744247510133e-43
5.454545454545450811e-02	-1.858585858585858619e-01	2.508905787038178057e-40
6.868686868686868507e-02	-1.858585858585858619e-01	2.580507869852071652e-37
8.282828282828280653e-02	-1.858585858585858619e-01	1.609907551111914624e-34
9.696969696969692798e-02	-1.858585858585858619e-01	6.092164225883293129e-32
1.111111111111111049e-01	-1.858585858585858619e-01	1.398354174325388262e-29
1.252525252525252264e-01	-1.858585858585858619e-01	1.946873280653774500e-27
1.393939393939393478e-01	-1.858585858585858619e-01	1.644118514564650065e-25
1.535353535353535248e-01	-1.858585858585858619e-01	8.421773005801791411e-24
1.676767676767676463e-01	-1.858585858585858619e-01	2.616670626559910112e-22
1.818181818181817677e-01	-1.858585858585858619e-01	4.931399180723665474e-21
1.959595959595959447e-01	-1.858585858585858619e-01	5.637263256527208630e-20
2.101010101010100661e-01	-1.858585858585858619e-01	3.908844405012510846e-19
2.242424242424241876e-01	-1.858585858585858619e-01	1.644092251009382299e-18
2.383838383838383645e-01	-1.858585858585858619e-01	4.195206330544372690e-18
2.525252525252524860e-01	-1.858585858585858619e-01	6.496778316784493730e-18
2.666666666666666075e-01	-1.858585858585858619e-01	6.113749347299990977e-18
2.808080808080807844e-01	-1.858585858585858619e-01	3.510352092567002207e-18
2.949494949494949059e-01	-1.858585858585858619e-01	1.245725588894634910e-18
3.090909090909090273e-01	-1.858585858585858619e-01	2.838439796157012018e-19
3.232323232323231488e-01	-1.858585858585858619e-01	4.556174867282206185e-20
3.373737373737373813e-01	-1.858585858585858619e-01	5.899611261071446571e-21
3.515151515151515027e-01	-1.858585858585858619e-01	6.401264669758710773e-22
3.656565656565656242e-01	-1.858585858585858619e-01	5.225942419635920887e-23
3.797979797979797456e-01	-1.858585858585858619e-01	3.789354321384302511e-24
3.939393939393938671e-01	-1.858585858585858619e-01	1.583053523694089787e-24
4.080808080808079885e-01	-1.858585858585858619e-01	1.405786187558948077e-24
4.222222222222222210e-01	-1.858585858585858619e-01	9.651786771181814109e-25
4.363636363636363424e-01	-1.858585858585858619e-01	8.628299329968994478e-25
4.505050505050504639e-01	-1.858585858585858619e-01	3.991311494320614384e-24
4.646464646464645853e-01	-1.858585858585858619e-01	2.938691839528963581e-23
4.787878787878787068e-01	-1.858585858585858619e-01	1.423153640745264222e-22
4.929292929292928283e-01	-1.858585858585858619e-01	4.200719933769845478e-22
5.070707070707070052e-01	-1.858585858585858619e-01	7.523202527734097581e-22
5.212121212121212377e-01	-1.858585858585858619e-01	8.173170085994118953e-22
5.353535353535352481e-01	-1.858585858585858619e-01	5.390791527325715415e-22
5.494949494949494806e-01	-1.858585858585858619e-01	2.190296601038790043e-22
5.636363636363634910e-01	-1.858585858585858619e-01	6.815363507137880909e-23
5.777777777777777235e-01	-1.858585858585858619e-01	4.882550538763418052e-23
5.919191919191919560e-01	-1.858585858585858619e-01	6.520353083171758746e-23
6.060606060606059664e-01	-1.858585858585858619e-01	6.164037043867775376e-23
6.202020202020201989e-01	-1.858585858585858619e-01	3.613958814941379954e-23
6.343434343434342093e-01	-1.858585858585858619e-01	1.345894991783034488e-23
6.484848484848484418e-01	-1.858585858585858619e-01	3.513267858240278301e-24
6.626262626262624522e-01	-1.858585858585858619e-01	7.724768677896656613e-25
6.767676767676766847e-01	-1.858585858585858619e-01	1.549138123009798910e-25
6.909090909090909172e-01	-1.858585858585858619e-01	2.428377820344751698e-26
7.050505050505049276e-01	-1.858585858585858619e-01	2.539014038272732540e-27
7.191919191919191601e-01	-1.858585858585858619e-01	1.656157337123550215e-28
7.333333333333331705e-01	-1.858585858585858619e-01	6.645565411734524236e-30
7.474747474747474030e-01	-1.858585858585858619e-01	2.456148518728608012e-31
7.616161616161616355e-01	-1.858585858585858619e-01	1.854827269039766942e-31
7.757575757575756459e-01	-1.858585858585858619e-01	9.873837824976322767e-30
7.898989898989898784e-01	-1.858585858585858619e-01	6.975672351686084083e-28
8.040404040404041108e-01	-1.858585858585858619e-01	3.010933764162469889e-26
8.181818181818181213e-01	-1.858585858585858619e-01	7.883342574920039097e-25
8.323232323232323537e-01	-1.858585858585858619e-01	1.251972053499587842e-23
8.464646464646463642e-01	-1.858585858585858619e-01	1.206017987618458629e-22
8.606060606060605966e-01	-1.858585858585858619e-01	7.046733554655973057e-22
8.747474747474748291e-01	-1.858585858585858619e-01	2.497450163178699622e-21
8.888888888888888395e-01	-1.858585858585858619e-01	5.368843260763240775e-21
9.030303030303030720e-01	-1.858585858585858619e-01	7.000668845308013470e-21
9.171717171717170825e-01	-1.858585858585858619e-01	5.536983872761041623e-21
9.313131313131313149e-01	-1.858585858585858619e-01	2.656329205514927891e-21
9.454545454545453254e-01	-1.858585858585858619e-01	7.729750046587415197e-22
9.595959595959595578e-01	-1.858585858585858619e-01	1.364344104415277273e-22
9.737373737373737903e-01	-1.858585858585858619e-01	1.460687461235217619e-23
9.878787878787878007e-01	-1.858585858585858619e-01	9.485617292096977738e-25
1.002020202020202033e+00	-1.858585858585858619e-01	3.736360830483930149e-26
1.016161616161616044e+00	-1.858585858585858619e-01	8.927028828290400339e-28
1.030303030303030276e+00	-1.858585858585858619e-01	1.293719066155952587e-29
1.044444444444444509e+00	-1.858585858585858619e-01	1.137229022770894589e-31
1.058585858585858519e+00	-1.858585858585858619e-01	6.063603644300342210e-34
1.072727272727272751e+00	-1.858585858585858619e-01	1.961049656095817733e-36
1.086868686868686762e+00	-1.858585858585858619e-01	3.846992066513993529e-39
1.101010101010100994e+00	-1.858585858585858619e-01	4.577505822383597635e-42
1.115151515151515005e+00	-1.858585858585858619e-01	3.303782396292504782e-45
1.129292929292929237e+00	-1.858585858585858619e-01	1.446334953896029517e-48
1.143434343434343470e+00	-1.858585858585858619e-01	3.840638492470863722e-52
1.157575757575757480e+00	-1.858585858585858619e-01	6.209192441284306373e-56
1.171717171717171713e+00	-1.858585858585858619e-01	2.291861904254323513e-59
1.185858585858585723e+00	-1.858585858585858619e-01	7.444949847974938832e-61
1.199999999999999956e+00	-1.858585858585858619e-01	1.990374658966002923e-62
-2.000000000000000111e-01	-1.717171717171717404e-01	6.131329815607841855e-118
-1.858585858585858619e-01	-1.717171717171717404e-01	7.606947918042568382e-115
-1.717171717171717404e-01	-1.717171717171717404e-01	5.724546422843543789e-112
-1.575757575757575912e-01	-1.717171717171717404e-01	8.094011223105694692e-109
-1.434343434343434420e-01	-1.717171717171717404e-01	1.018484293635232836e-102
-1.292929292929292928e-01	-1.717171717171717404e-01	1.147958946837817275e-96
-1.151515151515151714e-01	-1.717171717171717404e-01	7.848258460536664803e-91
-1.010101010101010222e-01	-1.717171717171717404e-01	3.254581513808458849e-85
-8.686868686868688683e-02	-1.717171717171717404e-01	2.183198379500615046e-88
-7.272727272727275150e-02	-1.717171717171717404e-01	1.249003377327713798e-74
-5.858585858585860229e-02	-1.717171717171717404e-01	1.155873254125687006e-69
-4.444444444444445308e-02	-1.717171717171717404e-01	6.488312096842011697e-65
-3.030303030303033163e-02	-1.717171717171717404e-01	2.209165049424400620e-60
-1.616161616161618242e-02	-1.717171717171717404e-01	4.562464626308148327e-56
-2.020202020202033211e-03	-1.717171717171717404e-01	5.715388695994890895e-52
1.212121212121208824e-02	-1.717171717171717404e-01	4.342771183666318255e-48
2.626262626262623745e-02	-1.717171717171717404e-01	1.821460886949279883e-43
4.040404040404038666e-02	-1.717171717171717404e-01	5.595437424052945540e-41
5.454545454545450811e-02	-1.717171717171717404e-01	9.488115508211126601e-38
6.868686868686868507e-02	-1.717171717171717404e-01	9.758898456701452037e-35
8.282828282828280653e-02	-1.717171717171717404e-01	6.088307056129579845e-32
9.696969696969692798e-02	-1.717171717171717404e-01	2.303919032651711581e-29
1.111111111111111049e-01	-1.717171717171717404e-01	5.288259945287298417e-27
1.252525252525252264e-01	-1.717171717171717404e-01	7.362635497352662636e-25
1.393939393939393478e-01	-1.717171717171717404e-01	6.217685462704613685e-23
1.535353535353535248e-01	-1.717171717171717404e-01	3.184924941297959091e-21
1.676767676767676463e-01	-1.717171717171717404e-01	9.895662298779122530e-20
1.818181818181817677e-01	-1.717171717171717404e-01	1.864946643308536156e-18
1.959595959595959447e-01	-1.717171717171717404e-01	2.131896038189496888e-17
2.101010101010100661e-01	-1.717171717171717404e-01	1.478260020646467548e-16
2.242424242424241876e-01	-1.717171717171717404e-01	6.217905269598093474e-16
2.383838383838383645e-01	-1.717171717171717404e-01	1.586798195801842004e-15
2.525252525252524860e-01	-1.717171717171717404e-01	2.458276995225065892e-15
2.666666666666666075e-01	-1.717171717171717404e-01	2.316191641867759119e-15
2.808080808080807844e-01	-1.717171717171717404e-01	1.335169161059164798e-15
2.949494949494949059e-01	-1.717171717171717404e-01	4.797051367735359678e-16
3.090909090909090273e-01	-1.717171717171717404e-01	1.132202722466450870e-16
3.232323232323231488e-01	-1.717171717171717404e-01	1.966643804116337402e-17
3.373737373737373813e-01	-1.717171717171717404e-01	2.843585765284155440e-18
3.515151515151515027e-01	-1.717171717171717404e-01	3.355713818059569532e-19
3.656565656565656242e-01	-1.717171717171717404e-01	2.873815070424544990e-20
3.797979797979797456e-01	-1.717171717171717404e-01	2.722596448838412655e-21
3.939393939393938671e-01	-1.717171717171717404e-01	1.807764421025169961e-21
4.080808080808079885e-01	-1.717171717171717404e-01	1.665726598582897927e-21
4.222222222222222210e-01	-1.717171717171717404e-01	1.160687973857017912e-21
4.363636363636363424e-01	-1.717171717171717404e-01	9.408932090465450854e-22
4.505050505050504639e-01	-1.717171717171717404e-01	3.187574810295657695e-21
4.646464646464645853e-01	-1.717171717171717404e-01	2.220137719067226435e-20
4.787878787878787068e-01	-1.717171717171717404e-01	1.071245077937232231e-19
4.929292929292928283e-01	-1.717171717171717404e-01	3.161268778820152759e-19
5.070707070707070052e-01	-1.717171717171717404e-01	5.661551122634681809e-19
5.212121212121212377e-01	-1.717171717171717404e-01	6.150805816035273982e-19
5.353535353535352481e-01	-1.717171717171717404e-01	4.057842365710240039e-19
5.494949494949494806e-01	-1.717171717171717404e-01	1.654333175375994779e-19
5.636363636363634910e-01	-1.717171717171717404e-01	5.372093843223983461e-20
5.777777777777777235e-01	-1.717171717171717404e-01	4.293978627805785882e-20
5.919191919191919560e-01	-1.717171717171717404e-01	5.877707228581131336e-20
6.060606060606059664e-01	-1.717171717171717404e-01	5.573379128405860468e-20
6.202020202020201989e-01	-1.717171717171717404e-01	3.286140901505517152e-20
6.343434343434342093e-01	-1.717171717171717404e-01	1.247584877619641788e-20
6.484848484848484418e-01	-1.717171717171717404e-01	3.435876214827013346e-21
6.626262626262624522e-01	-1.717171717171717404e-01	8.263823896814430396e-22
6.767676767676766847e-01	-1.717171717171717404e-01	1.779818714889073057e-22
6.909090909090909172e-01	-1.717171717171717404e-01	2.875444603788148883e-23
7.050505050505049276e-01	-1.717171717171717404e-01	3.034498538709478200e-24
7.191919191919191601e-01	-1.717171717171717404e-01	1.984725904934336888e-25
7.333333333333331705e-01	-1.717171717171717404e-01	8.063668842917068816e-27
7.474747474747474030e-01	-1.717171717171717404e-01	4.789850562075224086e-28
7.616161616161616355e-01	-1.717171717171717404e-01	3.941443119033145373e-28
7.757575757575756459e-01	-1.717171717171717404e-01	6.552565247532175729e-27
7.898989898989898784e-01	-1.717171717171717404e-01	4.492198555322047242e-25
8.040404040404041108e-01	-1.717171717171717404e-01	1.938617127390112897e-23
8.181818181818181213e-01	-1.717171717171717404e-01	5.075756043291051258e-22
8.323232323232323537e-01	-1.717171717171717404e-01	8.060926707052994831e-21
8.464646464646463642e-01	-1.717171717171717404e-01	7.765047612523379388e-20
8.606060606060605966e-01	-1.717171717171717404e-01	4.537098295913679918e-19
8.747474747474748291e-01	-1.717171717171717404e-01	1.608004161304012435e-18
8.888888888888888395e-01	-1.717171717171717404e-01	3.456774606348174139e-18
9.030303030303030720e-01	-1.717171717171717404e-01	4.507439147790146826e-18
9.171717171717170825e-01	-1.717171717171717404e-01	3.565033344705757128e-18
9.313131313131313149e-01	-1.717171717171717404e-01	1.710299760626572487e-18
9.454545454545453254e-01	-1.717171717171717404e-01	4.976864172909986291e-19
9.595959595959595578e-01	-1.717171717171717404e-01	8.784443548447232654e-20
9.737373737373737903e-01	-1.717171717171717404e-01	9.404758303730537910e-21
9.878787878787878007e-01	-1.717171717171717404e-01	6.107393974506962425e-22
1.002020202020202033e+00	-1.717171717171717404e-01	2.405687149290071567e-23
1.016161616161616044e+00	-1.717171717171717404e-01	5.747742123390880878e-25
1.030303030303030276e+00	-1.717171717171717404e-01	8.329718336758783081e-27
1.044444444444444509e+00	-1.717171717171717404e-01	7.322144112953362837e-29
1.058585858585858519e+00	-1.717171717171717404e-01	3.904101886111379465e-31
1.072727272727272751e+00	-1.717171717171717404e-01	1.262638211574589965e-33
1.086868686868686762e+00	-1.717171717171717404e-01	2.476917995315327929e-36
1.101010101010100994e+00	-1.717171717171717404e-01	2.947265383171772064e-39
1.115151515151515005e+00	-1.717171717171717404e-01	2.127167914209101007e-42
1.129292929292929237e+00	-1.717171717171717404e-01	9.312354235682067037e-46
1.143434343434343470e+00	-1.717171717171717404e-01	2.473935544817354055e-49
1.157575757575757480e+00	-1.717171717171717404e-01	5.325845947433565658e-53
1.171717171717171713e+00	-1.717171717171717404e-01	9.802071002503082663e-55
1.185858585858585723e+00	-1.717171717171717404e-01	4.305261202567922169e-56
1.199999999999999956e+00	-1.717171717171717404e-01	1.151539726749719845e-57
-2.000000000000000111e-01	-1.575757575757575912e-01	1.084953721654038762e-111
-1.858585858585858619e-01	-1.575757575757575912e-01	1.346067870753815471e-108
-1.717171717171717404e-01	-1.575757575757575912e-01	1.012972411002694409e-105
-1.575757575757575912e-01	-1.575757575757575912e-01	4.625101455388061308e-103
-1.434343434343434420e-01	-1.575757575757575912e-01	3.616498150168660175e-100
-1.292929292929292928e-01	-1.575757575757575912e-01	2.633279645887215049e-94
-1.151515151515151714e-01	-1.575757575757575912e-01	1.800295820108973694e-88
-1.010101010101010222e-01	-1.575757575757575912e-01	7.465616972446458721e-83
-8.686868686868688683e-02	-1.575757575757575912e-01	6.415078151969150891e-85
-7.272727272727275150e-02	-1.575757575757575912e-01	5.034206814961353634e-80
-5.858585858585860229e-02	-1.575757575757575912e-01	2.396266242327030597e-75
-4.444444444444445308e-02	-1.575757575757575912e-01	1.488340351611788481e-62
-3.030303030303033163e-02	-1.575757575757575912e-01	5.067557536306704995e-58
-1.616161616161618242e-02	-1.575757575757575912e-01	1.046574225280006765e-53
-2.020202020202033211e-03	-1.575757575757575912e-01	1.311041068065157864e-49
1.212121212121208824e-02	-1.575757575757575912e-01	9.961792056226472183e-46
2.626262626262623745e-02	-1.575757575757575912e-01	4.591277710525851980e-42
4.040404040404038666e-02	-1.575757575757575912e-01	1.283525696608314958e-38
5.454545454545450811e-02	-1.575757575757575912e-01	2.176478238374867216e-35
6.868686868686868507e-02	-1.575757575757575912e-01	2.238573320161683511e-32
8.282828282828280653e-02	-1.575757575757575912e-01	1.396584032099236285e-29
9.696969696969692798e-02	-1.575757575757575912e-01	5.284911727680330565e-27
1.111111111111111049e-01	-1.575757575757575912e-01	1.213062903767395122e-24
1.252525252525252264e-01	-1.575757575757575912e-01	1.688899601605363576e-22
1.393939393939393478e-01	-1.575757575757575912e-01	1.426261962918789975e-20
1.535353535353535248e-01	-1.575757575757575912e-01	7.305834252115733517e-19
1.676767676767676463e-01	-1.575757575757575912e-01	2.269946806454508486e-17
1.818181818181817677e-01	-1.575757575757575912e-01	4.277971432912619428e-16
1.959595959595959447e-01	-1.575757575757575912e-01	4.890346467542256638e-15
2.101010101010100661e-01	-1.575757575757575912e-01	3.391028267714498339e-14
2.242424242424241876e-01	-1.575757575757575912e-01	1.426420011686651491e-13
2.383838383838383645e-01	-1.575757575757575912e-01	3.640819752128279359e-13
2.525252525252524860e-01	-1.575757575757575912e-01	5.643516323773409966e-13
2.666666666666666075e-01	-1.575757575757575912e-01	5.326923390668089853e-13
2.808080808080807844e-01	-1.575757575757575912e-01	3.088459922705791454e-13
2.949494949494949059e-01	-1.575757575757575912e-01	1.129388814230311055e-13
3.090909090909090273e-01	-1.575757575757575912e-01	2.795336124220134877e-14
3.232323232323231488e-01	-1.575757575757575912e-01	5.332797588406141091e-15
3.373737373737373813e-01	-1.575757575757575912e-01	8.588527778953740641e-16
3.515151515151515027e-01	-1.575757575757575912e-01	1.085385852268687227e-16
3.656565656565656242e-01	-1.575757575757575912e-01	9.745432640848052485e-18
3.797979797979797456e-01	-1.575757575757575912e-01	1.362832037002058054e-18
3.939393939393938671e-01	-1.575757575757575912e-01	1.273228417031147772e-18
4.080808080808079885e-01	-1.575757575757575912e-01	1.198583484482116342e-18
4.222222222222222210e-01	-1.575757575757575912e-01	8.498046841526256348e-19
4.363636363636363424e-01	-1.575757575757575912e-01	6.514971834323511066e-19
4.505050505050504639e-01	-1.575757575757575912e-01	1.598004360154415716e-18
4.646464646464645853e-01	-1.575757575757575912e-01	1.020181092183193923e-17
4.787878787878787068e-01	-1.575757575757575912e-01	4.891895177742347663e-17
4.929292929292928283e-01	-1.575757575757575912e-01	1.443042548661276873e-16
5.070707070707070052e-01	-1.575757575757575912e-01	2.584309916137171488e-16
5.212121212121212377e-01	-1.575757575757575912e-01	2.807726639131057568e-16
5.353535353535352481e-01	-1.575757575757575912e-01	1.852908930048410878e-16
5.494949494949494806e-01	-1.575757575757575912e-01	7.585964497693887555e-17
5.636363636363634910e-01	-1.575757575757575912e-01	2.586919317366846454e-17
5.777777777777777235e-01	-1.575757575757575912e-01	2.300412844012619522e-17
5.919191919191919560e-01	-1.575757575757575912e-01	3.215642650446308181e-17
6.060606060606059664e-01	-1.575757575757575912e-01	3.058842044167678897e-17
6.202020202020201989e-01	-1.575757575757575912e-01	1.816854525626174358e-17
6.343434343434342093e-01	-1.575757575757575912e-01	7.069296965724748373e-18
6.484848484848484418e-01	-1.575757575757575912e-01	2.073825938090012147e-18
6.626262626262624522e-01	-1.575757575757575912e-01	5.463925525026504883e-19
6.767676767676766847e-01	-1.575757575757575912e-01	1.252007601917825332e-19
6.909090909090909172e-01	-1.575757575757575912e-01	2.071550268349195063e-20
7.050505050505049276e-01	-1.575757575757575912e-01	2.201695625370523931e-21
7.191919191919191601e-01	-1.575757575757575912e-01	1.443422475379647276e-22
7.333333333333331705e-01	-1.575757575757575912e-01	6.060680030175204981e-24
7.474747474747474030e-01	-1.575757575757575912e-01	7.278165447995236574e-25
7.616161616161616355e-01	-1.575757575757575912e-01	7.168139244522678397e-25
7.757575757575756459e-01	-1.575757575757575912e-01	2.962763994003785094e-24
7.898989898989898784e-01	-1.575757575757575912e-01	1.756152675164434744e-22
8.040404040404041108e-01	-1.575757575757575912e-01	7.571118263760113704e-21
8.181818181818181213e-01	-1.575757575757575912e-01	1.982284614755878943e-19
8.323232323232323537e-01	-1.575757575757575912e-01	3.148112363064588194e-18
8.464646464646463642e-01	-1.575757575757575912e-01	3.032559812424607874e-17
8.606060606060605966e-01	-1.575757575757575912e-01	1.771917268733159896e-16
8.747474747474748291e-01	-1.575757575757575912e-01	6.279895553894978590e-16
8.888888888888888395e-01	-1.575757575757575912e-01	1.350007916871238022e-15
9.030303030303030720e-01	-1.575757575757575912e-01	1.760334192214063742e-15
9.171717171717170825e-01	-1.575757575757575912e-01	1.392287258308435591e-15
9.313131313131313149e-01	-1.575757575757575912e-01	6.679400539533750004e-16
9.454545454545453254e-01	-1.575757575757575912e-01	1.943663327739865391e-16
9.595959595959595578e-01	-1.575757575757575912e-01	3.430674454138176958e-17
9.737373737373737903e-01	-1.575757575757575912e-01	3.672932028307613084e-18
9.878787878787878007e-01	-1.575757575757575912e-01	2.385180162424965832e-19
1.002020202020202033e+00	-1.575757575757575912e-01	9.395164761661874305e-21
1.016161616161616044e+00	-1.575757575757575912e-01	2.244721815666592315e-22
1.030303030303030276e+00	-1.575757575757575912e-01	3.253086180186998543e-24
1.044444444444444509e+00	-1.575757575757575912e-01	2.859588387050680845e-26
1.058585858585858519e+00	-1.575757575757575912e-01	1.524707004289859076e-28
1.072727272727272751e+00	-1.575757575757575912e-01	4.931104211198577827e-31
1.086868686868686762e+00	-1.575757575757575912e-01	9.673349539392409800e-34
1.101010101010100994e+00	-1.575757575757575912e-01	1.151024313181306527e-36
1.115151515151515005e+00	-1.575757575757575912e-01	8.307437332489755613e-40
1.129292929292929237e+00	-1.575757575757575912e-01	3.637042599615146367e-43
1.143434343434343470e+00	-1.575757575757575912e-01	1.005056309335816638e-46
1.157575757575757480e+00	-1.575757575757575912e-01	4.868338628100298216e-49
1.171717171717171713e+00	-1.575757575757575912e-01	3.426327741938043719e-50
1.185858585858585723e+00	-1.575757575757575912e-01	1.510833093219045440e-51
1.199999999999999956e+00	-1.575757575757575912e-01	4.041087052476674099e-53
-2.000000000000000111e-01	-1.434343434343434420e-01	1.164508503478015542e-105
-1.858585858585858619e-01	-1.434343434343434420e-01	1.444768979972440922e-102
-1.717171717171717404e-01	-1.434343434343434420e-01	1.087249126721504940e-99
-1.575757575757575912e-01	-1.434343434343434420e-01	4.962889906339771830e-97
-1.434343434343434420e-01	-1.434343434343434420e-01	1.374089845528116124e-94
-1.292929292929292928e-01	-1.434343434343434420e-01	5.971553970817625786e-92
-1.151515151515151714e-01	-1.434343434343434420e-01	2.504897589365365396e-86
-1.010101010101010222e-01	-1.434343434343434420e-01	1.038751070609077955e-80
-8.686868686868688683e-02	-1.434343434343434420e-01	2.612811495405048707e-75
-7.272727272727275150e-02	-1.434343434343434420e-01	8.972525973286424559e-77
-5.858585858585860229e-02	-1.434343434343434420e-01	4.270893479519141454e-72
-4.444444444444445308e-02	-1.434343434343434420e-01	1.233098218232133716e-67
-3.030303030303033163e-02	-1.434343434343434420e-01	7.050893271139970929e-56
-1.616161616161618242e-02	-1.434343434343434420e-01	1.456181382024256107e-51
-2.020202020202033211e-03	-1.434343434343434420e-01	1.824154988973901453e-47
1.212121212121208824e-02	-1.434343434343434420e-01	1.386062810775833104e-43
2.626262626262623745e-02	-1.434343434343434420e-01	9.022924901222782141e-37
4.040404040404038666e-02	-1.434343434343434420e-01	1.785870681240616827e-36
5.454545454545450811e-02	-1.434343434343434420e-01	3.028279295193847288e-33
6.868686868686868507e-02	-1.434343434343434420e-01	3.114703865911310949e-30
8.282828282828280653e-02	-1.434343434343434420e-01	1.943177673434310003e-27
9.696969696969692798e-02	-1.434343434343434420e-01	7.353315129197331485e-25
1.111111111111111049e-01	-1.434343434343434420e-01	1.687830244939867050e-22
1.252525252525252264e-01	-1.434343434343434420e-01	2.349899477703485925e-20
1.393939393939393478e-01	-1.434343434343434420e-01	1.984471103302603972e-18
1.535353535353535248e-01	-1.434343434343434420e-01	1.016518729117509841e-16
1.676767676767676463e-01	-1.434343434343434420e-01	3.158359376396968952e-15
1.818181818181817677e-01	-1.434343434343434420e-01	5.952298578731363404e-14
1.959595959595959447e-01	-1.434343434343434420e-01	6.804396285540554778e-13
2.101010101010100661e-01	-1.434343434343434420e-01	4.718366052305829329e-12
2.242424242424241876e-01	-1.434343434343434420e-01	1.984911178491725561e-11
2.383838383838383645e-01	-1.434343434343434420e-01	5.067594086176721364e-11
2.525252525252524860e-01	-1.434343434343434420e-01	7.861528839598342080e-11
2.666666666666666075e-01	-1.434343434343434420e-01	7.440121558109660968e-11
2.808080808080807844e-01	-1.434343434343434420e-01	4.349880011063833154e-11
2.949494949494949059e-01	-1.434343434343434420e-01	1.630738325906021890e-11
3.090909090909090273e-01	-1.434343434343434420e-01	4.294819802593066581e-12
3.232323232323231488e-01	-1.434343434343434420e-01	9.100559839454316035e-13
3.373737373737373813e-01	-1.434343434343434420e-01	1.617583377075872290e-13
3.515151515151515027e-01	-1.434343434343434420e-01	2.157293651313761190e-14
3.656565656565656242e-01	-1.434343434343434420e-01	2.056039408441263197e-15
3.797979797979797456e-01	-1.434343434343434420e-01	4.722077499639802623e-16
3.939393939393938671e-01	-1.434343434343434420e-01	5.484670166054796180e-16
4.080808080808079885e-01	-1.434343434343434420e-01	5.236598668864486768e-16
4.222222222222222210e-01	-1.434343434343434420e-01	3.785754214239225960e-16
4.363636363636363424e-01	-1.434343434343434420e-01	2.831168016270641112e-16
4.505050505050504639e-01	-1.434343434343434420e-01	5.099218085132986178e-16
4.646464646464645853e-01	-1.434343434343434420e-01	2.856758138030457525e-15
4.787878787878787068e-01	-1.434343434343434420e-01	1.355412270219432759e-14
4.929292929292928283e-01	-1.434343434343434420e-01	3.995586988906509075e-14
5.070707070707070052e-01	-1.434343434343434420e-01	7.155361301188680361e-14
5.212121212121212377e-01	-1.434343434343434420e-01	7.774350563272155138e-14
5.353535353535352481e-01	-1.434343434343434420e-01	5.132806370216222888e-14
5.494949494949494806e-01	-1.434343434343434420e-01	2.112595247866191245e-14
5.636363636363634910e-01	-1.434343434343434420e-01	7.618428864986021022e-15
5.777777777777777235e-01	-1.434343434343434420e-01	7.505508957364488435e-15
5.919191919191919560e-01	-1.434343434343434420e-01	1.067781638401492364e-14
6.060606060606059664e-01	-1.434343434343434420e-01	1.019248100627428580e-14
6.202020202020201989e-01	-1.434343434343434420e-01	6.112300575175464200e-15
6.343434343434342093e-01	-1.434343434343434420e-01	2.453214497598347939e-15
6.484848484848484418e-01	-1.434343434343434420e-01	7.737654833731244373e-16
6.626262626262624522e-01	-1.434343434343434420e-01	2.229130914574683896e-16
6.767676767676766847e-01	-1.434343434343434420e-01	5.382593164648847676e-17
6.909090909090909172e-01	-1.434343434343434420e-01	9.073590807230708022e-18
7.050505050505049276e-01	-1.434343434343434420e-01	9.695903527990069498e-19
7.191919191919191601e-01	-1.434343434343434420e-01	6.373410595289286891e-20
7.333333333333331705e-01	-1.434343434343434420e-01	2.917657307948274116e-21
7.474747474747474030e-01	-1.434343434343434420e-01	7.947912999037500095e-22
7.616161616161616355e-01	-1.434343434343434420e-01	8.724757297274181703e-22
7.757575757575756459e-01	-1.434343434343434420e-01	1.208107536418532713e-21
7.898989898989898784e-01	-1.434343434343434420e-01	4.182406555323608805e-20
8.040404040404041108e-01	-1.434343434343434420e-01	1.793555723996643037e-18
8.181818181818181213e-01	-1.434343434343434420e-01	4.695764117747046660e-17
8.323232323232323537e-01	-1.434343434343434420e-01	7.457450727991847070e-16
8.464646464646463642e-01	-1.434343434343434420e-01	7.183722414348685145e-15
8.606060606060605966e-01	-1.434343434343434420e-01	4.197431406776985663e-14
8.747474747474748291e-01	-1.434343434343434420e-01	1.487621984069192540e-13
8.888888888888888395e-01	-1.434343434343434420e-01	3.197985441906730275e-13
9.030303030303030720e-01	-1.434343434343434420e-01	4.169992671330560983e-13
9.171717171717170825e-01	-1.434343434343434420e-01	3.298139460797908386e-13
9.313131313131313149e-01	-1.434343434343434420e-01	1.582259290419423514e-13
9.454545454545453254e-01	-1.434343434343434420e-01	4.604274499727233030e-14
9.595959595959595578e-01	-1.434343434343434420e-01	8.126801941785672532e-15
9.737373737373737903e-01	-1.434343434343434420e-01	8.700677239629185590e-16
9.878787878787878007e-01	-1.434343434343434420e-01	5.650167928968784798e-17
1.002020202020202033e+00	-1.434343434343434420e-01	2.225586958167144265e-18
1.016161616161616044e+00	-1.434343434343434420e-01	5.317441177878747292e-20
1.030303030303030276e+00	-1.434343434343434420e-01	7.706119434937494141e-22
1.044444444444444509e+00	-1.434343434343434420e-01	6.773976594853477959e-24
1.058585858585858519e+00	-1.434343434343434420e-01	3.611823858614888367e-26
1.072727272727272751e+00	-1.434343434343434420e-01	1.168111631061221497e-28
1.086868686868686762e+00	-1.434343434343434420e-01	2.291485177701775115e-31
1.101010101010100994e+00	-1.434343434343434420e-01	2.726620579643747890e-34
1.115151515151515005e+00	-1.434343434343434420e-01	1.967933624207197654e-37
1.129292929292929237e+00	-1.434343434343434420e-01	8.657613354170488724e-41
1.143434343434343470e+00	-1.434343434343434420e-01	1.065765667269736416e-43
1.157575757575757480e+00	-1.434343434343434420e-01	1.003532680980780734e-44
1.171717171717171713e+00	-1.434343434343434420e-01	7.292963653331307796e-46
1.185858585858585723e+00	-1.434343434343434420e-01	3.215960174892474005e-47
1.199999999999999956e+00	-1.434343434343434420e-01	8.601860687866518241e-49
-2.000000000000000111e-01	-1.292929292929292928e-01	7.581393335513498581e-100
-1.858585858585858619e-01	-1.292929292929292928e-01	9.405995648297809515e-97
-1.717171717171717404e-01	-1.292929292929292928e-01	7.078405403442684821e-94
-1.575757575757575912e-01	-1.292929292929292928e-01	3.231030116870516566e-91
-1.434343434343434420e-01	-1.292929292929292928e-01	8.945847858040918367e-89
-1.292929292929292928e-01	-1.292929292929292928e-01	1.502369995333325841e-86
-1.151515151515151714e-01	-1.292929292929292928e-01	1.530452756019731116e-84
-1.010101010101010222e-01	-1.292929292929292928e-01	8.766701174243774124e-79
-8.686868686868688683e-02	-1.292929292929292928e-01	2.205112125300329146e-73
-7.272727272727275150e-02	-1.292929292929292928e-01	3.364350097426533342e-68
-5.858585858585860229e-02	-1.292929292929292928e-01	4.617185698365207550e-69
-4.444444444444445308e-02	-1.292929292929292928e-01	1.333080174599362739e-64
-3.030303030303033163e-02	-1.292929292929292928e-01	2.334587267803230942e-60
-1.616161616161618242e-02	-1.292929292929292928e-01	2.479926849658728698e-56
-2.020202020202033211e-03	-1.292929292929292928e-01	1.539508493531827025e-45
1.212121212121208824e-02	-1.292929292929292928e-01	1.169777503854460619e-41
2.626262626262623745e-02	-1.292929292929292928e-01	1.054387392037047807e-33
4.040404040404038666e-02	-1.292929292929292928e-01	1.507198200983856881e-34
5.454545454545450811e-02	-1.292929292929292928e-01	2.567733251565810004e-31
6.868686868686868507e-02	-1.292929292929292928e-01	2.628676347678494448e-28
8.282828282828280653e-02	-1.292929292929292928e-01	1.639958533575028738e-25
9.696969696969692798e-02	-1.292929292929292928e-01	6.205882295007826220e-23
1.111111111111111049e-01	-1.292929292929292928e-01	1.424456281029108219e-20
1.252525252525252264e-01	-1.292929292929292928e-01	1.983214352525075170e-18
1.393939393939393478e-01	-1.292929292929292928e-01	1.674808637860052921e-16
1.535353535353535248e-01	-1.292929292929292928e-01	8.578985436857365340e-15
1.676767676767676463e-01	-1.292929292929292928e-01	2.665523555742864946e-13
1.818181818181817677e-01	-1.292929292929292928e-01	5.023508066251375917e-12
1.959595959595959447e-01	-1.292929292929292928e-01	5.742706413623299622e-11
2.101010101010100661e-01	-1.292929292929292928e-01	3.982297635540590966e-10
2.242424242424241876e-01	-1.292929292929292928e-01	1.675453235291343017e-09
2.383838383838383645e-01	-1.292929292929292928e-01	4.279107509729372967e-09
2.525252525252524860e-01	-1.292929292929292928e-01	6.646281359445564603e-09
2.666666666666666075e-01	-1.292929292929292928e-01	6.314323187127873518e-09
2.808080808080807844e-01	-1.292929292929292928e-01	3.736455523279252112e-09
2.949494949494949059e-01	-1.292929292929292928e-01	1.449891230151592577e-09
3.090909090909090273e-01	-1.292929292929292928e-01	4.127729119555146281e-10
3.232323232323231488e-01	-1.292929292929292928e-01	9.765830608345463311e-11
3.373737373737373813e-01	-1.292929292929292928e-01	1.889611556806091264e-11
3.515151515151515027e-01	-1.292929292929292928e-01	2.627569013588663508e-12
3.656565656565656242e-01	-1.292929292929292928e-01	2.749735599949346839e-13
3.797979797979797456e-01	-1.292929292929292928e-01	1.095515606636127091e-13
3.939393939393938671e-01	-1.292929292929292928e-01	1.439127335074653812e-13
4.080808080808079885e-01	-1.292929292929292928e-01	1.389110737408509196e-13
4.222222222222222210e-01	-1.292929292929292928e-01	1.025788763314711013e-13
4.363636363636363424e-01	-1.292929292929292928e-01	7.643581937176513046e-14
4.505050505050504639e-01	-1.292929292929292928e-01	1.049643486092609569e-13
4.646464646464645853e-01	-1.292929292929292928e-01	4.890290751581200962e-13
4.787878787878787068e-01	-1.292929292929292928e-01	2.279110862442960548e-12
4.929292929292928283e-01	-1.292929292929292928e-01	6.710767957392520524e-12
5.070707070707070052e-01	-1.292929292929292928e-01	1.201707726881643836e-11
5.212121212121212377e-01	-1.292929292929292928e-01	1.305778917264914358e-11
5.353535353535352481e-01	-1.292929292929292928e-01	8.626690087590189666e-12
5.494949494949494806e-01	-1.292929292929292928e-01	3.575066032007071768e-12
5.636363636363634910e-01	-1.292929292929292928e-01	1.374008285666757272e-12
5.777777777777777235e-01	-1.292929292929292928e-01	1.491281658621993549e-12
5.919191919191919560e-01	-1.292929292929292928e-01	2.152341318911312588e-12
6.060606060606059664e-01	-1.292929292929292928e-01	2.062622452161707032e-12
6.202020202020201989e-01	-1.292929292929292928e-01	1.252405377347555409e-12
6.343434343434342093e-01	-1.292929292929292928e-01	5.224532613307592272e-13
6.484848484848484418e-01	-1.292929292929292928e-01	1.786384293748353325e-13
6.626262626262624522e-01	-1.292929292929292928e-01	5.600018741488808252e-14
6.767676767676766847e-01	-1.292929292929292928e-01	1.412055138640667311e-14
6.909090909090909172e-01	-1.292929292929292928e-01	2.414992508957105534e-15
7.050505050505049276e-01	-1.292929292929292928e-01	2.591306768005400192e-16
7.191919191919191601e-01	-1.292929292929292928e-01	1.710904937630650233e-17
7.333333333333331705e-01	-1.292929292929292928e-01	9.650551921124271397e-19
7.474747474747474030e-01	-1.292929292929292928e-01	5.715946747516316363e-19
7.616161616161616355e-01	-1.292929292929292928e-01	6.588559727000903927e-19
7.757575757575756459e-01	-1.292929292929292928e-01	5.597642500017176625e-19
7.898989898989898784e-01	-1.292929292929292928e-01	6.180943494285652927e-18
8.040404040404041108e-01	-1.292929292929292928e-01	2.577563302327109020e-16
8.181818181818181213e-01	-1.292929292929292928e-01	6.747173629682840525e-15
8.323232323232323537e-01	-1.292929292929292928e-01	1.071532822000856123e-13
8.464646464646463642e-01	-1.292929292929292928e-01	1.032201828820940138e-12
8.606060606060605966e-01	-1.292929292929292928e-01	6.031129996555969270e-12
8.747474747474748291e-01	-1.292929292929292928e-01	2.137507609333877512e-11
8.888888888888888395e-01	-1.292929292929292928e-01	4.595063994628664704e-11
9.030303030303030720e-01	-1.292929292929292928e-01	5.991704318226008824e-11
9.171717171717170825e-01	-1.292929292929292928e-01	4.738971505930473430e-11
9.313131313131313149e-01	-1.292929292929292928e-01	2.273488365612466361e-11
9.454545454545453254e-01	-1.292929292929292928e-01	6.615707406869556468e-12
9.595959595959595578e-01	-1.292929292929292928e-01	1.167709349293108036e-12
9.737373737373737903e-01	-1.292929292929292928e-01	1.250167314359876406e-13
9.878787878787878007e-01	-1.292929292929292928e-01	8.118512008776177650e-15
1.002020202020202033e+00	-1.292929292929292928e-01	3.197861492544934788e-16
1.016161616161616044e+00	-1.292929292929292928e-01	7.640429559161252251e-18
1.030303030303030276e+00	-1.292929292929292928e-01	1.107263075400607731e-19
1.044444444444444509e+00	-1.292929292929292928e-01	9.733270062052819113e-22
1.058585858585858519e+00	-1.292929292929292928e-01	5.189692734311854842e-24
1.072727272727272751e+00	-1.292929292929292928e-01	1.678415342276317074e-26
1.086868686868686762e+00	-1.292929292929292928e-01	3.292548894075247994e-29
1.101010101010100994e+00	-1.292929292929292928e-01	3.917788933603655901e-32
1.115151515151515005e+00	-1.292929292929292928e-01	2.829363210436418259e-35
1.129292929292929237e+00	-1.292929292929292928e-01	1.785002491423447164e-38
1.143434343434343470e+00	-1.292929292929292928e-01	1.083940069865435217e-39
1.157575757575757480e+00	-1.292929292929292928e-01	1.295217893908790923e-40
1.171717171717171713e+00	-1.292929292929292928e-01	9.416140919382007664e-42
1.185858585858585723e+00	-1.292929292929292928e-01	4.152214445055176973e-43
1.199999999999999956e+00	-1.292929292929292928e-01	1.110609842303586317e-44
-2.000000000000000111e-01	-1.151515151515151714e-01	2.993851872109231866e-94
-1.858585858585858619e-01	-1.151515151515151714e-01	3.714377612990945404e-91
-1.717171717171717404e-01	-1.151515151515151714e-01	2.795224615162522075e-88
-1.575757575757575912e-01	-1.151515151515151714e-01	1.275916594242520453e-85
-1.434343434343434420e-01	-1.151515151515151714e-01	3.532667591711264260e-83
-1.292929292929292928e-01	-1.151515151515151714e-01	5.932779089981866823e-81
-1.151515151515151714e-01	-1.151515151515151714e-01	6.044582070889024355e-79
-1.010101010101010222e-01	-1.151515151515151714e-01	3.734793497918028015e-77
-8.686868686868688683e-02	-1.151515151515151714e-01	1.128898013160691076e-71
-7.272727272727275150e-02	-1.151515151515151714e-01	1.722309699438715431e-66
-5.858585858585860229e-02	-1.151515151515151714e-01	1.593859579742411491e-61
-4.444444444444445308e-02	-1.151515151515151714e-01	8.741578051329518331e-62
-3.030303030303033163e-02	-1.151515151515151714e-01	1.530888901156420389e-57
-1.616161616161618242e-02	-1.151515151515151714e-01	1.626194265347251825e-53
-2.020202020202033211e-03	-1.151515151515151714e-01	1.047794445226837516e-49
1.212121212121208824e-02	-1.151515151515151714e-01	5.988230850873771629e-40
2.626262626262623745e-02	-1.151515151515151714e-01	2.759908123005366498e-36
4.040404040404038666e-02	-1.151515151515151714e-01	2.886901730587638304e-31
5.454545454545450811e-02	-1.151515151515151714e-01	1.308312799372874972e-29
6.868686868686868507e-02	-1.151515151515151714e-01	1.345650897981580467e-26
8.282828282828280653e-02	-1.151515151515151714e-01	8.395145136537909629e-24
9.696969696969692798e-02	-1.151515151515151714e-01	3.176865370198272077e-21
1.111111111111111049e-01	-1.151515151515151714e-01	7.291962119454467484e-19
1.252525252525252264e-01	-1.151515151515151714e-01	1.015231193552548252e-16
1.393939393939393478e-01	-1.151515151515151714e-01	8.573547294875097627e-15
1.535353535353535248e-01	-1.151515151515151714e-01	4.391688029687280951e-13
1.676767676767676463e-01	-1.151515151515151714e-01	1.364516256528082436e-11
1.818181818181817677e-01	-1.151515151515151714e-01	2.571611595615979633e-10
1.959595959595959447e-01	-1.151515151515151714e-01	2.939826349221368112e-09
2.101010101010100661e-01	-1.151515151515151714e-01	2.038735736834433459e-08
2.242424242424241876e-01	-1.151515151515151714e-01	8.578903296727635318e-08
2.383838383838383645e-01	-1.151515151515151714e-01	2.192239069542253982e-07
2.525252525252524860e-01	-1.151515151515151714e-01	3.410957658017398659e-07
2.666666666666666075e-01	-1.151515151515151714e-01	3.258855375968421508e-07
2.808080808080807844e-01	-1.151515151515151714e-01	1.961916123955805953e-07
2.949494949494949059e-01	-1.151515151515151714e-01	7.976240932106869676e-08
3.090909090909090273e-01	-1.151515151515151714e-01	2.491673014469299767e-08
3.232323232323231488e-01	-1.151515151515151714e-01	6.568783145548269771e-09
3.373737373737373813e-01	-1.151515151515151714e-01	1.362183649873604807e-09
3.515151515151515027e-01	-1.151515151515151714e-01	1.959119586909846571e-10
3.656565656565656242e-01	-1.151515151515151714e-01	2.407240356591067401e-11
3.797979797979797456e-01	-1.151515151515151714e-01	1.639458267892669193e-11
3.939393939393938671e-01	-1.151515151515151714e-01	2.295830845560975964e-11
4.080808080808079885e-01	-1.151515151515151714e-01	2.237455856180662909e-11
4.222222222222222210e-01	-1.151515151515151714e-01	1.690239112973448868e-11
4.363636363636363424e-01	-1.151515151515151714e-01	1.272246140469439043e-11
4.505050505050504639e-01	-1.151515151515151714e-01	1.405253693491799658e-11
4.646464646464645853e-01	-1.151515151515151714e-01	5.143476524119648460e-11
4.787878787878787068e-01	-1.151515151515151714e-01	2.326589620087320380e-10
4.929292929292928283e-01	-1.151515151515151714e-01	6.836993834500937747e-10
5.070707070707070052e-01	-1.151515151515151714e-01	1.224196548885766733e-09
5.212121212121212377e-01	-1.151515151515151714e-01	1.330423452844027381e-09
5.353535353535352481e-01	-1.151515151515151714e-01	8.798490296515994229e-10
5.494949494949494806e-01	-1.151515151515151714e-01	3.679840212831499401e-10
5.636363636363634910e-01	-1.151515151515151714e-01	1.520512586930915561e-10
5.777777777777777235e-01	-1.151515151515151714e-01	1.804838809812405174e-10
5.919191919191919560e-01	-1.151515151515151714e-01	2.634217653979626522e-10
6.060606060606059664e-01	-1.151515151515151714e-01	2.536021696594020053e-10
6.202020202020201989e-01	-1.151515151515151714e-01	1.564755682092957843e-10
6.343434343434342093e-01	-1.151515151515151714e-01	6.843246905079182367e-11
6.484848484848484418e-01	-1.151515151515151714e-01	2.552496006195329133e-11
6.626262626262624522e-01	-1.151515151515151714e-01	8.644040891039966787e-12
6.767676767676766847e-01	-1.151515151515151714e-01	2.257485126890455777e-12
6.909090909090909172e-01	-1.151515151515151714e-01	3.904091117968090277e-13
7.050505050505049276e-01	-1.151515151515151714e-01	4.202606028465015314e-14
7.191919191919191601e-01	-1.151515151515151714e-01	2.803115445408566161e-15
7.333333333333331705e-01	-1.151515151515151714e-01	2.412569438110311683e-16
7.474747474747474030e-01	-1.151515151515151714e-01	2.580192149444121207e-16
7.616161616161616355e-01	-1.151515151515151714e-01	3.037754309564354347e-16
7.757575757575756459e-01	-1.151515151515151714e-01	2.280939709677245643e-16
7.898989898989898784e-01	-1.151515151515151714e-01	6.189716423259832777e-16
8.040404040404041108e-01	-1.151515151515151714e-01	2.248706138831903005e-14
8.181818181818181213e-01	-1.151515151515151714e-01	5.880508682504618720e-13
8.323232323232323537e-01	-1.151515151515151714e-01	9.338895157759382830e-12
8.464646464646463642e-01	-1.151515151515151714e-01	8.996107177642975696e-11
8.606060606060605966e-01	-1.151515151515151714e-01	5.256403379668977133e-10
8.747474747474748291e-01	-1.151515151515151714e-01	1.862934844392049827e-09
8.888888888888888395e-01	-1.151515151515151714e-01	4.004806715270858942e-09
9.030303030303030720e-01	-1.151515151515151714e-01	5.222042112492356792e-09
9.171717171717170825e-01	-1.151515151515151714e-01	4.130228639386085425e-09
9.313131313131313149e-01	-1.151515151515151714e-01	1.981448241926068999e-09
9.454545454545453254e-01	-1.151515151515151714e-01	5.765889110634333995e-10
9.595959595959595578e-01	-1.151515151515151714e-01	1.017711668216149817e-10
9.737373737373737903e-01	-1.151515151515151714e-01	1.089577525277861431e-11
9.878787878787878007e-01	-1.151515151515151714e-01	7.075651492294478474e-13
1.002020202020202033e+00	-1.151515151515151714e-01	2.787081354020175662e-14
1.016161616161616044e+00	-1.151515151515151714e-01	6.658980950917744813e-16
1.030303030303030276e+00	-1.151515151515151714e-01	9.650299992141144435e-18
1.044444444444444509e+00	-1.151515151515151714e-01	8.482986441299869623e-20
1.058585858585858519e+00	-1.151515151515151714e-01	4.523052909751044235e-22
1.072727272727272751e+00	-1.151515151515151714e-01	1.462815921244207754e-24
1.086868686868686762e+00	-1.151515151515151714e-01	2.869620628221788129e-27
1.101010101010100994e+00	-1.151515151515151714e-01	3.414932646981609941e-30
1.115151515151515005e+00	-1.151515151515151714e-01	2.596987246614666188e-33
1.129292929292929237e+00	-1.151515151515151714e-01	4.391311376085796851e-35
1.143434343434343470e+00	-1.151515151515151714e-01	8.463369841163265098e-36
1.157575757575757480e+00	-1.151515151515151714e-01	1.014343586664372516e-36
1.171717171717171713e+00	-1.151515151515151714e-01	7.374235021911113200e-38
1.185858585858585723e+00	-1.151515151515151714e-01	3.251799821719178227e-39
1.199999999999999956e+00	-1.151515151515151714e-01	8.697722468441202990e-41
-2.000000000000000111e-01	-1.010101010101010222e-01	7.171111961011330605e-89
-1.858585858585858619e-01	-1.010101010101010222e-01	8.896972484303082441e-86
-1.717171717171717404e-01	-1.010101010101010222e-01	6.695344167911225196e-83
-1.575757575757575912e-01	-1.010101010101010222e-01	3.056176838771678376e-80
-1.434343434343434420e-01	-1.010101010101010222e-01	8.461726198815495528e-78
-1.292929292929292928e-01	-1.010101010101010222e-01	1.421066402563026241e-75
-1.151515151515151714e-01	-1.010101010101010222e-01	1.447587055856912932e-73
-1.010101010101010222e-01	-1.010101010101010222e-01	8.944376093586062917e-72
-8.686868686868688683e-02	-1.010101010101010222e-01	6.860473055269708458e-70
-7.272727272727275150e-02	-1.010101010101010222e-01	5.350211417585966925e-65
-5.858585858585860229e-02	-1.010101010101010222e-01	4.950143020421343876e-60
-4.444444444444445308e-02	-1.010101010101010222e-01	2.778356152517911187e-55
-3.030303030303033163e-02	-1.010101010101010222e-01	6.089089162994355517e-55
-1.616161616161618242e-02	-1.010101010101010222e-01	6.468164513396247403e-51
-2.020202020202033211e-03	-1.010101010101010222e-01	4.167587245436740894e-47
1.212121212121208824e-02	-1.010101010101010222e-01	1.628783126049610640e-43
2.626262626262623745e-02	-1.010101010101010222e-01	3.861150594412648483e-40
4.040404040404038666e-02	-1.010101010101010222e-01	7.487099089837499921e-30
5.454545454545450811e-02	-1.010101010101010222e-01	4.062395979019502480e-28
6.868686868686868507e-02	-1.010101010101010222e-01	4.178330956331529560e-25
8.282828282828280653e-02	-1.010101010101010222e-01	2.606745999647466376e-22
9.696969696969692798e-02	-1.010101010101010222e-01	9.864363399076748900e-20
1.111111111111111049e-01	-1.010101010101010222e-01	2.264199202901757762e-17
1.252525252525252264e-01	-1.010101010101010222e-01	3.152355536809263359e-15
1.393939393939393478e-01	-1.010101010101010222e-01	2.662139858790254518e-13
1.535353535353535248e-01	-1.010101010101010222e-01	1.363647389957315479e-11
1.676767676767676463e-01	-1.010101010101010222e-01	4.236919914090106516e-10
1.818181818181817677e-01	-1.010101010101010222e-01	7.985092996096046553e-09
1.959595959595959447e-01	-1.010101010101010222e-01	9.128643996635061919e-08
2.101010101010100661e-01	-1.010101010101010222e-01	6.331084447078135033e-07
2.242424242424241876e-01	-1.010101010101010222e-01	2.664741777678152271e-06
2.383838383838383645e-01	-1.010101010101010222e-01	6.814856980566815789e-06
2.525252525252524860e-01	-1.010101010101010222e-01	1.063070999063373708e-05
2.666666666666666075e-01	-1.010101010101010222e-01	1.023982773918519076e-05
2.808080808080807844e-01	-1.010101010101010222e-01	6.316391191067883035e-06
2.949494949494949059e-01	-1.010101010101010222e-01	2.729620976816907744e-06
3.090909090909090273e-01	-1.010101010101010222e-01	9.465383746507311909e-07
3.232323232323231488e-01	-1.010101010101010222e-01	2.756234064886912082e-07
3.373737373737373813e-01	-1.010101010101010222e-01	6.034358159233706485e-08
3.515151515151515027e-01	-1.010101010101010222e-01	8.958539101970391870e-09
3.656565656565656242e-01	-1.010101010101010222e-01	1.438185361585769530e-09
3.797979797979797456e-01	-1.010101010101010222e-01	1.540750572040095950e-09
3.939393939393938671e-01	-1.010101010101010222e-01	2.225172801256008974e-09
4.080808080808079885e-01	-1.010101010101010222e-01	2.188543065611286760e-09
4.222222222222222210e-01	-1.010101010101010222e-01	1.693491983443974795e-09
4.363636363636363424e-01	-1.010101010101010222e-01	1.298577416360247274e-09
4.505050505050504639e-01	-1.010101010101010222e-01	1.222841164687036636e-09
4.646464646464645853e-01	-1.010101010101010222e-01	3.349757413517890022e-09
4.787878787878787068e-01	-1.010101010101010222e-01	1.442807340156307403e-08
4.929292929292928283e-01	-1.010101010101010222e-01	4.225507049603476199e-08
5.070707070707070052e-01	-1.010101010101010222e-01	7.564797631186479503e-08
5.212121212121212377e-01	-1.010101010101010222e-01	8.223561939692802038e-08
5.353535353535352481e-01	-1.010101010101010222e-01	5.447630308146844103e-08
5.494949494949494806e-01	-1.010101010101010222e-01	2.307665347007857024e-08
5.636363636363634910e-01	-1.010101010101010222e-01	1.035367721720308458e-08
5.777777777777777235e-01	-1.010101010101010222e-01	1.331317867881252024e-08
5.919191919191919560e-01	-1.010101010101010222e-01	1.958202819740242323e-08
6.060606060606059664e-01	-1.010101010101010222e-01	1.895455125464183324e-08
6.202020202020201989e-01	-1.010101010101010222e-01	1.193791370961201379e-08
6.343434343434342093e-01	-1.010101010101010222e-01	5.524746967201147460e-09
6.484848484848484418e-01	-1.010101010101010222e-01	2.255960315100651741e-09
6.626262626262624522e-01	-1.010101010101010222e-01	8.180582066230672584e-10
6.767676767676766847e-01	-1.010101010101010222e-01	2.197131751876877339e-10
6.909090909090909172e-01	-1.010101010101010222e-01	3.832223197842173267e-11
7.050505050505049276e-01	-1.010101010101010222e-01	4.136287418720631718e-12
7.191919191919191601e-01	-1.010101010101010222e-01	2.833095835830743198e-13
7.333333333333331705e-01	-1.010101010101010222e-01	4.735453296989245403e-14
7.474747474747474030e-01	-1.010101010101010222e-01	7.165173735324880757e-14
7.616161616161616355e-01	-1.010101010101010222e-01	8.527558839218216400e-14
7.757575757575756459e-01	-1.010101010101010222e-01	6.278179451251519671e-14
7.898989898989898784e-01	-1.010101010101010222e-01	5.568519590258694396e-14
8.040404040404041108e-01	-1.010101010101010222e-01	1.195327068529502286e-12
8.181818181818181213e-01	-1.010101010101010222e-01	3.108832457745657695e-11
8.323232323232323537e-01	-1.010101010101010222e-01	4.936970957108336740e-10
8.464646464646463642e-01	-1.010101010101010222e-01	4.755755667277617155e-09
8.606060606060605966e-01	-1.010101010101010222e-01	2.778776369146479593e-08
8.747474747474748291e-01	-1.010101010101010222e-01	9.848329643801813847e-08
8.888888888888888395e-01	-1.010101010101010222e-01	2.117124858678518219e-07
9.030303030303030720e-01	-1.010101010101010222e-01	2.760611424083071617e-07
9.171717171717170825e-01	-1.010101010101010222e-01	2.183428651156765352e-07
9.313131313131313149e-01	-1.010101010101010222e-01	1.047484592244835073e-07
9.454545454545453254e-01	-1.010101010101010222e-01	3.048113938172190403e-08
9.595959595959595578e-01	-1.010101010101010222e-01	5.380091537329987142e-09
9.737373737373737903e-01	-1.010101010101010222e-01	5.760007481587717547e-10
9.878787878787878007e-01	-1.010101010101010222e-01	3.740514519431812754e-11
1.002020202020202033e+00	-1.010101010101010222e-01	1.473379276055396749e-12
1.016161616161616044e+00	-1.010101010101010222e-01	3.520243330540047685e-14
1.030303030303030276e+00	-1.010101010101010222e-01	5.101592109329217322e-16
1.044444444444444509e+00	-1.010101010101010222e-01	4.484497109890350388e-18
1.058585858585858519e+00	-1.010101010101010222e-01	2.391096873048059231e-20
1.072727272727272751e+00	-1.010101010101010222e-01	7.733214033519549909e-23
1.086868686868686762e+00	-1.010101010101010222e-01	1.517200550495992624e-25
1.101010101010100994e+00	-1.010101010101010222e-01	1.818691881007240232e-28
1.115151515151515005e+00	-1.010101010101010222e-01	7.561347252746047666e-31
1.129292929292929237e+00	-1.010101010101010222e-01	2.035157160407931802e-31
1.143434343434343470e+00	-1.010101010101010222e-01	4.020196746421662178e-32
1.157575757575757480e+00	-1.010101010101010222e-01	4.818412819315283557e-33
1.171717171717171713e+00	-1.010101010101010222e-01	3.502965961537001320e-34
1.185858585858585723e+00	-1.010101010101010222e-01	1.544695016865941202e-35
1.199999999999999956e+00	-1.010101010101010222e-01	4.131659170829957180e-37
-2.000000000000000111e-01	-8.686868686868688683e-02	1.041879785796130844e-83
-1.858585858585858619e-01	-8.686868686868688683e-02	1.292627396780114631e-80
-1.717171717171717404e-01	-8.686868686868688683e-02	9.727562176445927933e-78
-1.575757575757575912e-01	-8.686868686868688683e-02	4.440272146715074387e-75
-1.434343434343434420e-01	-8.686868686868688683e-02	1.229391135931787248e-72
-1.292929292929292928e-01	-8.686868686868688683e-02	2.064645437536190485e-70
-1.151515151515151714e-01	-8.686868686868688683e-02	2.103176885870463939e-68
-1.010101010101010222e-01	-8.686868686868688683e-02	1.299514235532843230e-66
-8.686868686868688683e-02	-8.686868686868688683e-02	4.870369661928392054e-65
-7.272727272727275150e-02	-8.686868686868688683e-02	1.113279426536096274e-63
-5.858585858585860229e-02	-8.686868686868688683e-02	9.349968856601388059e-59
-4.444444444444445308e-02	-8.686868686868688683e-02	5.240530817809689772e-54
-3.030303030303033163e-02	-8.686868686868688683e-02	1.782927304082676708e-49
-1.616161616161618242e-02	-8.686868686868688683e-02	1.560505144365027619e-48
-2.020202020202033211e-03	-8.686868686868688683e-02	1.005469167990523263e-44
1.212121212121208824e-02	-8.686868686868688683e-02	3.929590008352873563e-41
2.626262626262623745e-02	-8.686868686868688683e-02	9.315381619386383888e-38
4.040404040404038666e-02	-8.686868686868688683e-02	1.229310771174493846e-26
5.454545454545450811e-02	-8.686868686868688683e-02	7.651269678829433494e-27
6.868686868686868507e-02	-8.686868686868688683e-02	7.869571914932875283e-24
8.282828282828280653e-02	-8.686868686868688683e-02	4.909610173285236176e-21
9.696969696969692798e-02	-8.686868686868688683e-02	1.857868697210717240e-18
1.111111111111111049e-01	-8.686868686868688683e-02	4.264422102498502739e-16
1.252525252525252264e-01	-8.686868686868688683e-02	5.937184919588310406e-14
1.393939393939393478e-01	-8.686868686868688683e-02	5.013906985104381818e-12
1.535353535353535248e-01	-8.686868686868688683e-02	2.568312471365070664e-10
1.676767676767676463e-01	-8.686868686868688683e-02	7.979898868307521311e-09
1.818181818181817677e-01	-8.686868686868688683e-02	1.503943807700385973e-07
1.959595959595959447e-01	-8.686868686868688683e-02	1.719382898398253728e-06
2.101010101010100661e-01	-8.686868686868688683e-02	1.192593308293266964e-05
2.242424242424241876e-01	-8.686868686868688683e-02	5.021408023190348857e-05
2.383838383838383645e-01	-8.686868686868688683e-02	1.285684166603571696e-04
2.525252525252524860e-01	-8.686868686868688683e-02	2.013134402841406637e-04
2.666666666666666075e-01	-8.686868686868688683e-02	1.962059672161899483e-04
2.808080808080807844e-01	-8.686868686868688683e-02	1.251814722102740360e-04
2.949494949494949059e-01	-8.686868686868688683e-02	5.841484311802685103e-05
3.090909090909090273e-01	-8.686868686868688683e-02	2.261415099888387862e-05
3.232323232323231488e-01	-8.686868686868688683e-02	7.176053426345059232e-06
3.373737373737373813e-01	-8.686868686868688683e-02	1.637980370161417136e-06
3.515151515151515027e-01	-8.686868686868688683e-02	2.533052146504552741e-07
3.656565656565656242e-01	-8.686868686868688683e-02	6.059911391211691925e-08
3.797979797979797456e-01	-8.686868686868688683e-02	8.959289799247437782e-08
3.939393939393938671e-01	-8.686868686868688683e-02	1.310303624610073618e-07
4.080808080808079885e-01	-8.686868686868688683e-02	1.300275865555040708e-07
4.222222222222222210e-01	-8.686868686868688683e-02	1.031721604799388904e-07
4.363636363636363424e-01	-8.686868686868688683e-02	8.099491718153752567e-08
4.505050505050504639e-01	-8.686868686868688683e-02	6.853602316967416232e-08
4.646464646464645853e-01	-8.686868686868688683e-02	1.365885414449113701e-07
4.787878787878787068e-01	-8.686868686868688683e-02	5.441219315195151062e-07
4.929292929292928283e-01	-8.686868686868688683e-02	1.584333910052787724e-06
5.070707070707070052e-01	-8.686868686868688683e-02	2.835659360304049441e-06
5.212121212121212377e-01	-8.686868686868688683e-02	3.084230190518541796e-06
5.353535353535352481e-01	-8.686868686868688683e-02	2.049011916474724503e-06
5.494949494949494806e-01	-8.686868686868688683e-02	8.842715297004615231e-07
5.636363636363634910e-01	-8.686868686868688683e-02	4.356567251262288233e-07
5.777777777777777235e-01	-8.686868686868688683e-02	5.992472932328216664e-07
5.919191919191919560e-01	-8.686868686868688683e-02	8.846369265506373571e-07
6.060606060606059664e-01	-8.686868686868688683e-02	8.618075803573944566e-07
6.202020202020201989e-01	-8.686868686868688683e-02	5.570944801237212516e-07
6.343434343434342093e-01	-8.686868686868688683e-02	2.754376595406296461e-07
6.484848484848484418e-01	-8.686868686868688683e-02	1.231741994311737530e-07
6.626262626262624522e-01	-8.686868686868688683e-02	4.737322105643885519e-08
6.767676767676766847e-01	-8.686868686868688683e-02	1.300724686722953230e-08
6.909090909090909172e-01	-8.686868686868688683e-02	2.283524409891364291e-09
7.050505050505049276e-01	-8.686868686868688683e-02	2.471398716198670972e-10
7.191919191919191601e-01	-8.686868686868688683e-02	1.816049776025848063e-11
7.333333333333331705e-01	-8.686868686868688683e-02	6.829237194160650629e-12
7.474747474747474030e-01	-8.686868686868688683e-02	1.215242391910162938e-11
7.616161616161616355e-01	-8.686868686868688683e-02	1.457518827560968223e-11
7.757575757575756459e-01	-8.686868686868688683e-02	1.076471432014379726e-11
7.898989898989898784e-01	-8.686868686868688683e-02	5.805198252091454429e-12
8.040404040404041108e-01	-8.686868686868688683e-02	3.951078680563821460e-11
8.181818181818181213e-01	-8.686868686868688683e-02	9.971078918546543172e-10
8.323232323232323537e-01	-8.686868686868688683e-02	1.583074992886965816e-08
8.464646464646463642e-01	-8.686868686868688683e-02	1.524963245528851939e-07
8.606060606060605966e-01	-8.686868686868688683e-02	8.910322497103801798e-07
8.747474747474748291e-01	-8.686868686868688683e-02	3.157929299079261485e-06
8.888888888888888395e-01	-8.686868686868688683e-02	6.788694999761285339e-06
9.030303030303030720e-01	-8.686868686868688683e-02	8.852075442823194881e-06
9.171717171717170825e-01	-8.686868686868688683e-02	7.001302311297282953e-06
9.313131313131313149e-01	-8.686868686868688683e-02	3.358825713328549179e-06
9.454545454545453254e-01	-8.686868686868688683e-02	9.773970470290374927e-07
9.595959595959595578e-01	-8.686868686868688683e-02	1.725160439543444032e-07
9.737373737373737903e-01	-8.686868686868688683e-02	1.846982894289708298e-08
9.878787878787878007e-01	-8.686868686868688683e-02	1.199419681002415932e-09
1.002020202020202033e+00	-8.686868686868688683e-02	4.724484021978718027e-11
1.016161616161616044e+00	-8.686868686868688683e-02	1.128788372961628809e-12
1.030303030303030276e+00	-8.686868686868688683e-02	1.635858430146533287e-14
1.044444444444444509e+00	-8.686868686868688683e-02	1.437987225602416075e-16
1.058585858585858519e+00	-8.686868686868688683e-02	7.667439152096487604e-19
1.072727272727272751e+00	-8.686868686868688683e-02	2.480405595056262171e-21
1.086868686868686762e+00	-8.686868686868688683e-02	4.881323595275494965e-24
1.101010101010100994e+00	-8.686868686868688683e-02	9.282416965987369098e-27
1.115151515151515005e+00	-8.686868686868688683e-02	1.804628623186059609e-27
1.129292929292929237e+00	-8.686868686868688683e-02	5.862231519787176768e-28
1.143434343434343470e+00	-8.686868686868688683e-02	1.158352922655135174e-28
1.157575757575757480e+00	-8.686868686868688683e-02	1.388346473200410324e-29
1.171717171717171713e+00	-8.686868686868688683e-02	1.009322081251988357e-30
1.185858585858585723e+00	-8.686868686868688683e-02	4.450784867735354784e-32
1.199999999999999956e+00	-8.686868686868688683e-02	1.190469698898092888e-33
-2.000000000000000111e-01	-7.272727272727275150e-02	9.181711354361803530e-79
-1.858585858585858619e-01	-7.272727272727275150e-02	1.139145975167123176e-75
-1.717171717171717404e-01	-7.272727272727275150e-02	8.572550240769740642e-73
-1.575757575757575912e-01	-7.272727272727275150e-02	3.913051941491856102e-70
-1.434343434343434420e-01	-7.272727272727275150e-02	1.083418135742954384e-67
-1.292929292929292928e-01	-7.272727272727275150e-02	1.819497673038630735e-65
-1.151515151515151714e-01	-7.272727272727275150e-02	1.853454051621592958e-63
-1.010101010101010222e-01	-7.272727272727275150e-02	1.145215100528344984e-61
-8.686868686868688683e-02	-7.272727272727275150e-02	4.292074680671262631e-60
-7.272727272727275150e-02	-7.272727272727275150e-02	9.757230029293458585e-59
-5.858585858585860229e-02	-7.272727272727275150e-02	2.452801866038631833e-57
-4.444444444444445308e-02	-7.272727272727275150e-02	6.100168257246240194e-53
-3.030303030303033163e-02	-7.272727272727275150e-02	2.056685858294691782e-48
-1.616161616161618242e-02	-7.272727272727275150e-02	4.225963608275263984e-44
-2.020202020202033211e-03	-7.272727272727275150e-02	1.471396494389402991e-42
1.212121212121208824e-02	-7.272727272727275150e-02	5.750530309203668466e-39
2.626262626262623745e-02	-7.272727272727275150e-02	1.363204611668277328e-35
4.040404040404038666e-02	-7.272727272727275150e-02	1.960149314840610659e-32
5.454545454545450811e-02	-7.272727272727275150e-02	5.347588631062670003e-24
6.868686868686868507e-02	-7.272727272727275150e-02	8.991079610777292404e-23
8.282828282828280653e-02	-7.272727272727275150e-02	5.609010055221188579e-20
9.696969696969692798e-02	-7.272727272727275150e-02	2.122492087721816577e-17
1.111111111111111049e-01	-7.272727272727275150e-02	4.871759449508812015e-15
1.252525252525252264e-01	-7.272727272727275150e-02	6.782715245935414695e-13
1.393939393939393478e-01	-7.272727272727275150e-02	5.727935052278712443e-11
1.535353535353535248e-01	-7.272727272727275150e-02	2.934064054782890390e-09
1.676767676767676463e-01	-7.272727272727275150e-02	9.116346216388682198e-08
1.818181818181817677e-01	-7.272727272727275150e-02	1.718151808375844411e-06
1.959595959595959447e-01	-7.272727272727275150e-02	1.964373956279198661e-05
2.101010101010100661e-01	-7.272727272727275150e-02	1.362744941372620361e-04
2.242424242424241876e-01	-7.272727272727275150e-02	5.740867629292679573e-04
2.383838383838383645e-01	-7.272727272727275150e-02	1.472417390013785977e-03
2.525252525252524860e-01	-7.272727272727275150e-02	2.318201798798170173e-03
2.666666666666666075e-01	-7.272727272727275150e-02	2.297739223368311726e-03
2.808080808080807844e-01	-7.272727272727275150e-02	1.534562917916129990e-03
2.949494949494949059e-01	-7.272727272727275150e-02	7.850243659616578393e-04
3.090909090909090273e-01	-7.272727272727275150e-02	3.387727612907350297e-04
3.232323232323231488e-01	-7.272727272727275150e-02	1.153599280186913708e-04
3.373737373737373813e-01	-7.272727272727275150e-02	2.723008020744279437e-05
3.515151515151515027e-01	-7.272727272727275150e-02	4.536232082652619395e-06
3.656565656565656242e-01	-7.272727272727275150e-02	1.807346190894915181e-06
3.797979797979797456e-01	-7.272727272727275150e-02	3.204136814728971252e-06
3.939393939393938671e-01	-7.272727272727275150e-02	4.690880342513609761e-06
4.080808080808079885e-01	-7.272727272727275150e-02	4.694396734493177006e-06
4.222222222222222210e-01	-7.272727272727275150e-02	3.822396973335110752e-06
4.363636363636363424e-01	-7.272727272727275150e-02	3.080163068838102712e-06
4.505050505050504639e-01	-7.272727272727275150e-02	2.440521989806641553e-06
4.646464646464645853e-01	-7.272727272727275150e-02	3.536127496908746196e-06
4.787878787878787068e-01	-7.272727272727275150e-02	1.250163372262175862e-05
4.929292929292928283e-01	-7.272727272727275150e-02	3.604352121314209097e-05
5.070707070707070052e-01	-7.272727272727275150e-02	6.448415047961608736e-05
5.212121212121212377e-01	-7.272727272727275150e-02	7.020657661437946541e-05
5.353535353535352481e-01	-7.272727272727275150e-02	4.687974515246743571e-05
5.494949494949494806e-01	-7.272727272727275150e-02	2.081075936712540277e-05
5.636363636363634910e-01	-7.272727272727275150e-02	1.139893175030055822e-05
5.777777777777777235e-01	-7.272727272727275150e-02	1.649272505932174634e-05
5.919191919191919560e-01	-7.272727272727275150e-02	2.430702300712556891e-05
6.060606060606059664e-01	-7.272727272727275150e-02	2.385887902189092491e-05
6.202020202020201989e-01	-7.272727272727275150e-02	1.593311829157696447e-05
6.343434343434342093e-01	-7.272727272727275150e-02	8.492146928077678379e-06
6.484848484848484418e-01	-7.272727272727275150e-02	4.147174456800034010e-06
6.626262626262624522e-01	-7.272727272727275150e-02	1.675774816410821385e-06
6.767676767676766847e-01	-7.272727272727275150e-02	4.681013397901581816e-07
6.909090909090909172e-01	-7.272727272727275150e-02	8.258934663727310967e-08
7.050505050505049276e-01	-7.272727272727275150e-02	8.974295276637466124e-09
7.191919191919191601e-01	-7.272727272727275150e-02	7.853982067766792797e-10
7.333333333333331705e-01	-7.272727272727275150e-02	6.598581679577106615e-10
7.474747474747474030e-01	-7.272727272727275150e-02	1.256038971456641173e-09
7.616161616161616355e-01	-7.272727272727275150e-02	1.517836254073321728e-09
7.757575757575756459e-01	-7.272727272727275150e-02	1.131517240174453990e-09
7.898989898989898784e-01	-7.272727272727275150e-02	5.444455721366685588e-10
8.040404040404041108e-01	-7.272727272727275150e-02	9.003519394459115738e-10
8.181818181818181213e-01	-7.272727272727275150e-02	1.942272677181701045e-08
8.323232323232323537e-01	-7.272727272727275150e-02	3.079101066335041698e-07
8.464646464646463642e-01	-7.272727272727275150e-02	2.966021183213377270e-06
8.606060606060605966e-01	-7.272727272727275150e-02	1.733038322544700358e-05
8.747474747474748291e-01	-7.272727272727275150e-02	6.142103680366073912e-05
8.888888888888888395e-01	-7.272727272727275150e-02	1.320386385668508304e-04
9.030303030303030720e-01	-7.272727272727275150e-02	1.721709385893428030e-04
9.171717171717170825e-01	-7.272727272727275150e-02	1.361738044410150340e-04
9.313131313131313149e-01	-7.272727272727275150e-02	6.532842826851412610e-05
9.454545454545453254e-01	-7.272727272727275150e-02	1.901015959930488802e-05
9.595959595959595578e-01	-7.272727272727275150e-02	3.355399465673803441e-06
9.737373737373737903e-01	-7.272727272727275150e-02	3.592341489472984409e-07
9.878787878787878007e-01	-7.272727272727275150e-02	2.332845170076725525e-08
1.002020202020202033e+00	-7.272727272727275150e-02	9.189019377003105725e-10
1.016161616161616044e+00	-7.272727272727275150e-02	2.195470755708206278e-11
1.030303030303030276e+00	-7.272727272727275150e-02	3.181735141899390836e-13
1.044444444444444509e+00	-7.272727272727275150e-02	2.797064667628158425e-15
1.058585858585858519e+00	-7.272727272727275150e-02	1.492331999006686766e-17
1.072727272727272751e+00	-7.272727272727275150e-02	4.855397990636600343e-20
1.086868686868686762e+00	-7.272727272727275150e-02	1.069916213480692345e-22
1.101010101010100994e+00	-7.272727272727275150e-02	6.031372287633084469e-24
1.115151515151515005e+00	-7.272727272727275150e-02	3.145496341922455973e-24
1.129292929292929237e+00	-7.272727272727275150e-02	1.024538481216401705e-24
1.143434343434343470e+00	-7.272727272727275150e-02	2.024462062732570373e-25
1.157575757575757480e+00	-7.272727272727275150e-02	2.426423664985366156e-26
1.171717171717171713e+00	-7.272727272727275150e-02	1.763999860718248132e-27
1.185858585858585723e+00	-7.272727272727275150e-02	7.778670488516560801e-29
1.199999999999999956e+00	-7.272727272727275150e-02	2.080592926749324787e-30
-2.000000000000000111e-01	-5.858585858585860229e-02	4.908000225794158391e-74
-1.858585858585858619e-01	-5.858585858585860229e-02	6.089201116824164477e-71
-1.717171717171717404e-01	-5.858585858585860229e-02	4.582378697559130892e-68
-1.575757575757575912e-01	-5.858585858585860229e-02	2.091686295860571345e-65
-1.434343434343434420e-01	-5.858585858585860229e-02	5.791313024061899657e-63
-1.292929292929292928e-01	-5.858585858585860229e-02	9.725959188241413354e-61
-1.151515151515151714e-01	-5.858585858585860229e-02	9.907469923397162045e-59
-1.010101010101010222e-01	-5.858585858585860229e-02	6.121643091095458247e-57
-8.686868686868688683e-02	-5.858585858585860229e-02	2.294289437122675205e-55
-7.272727272727275150e-02	-5.858585858585860229e-02	5.215591282974256441e-54
-5.858585858585860229e-02	-5.858585858585860229e-02	7.192132458399570010e-53
-4.444444444444445308e-02	-5.858585858585860229e-02	1.124878882061240558e-51
-3.030303030303033163e-02	-5.858585858585860229e-02	1.601529031735911017e-47
-1.616161616161618242e-02	-5.858585858585860229e-02	3.115807841152875555e-43
-2.020202020202033211e-03	-5.858585858585860229e-02	3.779566053963185344e-39
1.212121212121208824e-02	-5.858585858585860229e-02	5.104463384503620146e-37
2.626262626262623745e-02	-5.858585858585860229e-02	1.210046893872730710e-33
4.040404040404038666e-02	-5.858585858585860229e-02	1.739920605970497415e-30
5.454545454545450811e-02	-5.858585858585860229e-02	6.072109159083667617e-25
6.868686868686868507e-02	-5.858585858585860229e-02	6.237767166587186038e-22
8.282828282828280653e-02	-5.858585858585860229e-02	3.893157936431368631e-19
9.696969696969692798e-02	-5.858585858585860229e-02	1.471228866027970467e-16
1.111111111111111049e-01	-5.858585858585860229e-02	3.376392785606872347e-14
1.252525252525252264e-01	-5.858585858585860229e-02	4.700413674177331180e-12
1.393939393939393478e-01	-5.858585858585860229e-02	3.969291095479467868e-10
1.535353535353535248e-01	-5.858585858585860229e-02	2.033181616265463565e-08
1.676767676767676463e-01	-5.858585858585860229e-02	6.317216559881680283e-07
1.818181818181817677e-01	-5.858585858585860229e-02	1.190622660956408317e-05
1.959595959595959447e-01	-5.858585858585860229e-02	1.361344649905975074e-04
2.101010101010100661e-01	-5.858585858585860229e-02	9.446328864240984479e-04
2.242424242424241876e-01	-5.858585858585860229e-02	3.982592734800380341e-03
2.383838383838383645e-01	-5.858585858585860229e-02	1.024035696428657154e-02
2.525252525252524860e-01	-5.858585858585860229e-02	1.625187565544021495e-02
2.666666666666666075e-01	-5.858585858585860229e-02	1.649682262366440264e-02
2.808080808080807844e-01	-5.858585858585860229e-02	1.169994200286878817e-02
2.949494949494949059e-01	-5.858585858585860229e-02	6.640205477653943894e-03
3.090909090909090273e-01	-5.858585858585860229e-02	3.167928038049600339e-03
3.232323232323231488e-01	-5.858585858585860229e-02	1.141060511112279617e-03
3.373737373737373813e-01	-5.858585858585860229e-02	2.788242100260685300e-04
3.515151515151515027e-01	-5.858585858585860229e-02	5.469653154429388378e-05
3.656565656565656242e-01	-5.858585858585860229e-02	3.735900007498073810e-05
3.797979797979797456e-01	-5.858585858585860229e-02	7.049959355858278131e-05
3.939393939393938671e-01	-5.858585858585860229e-02	1.022681361442222698e-04
4.080808080808079885e-01	-5.858585858585860229e-02	1.030791048627434684e-04
4.222222222222222210e-01	-5.858585858585860229e-02	8.614902494480820025e-05
4.363636363636363424e-01	-5.858585858585860229e-02	7.132543400181301594e-05
4.505050505050504639e-01	-5.858585858585860229e-02	5.447067347367485731e-05
4.646464646464645853e-01	-5.858585858585860229e-02	5.896794932745032242e-05
4.787878787878787068e-01	-5.858585858585860229e-02	1.755184242223354241e-04
4.929292929292928283e-01	-5.858585858585860229e-02	4.976480333699652685e-04
5.070707070707070052e-01	-5.858585858585860229e-02	8.897212057784549327e-04
5.212121212121212377e-01	-5.858585858585860229e-02	9.704999957184992903e-04
5.353535353535352481e-01	-5.858585858585860229e-02	6.540130586163220294e-04
5.494949494949494806e-01	-5.858585858585860229e-02	3.034246845331682141e-04
5.636363636363634910e-01	-5.858585858585860229e-02	1.871025180993516137e-04
5.777777777777777235e-01	-5.858585858585860229e-02	2.784442423564514012e-04
5.919191919191919560e-01	-5.858585858585860229e-02	4.067233777967739017e-04
6.060606060606059664e-01	-5.858585858585860229e-02	4.026882954765739308e-04
6.202020202020201989e-01	-5.858585858585860229e-02	2.798952816476681896e-04
6.343434343434342093e-01	-5.858585858585860229e-02	1.620472095149021608e-04
6.484848484848484418e-01	-5.858585858585860229e-02	8.592920571959837604e-05
6.626262626262624522e-01	-5.858585858585860229e-02	3.615993166056999142e-05
6.767676767676766847e-01	-5.858585858585860229e-02	1.023636687280742066e-05
6.909090909090909172e-01	-5.858585858585860229e-02	1.813112068397907490e-06
7.050505050505049276e-01	-5.858585858585860229e-02	1.987092562960742902e-07
7.191919191919191601e-01	-5.858585858585860229e-02	2.522260648586750565e-08
7.333333333333331705e-01	-5.858585858585860229e-02	4.036869788266567954e-08
7.474747474747474030e-01	-5.858585858585860229e-02	7.909113812598756239e-08
7.616161616161616355e-01	-5.858585858585860229e-02	9.640147555107502311e-08
7.757575757575756459e-01	-5.858585858585860229e-02	7.278470302915480213e-08
7.898989898989898784e-01	-5.858585858585860229e-02	3.491766948774268640e-08
8.040404040404041108e-01	-5.858585858585860229e-02	1.977858604067200585e-08
8.181818181818181213e-01	-5.858585858585860229e-02	2.313765414167680799e-07
8.323232323232323537e-01	-5.858585858585860229e-02	3.633043001315104528e-06
8.464646464646463642e-01	-5.858585858585860229e-02	3.499169386277933711e-05
8.606060606060605966e-01	-5.858585858585860229e-02	2.044550523226452737e-04
8.747474747474748291e-01	-5.858585858585860229e-02	7.246141328197998072e-04
8.888888888888888395e-01	-5.858585858585860229e-02	1.557724654937323256e-03
9.030303030303030720e-01	-5.858585858585860229e-02	2.031185103173652803e-03
9.171717171717170825e-01	-5.858585858585860229e-02	1.606509235266755618e-03
9.313131313131313149e-01	-5.858585858585860229e-02	7.707115457217694103e-04
9.454545454545453254e-01	-5.858585858585860229e-02	2.242721871372834765e-04
9.595959595959595578e-01	-5.858585858585860229e-02	3.958529515497489115e-05
9.737373737373737903e-01	-5.858585858585860229e-02	4.238061754055063167e-06
9.878787878787878007e-01	-5.858585858585860229e-02	2.752172651488805232e-07
1.002020202020202033e+00	-5.858585858585860229e-02	1.084076116935511649e-08
1.016161616161616044e+00	-5.858585858585860229e-02	2.590156872700236493e-10
1.030303030303030276e+00	-5.858585858585860229e-02	3.754343644445844100e-12
1.044444444444444509e+00	-5.858585858585860229e-02	3.305436374176309335e-14
1.058585858585858519e+00	-5.858585858585860229e-02	1.788004957098451714e-16
1.072727272727272751e+00	-5.858585858585860229e-02	6.589034373058355165e-19
1.086868686868686762e+00	-5.858585858585860229e-02	9.659308865102862320e-21
1.101010101010100994e+00	-5.858585858585860229e-02	6.225773707344895633e-21
1.115151515151515005e+00	-5.858585858585860229e-02	3.334100023579059866e-21
1.129292929292929237e+00	-5.858585858585860229e-02	1.086104003325593498e-21
1.143434343434343470e+00	-5.858585858585860229e-02	2.146116644483385998e-22
1.157575757575757480e+00	-5.858585858585860229e-02	2.572233082462957594e-23
1.171717171717171713e+00	-5.858585858585860229e-02	1.870002698008680278e-24
1.185858585858585723e+00	-5.858585858585860229e-02	8.246108814632842165e-26
1.199999999999999956e+00	-5.858585858585860229e-02	2.205620574654589383e-27
-2.000000000000000111e-01	-4.444444444444445308e-02	1.591330647738345991e-69
-1.858585858585858619e-01	-4.444444444444445308e-02	1.974313755431371570e-66
-1.717171717171717404e-01	-4.444444444444445308e-02	1.485753733802091947e-63
-1.575757575757575912e-01	-4.444444444444445308e-02	6.781915963611971331e-61
-1.434343434343434420e-01	-4.444444444444445308e-02	1.877728908327644589e-58
-1.292929292929292928e-01	-4.444444444444445308e-02	3.153467038450469686e-56
-1.151515151515151714e-01	-4.444444444444445308e-02	3.212318625691919803e-54
-1.010101010101010222e-01	-4.444444444444445308e-02	1.984832487213398212e-52
-8.686868686868688683e-02	-4.444444444444445308e-02	7.438820263361569566e-51
-7.272727272727275150e-02	-4.444444444444445308e-02	1.691061589203867964e-49
-5.858585858585860229e-02	-4.444444444444445308e-02	2.331798145739158744e-48
-4.444444444444445308e-02	-4.444444444444445308e-02	1.950896099845798473e-47
-3.030303030303033163e-02	-4.444444444444445308e-02	2.612849141688753858e-46
-1.616161616161618242e-02	-4.444444444444445308e-02	2.319706038865907324e-42
-2.020202020202033211e-03	-4.444444444444445308e-02	2.240049947555587475e-38
1.212121212121208824e-02	-4.444444444444445308e-02	1.441677018576631770e-34
2.626262626262623745e-02	-4.444444444444445308e-02	6.515392523791957956e-32
4.040404040404038666e-02	-4.444444444444445308e-02	9.368372704728262626e-29
5.454545454545450811e-02	-4.444444444444445308e-02	6.812845237161075504e-22
6.868686868686868507e-02	-4.444444444444445308e-02	1.787912248872604956e-20
8.282828282828280653e-02	-4.444444444444445308e-02	1.647678198471394329e-18
9.696969696969692798e-02	-4.444444444444445308e-02	6.209411623383946216e-16
1.111111111111111049e-01	-4.444444444444445308e-02	1.422167827990556742e-13
1.252525252525252264e-01	-4.444444444444445308e-02	1.977826995514825891e-11
1.393939393939393478e-01	-4.444444444444445308e-02	1.669301975197609130e-09
1.535353535353535248e-01	-4.444444444444445308e-02	8.548310138937173608e-08
1.676767676767676463e-01	-4.444444444444445308e-02	2.655664308026476511e-06
1.818181818181817677e-01	-4.444444444444445308e-02	5.005020159270889255e-05
1.959595959595959447e-01	-4.444444444444445308e-02	5.723140252352196039e-04
2.101010101010100661e-01	-4.444444444444445308e-02	3.972670446048615772e-03
2.242424242424241876e-01	-4.444444444444445308e-02	1.676853907816867537e-02
2.383838383838383645e-01	-4.444444444444445308e-02	4.327874831039517367e-02
2.525252525252524860e-01	-4.444444444444445308e-02	6.949064490836302788e-02
2.666666666666666075e-01	-4.444444444444445308e-02	7.292843615274322011e-02
2.808080808080807844e-01	-4.444444444444445308e-02	5.581124968505938450e-02
2.949494949494949059e-01	-4.444444444444445308e-02	3.536356315539464917e-02
3.090909090909090273e-01	-4.444444444444445308e-02	1.841189106408050793e-02
3.232323232323231488e-01	-4.444444444444445308e-02	6.947022042756528099e-03
3.373737373737373813e-01	-4.444444444444445308e-02	1.804592625719653653e-03
3.515151515151515027e-01	-4.444444444444445308e-02	5.002626373505959269e-04
3.656565656565656242e-01	-4.444444444444445308e-02	5.238647026829750366e-04
3.797979797979797456e-01	-4.444444444444445308e-02	9.603634871139792462e-04
3.939393939393938671e-01	-4.444444444444445308e-02	1.362823065656079951e-03
4.080808080808079885e-01	-4.444444444444445308e-02	1.379349811463507266e-03
4.222222222222222210e-01	-4.444444444444445308e-02	1.182216702664807238e-03
4.363636363636363424e-01	-4.444444444444445308e-02	1.005143175272968674e-03
4.505050505050504639e-01	-4.444444444444445308e-02	7.537908452531518182e-04
4.646464646464645853e-01	-4.444444444444445308e-02	6.399942492041492447e-04
4.787878787878787068e-01	-4.444444444444445308e-02	1.513197525408000290e-03
4.929292929292928283e-01	-4.444444444444445308e-02	4.171701106194307569e-03
5.070707070707070052e-01	-4.444444444444445308e-02	7.450249515689267264e-03
5.212121212121212377e-01	-4.444444444444445308e-02	8.155678632206585232e-03
5.353535353535352481e-01	-4.444444444444445308e-02	5.588408102225904395e-03
5.494949494949494806e-01	-4.444444444444445308e-02	2.778981202269926315e-03
5.636363636363634910e-01	-4.444444444444445308e-02	1.948283558013008936e-03
5.777777777777777235e-01	-4.444444444444445308e-02	2.897603944606076849e-03
5.919191919191919560e-01	-4.444444444444445308e-02	4.152337248382710969e-03
6.060606060606059664e-01	-4.444444444444445308e-02	4.150413232219820128e-03
6.202020202020201989e-01	-4.444444444444445308e-02	3.027279883103386332e-03
6.343434343434342093e-01	-4.444444444444445308e-02	1.914105576192789591e-03
6.484848484848484418e-01	-4.444444444444445308e-02	1.093551561844216015e-03
6.626262626262624522e-01	-4.444444444444445308e-02	4.755333453110660797e-04
6.767676767676766847e-01	-4.444444444444445308e-02	1.360255089511944887e-04
6.909090909090909172e-01	-4.444444444444445308e-02	2.417483300735422257e-05
7.050505050505049276e-01	-4.444444444444445308e-02	2.708291092634179766e-06
7.191919191919191601e-01	-4.444444444444445308e-02	6.387300748965581760e-07
7.333333333333331705e-01	-4.444444444444445308e-02	1.525875507793952208e-06
7.474747474747474030e-01	-4.444444444444445308e-02	3.035702289364492833e-06
7.616161616161616355e-01	-4.444444444444445308e-02	3.738619884539318800e-06
7.757575757575756459e-01	-4.444444444444445308e-02	2.868647935104106148e-06
7.898989898989898784e-01	-4.444444444444445308e-02	1.411025504884920836e-06
8.040404040404041108e-01	-4.444444444444445308e-02	5.392774226999208086e-07
8.181818181818181213e-01	-4.444444444444445308e-02	1.764395288431383137e-06
8.323232323232323537e-01	-4.444444444444445308e-02	2.602378390907514596e-05
8.464646464646463642e-01	-4.444444444444445308e-02	2.504022778471705021e-04
8.606060606060605966e-01	-4.444444444444445308e-02	1.463061726487752210e-03
8.747474747474748291e-01	-4.444444444444445308e-02	5.185270277149864326e-03
8.888888888888888395e-01	-4.444444444444445308e-02	1.114693014613450314e-02
9.030303030303030720e-01	-4.444444444444445308e-02	1.453496810656205313e-02
9.171717171717170825e-01	-4.444444444444445308e-02	1.149602774898497368e-02
9.313131313131313149e-01	-4.444444444444445308e-02	5.515138711583524901e-03
9.454545454545453254e-01	-4.444444444444445308e-02	1.604870500864588731e-03
9.595959595959595578e-01	-4.444444444444445308e-02	2.832686332774460932e-04
9.737373737373737903e-01	-4.444444444444445308e-02	3.032718545488453184e-05
9.878787878787878007e-01	-4.444444444444445308e-02	1.969439243417860297e-06
1.002020202020202033e+00	-4.444444444444445308e-02	7.757929634743127371e-08
1.016161616161616044e+00	-4.444444444444445308e-02	1.854333243369085857e-09
1.030303030303030276e+00	-4.444444444444445308e-02	2.697764253578701234e-11
1.044444444444444509e+00	-4.444444444444445308e-02	2.455616500671454765e-13
1.058585858585858519e+00	-4.444444444444445308e-02	1.722433539450102634e-15
1.072727272727272751e+00	-4.444444444444445308e-02	2.087690545250677387e-17
1.086868686868686762e+00	-4.444444444444445308e-02	4.763004428588459115e-18
1.101010101010100994e+00	-4.444444444444445308e-02	3.994336826092136797e-18
1.115151515151515005e+00	-4.444444444444445308e-02	2.143809971846065662e-18
1.129292929292929237e+00	-4.444444444444445308e-02	6.983769262602532663e-19
1.143434343434343470e+00	-4.444444444444445308e-02	1.379977236226747303e-19
1.157575757575757480e+00	-4.444444444444445308e-02	1.653974923717005245e-20
1.171717171717171713e+00	-4.444444444444445308e-02	1.202432855334672187e-21
1.185858585858585723e+00	-4.444444444444445308e-02	5.302341102471990371e-23
1.199999999999999956e+00	-4.444444444444445308e-02	1.418238940613547939e-24
-2.000000000000000111e-01	-3.030303030303033163e-02	3.129617017877841973e-65
-1.858585858585858619e-01	-3.030303030303033163e-02	3.882817148284880730e-62
-1.717171717171717404e-01	-3.030303030303033163e-02	2.921982415342766628e-59
-1.575757575757575912e-01	-3.030303030303033163e-02	1.333776839138492753e-56
-1.434343434343434420e-01	-3.030303030303033163e-02	3.692866944382587590e-54
-1.292929292929292928e-01	-3.030303030303033163e-02	6.201818663002680016e-52
-1.151515151515151714e-01	-3.030303030303033163e-02	6.317560124180866757e-50
-1.010101010101010222e-01	-3.030303030303033163e-02	3.903504001236872253e-48
-8.686868686868688683e-02	-3.030303030303033163e-02	1.462968046530131502e-46
-7.272727272727275150e-02	-3.030303030303033163e-02	3.325754832455708441e-45
-5.858585858585860229e-02	-3.030303030303033163e-02	4.585871442947876521e-44
-4.444444444444445308e-02	-3.030303030303033163e-02	3.835619027350941111e-43
-3.030303030303033163e-02	-3.030303030303033163e-02	1.949426827553291861e-42
-1.616161616161618242e-02	-3.030303030303033163e-02	4.165747735904535230e-41
-2.020202020202033211e-03	-3.030303030303033163e-02	2.701487751887666736e-37
1.212121212121208824e-02	-3.030303030303033163e-02	1.201311665059189540e-33
2.626262626262623745e-02	-3.030303030303033163e-02	2.128353786529287387e-30
4.040404040404038666e-02	-3.030303030303033163e-02	3.060200882252456584e-27
5.454545454545450811e-02	-3.030303030303033163e-02	2.668923038421875622e-24
6.868686868686868507e-02	-3.030303030303033163e-02	8.113321425968205876e-21
8.282828282828280653e-02	-3.030303030303033163e-02	4.628303322447256638e-18
9.696969696969692798e-02	-3.030303030303033163e-02	1.666789197868201182e-15
1.111111111111111049e-01	-3.030303030303033163e-02	3.725476221035618105e-13
1.252525252525252264e-01	-3.030303030303033163e-02	5.114577024261584775e-11
1.393939393939393478e-01	-3.030303030303033163e-02	4.287637090549152341e-09
1.535353535353535248e-01	-3.030303030303033163e-02	2.187926648368190976e-07
1.676767676767676463e-01	-3.030303030303033163e-02	6.784794092882295765e-06
1.818181818181817677e-01	-3.030303030303033163e-02	1.277568265792186739e-04
1.959595959595959447e-01	-3.030303030303033163e-02	1.460455354909760478e-03
2.101010101010100661e-01	-3.030303030303033163e-02	1.014144071942488061e-02
2.242424242424241876e-01	-3.030303030303033163e-02	4.288347795341999891e-02
2.383838383838383645e-01	-3.030303030303033163e-02	1.113237372531475089e-01
2.525252525252524860e-01	-3.030303030303033163e-02	1.818837691609294371e-01
2.666666666666666075e-01	-3.030303030303033163e-02	1.999438397891881714e-01
2.808080808080807844e-01	-3.030303030303033163e-02	1.678345768113436443e-01
2.949494949494949059e-01	-3.030303030303033163e-02	1.186431334526422132e-01
3.090909090909090273e-01	-3.030303030303033163e-02	6.647317787119835786e-02
3.232323232323231488e-01	-3.030303030303033163e-02	2.638838835431097166e-02
3.373737373737373813e-01	-3.030303030303033163e-02	8.056070619092484120e-03
3.515151515151515027e-01	-3.030303030303033163e-02	3.897592199159750394e-03
3.656565656565656242e-01	-3.030303030303033163e-02	4.948954754285296749e-03
3.797979797979797456e-01	-3.030303030303033163e-02	8.215234157921117233e-03
3.939393939393938671e-01	-3.030303030303033163e-02	1.119211963482810886e-02
4.080808080808079885e-01	-3.030303030303033163e-02	1.130300701998145779e-02
4.222222222222222210e-01	-3.030303030303033163e-02	9.902293976956090191e-03
4.363636363636363424e-01	-3.030303030303033163e-02	8.624396897295324299e-03
4.505050505050504639e-01	-3.030303030303033163e-02	6.421531675804601803e-03
4.646464646464645853e-01	-3.030303030303033163e-02	4.531695580648106500e-03
4.787878787878787068e-01	-3.030303030303033163e-02	8.075012513553915874e-03
4.929292929292928283e-01	-3.030303030303033163e-02	2.124911983304578200e-02
5.070707070707070052e-01	-3.030303030303033163e-02	3.788115411850764142e-02
5.212121212121212377e-01	-3.030303030303033163e-02	4.174836160575755989e-02
5.353535353535352481e-01	-3.030303030303033163e-02	2.948118615858685496e-02
5.494949494949494806e-01	-3.030303030303033163e-02	1.630443143345488427e-02
5.636363636363634910e-01	-3.030303030303033163e-02	1.302604112901600136e-02
5.777777777777777235e-01	-3.030303030303033163e-02	1.871430153496804472e-02
5.919191919191919560e-01	-3.030303030303033163e-02	2.594292855059694355e-02
6.060606060606059664e-01	-3.030303030303033163e-02	2.618709586449911517e-02
6.202020202020201989e-01	-3.030303030303033163e-02	2.021565961945109846e-02
6.343434343434342093e-01	-3.030303030303033163e-02	1.399517894680550600e-02
6.484848484848484418e-01	-3.030303030303033163e-02	8.537905340960950593e-03
6.626262626262624522e-01	-3.030303030303033163e-02	3.812407659988130415e-03
6.767676767676766847e-01	-3.030303030303033163e-02	1.099953003108822096e-03
6.909090909090909172e-01	-3.030303030303033163e-02	1.962692449557703494e-04
7.050505050505049276e-01	-3.030303030303033163e-02	2.331456947710442017e-05
7.191919191919191601e-01	-3.030303030303033163e-02	1.215899757299594732e-05
7.333333333333331705e-01	-3.030303030303033163e-02	3.532017723376591273e-05
7.474747474747474030e-01	-3.030303030303033163e-02	7.108625961333467184e-05
7.616161616161616355e-01	-3.030303030303033163e-02	8.865885493161231089e-05
7.757575757575756459e-01	-3.030303030303033163e-02	6.941942481437075418e-05
7.898989898989898784e-01	-3.030303030303033163e-02	3.544007578535033227e-05
8.040404040404041108e-01	-3.030303030303033163e-02	1.320215456418653648e-05
8.181818181818181213e-01	-3.030303030303033163e-02	1.100309129962882333e-05
8.323232323232323537e-01	-3.030303030303033163e-02	1.138470738677290818e-04
8.464646464646463642e-01	-3.030303030303033163e-02	1.087052917111065286e-03
8.606060606060605966e-01	-3.030303030303033163e-02	6.350448459146848870e-03
8.747474747474748291e-01	-3.030303030303033163e-02	2.250667401171353374e-02
8.888888888888888395e-01	-3.030303030303033163e-02	4.838324923856465731e-02
9.030303030303030720e-01	-3.030303030303033163e-02	6.308901474859400504e-02
9.171717171717170825e-01	-3.030303030303033163e-02	4.989849044073057377e-02
9.313131313131313149e-01	-3.030303030303033163e-02	2.393844914047080219e-02
9.454545454545453254e-01	-3.030303030303033163e-02	6.965937926357650481e-03
9.595959595959595578e-01	-3.030303030303033163e-02	1.229528594832339549e-03
9.737373737373737903e-01	-3.030303030303033163e-02	1.316368140328789710e-04
9.878787878787878007e-01	-3.030303030303033163e-02	8.549384000676211204e-06
1.002020202020202033e+00	-3.030303030303033163e-02	3.371079463877236599e-07
1.016161616161616044e+00	-3.030303030303033163e-02	8.130991595936973984e-09
1.030303030303030276e+00	-3.030303030303033163e-02	1.280360581505937531e-10
1.044444444444444509e+00	-3.030303030303033163e-02	1.948407554401253126e-12
1.058585858585858519e+00	-3.030303030303033163e-02	5.114541680685881751e-14
1.072727272727272751e+00	-3.030303030303033163e-02	2.562996519875975161e-15
1.086868686868686762e+00	-3.030303030303033163e-02	1.782445187468470493e-15
1.101010101010100994e+00	-3.030303030303033163e-02	1.557103392687301591e-15
1.115151515151515005e+00	-3.030303030303033163e-02	8.361363236705804283e-16
1.129292929292929237e+00	-3.030303030303033163e-02	2.723851110670330978e-16
1.143434343434343470e+00	-3.030303030303033163e-02	5.382269476580501473e-17
1.157575757575757480e+00	-3.030303030303033163e-02	6.450931596261604878e-18
1.171717171717171713e+00	-3.030303030303033163e-02	4.689800303331712978e-19
1.185858585858585723e+00	-3.030303030303033163e-02	2.068050685776021585e-20
1.199999999999999956e+00	-3.030303030303033163e-02	5.531500062043850348e-22
-2.000000000000000111e-01	-1.616161616161618242e-02	3.733334270703278482e-61
-1.858585858585858619e-01	-1.616161616161618242e-02	4.631830106930417820e-58
-1.717171717171717404e-01	-1.616161616161618242e-02	3.485646015882080127e-55
-1.575757575757575912e-01	-1.616161616161618242e-02	1.591068413358170305e-52
-1.434343434343434420e-01	-1.616161616161618242e-02	4.405237651203991082e-50
-1.292929292929292928e-01	-1.616161616161618242e-02	7.398177485096417567e-48
-1.151515151515151714e-01	-1.616161616161618242e-02	7.536246001189228532e-46
-1.010101010101010222e-01	-1.616161616161618242e-02	4.656507564676973584e-44
-8.686868686868688683e-02	-1.616161616161618242e-02	1.745181221163751298e-42
-7.272727272727275150e-02	-1.616161616161618242e-02	3.967308338807947611e-41
-5.858585858585860229e-02	-1.616161616161618242e-02	5.470509434516509641e-40
-4.444444444444445308e-02	-1.616161616161618242e-02	4.575536321074656490e-39
-3.030303030303033163e-02	-1.616161616161618242e-02	2.321509789863390623e-38
-1.616161616161618242e-02	-1.616161616161618242e-02	7.218559899630851656e-38
-2.020202020202033211e-03	-1.616161616161618242e-02	4.786078738435951014e-36
1.212121212121208824e-02	-1.616161616161618242e-02	1.842409703513944988e-32
2.626262626262623745e-02	-1.616161616161618242e-02	4.478020350306738829e-29
4.040404040404038666e-02	-1.616161616161618242e-02	6.067778644965072070e-26
5.454545454545450811e-02	-1.616161616161618242e-02	5.291119407691492373e-23
6.868686868686868507e-02	-1.616161616161618242e-02	8.579178334881253316e-19
8.282828282828280653e-02	-1.616161616161618242e-02	1.567184554060848730e-17
9.696969696969692798e-02	-1.616161616161618242e-02	4.247460699339109362e-15
1.111111111111111049e-01	-1.616161616161618242e-02	7.752201078657407796e-13
1.252525252525252264e-01	-1.616161616161618242e-02	9.353537263468837980e-11
1.393939393939393478e-01	-1.616161616161618242e-02	7.268576633503756563e-09
1.535353535353535248e-01	-1.616161616161618242e-02	3.555513280420249348e-07
1.676767676767676463e-01	-1.616161616161618242e-02	1.077669177698241624e-05
1.818181818181817677e-01	-1.616161616161618242e-02	2.004970924483502734e-04
1.959595959595959447e-01	-1.616161616161618242e-02	2.278385723408952058e-03
2.101010101010100661e-01	-1.616161616161618242e-02	1.578942427565992526e-02
2.242424242424241876e-01	-1.616161616161618242e-02	6.690341696115723047e-02
2.383838383838383645e-01	-1.616161616161618242e-02	1.753722100635187464e-01
2.525252525252524860e-01	-1.616161616161618242e-02	2.946927906220169757e-01
2.666666666666666075e-01	-1.616161616161618242e-02	3.461681900510766852e-01
2.808080808080807844e-01	-1.616161616161618242e-02	3.238733855795690175e-01
2.949494949494949059e-01	-1.616161616161618242e-02	2.534660154443687530e-01
3.090909090909090273e-01	-1.616161616161618242e-02	1.515811134315935838e-01
3.232323232323231488e-01	-1.616161616161618242e-02	6.665522151277827878e-02
3.373737373737373813e-01	-1.616161616161618242e-02	3.023555027136358778e-02
3.515151515151515027e-01	-1.616161616161618242e-02	2.531622542270700951e-02
3.656565656565656242e-01	-1.616161616161618242e-02	3.168415750578160855e-02
3.797979797979797456e-01	-1.616161616161618242e-02	4.529958796301081225e-02
3.939393939393938671e-01	-1.616161616161618242e-02	5.769411247283844774e-02
4.080808080808079885e-01	-1.616161616161618242e-02	5.742231441379345991e-02
4.222222222222222210e-01	-1.616161616161618242e-02	5.097490533148658909e-02
4.363636363636363424e-01	-1.616161616161618242e-02	4.518557521797665621e-02
4.505050505050504639e-01	-1.616161616161618242e-02	3.358659549791075810e-02
4.646464646464645853e-01	-1.616161616161618242e-02	2.085113780468104278e-02
4.787878787878787068e-01	-1.616161616161618242e-02	2.703678150342541178e-02
4.929292929292928283e-01	-1.616161616161618242e-02	6.588161563889090300e-02
5.070707070707070052e-01	-1.616161616161618242e-02	1.170721345485505605e-01
5.212121212121212377e-01	-1.616161616161618242e-02	1.306649784555801441e-01
5.353535353535352481e-01	-1.616161616161618242e-02	9.731447927986505708e-02
5.494949494949494806e-01	-1.616161616161618242e-02	6.267904370975263539e-02
5.636363636363634910e-01	-1.616161616161618242e-02	5.647205849776773534e-02
5.777777777777777235e-01	-1.616161616161618242e-02	7.571689599565108175e-02
5.919191919191919560e-01	-1.616161616161618242e-02	9.971927068880510892e-02
6.060606060606059664e-01	-1.616161616161618242e-02	1.016124944420415538e-01
6.202020202020201989e-01	-1.616161616161618242e-02	8.372697095459810668e-02
6.343434343434342093e-01	-1.616161616161618242e-02	6.344332431904131653e-02
6.484848484848484418e-01	-1.616161616161618242e-02	4.097224659560836507e-02
6.626262626262624522e-01	-1.616161616161618242e-02	1.871113718517921840e-02
6.767676767676766847e-01	-1.616161616161618242e-02	5.447879108161322870e-03
6.909090909090909172e-01	-1.616161616161618242e-02	9.800055486816167897e-04
7.050505050505049276e-01	-1.616161616161618242e-02	1.349153411116672243e-04
7.191919191919191601e-01	-1.616161616161618242e-02	1.581429426076535571e-04
7.333333333333331705e-01	-1.616161616161618242e-02	4.993765747744564887e-04
7.474747474747474030e-01	-1.616161616161618242e-02	1.016719788582835229e-03
7.616161616161616355e-01	-1.616161616161618242e-02	1.287734523078173238e-03
7.757575757575756459e-01	-1.616161616161618242e-02	1.034087156508213664e-03
7.898989898989898784e-01	-1.616161616161618242e-02	5.537982992585450135e-04
8.040404040404041108e-01	-1.616161616161618242e-02	2.218884908284890999e-04
8.181818181818181213e-01	-1.616161616161618242e-02	9.391703802335055651e-05
8.323232323232323537e-01	-1.616161616161618242e-02	3.186099213781108230e-04
8.464646464646463642e-01	-1.616161616161618242e-02	2.866038132549551636e-03
8.606060606060605966e-01	-1.616161616161618242e-02	1.672025732673546386e-02
8.747474747474748291e-01	-1.616161616161618242e-02	5.925605638971638556e-02
8.888888888888888395e-01	-1.616161616161618242e-02	1.273837092327090026e-01
9.030303030303030720e-01	-1.616161616161618242e-02	1.661005667085492243e-01
9.171717171717170825e-01	-1.616161616161618242e-02	1.313723002853328381e-01
9.313131313131313149e-01	-1.616161616161618242e-02	6.302486140121250913e-02
9.454545454545453254e-01	-1.616161616161618242e-02	1.833987702490448915e-02
9.595959595959595578e-01	-1.616161616161618242e-02	3.237186553094240950e-03
9.737373737373737903e-01	-1.616161616161618242e-02	3.466742370317906744e-04
9.878787878787878007e-01	-1.616161616161618242e-02	2.257020095125617334e-05
1.002020202020202033e+00	-1.616161616161618242e-02	9.097779418796867886e-07
1.016161616161616044e+00	-1.616161616161618242e-02	2.628455484546310426e-08
1.030303030303030276e+00	-1.616161616161618242e-02	9.857158104442391390e-10
1.044444444444444509e+00	-1.616161616161618242e-02	5.747878817869848027e-11
1.058585858585858519e+00	-1.616161616161618242e-02	2.811576856621972402e-12
1.072727272727272751e+00	-1.616161616161618242e-02	3.644980257418504324e-13
1.086868686868686762e+00	-1.616161616161618242e-02	4.173944601337831167e-13
1.101010101010100994e+00	-1.616161616161618242e-02	3.683246495513542278e-13
1.115151515151515005e+00	-1.616161616161618242e-02	1.978084508893669657e-13
1.129292929292929237e+00	-1.616161616161618242e-02	6.443944436672308298e-14
1.143434343434343470e+00	-1.616161616161618242e-02	1.273309175204360893e-14
1.157575757575757480e+00	-1.616161616161618242e-02	1.526127673058097826e-15
1.171717171717171713e+00	-1.616161616161618242e-02	1.109488438568980427e-16
1.185858585858585723e+00	-1.616161616161618242e-02	4.892486199493844735e-18
1.199999999999999956e+00	-1.616161616161618242e-02	1.308613367273113290e-19
-2.000000000000000111e-01	-2.020202020202033211e-03	2.701328956615864106e-57
-1.858585858585858619e-01	-2.020202020202033211e-03	3.351453655828572826e-54
-1.717171717171717404e-01	-2.020202020202033211e-03	2.522109147609921642e-51
-1.575757575757575912e-01	-2.020202020202033211e-03	1.151249490493157114e-48
-1.434343434343434420e-01	-2.020202020202033211e-03	3.187498135843282614e-46
-1.292929292929292928e-01	-2.020202020202033211e-03	5.353099835368087159e-44
-1.151515151515151714e-01	-2.020202020202033211e-03	5.453002085431192552e-42
-1.010101010101010222e-01	-2.020202020202033211e-03	3.369309539685253283e-40
-8.686868686868688683e-02	-2.020202020202033211e-03	1.262760932834129212e-38
-7.272727272727275150e-02	-2.020202020202033211e-03	2.870625896560911662e-37
-5.858585858585860229e-02	-2.020202020202033211e-03	3.958299062505233209e-36
-4.444444444444445308e-02	-2.020202020202033211e-03	3.310730257454448529e-35
-3.030303030303033163e-02	-2.020202020202033211e-03	1.679793635697415795e-34
-1.616161616161618242e-02	-2.020202020202033211e-03	5.172299156531474939e-34
-2.020202020202033211e-03	-2.020202020202033211e-03	1.024472855664430530e-33
1.212121212121208824e-02	-2.020202020202033211e-03	2.170871742541180804e-31
2.626262626262623745e-02	-2.020202020202033211e-03	5.187657611265882005e-28
4.040404040404038666e-02	-2.020202020202033211e-03	7.497124354249627622e-25
5.454545454545450811e-02	-2.020202020202033211e-03	6.604783565167418320e-22
6.868686868686868507e-02	-2.020202020202033211e-03	3.557402566240629576e-19
8.282828282828280653e-02	-2.020202020202033211e-03	1.178079471738243667e-16
9.696969696969692798e-02	-2.020202020202033211e-03	2.424459276861881271e-14
1.111111111111111049e-01	-2.020202020202033211e-03	3.144650193451038676e-12
1.252525252525252264e-01	-2.020202020202033211e-03	2.634656205798393413e-10
1.393939393939393478e-01	-2.020202020202033211e-03	1.460278013634375303e-08
1.535353535353535248e-01	-2.020202020202033211e-03	5.440578764434713925e-07
1.676767676767676463e-01	-2.020202020202033211e-03	1.359619477168899961e-05
1.818181818181817677e-01	-2.020202020202033211e-03	2.237009992861980221e-04
1.959595959595959447e-01	-2.020202020202033211e-03	2.366354814816961933e-03
2.101010101010100661e-01	-2.020202020202033211e-03	1.580094534854962346e-02
2.242424242424241876e-01	-2.020202020202033211e-03	6.615514581524681303e-02
2.383838383838383645e-01	-2.020202020202033211e-03	1.758418689140556768e-01
2.525252525252524860e-01	-2.020202020202033211e-03	3.113206827239914376e-01
2.666666666666666075e-01	-2.020202020202033211e-03	4.053539189598495129e-01
2.808080808080807844e-01	-2.020202020202033211e-03	4.290615715072498837e-01
2.949494949494949059e-01	-2.020202020202033211e-03	3.663345158861586737e-01
3.090909090909090273e-01	-2.020202020202033211e-03	2.383785268027145965e-01
3.232323232323231488e-01	-2.020202020202033211e-03	1.377548344123815938e-01
3.373737373737373813e-01	-2.020202020202033211e-03	1.116227535151201045e-01
3.515151515151515027e-01	-2.020202020202033211e-03	1.224601485513063664e-01
3.656565656565656242e-01	-2.020202020202033211e-03	1.389531600278312296e-01
3.797979797979797456e-01	-2.020202020202033211e-03	1.679747952873072714e-01
3.939393939393938671e-01	-2.020202020202033211e-03	1.942676906301251949e-01
4.080808080808079885e-01	-2.020202020202033211e-03	1.866419632460565303e-01
4.222222222222222210e-01	-2.020202020202033211e-03	1.644953504673202782e-01
4.363636363636363424e-01	-2.020202020202033211e-03	1.460278926783478426e-01
4.505050505050504639e-01	-2.020202020202033211e-03	1.084529110850262490e-01
4.646464646464645853e-01	-2.020202020202033211e-03	6.241154503208202337e-02
4.787878787878787068e-01	-2.020202020202033211e-03	5.844367351101062424e-02
4.929292929292928283e-01	-2.020202020202033211e-03	1.250076277240509681e-01
5.070707070707070052e-01	-2.020202020202033211e-03	2.204337864906206201e-01
5.212121212121212377e-01	-2.020202020202033211e-03	2.518122048068335284e-01
5.353535353535352481e-01	-2.020202020202033211e-03	2.052093783384628389e-01
5.494949494949494806e-01	-2.020202020202033211e-03	1.608115406549025517e-01
5.636363636363634910e-01	-2.020202020202033211e-03	1.595438676049819593e-01
5.777777777777777235e-01	-2.020202020202033211e-03	1.943985600304278250e-01
5.919191919191919560e-01	-2.020202020202033211e-03	2.385387973282016572e-01
6.060606060606059664e-01	-2.020202020202033211e-03	2.453779689406070663e-01
6.202020202020201989e-01	-2.020202020202033211e-03	2.176662607341658395e-01
6.343434343434342093e-01	-2.020202020202033211e-03	1.801150636504820768e-01
6.484848484848484418e-01	-2.020202020202033211e-03	1.224253266747560437e-01
6.626262626262624522e-01	-2.020202020202033211e-03	5.726971553592011266e-02
6.767676767676766847e-01	-2.020202020202033211e-03	1.695565341066013892e-02
6.909090909090909172e-01	-2.020202020202033211e-03	3.123201577944205876e-03
7.050505050505049276e-01	-2.020202020202033211e-03	5.855065066479503335e-04
7.191919191919191601e-01	-2.020202020202033211e-03	1.316448284308740840e-03
7.333333333333331705e-01	-2.020202020202033211e-03	4.311696579453599097e-03
7.474747474747474030e-01	-2.020202020202033211e-03	8.893702802876806562e-03
7.616161616161616355e-01	-2.020202020202033211e-03	1.147702232952348307e-02
7.757575757575756459e-01	-2.020202020202033211e-03	9.509691544036944638e-03
7.898989898989898784e-01	-2.020202020202033211e-03	5.404015439948497632e-03
8.040404040404041108e-01	-2.020202020202033211e-03	2.391417165841834471e-03
8.181818181818181213e-01	-2.020202020202033211e-03	9.412271396254081246e-04
8.323232323232323537e-01	-2.020202020202033211e-03	7.554320705014393221e-04
8.464646464646463642e-01	-2.020202020202033211e-03	4.632901516942707423e-03
8.606060606060605966e-01	-2.020202020202033211e-03	2.671916713182168751e-02
8.747474747474748291e-01	-2.020202020202033211e-03	9.465384875910329288e-02
8.888888888888888395e-01	-2.020202020202033211e-03	2.034597561024789336e-01
9.030303030303030720e-01	-2.020202020202033211e-03	2.652836467479804394e-01
9.171717171717170825e-01	-2.020202020202033211e-03	2.098102957595368023e-01
9.313131313131313149e-01	-2.020202020202033211e-03	1.006530959879472081e-01
9.454545454545453254e-01	-2.020202020202033211e-03	2.929106157476210268e-02
9.595959595959595578e-01	-2.020202020202033211e-03	5.173499462562339800e-03
9.737373737373737903e-01	-2.020202020202033211e-03	5.573418180799070282e-04
9.878787878787878007e-01	-2.020202020202033211e-03	3.825719439175697377e-05
1.002020202020202033e+00	-2.020202020202033211e-03	2.252948260690255409e-06
1.016161616161616044e+00	-2.020202020202033211e-03	2.173851672145988224e-07
1.030303030303030276e+00	-2.020202020202033211e-03	2.490145201154101011e-08
1.044444444444444509e+00	-2.020202020202033211e-03	1.977619511552046976e-09
1.058585858585858519e+00	-2.020202020202033211e-03	1.133521229689710779e-10
1.072727272727272751e+00	-2.020202020202033211e-03	4.374902387741177143e-11
1.086868686868686762e+00	-2.020202020202033211e-03	5.974102449375101116e-11
1.101010101010100994e+00	-2.020202020202033211e-03	5.285186568949272352e-11
1.115151515151515005e+00	-2.020202020202033211e-03	2.838494237451966391e-11
1.129292929292929237e+00	-2.020202020202033211e-03	9.246878053105153180e-12
1.143434343434343470e+00	-2.020202020202033211e-03	1.827162670154098889e-12
1.157575757575757480e+00	-2.020202020202033211e-03	2.189950067561186881e-13
1.171717171717171713e+00	-2.020202020202033211e-03	1.592084544365493691e-14
1.185858585858585723e+00	-2.020202020202033211e-03	7.020579386822872263e-16
1.199999999999999956e+00	-2.020202020202033211e-03	1.877823187840357851e-17
-2.000000000000000111e-01	1.212121212121208824e-02	1.185585790752037993e-53
-1.858585858585858619e-01	1.212121212121208824e-02	1.470918905668159565e-50
-1.717171717171717404e-01	1.212121212121208824e-02	1.106928040293838229e-47
-1.575757575757575912e-01	1.212121212121208824e-02	5.052716864436869022e-45
-1.434343434343434420e-01	1.212121212121208824e-02	1.398960496380964883e-42
-1.292929292929292928e-01	1.212121212121208824e-02	2.349421045839848329e-40
-1.151515151515151714e-01	1.212121212121208824e-02	2.393267128534967650e-38
-1.010101010101010222e-01	1.212121212121208824e-02	1.478755678132085478e-36
-8.686868686868688683e-02	1.212121212121208824e-02	5.542129365809080664e-35
-7.272727272727275150e-02	1.212121212121208824e-02	1.259888643080960621e-33
-5.858585858585860229e-02	1.212121212121208824e-02	1.737258216641569308e-32
-4.444444444444445308e-02	1.212121212121208824e-02	1.453050225958054018e-31
-3.030303030303033163e-02	1.212121212121208824e-02	7.372556806113607766e-31
-1.616161616161618242e-02	1.212121212121208824e-02	2.270208664662675987e-30
-2.020202020202033211e-03	1.212121212121208824e-02	4.252323196488606704e-30
1.212121212121208824e-02	1.212121212121208824e-02	6.589199745131994462e-30
2.626262626262623745e-02	1.212121212121208824e-02	3.922817731283452250e-27
4.040404040404038666e-02	1.212121212121208824e-02	5.576260799480279115e-24
5.454545454545450811e-02	1.212121212121208824e-02	4.849421953862792917e-21
6.868686868686868507e-02	1.212121212121208824e-02	2.571776379483266621e-18
8.282828282828280653e-02	1.212121212121208824e-02	8.312003049233476889e-16
9.696969696969692798e-02	1.212121212121208824e-02	1.637809993892133562e-13
1.111111111111111049e-01	1.212121212121208824e-02	1.971600712356713463e-11
1.252525252525252264e-01	1.212121212121208824e-02	1.455260992802967952e-09
1.393939393939393478e-01	1.212121212121208824e-02	6.628727735043991266e-08
1.535353535353535248e-01	1.212121212121208824e-02	1.883102240189289093e-06
1.676767676767676463e-01	1.212121212121208824e-02	3.390162657806265463e-05
1.818181818181817677e-01	1.212121212121208824e-02	3.951211255489506442e-04
1.959595959595959447e-01	1.212121212121208824e-02	3.051761043662573614e-03
2.101010101010100661e-01	1.212121212121208824e-02	1.593755261542356347e-02
2.242424242424241876e-01	1.212121212121208824e-02	5.724948551412169934e-02
2.383838383838383645e-01	1.212121212121208824e-02	1.453692557890455261e-01
2.525252525252524860e-01	1.212121212121208824e-02	2.751699831076193092e-01
2.666666666666666075e-01	1.212121212121208824e-02	4.114647452564317853e-01
2.808080808080807844e-01	1.212121212121208824e-02	4.880468330215553818e-01
2.949494949494949059e-01	1.212121212121208824e-02	4.452587314573362431e-01
3.090909090909090273e-01	1.212121212121208824e-02	3.427437555516542611e-01
3.232323232323231488e-01	1.212121212121208824e-02	3.109407771425322653e-01
3.373737373737373813e-01	1.212121212121208824e-02	3.629254180857190981e-01
3.515151515151515027e-01	1.212121212121208824e-02	4.107606714519453917e-01
3.656565656565656242e-01	1.212121212121208824e-02	4.223093495123592667e-01
3.797979797979797456e-01	1.212121212121208824e-02	4.428598434677101792e-01
3.939393939393938671e-01	1.212121212121208824e-02	4.604722433322390729e-01
4.080808080808079885e-01	1.212121212121208824e-02	4.175304943388477019e-01
4.222222222222222210e-01	1.212121212121208824e-02	3.512758085471125447e-01
4.363636363636363424e-01	1.212121212121208824e-02	3.006313160475370672e-01
4.505050505050504639e-01	1.212121212121208824e-02	2.222723538538002030e-01
4.646464646464645853e-01	1.212121212121208824e-02	1.259363456713211149e-01
4.787878787878787068e-01	1.212121212121208824e-02	8.851372800706885924e-02
4.929292929292928283e-01	1.212121212121208824e-02	1.486409557477458843e-01
5.070707070707070052e-01	1.212121212121208824e-02	2.546914675609167067e-01
5.212121212121212377e-01	1.212121212121208824e-02	3.031220709418941950e-01
5.353535353535352481e-01	1.212121212121208824e-02	2.849422073674712785e-01
5.494949494949494806e-01	1.212121212121208824e-02	2.781107102080743187e-01
5.636363636363634910e-01	1.212121212121208824e-02	2.947099506850073825e-01
5.777777777777777235e-01	1.212121212121208824e-02	3.236507671478764947e-01
5.919191919191919560e-01	1.212121212121208824e-02	3.663997747976213692e-01
6.060606060606059664e-01	1.212121212121208824e-02	3.831950440992532014e-01
6.202020202020201989e-01	1.212121212121208824e-02	3.698017943971305121e-01
6.343434343434342093e-01	1.212121212121208824e-02	3.337529467633310598e-01
6.484848484848484418e-01	1.212121212121208824e-02	2.397334940381977419e-01
6.626262626262624522e-01	1.212121212121208824e-02	1.169060136483551088e-01
6.767676767676766847e-01	1.212121212121208824e-02	3.622638493845806856e-02
6.909090909090909172e-01	1.212121212121208824e-02	7.151207618429663952e-03
7.050505050505049276e-01	1.212121212121208824e-02	2.085718251035951435e-03
7.191919191919191601e-01	1.212121212121208824e-02	6.812110320812995654e-03
7.333333333333331705e-01	1.212121212121208824e-02	2.275147329144825564e-02
7.474747474747474030e-01	1.212121212121208824e-02	4.765139994598772272e-02
7.616161616161616355e-01	1.212121212121208824e-02	6.289610782620277951e-02
7.757575757575756459e-01	1.212121212121208824e-02	5.416087389200940211e-02
7.898989898989898784e-01	1.212121212121208824e-02	3.305388936906599601e-02
8.040404040404041108e-01	1.212121212121208824e-02	1.631307287474488554e-02
8.181818181818181213e-01	1.212121212121208824e-02	6.921206821639549860e-03
8.323232323232323537e-01	1.212121212121208824e-02	2.711316355274980081e-03
8.464646464646463642e-01	1.212121212121208824e-02	4.968830351673804262e-03
8.606060606060605966e-01	1.212121212121208824e-02	2.611718049118730636e-02
8.747474747474748291e-01	1.212121212121208824e-02	9.210106036292196874e-02
8.888888888888888395e-01	1.212121212121208824e-02	1.976632595318822405e-01
9.030303030303030720e-01	1.212121212121208824e-02	2.574693161211910053e-01
9.171717171717170825e-01	1.212121212121208824e-02	2.034997558509767934e-01
9.313131313131313149e-01	1.212121212121208824e-02	9.760014581308533443e-02
9.454545454545453254e-01	1.212121212121208824e-02	2.843979091752140906e-02
9.595959595959595578e-01	1.212121212121208824e-02	5.095667775464518025e-03
9.737373737373737903e-01	1.212121212121208824e-02	6.210318956541274402e-04
9.878787878787878007e-01	1.212121212121208824e-02	8.534928978594617398e-05
1.002020202020202033e+00	1.212121212121208824e-02	1.963537311269596288e-05
1.016161616161616044e+00	1.212121212121208824e-02	4.036985360221729399e-06
1.030303030303030276e+00	1.212121212121208824e-02	5.330269516349099106e-07
1.044444444444444509e+00	1.212121212121208824e-02	4.332944982697916224e-08
1.058585858585858519e+00	1.212121212121208824e-02	3.580418259531278966e-09
1.072727272727272751e+00	1.212121212121208824e-02	3.621418739564275439e-09
1.086868686868686762e+00	1.212121212121208824e-02	5.196494390341516845e-09
1.101010101010100994e+00	1.212121212121208824e-02	4.600183143741067897e-09
1.115151515151515005e+00	1.212121212121208824e-02	2.470621600909914378e-09
1.129292929292929237e+00	1.212121212121208824e-02	8.048471113508340367e-10
1.143434343434343470e+00	1.212121212121208824e-02	1.590360108953303541e-10
1.157575757575757480e+00	1.212121212121208824e-02	1.906129807154270863e-11
1.171717171717171713e+00	1.212121212121208824e-02	1.385748401517133973e-12
1.185858585858585723e+00	1.212121212121208824e-02	6.110703541118255289e-14
1.199999999999999956e+00	1.212121212121208824e-02	1.634454960379416712e-15
-2.000000000000000111e-01	2.626262626262623745e-02	3.156191980274126493e-50
-1.858585858585858619e-01	2.626262626262623745e-02	3.915787866148154385e-47
-1.717171717171717404e-01	2.626262626262623745e-02	2.946794260502127077e-44
-1.575757575757575912e-01	2.626262626262623745e-02	1.345102528273002656e-41
-1.434343434343434420e-01	2.626262626262623745e-02	3.724224711537960702e-39
-1.292929292929292928e-01	2.626262626262623745e-02	6.254481052701676575e-37
-1.151515151515151714e-01	2.626262626262623745e-02	6.371205343492650367e-35
-1.010101010101010222e-01	2.626262626262623745e-02	3.936650449053225302e-33
-8.686868686868688683e-02	2.626262626262623745e-02	1.475390886160643753e-31
-7.272727272727275150e-02	2.626262626262623745e-02	3.353996798481476766e-30
-5.858585858585860229e-02	2.626262626262623745e-02	4.624822685770197151e-29
-4.444444444444445308e-02	2.626262626262623745e-02	3.868231922276826896e-28
-3.030303030303033163e-02	2.626262626262623745e-02	1.962709054724697508e-27
-1.616161616161618242e-02	2.626262626262623745e-02	6.044127300558168468e-27
-2.020202020202033211e-03	2.626262626262623745e-02	1.132400987788801991e-26
1.212121212121208824e-02	2.626262626262623745e-02	1.307692108989254822e-26
2.626262626262623745e-02	2.626262626262623745e-02	3.195605833297840489e-26
4.040404040404038666e-02	2.626262626262623745e-02	2.873583962611935644e-23
5.454545454545450811e-02	2.626262626262623745e-02	2.367896586695941793e-20
6.868686868686868507e-02	2.626262626262623745e-02	1.217058982903510874e-17
8.282828282828280653e-02	2.626262626262623745e-02	3.860015784619571756e-15
9.696969696969692798e-02	2.626262626262623745e-02	7.511287149672426952e-13
1.111111111111111049e-01	2.626262626262623745e-02	8.938888567955577954e-11
1.252525252525252264e-01	2.626262626262623745e-02	6.504163628627431339e-09
1.393939393939393478e-01	2.626262626262623745e-02	2.895372678481318365e-07
1.535353535353535248e-01	2.626262626262623745e-02	7.902215241880828752e-06
1.676767676767676463e-01	2.626262626262623745e-02	1.327245249967970919e-04
1.818181818181817677e-01	2.626262626262623745e-02	1.380305339330446628e-03
1.959595959595959447e-01	2.626262626262623745e-02	8.981842657778902825e-03
2.101010101010100661e-01	2.626262626262623745e-02	3.731137455939896597e-02
2.242424242424241876e-01	2.626262626262623745e-02	1.033751008962379148e-01
2.383838383838383645e-01	2.626262626262623745e-02	2.097134049040127457e-01
2.525252525252524860e-01	2.626262626262623745e-02	3.566382557473625203e-01
2.666666666666666075e-01	2.626262626262623745e-02	5.361424948614585961e-01
2.808080808080807844e-01	2.626262626262623745e-02	6.560282286826021325e-01
2.949494949494949059e-01	2.626262626262623745e-02	6.360022745715679937e-01
3.090909090909090273e-01	2.626262626262623745e-02	6.068787459280627905e-01
3.232323232323231488e-01	2.626262626262623745e-02	7.218770609810591932e-01
3.373737373737373813e-01	2.626262626262623745e-02	8.897603140334008343e-01
3.515151515151515027e-01	2.626262626262623745e-02	9.470490845557966164e-01
3.656565656565656242e-01	2.626262626262623745e-02	9.035327749706811851e-01
3.797979797979797456e-01	2.626262626262623745e-02	8.729673033506673008e-01
3.939393939393938671e-01	2.626262626262623745e-02	8.460040230830405683e-01
4.080808080808079885e-01	2.626262626262623745e-02	7.267340462312843474e-01
4.222222222222222210e-01	2.626262626262623745e-02	5.589772212047500188e-01
4.363636363636363424e-01	2.626262626262623745e-02	4.309216840526925441e-01
4.505050505050504639e-01	2.626262626262623745e-02	3.150191602294745707e-01
4.646464646464645853e-01	2.626262626262623745e-02	1.930098225666214973e-01
4.787878787878787068e-01	2.626262626262623745e-02	1.166028271051700038e-01
4.929292929292928283e-01	2.626262626262623745e-02	1.239879126673790050e-01
5.070707070707070052e-01	2.626262626262623745e-02	1.863332191041661701e-01
5.212121212121212377e-01	2.626262626262623745e-02	2.371484215881372315e-01
5.353535353535352481e-01	2.626262626262623745e-02	2.756832825763104733e-01
5.494949494949494806e-01	2.626262626262623745e-02	3.320058861162604735e-01
5.636363636363634910e-01	2.626262626262623745e-02	3.645086119565227323e-01
5.777777777777777235e-01	2.626262626262623745e-02	3.677603248065718922e-01
5.919191919191919560e-01	2.626262626262623745e-02	3.955210335051334569e-01
6.060606060606059664e-01	2.626262626262623745e-02	4.346935915639123515e-01
6.202020202020201989e-01	2.626262626262623745e-02	4.629655386501103642e-01
6.343434343434342093e-01	2.626262626262623745e-02	4.578936804786473136e-01
6.484848484848484418e-01	2.626262626262623745e-02	3.565106996020733776e-01
6.626262626262624522e-01	2.626262626262623745e-02	1.898133531812068731e-01
6.767676767676766847e-01	2.626262626262623745e-02	6.538402845994985280e-02
6.909090909090909172e-01	2.626262626262623745e-02	1.487395470261631755e-02
7.050505050505049276e-01	2.626262626262623745e-02	5.979874126900230381e-03
7.191919191919191601e-01	2.626262626262623745e-02	2.170222339006895595e-02
7.333333333333331705e-01	2.626262626262623745e-02	7.345622553680601630e-02
7.474747474747474030e-01	2.626262626262623745e-02	1.566324949527830579e-01
7.616161616161616355e-01	2.626262626262623745e-02	2.124100374917925749e-01
7.757575757575756459e-01	2.626262626262623745e-02	1.916639393719324347e-01
7.898989898989898784e-01	2.626262626262623745e-02	1.270843237715854890e-01
8.040404040404041108e-01	2.626262626262623745e-02	7.008611578883927606e-02
8.181818181818181213e-01	2.626262626262623745e-02	3.235062230900567076e-02
8.323232323232323537e-01	2.626262626262623745e-02	1.133264944385852478e-02
8.464646464646463642e-01	2.626262626262623745e-02	5.555028630345213575e-03
8.606060606060605966e-01	2.626262626262623745e-02	1.744362520592659602e-02
8.747474747474748291e-01	2.626262626262623745e-02	5.832155045308681091e-02
8.888888888888888395e-01	2.626262626262623745e-02	1.220563293954203821e-01
9.030303030303030720e-01	2.626262626262623745e-02	1.563708356930064436e-01
9.171717171717170825e-01	2.626262626262623745e-02	1.222798247252765702e-01
9.313131313131313149e-01	2.626262626262623745e-02	5.843972972699124080e-02
9.454545454545453254e-01	2.626262626262623745e-02	1.754585604859269093e-02
9.595959595959595578e-01	2.626262626262623745e-02	4.104270404214307999e-03
9.737373737373737903e-01	2.626262626262623745e-02	1.438388872433432652e-03
9.878787878787878007e-01	2.626262626262623745e-02	6.891022382913314674e-04
1.002020202020202033e+00	2.626262626262623745e-02	2.424678555581823321e-04
1.016161616161616044e+00	2.626262626262623745e-02	5.300165252834990594e-05
1.030303030303030276e+00	2.626262626262623745e-02	7.049042076305502267e-06
1.044444444444444509e+00	2.626262626262623745e-02	5.880109959684264191e-07
1.058585858585858519e+00	2.626262626262623745e-02	1.058830966290879686e-07
1.072727272727272751e+00	2.626262626262623745e-02	1.887254813112697208e-07
1.086868686868686762e+00	2.626262626262623745e-02	2.743047443162677737e-07
1.101010101010100994e+00	2.626262626262623745e-02	2.428663968348898891e-07
1.115151515151515005e+00	2.626262626262623745e-02	1.304365784659264833e-07
1.129292929292929237e+00	2.626262626262623745e-02	4.249194045231345804e-08
1.143434343434343470e+00	2.626262626262623745e-02	8.396313550063760142e-09
1.157575757575757480e+00	2.626262626262623745e-02	1.006342113207448817e-09
1.171717171717171713e+00	2.626262626262623745e-02	7.316065094426099366e-11
1.185858585858585723e+00	2.626262626262623745e-02	3.226148760526553887e-12
1.199999999999999956e+00	2.626262626262623745e-02	8.629112522123131732e-14
-2.000000000000000111e-01	4.040404040404038666e-02	5.096461560899320532e-47
-1.858585858585858619e-01	4.040404040404038666e-02	6.323019152571630277e-44
-1.717171717171717404e-01	4.040404040404038666e-02	4.758336555702094828e-41
-1.575757575757575912e-01	4.040404040404038666e-02	2.172004546527345236e-38
-1.434343434343434420e-01	4.040404040404038666e-02	6.013692514882347738e-36
-1.292929292929292928e-01	4.040404040404038666e-02	1.009942439323468989e-33
-1.151515151515151714e-01	4.040404040404038666e-02	1.028790497158031047e-31
-1.010101010101010222e-01	4.040404040404038666e-02	6.356707047238473200e-30
-8.686868686868688683e-02	4.040404040404038666e-02	2.382387762589711820e-28
-7.272727272727275150e-02	4.040404040404038666e-02	5.415867700187275117e-27
-5.858585858585860229e-02	4.040404040404038666e-02	7.467938671909263098e-26
-4.444444444444445308e-02	4.040404040404038666e-02	6.246251212800329016e-25
-3.030303030303033163e-02	4.040404040404038666e-02	3.169344127734777957e-24
-1.616161616161618242e-02	4.040404040404038666e-02	9.760682835064496841e-24
-2.020202020202033211e-03	4.040404040404038666e-02	1.829422582667892869e-23
1.212121212121208824e-02	4.040404040404038666e-02	2.114867583834149657e-23
2.626262626262623745e-02	4.040404040404038666e-02	1.623904145896467086e-23
4.040404040404038666e-02	4.040404040404038666e-02	1.716285763269026601e-22
5.454545454545450811e-02	4.040404040404038666e-02	1.044231650113415436e-19
6.868686868686868507e-02	4.040404040404038666e-02	4.627377504586125700e-17
8.282828282828280653e-02	4.040404040404038666e-02	1.316036230416796110e-14
9.696969696969692798e-02	4.040404040404038666e-02	2.393772998223167498e-12
1.111111111111111049e-01	4.040404040404038666e-02	2.736221974706477024e-10
1.252525252525252264e-01	4.040404040404038666e-02	1.943121085985768239e-08
1.393939393939393478e-01	4.040404040404038666e-02	8.520573645900185752e-07
1.535353535353535248e-01	4.040404040404038666e-02	2.301744901552587160e-05
1.676767676767676463e-01	4.040404040404038666e-02	3.832208704629821105e-04
1.818181818181817677e-01	4.040404040404038666e-02	3.942703077498688549e-03
1.959595959595959447e-01	4.040404040404038666e-02	2.519772429483021006e-02
2.101010101010100661e-01	4.040404040404038666e-02	1.010682275274534248e-01
2.242424242424241876e-01	4.040404040404038666e-02	2.607212395969902841e-01
2.383838383838383645e-01	4.040404040404038666e-02	4.616541096772308617e-01
2.525252525252524860e-01	4.040404040404038666e-02	6.477383038055318787e-01
2.666666666666666075e-01	4.040404040404038666e-02	8.411933812147126543e-01
2.808080808080807844e-01	4.040404040404038666e-02	1.001066901419177979e+00
2.949494949494949059e-01	4.040404040404038666e-02	1.049971916379219161e+00
3.090909090909090273e-01	4.040404040404038666e-02	1.136190938918878013e+00
3.232323232323231488e-01	4.040404040404038666e-02	1.385403230267120644e+00
3.373737373737373813e-01	4.040404040404038666e-02	1.586979392953687285e+00
3.515151515151515027e-01	4.040404040404038666e-02	1.549105939708553592e+00
3.656565656565656242e-01	4.040404040404038666e-02	1.396095837407861362e+00
3.797979797979797456e-01	4.040404040404038666e-02	1.315757191986817842e+00
3.939393939393938671e-01	4.040404040404038666e-02	1.267903866456595807e+00
4.080808080808079885e-01	4.040404040404038666e-02	1.079707082291838205e+00
4.222222222222222210e-01	4.040404040404038666e-02	7.651183842302679006e-01
4.363636363636363424e-01	4.040404040404038666e-02	5.066556189688100620e-01
4.505050505050504639e-01	4.040404040404038666e-02	3.650500063929998373e-01
4.646464646464645853e-01	4.040404040404038666e-02	2.648493215561954495e-01
4.787878787878787068e-01	4.040404040404038666e-02	1.656865062027311486e-01
4.929292929292928283e-01	4.040404040404038666e-02	1.029172228095000391e-01
5.070707070707070052e-01	4.040404040404038666e-02	1.006857414313222926e-01
5.212121212121212377e-01	4.040404040404038666e-02	1.416651723160485821e-01
5.353535353535352481e-01	4.040404040404038666e-02	2.208523059493148477e-01
5.494949494949494806e-01	4.040404040404038666e-02	3.105764781701010890e-01
5.636363636363634910e-01	4.040404040404038666e-02	3.384675496879047119e-01
5.777777777777777235e-01	4.040404040404038666e-02	3.250954850858813194e-01
5.919191919191919560e-01	4.040404040404038666e-02	3.620064565970096959e-01
6.060606060606059664e-01	4.040404040404038666e-02	4.424248295942914688e-01
6.202020202020201989e-01	4.040404040404038666e-02	5.228796856594780662e-01
6.343434343434342093e-01	4.040404040404038666e-02	5.703660476526921652e-01
6.484848484848484418e-01	4.040404040404038666e-02	4.954706633763060197e-01
6.626262626262624522e-01	4.040404040404038666e-02	2.987656363521226099e-01
6.767676767676766847e-01	4.040404040404038666e-02	1.187635679232360575e-01
6.909090909090909172e-01	4.040404040404038666e-02	3.210362681467437279e-02
7.050505050505049276e-01	4.040404040404038666e-02	1.317271132372833421e-02
7.191919191919191601e-01	4.040404040404038666e-02	4.260996802289354624e-02
7.333333333333331705e-01	4.040404040404038666e-02	1.453292806159332817e-01
7.474747474747474030e-01	4.040404040404038666e-02	3.164028415224538482e-01
7.616161616161616355e-01	4.040404040404038666e-02	4.430927541975452355e-01
7.757575757575756459e-01	4.040404040404038666e-02	4.227660785739102423e-01
7.898989898989898784e-01	4.040404040404038666e-02	3.075186464270554532e-01
8.040404040404041108e-01	4.040404040404038666e-02	1.887164921397271045e-01
8.181818181818181213e-01	4.040404040404038666e-02	9.360689952875363151e-02
8.323232323232323537e-01	4.040404040404038666e-02	3.341564515635687960e-02
8.464646464646463642e-01	4.040404040404038666e-02	1.150714865997511278e-02
8.606060606060605966e-01	4.040404040404038666e-02	1.847962437295387964e-02
8.747474747474748291e-01	4.040404040404038666e-02	4.714065679958481109e-02
8.888888888888888395e-01	4.040404040404038666e-02	8.049949141988090029e-02
9.030303030303030720e-01	4.040404040404038666e-02	8.743534703828038934e-02
9.171717171717170825e-01	4.040404040404038666e-02	6.048640092867542395e-02
9.313131313131313149e-01	4.040404040404038666e-02	2.804643655371008570e-02
9.454545454545453254e-01	4.040404040404038666e-02	1.265741463439954903e-02
9.595959595959595578e-01	4.040404040404038666e-02	1.033765715772884397e-02
9.737373737373737903e-01	4.040404040404038666e-02	9.125709175021558955e-03
9.878787878787878007e-01	4.040404040404038666e-02	5.373582366106062144e-03
1.002020202020202033e+00	4.040404040404038666e-02	1.939809524537180639e-03
1.016161616161616044e+00	4.040404040404038666e-02	4.252381488033814922e-04
1.030303030303030276e+00	4.040404040404038666e-02	5.664405308175544398e-05
1.044444444444444509e+00	4.040404040404038666e-02	5.191456105439876584e-06
1.058585858585858519e+00	4.040404040404038666e-02	2.723445969172952945e-06
1.072727272727272751e+00	4.040404040404038666e-02	6.023837142955124604e-06
1.086868686868686762e+00	4.040404040404038666e-02	8.783827196879246934e-06
1.101010101010100994e+00	4.040404040404038666e-02	7.777415506191035139e-06
1.115151515151515005e+00	4.040404040404038666e-02	4.177028945134299039e-06
1.129292929292929237e+00	4.040404040404038666e-02	1.360738439888463389e-06
1.143434343434343470e+00	4.040404040404038666e-02	2.688789092747798928e-07
1.157575757575757480e+00	4.040404040404038666e-02	3.222654420221004622e-08
1.171717171717171713e+00	4.040404040404038666e-02	2.342856291687049055e-09
1.185858585858585723e+00	4.040404040404038666e-02	1.033124066552735039e-10
1.199999999999999956e+00	4.040404040404038666e-02	2.763339350210867084e-12
-2.000000000000000111e-01	5.454545454545450811e-02	4.991706116815185849e-44
-1.858585858585858619e-01	5.454545454545450811e-02	6.193052376337605205e-41
-1.717171717171717404e-01	5.454545454545450811e-02	4.660531116968467544e-38
-1.575757575757575912e-01	5.454545454545450811e-02	2.127359983234492339e-35
-1.434343434343434420e-01	5.454545454545450811e-02	5.890083806947265896e-33
-1.292929292929292928e-01	5.454545454545450811e-02	9.891835331151284220e-31
-1.151515151515151714e-01	5.454545454545450811e-02	1.007644178690786599e-28
-1.010101010101010222e-01	5.454545454545450811e-02	6.226047869717390909e-27
-8.686868686868688683e-02	5.454545454545450811e-02	2.333418940571355147e-25
-7.272727272727275150e-02	5.454545454545450811e-02	5.304547844350331715e-24
-5.858585858585860229e-02	5.454545454545450811e-02	7.314444450360550176e-23
-4.444444444444445308e-02	5.454545454545450811e-02	6.117887223148352334e-22
-3.030303030303033163e-02	5.454545454545450811e-02	3.104263788922363224e-21
-1.616161616161618242e-02	5.454545454545450811e-02	9.561057874577009577e-21
-2.020202020202033211e-03	5.454545454545450811e-02	1.792768766491127460e-20
1.212121212121208824e-02	5.454545454545450811e-02	2.076826200765655218e-20
2.626262626262623745e-02	5.454545454545450811e-02	1.592614396500449030e-20
4.040404040404038666e-02	5.454545454545450811e-02	1.212633395993008558e-20
5.454545454545450811e-02	5.454545454545450811e-02	7.650668760723837637e-19
6.868686868686868507e-02	5.454545454545450811e-02	2.431933339654106036e-16
8.282828282828280653e-02	5.454545454545450811e-02	5.603254720756821579e-14
9.696969696969692798e-02	5.454545454545450811e-02	7.673640104742776219e-12
1.111111111111111049e-01	5.454545454545450811e-02	7.372094429364208314e-10
1.252525252525252264e-01	5.454545454545450811e-02	4.645438725003696054e-08
1.393939393939393478e-01	5.454545454545450811e-02	1.884051583078768887e-06
1.535353535353535248e-01	5.454545454545450811e-02	4.841765736199898261e-05
1.676767676767676463e-01	5.454545454545450811e-02	7.808304157884969924e-04
1.818181818181817677e-01	5.454545454545450811e-02	7.870652577724580531e-03
1.959595959595959447e-01	5.454545454545450811e-02	4.962279761862500860e-02
2.101010101010100661e-01	5.454545454545450811e-02	1.968162945563299293e-01
2.242424242424241876e-01	5.454545454545450811e-02	4.987719982674044261e-01
2.383838383838383645e-01	5.454545454545450811e-02	8.438422089578698770e-01
2.525252525252524860e-01	5.454545454545450811e-02	1.071077600237386296e+00
2.666666666666666075e-01	5.454545454545450811e-02	1.243966602097779983e+00
2.808080808080807844e-01	5.454545454545450811e-02	1.462260873945966599e+00
2.949494949494949059e-01	5.454545454545450811e-02	1.662900463087577441e+00
3.090909090909090273e-01	5.454545454545450811e-02	1.873473461041101906e+00
3.232323232323231488e-01	5.454545454545450811e-02	2.111933197813991470e+00
3.373737373737373813e-01	5.454545454545450811e-02	2.156332830975864923e+00
3.515151515151515027e-01	5.454545454545450811e-02	1.912248531898129045e+00
3.656565656565656242e-01	5.454545454545450811e-02	1.628626523021295958e+00
3.797979797979797456e-01	5.454545454545450811e-02	1.529210374394441629e+00
3.939393939393938671e-01	5.454545454545450811e-02	1.526215367407153911e+00
4.080808080808079885e-01	5.454545454545450811e-02	1.344835509666802320e+00
4.222222222222222210e-01	5.454545454545450811e-02	9.275630079223786684e-01
4.363636363636363424e-01	5.454545454545450811e-02	5.482474990875850773e-01
4.505050505050504639e-01	5.454545454545450811e-02	3.856465803524297686e-01
4.646464646464645853e-01	5.454545454545450811e-02	3.200192185059725913e-01
4.787878787878787068e-01	5.454545454545450811e-02	2.156100014350333660e-01
4.929292929292928283e-01	5.454545454545450811e-02	1.057722105802879758e-01
5.070707070707070052e-01	5.454545454545450811e-02	6.335523377716821558e-02
5.212121212121212377e-01	5.454545454545450811e-02	1.029991824502335257e-01
5.353535353535352481e-01	5.454545454545450811e-02	2.070951665398149677e-01
5.494949494949494806e-01	5.454545454545450811e-02	3.023361318531108677e-01
5.636363636363634910e-01	5.454545454545450811e-02	3.058722507794370271e-01
5.777777777777777235e-01	5.454545454545450811e-02	2.735915187221321099e-01
5.919191919191919560e-01	5.454545454545450811e-02	3.196195189666551917e-01
6.060606060606059664e-01	5.454545454545450811e-02	4.310721489579549814e-01
6.202020202020201989e-01	5.454545454545450811e-02	5.566429279862409318e-01
6.343434343434342093e-01	5.454545454545450811e-02	6.668712602414491597e-01
6.484848484848484418e-01	5.454545454545450811e-02	6.418570018996344606e-01
6.626262626262624522e-01	5.454545454545450811e-02	4.346138571007243656e-01
6.767676767676766847e-01	5.454545454545450811e-02	2.002398863333334222e-01
6.909090909090909172e-01	5.454545454545450811e-02	6.524564765815178691e-02
7.050505050505049276e-01	5.454545454545450811e-02	2.361617165839837926e-02
7.191919191919191601e-01	5.454545454545450811e-02	5.233337194985730745e-02
7.333333333333331705e-01	5.454545454545450811e-02	1.765407530605163089e-01
7.474747474747474030e-01	5.454545454545450811e-02	3.934675352968892148e-01
7.616161616161616355e-01	5.454545454545450811e-02	5.722749522745149697e-01
7.757575757575756459e-01	5.454545454545450811e-02	5.828274405690594406e-01
7.898989898989898784e-01	5.454545454545450811e-02	4.680651828426513616e-01
8.040404040404041108e-01	5.454545454545450811e-02	3.167532211326423153e-01
8.181818181818181213e-01	5.454545454545450811e-02	1.665154101043972990e-01
8.323232323232323537e-01	5.454545454545450811e-02	6.174885140580309989e-02
8.464646464646463642e-01	5.454545454545450811e-02	2.620172231669954180e-02
8.606060606060605966e-01	5.454545454545450811e-02	4.994456381905461317e-02
8.747474747474748291e-01	5.454545454545450811e-02	1.122315670765836604e-01
8.888888888888888395e-01	5.454545454545450811e-02	1.600297613862943502e-01
9.030303030303030720e-01	5.454545454545450811e-02	1.404951542484133842e-01
9.171717171717170825e-01	5.454545454545450811e-02	7.801064851486450014e-02
9.313131313131313149e-01	5.454545454545450811e-02	3.561713544475878651e-02
9.454545454545453254e-01	5.454545454545450811e-02	3.282174123718409331e-02
9.595959595959595578e-01	5.454545454545450811e-02	4.530978713809524772e-02
9.737373737373737903e-01	5.454545454545450811e-02	4.389299891790553187e-02
9.878787878787878007e-01	5.454545454545450811e-02	2.612492679508303037e-02
1.002020202020202033e+00	5.454545454545450811e-02	9.441894852890219542e-03
1.016161616161616044e+00	5.454545454545450811e-02	2.070210294918013467e-03
1.030303030303030276e+00	5.454545454545450811e-02	2.771521590941226606e-04
1.044444444444444509e+00	5.454545454545450811e-02	3.444540090831454152e-05
1.058585858585858519e+00	5.454545454545450811e-02	4.965226509543279308e-05
1.072727272727272751e+00	5.454545454545450811e-02	1.169117747422803995e-04
1.086868686868686762e+00	5.454545454545450811e-02	1.706170269619903623e-04
1.101010101010100994e+00	5.454545454545450811e-02	1.510700076287109245e-04
1.115151515151515005e+00	5.454545454545450811e-02	8.113541989323976792e-05
1.129292929292929237e+00	5.454545454545450811e-02	2.643124725829044971e-05
1.143434343434343470e+00	5.454545454545450811e-02	5.222756060523669283e-06
1.157575757575757480e+00	5.454545454545450811e-02	6.259746422500569807e-07
1.171717171717171713e+00	5.454545454545450811e-02	4.550809481245995065e-08
1.185858585858585723e+00	5.454545454545450811e-02	2.006760215747626964e-09
1.199999999999999956e+00	5.454545454545450811e-02	5.367563925905281695e-11
-2.000000000000000111e-01	6.868686868686868507e-02	4.315291651070826502e-38
-1.858585858585858619e-01	6.868686868686868507e-02	3.679255292849889687e-38
-1.717171717171717404e-01	6.868686868686868507e-02	2.768793599282665711e-35
-1.575757575757575912e-01	6.868686868686868507e-02	1.263851813702500387e-32
-1.434343434343434420e-01	6.868686868686868507e-02	3.499263482083085666e-30
-1.292929292929292928e-01	6.868686868686868507e-02	5.876680075673920426e-28
-1.151515151515151714e-01	6.868686868686868507e-02	5.986353670829523381e-26
-1.010101010101010222e-01	6.868686868686868507e-02	3.698857742589636966e-24
-8.686868686868688683e-02	6.868686868686868507e-02	1.386270252456494568e-22
-7.272727272727275150e-02	6.868686868686868507e-02	3.151400624016858469e-21
-5.858585858585860229e-02	6.868686868686868507e-02	4.345471436321303852e-20
-4.444444444444445308e-02	6.868686868686868507e-02	3.634616413990533479e-19
-3.030303030303033163e-02	6.868686868686868507e-02	1.844266509212599669e-18
-1.616161616161618242e-02	6.868686868686868507e-02	5.680823350246694759e-18
-2.020202020202033211e-03	6.868686868686868507e-02	1.065695061219324921e-17
1.212121212121208824e-02	6.868686868686868507e-02	1.237399027334931937e-17
2.626262626262623745e-02	6.868686868686868507e-02	9.581830420351235696e-18
4.040404040404038666e-02	6.868686868686868507e-02	6.497146590437514329e-18
5.454545454545450811e-02	6.868686868686868507e-02	1.418349384160479902e-17
6.868686868686868507e-02	6.868686868686868507e-02	1.728858838010622037e-15
8.282828282828280653e-02	6.868686868686868507e-02	3.071890653300169049e-13
9.696969696969692798e-02	6.868686868686868507e-02	3.561851121929585757e-11
1.111111111111111049e-01	6.868686868686868507e-02	2.681538099928587885e-09
1.252525252525252264e-01	6.868686868686868507e-02	1.333802915061950857e-07
1.393939393939393478e-01	6.868686868686868507e-02	4.421614581205830277e-06
1.535353535353535248e-01	6.868686868686868507e-02	9.731623052988625162e-05
1.676767676767676463e-01	6.868686868686868507e-02	1.404232729952403693e-03
1.818181818181817677e-01	6.868686868686868507e-02	1.310469750649511343e-02
1.959595959595959447e-01	6.868686868686868507e-02	7.839409086359336309e-02
2.101010101010100661e-01	6.868686868686868507e-02	3.002219361755305016e-01
2.242424242424241876e-01	6.868686868686868507e-02	7.437511990306330256e-01
2.383838383838383645e-01	6.868686868686868507e-02	1.237020498621863140e+00
2.525252525252524860e-01	6.868686868686868507e-02	1.533188540875189965e+00
2.666666666666666075e-01	6.868686868686868507e-02	1.728193122778430180e+00
2.808080808080807844e-01	6.868686868686868507e-02	2.045584852422417388e+00
2.949494949494949059e-01	6.868686868686868507e-02	2.426268964381513626e+00
3.090909090909090273e-01	6.868686868686868507e-02	2.700406865332697581e+00
3.232323232323231488e-01	6.868686868686868507e-02	2.742682671918503789e+00
3.373737373737373813e-01	6.868686868686868507e-02	2.470427607829037253e+00
3.515151515151515027e-01	6.868686868686868507e-02	1.989422323478035048e+00
3.656565656565656242e-01	6.868686868686868507e-02	1.589587310920846486e+00
3.797979797979797456e-01	6.868686868686868507e-02	1.472023906094569901e+00
3.939393939393938671e-01	6.868686868686868507e-02	1.530077183596787238e+00
4.080808080808079885e-01	6.868686868686868507e-02	1.415373591891620153e+00
4.222222222222222210e-01	6.868686868686868507e-02	9.877281665543844458e-01
4.363636363636363424e-01	6.868686868686868507e-02	5.461355398612298684e-01
4.505050505050504639e-01	6.868686868686868507e-02	3.479493848888669527e-01
4.646464646464645853e-01	6.868686868686868507e-02	2.879895792275068422e-01
4.787878787878787068e-01	6.868686868686868507e-02	1.988821044918408776e-01
4.929292929292928283e-01	6.868686868686868507e-02	9.681826548949561129e-02
5.070707070707070052e-01	6.868686868686868507e-02	5.951091834356697641e-02
5.212121212121212377e-01	6.868686868686868507e-02	1.117752974506746044e-01
5.353535353535352481e-01	6.868686868686868507e-02	2.306549749099345570e-01
5.494949494949494806e-01	6.868686868686868507e-02	3.212616868828913619e-01
5.636363636363634910e-01	6.868686868686868507e-02	2.959749440281042032e-01
5.777777777777777235e-01	6.868686868686868507e-02	2.276363256138122237e-01
5.919191919191919560e-01	6.868686868686868507e-02	2.417667020240605036e-01
6.060606060606059664e-01	6.868686868686868507e-02	3.378072837682233320e-01
6.202020202020201989e-01	6.868686868686868507e-02	4.772019112948963637e-01
6.343434343434342093e-01	6.868686868686868507e-02	6.311274709871356192e-01
6.484848484848484418e-01	6.868686868686868507e-02	6.710300154081429991e-01
6.626262626262624522e-01	6.868686868686868507e-02	5.166479463276210105e-01
6.767676767676766847e-01	6.868686868686868507e-02	2.847401064572631091e-01
6.909090909090909172e-01	6.868686868686868507e-02	1.138059498583660623e-01
7.050505050505049276e-01	6.868686868686868507e-02	3.798478721491973381e-02
7.191919191919191601e-01	6.868686868686868507e-02	4.242138086874460562e-02
7.333333333333331705e-01	6.868686868686868507e-02	1.321564401297847524e-01
7.474747474747474030e-01	6.868686868686868507e-02	3.017592696819798026e-01
7.616161616161616355e-01	6.868686868686868507e-02	4.586616041907816688e-01
7.757575757575756459e-01	6.868686868686868507e-02	5.031414512635385972e-01
7.898989898989898784e-01	6.868686868686868507e-02	4.470808534689589275e-01
8.040404040404041108e-01	6.868686868686868507e-02	3.296540658072772967e-01
8.181818181818181213e-01	6.868686868686868507e-02	1.815220202010515982e-01
8.323232323232323537e-01	6.868686868686868507e-02	7.104491147694623476e-02
8.464646464646463642e-01	6.868686868686868507e-02	4.524830238995547482e-02
8.606060606060605966e-01	6.868686868686868507e-02	1.152710258120591275e-01
8.747474747474748291e-01	6.868686868686868507e-02	2.592026736097664541e-01
8.888888888888888395e-01	6.868686868686868507e-02	3.607579686628765159e-01
9.030303030303030720e-01	6.868686868686868507e-02	3.064357615458995765e-01
9.171717171717170825e-01	6.868686868686868507e-02	1.643435254691863190e-01
9.313131313131313149e-01	6.868686868686868507e-02	7.984359949512422061e-02
9.454545454545453254e-01	6.868686868686868507e-02	9.078167338425445487e-02
9.595959595959595578e-01	6.868686868686868507e-02	1.328547167171314491e-01
9.737373737373737903e-01	6.868686868686868507e-02	1.295182004804669718e-01
9.878787878787878007e-01	6.868686868686868507e-02	7.713677344436650762e-02
1.002020202020202033e+00	6.868686868686868507e-02	2.788008345247623004e-02
1.016161616161616044e+00	6.868686868686868507e-02	6.114482834450340500e-03
1.030303030303030276e+00	6.868686868686868507e-02	8.349021837936254978e-04
1.044444444444444509e+00	6.868686868686868507e-02	2.097841326770453986e-04
1.058585858585858519e+00	6.868686868686868507e-02	5.754093548712822413e-04
1.072727272727272751e+00	6.868686868686868507e-02	1.377166373971844575e-03
1.086868686868686762e+00	6.868686868686868507e-02	2.010199596971292118e-03
1.101010101010100994e+00	6.868686868686868507e-02	1.779902266735105664e-03
1.115151515151515005e+00	6.868686868686868507e-02	9.559350961245706392e-04
1.129292929292929237e+00	6.868686868686868507e-02	3.114121666155913928e-04
1.143434343434343470e+00	6.868686868686868507e-02	6.153435608340117931e-05
1.157575757575757480e+00	6.868686868686868507e-02	7.375214558945881481e-06
1.171717171717171713e+00	6.868686868686868507e-02	5.361750153397884811e-07
1.185858585858585723e+00	6.868686868686868507e-02	2.364358898995637747e-08
[truncated: 8,001 more rows]
