# Supplementary material for: Distinct activation mechanisms of CXCR4 and ACKR3 revealed by single-molecule analysis of their conformational landscapes
Source: eLife. 2025 Apr 15;13:RP100098. doi: 10.7554/eLife.100098 (PMC11999697; doi:10.7554/eLife.100098)
Supplement: Figure 2—figure supplement 5—source data 1. [file elife-100098-fig2-figsupp5-data1.csv]

# FRET (bin center)	Full density	state 0 density (38.4255%)	state 1 density (27.1528%)	state 2 density (16.8246%)	state 3 density (17.5971%)
-1.930000000000000049e-01	2.014075232044174827e-03	2.014075232044174827e-03	0.000000000000000000e+00	0.000000000000000000e+00	0.000000000000000000e+00
-1.789999999999999925e-01	0.000000000000000000e+00	0.000000000000000000e+00	0.000000000000000000e+00	0.000000000000000000e+00	0.000000000000000000e+00
-1.650000000000000078e-01	0.000000000000000000e+00	0.000000000000000000e+00	0.000000000000000000e+00	0.000000000000000000e+00	0.000000000000000000e+00
-1.510000000000000231e-01	0.000000000000000000e+00	0.000000000000000000e+00	0.000000000000000000e+00	0.000000000000000000e+00	0.000000000000000000e+00
-1.370000000000000107e-01	2.014075232044174827e-03	2.014075232044174827e-03	0.000000000000000000e+00	0.000000000000000000e+00	0.000000000000000000e+00
-1.229999999999999982e-01	1.611260185635339862e-02	1.611260185635339862e-02	0.000000000000000000e+00	0.000000000000000000e+00	0.000000000000000000e+00
-1.090000000000000135e-01	2.416890278453009619e-02	2.416890278453009619e-02	0.000000000000000000e+00	0.000000000000000000e+00	0.000000000000000000e+00
-9.500000000000001499e-02	2.014075232044174740e-02	2.014075232044174740e-02	0.000000000000000000e+00	0.000000000000000000e+00	0.000000000000000000e+00
-8.100000000000001643e-02	2.416890278453009619e-02	2.416890278453009619e-02	0.000000000000000000e+00	0.000000000000000000e+00	0.000000000000000000e+00
-6.700000000000000400e-02	6.243633219336942181e-02	6.243633219336942181e-02	0.000000000000000000e+00	0.000000000000000000e+00	0.000000000000000000e+00
-5.300000000000001932e-02	7.452078358563446470e-02	7.452078358563446470e-02	0.000000000000000000e+00	0.000000000000000000e+00	0.000000000000000000e+00
-3.900000000000003464e-02	1.772385465251400949e-01	1.752245451878431948e-01	2.014001337296888409e-03	0.000000000000000000e+00	0.000000000000000000e+00
-2.500000000000002220e-02	2.014075232044174879e-01	2.014075232044174879e-01	0.000000000000000000e+00	0.000000000000000000e+00	0.000000000000000000e+00
-1.100000000000000977e-02	3.282941889284531900e-01	3.262801875911562899e-01	2.014001337296888409e-03	0.000000000000000000e+00	0.000000000000000000e+00
2.999999999999974909e-03	4.410823280281797043e-01	4.370543253535859041e-01	4.028002674593776818e-03	0.000000000000000000e+00	0.000000000000000000e+00
1.699999999999995959e-02	6.001943452544168389e-01	5.981803439171199388e-01	2.014001337296888409e-03	0.000000000000000000e+00	0.000000000000000000e+00
3.099999999999997202e-02	7.875031940450304413e-01	7.814611900331397409e-01	6.042004011890664793e-03	0.000000000000000000e+00	0.000000000000000000e+00
4.499999999999998446e-02	1.158092815056916747e+00	1.146008807033135346e+00	1.208400802378132959e-02	0.000000000000000000e+00	0.000000000000000000e+00
5.899999999999999689e-02	1.230599597305254367e+00	1.220529590618769866e+00	1.007000668648444161e-02	0.000000000000000000e+00	0.000000000000000000e+00
7.299999999999995381e-02	1.478330407478203989e+00	1.456176392767938310e+00	2.215401471026577293e-02	0.000000000000000000e+00	0.000000000000000000e+00
8.699999999999996625e-02	1.645498356158881625e+00	1.615288336099428346e+00	3.021002005945332830e-02	0.000000000000000000e+00	0.000000000000000000e+00
1.009999999999999787e-01	1.828778980590659575e+00	1.792526956519315595e+00	3.625202407134399396e-02	0.000000000000000000e+00	0.000000000000000000e+00
1.149999999999999356e-01	1.927467780223856453e+00	1.867047740104949893e+00	6.042004011890665660e-02	0.000000000000000000e+00	0.000000000000000000e+00
1.289999999999999480e-01	1.802593933521161151e+00	1.709949872005504190e+00	9.264406151565687808e-02	0.000000000000000000e+00	0.000000000000000000e+00
1.429999999999999605e-01	1.824746987599712211e+00	1.683766893988930091e+00	1.409800936107821756e-01	0.000000000000000000e+00	0.000000000000000000e+00
1.569999999999999729e-01	2.012053176179423808e+00	1.794541031751359927e+00	2.175121444280639360e-01	0.000000000000000000e+00	0.000000000000000000e+00
1.709999999999999853e-01	1.907319786218180768e+00	1.649527615044179107e+00	2.577921711740017163e-01	0.000000000000000000e+00	0.000000000000000000e+00
1.849999999999999423e-01	2.010034445578300577e+00	1.665640216900532433e+00	3.443942286777679218e-01	0.000000000000000000e+00	0.000000000000000000e+00
1.989999999999999547e-01	1.903283802910880063e+00	1.432007489983408322e+00	4.712763129274718521e-01	0.000000000000000000e+00	0.000000000000000000e+00
2.129999999999999671e-01	1.919390862661186858e+00	1.297064449436448497e+00	6.223264132247384728e-01	0.000000000000000000e+00	0.000000000000000000e+00
2.269999999999999241e-01	1.756249512654905143e+00	1.099685076696119479e+00	6.565644359587856638e-01	0.000000000000000000e+00	0.000000000000000000e+00
2.409999999999999365e-01	1.623318404392318115e+00	9.083479296519229029e-01	7.149704747403953231e-01	0.000000000000000000e+00	0.000000000000000000e+00
2.549999999999999489e-01	1.564902315925077447e+00	6.344336980939150328e-01	9.304686178311624145e-01	0.000000000000000000e+00	0.000000000000000000e+00
2.689999999999999614e-01	1.393705403938091614e+00	4.491387767458510094e-01	9.405386245176468041e-01	4.028002674593775950e-03	0.000000000000000000e+00
2.829999999999999738e-01	1.442039884243524028e+00	4.068431968729233073e-01	1.027140682021413065e+00	8.056005349187551901e-03	0.000000000000000000e+00
2.969999999999999307e-01	1.367516588236481700e+00	2.638438553977868750e-01	1.097630728826804125e+00	6.042004011890663925e-03	0.000000000000000000e+00
3.109999999999999987e-01	1.274868758088713250e+00	1.611260185635339792e-01	1.107700735513288626e+00	6.042004011890663925e-03	0.000000000000000000e+00
3.249999999999999001e-01	1.166111577453472048e+00	1.309148900828713546e-01	1.021098678009522365e+00	1.409800936107821409e-02	0.000000000000000000e+00
3.389999999999999125e-01	1.121802661295972836e+00	1.067459872983412550e-01	9.908886579500690850e-01	2.416801604756265570e-02	0.000000000000000000e+00
3.529999999999999249e-01	1.067423664557242358e+00	8.056300928176698961e-02	9.445666271922406043e-01	4.229402808323464574e-02	0.000000000000000000e+00
3.669999999999999374e-01	9.647078228811660772e-01	3.222520371270679723e-02	8.982445964344122347e-01	3.423802273404709384e-02	0.000000000000000000e+00
3.809999999999999498e-01	1.093603538994430524e+00	2.215482755248592006e-02	1.002972665973850486e+00	6.847604546809418768e-02	0.000000000000000000e+00
3.949999999999999623e-01	9.365115824747678452e-01	2.618297801657427232e-02	8.337965536409117639e-01	7.653205081728174652e-02	0.000000000000000000e+00
4.089999999999999747e-01	8.901891822432029810e-01	1.611260185635339862e-02	7.673345095101145041e-01	1.067420708767350540e-01	0.000000000000000000e+00
4.229999999999998761e-01	8.539369364876170376e-01	1.007037616022087370e-02	7.049004680539109335e-01	1.389660922734852755e-01	0.000000000000000000e+00
4.369999999999998885e-01	7.713626599742028356e-01	4.028150464088349654e-03	6.142704078755509833e-01	1.530641016345634930e-01	0.000000000000000000e+00
4.509999999999999010e-01	7.915025255576771945e-01	0.000000000000000000e+00	6.001723985144727935e-01	1.913301270432043732e-01	0.000000000000000000e+00
4.649999999999999134e-01	6.928167556091187063e-01	8.056300928176699308e-03	4.732903142647687522e-01	2.114701404161732079e-01	0.000000000000000000e+00
4.789999999999999258e-01	7.210125526470332336e-01	2.014075232044174827e-03	4.088422714712683925e-01	3.101562059437207308e-01	0.000000000000000000e+00
4.929999999999999383e-01	7.512226466012338344e-01	4.028150464088349654e-03	3.725902473999243569e-01	3.746042487372211460e-01	0.000000000000000000e+00
5.069999999999998952e-01	6.746905957839520740e-01	4.028150464088349654e-03	2.497361658248141714e-01	4.209262794950495712e-01	0.000000000000000000e+00
5.210000000000000187e-01	5.860743891533944927e-01	0.000000000000000000e+00	1.852881230313137562e-01	4.007862661220807365e-01	0.000000000000000000e+00
5.350000000000000311e-01	6.364247453424412004e-01	0.000000000000000000e+00	1.631341083210479659e-01	4.712763129274717966e-01	2.014324093921454444e-03
5.489999999999998215e-01	6.384397888443590352e-01	2.014075232044174827e-03	1.168120775632195268e-01	5.115563396734095214e-01	8.057296375685817774e-03
5.629999999999998339e-01	5.961450413531279580e-01	0.000000000000000000e+00	7.854605215457864664e-02	5.135703410107064215e-01	4.028648187842908887e-03
5.769999999999998463e-01	5.760050279801590678e-01	0.000000000000000000e+00	6.243404145620354284e-02	5.095423383361126213e-01	4.028648187842908887e-03
5.909999999999998588e-01	5.941316855290802446e-01	0.000000000000000000e+00	3.021002005945332830e-02	5.558643690939411020e-01	8.057296375685817774e-03
6.049999999999998712e-01	5.679506364140943786e-01	0.000000000000000000e+00	2.416801604756265917e-02	5.296823517090815114e-01	1.410026865745018371e-02
6.189999999999998836e-01	5.921189752182816068e-01	0.000000000000000000e+00	2.215401471026577293e-02	5.538503677566442018e-01	1.611459275137163555e-02
6.329999999999998961e-01	6.142723444152980994e-01	0.000000000000000000e+00	1.007000668648444161e-02	5.921163931652849710e-01	1.208594456352872840e-02
6.469999999999999085e-01	5.901065876641076180e-01	0.000000000000000000e+00	4.028002674593776818e-03	5.598923717685349022e-01	2.618621322097891210e-02
6.609999999999999210e-01	6.243462241812774982e-01	0.000000000000000000e+00	2.014001337296888409e-03	5.860743891533943817e-01	3.625783369058618172e-02
6.749999999999999334e-01	5.880987187026774921e-01	0.000000000000000000e+00	4.028002674593776818e-03	5.196123450225971219e-01	6.445837100548654219e-02
6.889999999999999458e-01	6.062295720877178828e-01	0.000000000000000000e+00	0.000000000000000000e+00	5.115563396734095214e-01	9.467323241430836145e-02
7.029999999999999583e-01	5.981742122517794691e-01	0.000000000000000000e+00	0.000000000000000000e+00	4.994723316496282317e-01	9.870188060215127901e-02
7.169999999999999707e-01	6.344365645351096594e-01	0.000000000000000000e+00	0.000000000000000000e+00	4.712763129274717966e-01	1.631602516076378351e-01
7.309999999999999831e-01	5.478312794650976869e-01	0.000000000000000000e+00	0.000000000000000000e+00	4.048142687966744258e-01	1.430170106684232889e-01
7.449999999999999956e-01	6.344504430699660080e-01	0.000000000000000000e+00	0.000000000000000000e+00	3.846742554237055911e-01	2.497761876462603892e-01
7.590000000000000080e-01	6.304318003374846935e-01	0.000000000000000000e+00	0.000000000000000000e+00	3.222402139675020760e-01	3.081915863699825620e-01
7.729999999999997984e-01	6.727461620880670345e-01	0.000000000000000000e+00	0.000000000000000000e+00	2.376521578010327984e-01	4.350940042870342084e-01
7.869999999999998108e-01	5.760695793050724101e-01	0.000000000000000000e+00	0.000000000000000000e+00	1.691761123329385830e-01	4.068934669721338548e-01
8.009999999999998233e-01	5.700314483726766079e-01	0.000000000000000000e+00	0.000000000000000000e+00	1.389660922734852755e-01	4.310653560991913325e-01
8.150000000000000577e-01	6.908912167645884228e-01	0.000000000000000000e+00	0.000000000000000000e+00	1.369520909361883754e-01	5.539391258283999919e-01
8.289999999999998481e-01	6.627003621484250928e-01	0.000000000000000000e+00	0.000000000000000000e+00	7.653205081728174652e-02	5.861683113311433324e-01
8.429999999999998606e-01	6.345036979130195265e-01	0.000000000000000000e+00	0.000000000000000000e+00	5.236403476971908388e-02	5.821396631433004565e-01
8.569999999999998730e-01	5.922067650201636724e-01	0.000000000000000000e+00	0.000000000000000000e+00	2.819601872215642818e-02	5.640107462980072928e-01
8.709999999999998854e-01	6.244365960361561996e-01	0.000000000000000000e+00	0.000000000000000000e+00	2.416801604756265570e-02	6.002685799885935092e-01
8.849999999999998979e-01	6.365228633563094762e-01	0.000000000000000000e+00	0.000000000000000000e+00	2.215401471026576946e-02	6.143688486460436859e-01
8.989999999999999103e-01	6.264531794264495135e-01	0.000000000000000000e+00	0.000000000000000000e+00	1.007000668648443988e-02	6.163831727399651239e-01
9.129999999999999227e-01	6.929258745258575214e-01	0.000000000000000000e+00	0.000000000000000000e+00	1.007000668648443988e-02	6.828558678393731318e-01
9.269999999999999352e-01	7.855847828462444449e-01	0.000000000000000000e+00	0.000000000000000000e+00	1.007000668648443988e-02	7.755147761597600553e-01
9.409999999999999476e-01	7.593998606517637917e-01	0.000000000000000000e+00	0.000000000000000000e+00	2.014001337296887975e-03	7.573858593144668916e-01
9.549999999999999600e-01	6.989694923208711330e-01	0.000000000000000000e+00	0.000000000000000000e+00	6.042004011890663925e-03	6.929274883089804327e-01
9.689999999999999725e-01	7.191133787733346994e-01	0.000000000000000000e+00	0.000000000000000000e+00	2.014001337296887975e-03	7.170993774360377992e-01
9.829999999999999849e-01	7.231420269611775753e-01	0.000000000000000000e+00	0.000000000000000000e+00	2.014001337296887975e-03	7.211280256238806752e-01
9.969999999999999973e-01	5.438675053587928021e-01	0.000000000000000000e+00	0.000000000000000000e+00	0.000000000000000000e+00	5.438675053587928021e-01
1.011000000000000121e+00	3.464637441544902163e-01	0.000000000000000000e+00	0.000000000000000000e+00	0.000000000000000000e+00	3.464637441544902163e-01
1.024999999999999911e+00	2.155326780495956662e-01	0.000000000000000000e+00	0.000000000000000000e+00	0.000000000000000000e+00	2.155326780495956662e-01
1.038999999999999702e+00	1.571172793258734657e-01	0.000000000000000000e+00	0.000000000000000000e+00	0.000000000000000000e+00	1.571172793258734657e-01
1.052999999999999936e+00	9.870188060215127901e-02	0.000000000000000000e+00	0.000000000000000000e+00	0.000000000000000000e+00	9.870188060215127901e-02
1.066999999999999726e+00	7.050134328725091160e-02	0.000000000000000000e+00	0.000000000000000000e+00	0.000000000000000000e+00	7.050134328725091160e-02
1.080999999999999961e+00	4.834377825411491358e-02	0.000000000000000000e+00	0.000000000000000000e+00	0.000000000000000000e+00	4.834377825411491358e-02
1.094999999999999751e+00	3.021486140882181926e-02	0.000000000000000000e+00	0.000000000000000000e+00	0.000000000000000000e+00	3.021486140882181926e-02
1.108999999999999986e+00	2.014324093921454617e-02	0.000000000000000000e+00	0.000000000000000000e+00	0.000000000000000000e+00	2.014324093921454617e-02
1.122999999999999776e+00	1.812891684529309086e-02	0.000000000000000000e+00	0.000000000000000000e+00	0.000000000000000000e+00	1.812891684529309086e-02
1.137000000000000011e+00	6.042972281764364198e-03	0.000000000000000000e+00	0.000000000000000000e+00	0.000000000000000000e+00	6.042972281764364198e-03
1.150999999999999801e+00	1.007162046960727309e-02	0.000000000000000000e+00	0.000000000000000000e+00	0.000000000000000000e+00	1.007162046960727309e-02
1.165000000000000036e+00	0.000000000000000000e+00	0.000000000000000000e+00	0.000000000000000000e+00	0.000000000000000000e+00	0.000000000000000000e+00
1.178999999999999826e+00	1.208594456352872840e-02	0.000000000000000000e+00	0.000000000000000000e+00	0.000000000000000000e+00	1.208594456352872840e-02
1.193000000000000060e+00	4.028648187842908887e-03	0.000000000000000000e+00	0.000000000000000000e+00	0.000000000000000000e+00	4.028648187842908887e-03
