# Supplementary material for: Distinct activation mechanisms of CXCR4 and ACKR3 revealed by single-molecule analysis of their conformational landscapes
Source: eLife. 2025 Apr 15;13:RP100098. doi: 10.7554/eLife.100098 (PMC11999697; doi:10.7554/eLife.100098)
Supplement: Figure 2—figure supplement 5—source data 2. [file elife-100098-fig2-figsupp5-data2.csv]

# initial FRET	final FRET	density
-2.000000000000000111e-01	-2.000000000000000111e-01	4.450916910133136191e-151
-1.858585858585858619e-01	-2.000000000000000111e-01	3.784577560826597150e-144
-1.717171717171717404e-01	-2.000000000000000111e-01	1.951912062096766672e-137
-1.575757575757575912e-01	-2.000000000000000111e-01	6.106298075505998592e-131
-1.434343434343434420e-01	-2.000000000000000111e-01	1.158699094187074367e-124
-1.292929292929292928e-01	-2.000000000000000111e-01	1.333638883465829370e-118
-1.151515151515151714e-01	-2.000000000000000111e-01	9.310665960959714518e-113
-1.010101010101010222e-01	-2.000000000000000111e-01	3.942740163110322771e-107
-8.686868686868688683e-02	-2.000000000000000111e-01	1.012722555337420985e-101
-7.272727272727275150e-02	-2.000000000000000111e-01	1.577820967896587303e-96
-5.858585858585860229e-02	-2.000000000000000111e-01	1.491076337673463527e-91
-4.444444444444445308e-02	-2.000000000000000111e-01	8.547063846274741276e-87
-3.030303030303033163e-02	-2.000000000000000111e-01	2.971727153977586761e-82
-1.616161616161618242e-02	-2.000000000000000111e-01	6.267232867291782520e-78
-2.020202020202033211e-03	-2.000000000000000111e-01	8.017106366462094074e-74
1.212121212121208824e-02	-2.000000000000000111e-01	6.220630051822654068e-70
2.626262626262623745e-02	-2.000000000000000111e-01	2.927696255576797376e-66
4.040404040404038666e-02	-2.000000000000000111e-01	8.357811560828938265e-63
5.454545454545450811e-02	-2.000000000000000111e-01	1.447218306986255241e-59
6.868686868686868507e-02	-2.000000000000000111e-01	1.520023963731568544e-56
8.282828282828280653e-02	-2.000000000000000111e-01	4.603825277965995670e-50
9.696969696969692798e-02	-2.000000000000000111e-01	1.629107899814260860e-49
1.111111111111111049e-01	-2.000000000000000111e-01	8.770999463619766795e-49
1.252525252525252264e-01	-2.000000000000000111e-01	1.248287314380546351e-46
1.393939393939393478e-01	-2.000000000000000111e-01	1.075365479739363989e-44
1.535353535353535248e-01	-2.000000000000000111e-01	5.624992745289719844e-43
1.676767676767676463e-01	-2.000000000000000111e-01	1.784689878288347537e-41
1.818181818181817677e-01	-2.000000000000000111e-01	3.434619816963701224e-40
1.959595959595959447e-01	-2.000000000000000111e-01	4.009418093289789636e-39
2.101010101010100661e-01	-2.000000000000000111e-01	2.843861755398464775e-38
2.242424242424241876e-01	-2.000000000000000111e-01	1.339614593717107933e-37
2.383838383838383645e-01	-2.000000000000000111e-01	2.162870804989717848e-36
2.525252525252524860e-01	-2.000000000000000111e-01	1.725475469145875352e-34
2.666666666666666075e-01	-2.000000000000000111e-01	9.792980387007480452e-33
2.808080808080807844e-01	-2.000000000000000111e-01	3.390435946425075822e-31
2.949494949494949059e-01	-2.000000000000000111e-01	7.141772427310204532e-30
3.090909090909090273e-01	-2.000000000000000111e-01	9.154432959039536353e-29
3.232323232323231488e-01	-2.000000000000000111e-01	7.141886789002482445e-28
3.373737373737373813e-01	-2.000000000000000111e-01	3.391767455976895006e-27
3.515151515151515027e-01	-2.000000000000000111e-01	9.807051993189902158e-27
3.656565656565656242e-01	-2.000000000000000111e-01	1.726665564763557660e-26
3.797979797979797456e-01	-2.000000000000000111e-01	1.851322884410564280e-26
3.939393939393938671e-01	-2.000000000000000111e-01	1.208926880920482298e-26
4.080808080808079885e-01	-2.000000000000000111e-01	4.808784845659030855e-27
4.222222222222222210e-01	-2.000000000000000111e-01	1.165312901387341792e-27
4.363636363636363424e-01	-2.000000000000000111e-01	1.730546732782795990e-28
4.505050505050504639e-01	-2.000000000000000111e-01	1.605300328401330616e-29
4.646464646464645853e-01	-2.000000000000000111e-01	1.315564314476538402e-30
4.787878787878787068e-01	-2.000000000000000111e-01	3.112514652879817392e-30
4.929292929292928283e-01	-2.000000000000000111e-01	1.969604608136444382e-30
5.070707070707070052e-01	-2.000000000000000111e-01	2.727560691044303737e-30
5.212121212121212377e-01	-2.000000000000000111e-01	1.545532394539164529e-33
5.353535353535352481e-01	-2.000000000000000111e-01	9.514346363556822744e-31
5.494949494949494806e-01	-2.000000000000000111e-01	4.539341304210244190e-31
5.636363636363634910e-01	-2.000000000000000111e-01	5.166852445665920518e-30
5.777777777777777235e-01	-2.000000000000000111e-01	2.749057584732181129e-28
5.919191919191919560e-01	-2.000000000000000111e-01	2.577478786630334402e-26
6.060606060606059664e-01	-2.000000000000000111e-01	1.559821683276069037e-24
6.202020202020201989e-01	-2.000000000000000111e-01	5.736629000983896128e-23
6.343434343434342093e-01	-2.000000000000000111e-01	1.279787907230766613e-21
6.484848484848484418e-01	-2.000000000000000111e-01	1.731788617000770606e-20
6.626262626262624522e-01	-2.000000000000000111e-01	1.421433987085340360e-19
6.767676767676766847e-01	-2.000000000000000111e-01	7.076743022680720408e-19
6.909090909090909172e-01	-2.000000000000000111e-01	2.137051902868731855e-18
7.050505050505049276e-01	-2.000000000000000111e-01	3.914457925418446818e-18
7.191919191919191601e-01	-2.000000000000000111e-01	4.349137150710562337e-18
7.333333333333331705e-01	-2.000000000000000111e-01	2.930957304703075021e-18
7.474747474747474030e-01	-2.000000000000000111e-01	1.198093730254903382e-18
7.616161616161616355e-01	-2.000000000000000111e-01	2.970619403773633038e-19
7.757575757575756459e-01	-2.000000000000000111e-01	4.467639748415190012e-20
7.898989898989898784e-01	-2.000000000000000111e-01	4.075530931084785858e-21
8.040404040404041108e-01	-2.000000000000000111e-01	2.255096628032023665e-22
8.181818181818181213e-01	-2.000000000000000111e-01	7.568695500318505178e-24
8.323232323232323537e-01	-2.000000000000000111e-01	1.540823488623922633e-25
8.464646464646463642e-01	-2.000000000000000111e-01	1.907601854124781176e-27
8.606060606060605966e-01	-2.000000000000000111e-01	5.364900643471073821e-29
8.747474747474748291e-01	-2.000000000000000111e-01	1.899680312571723222e-28
8.888888888888888395e-01	-2.000000000000000111e-01	5.552175377861754952e-28
9.030303030303030720e-01	-2.000000000000000111e-01	9.846196593489850439e-28
9.171717171717170825e-01	-2.000000000000000111e-01	1.059129059015902291e-27
9.313131313131313149e-01	-2.000000000000000111e-01	6.910415798572348383e-28
9.454545454545453254e-01	-2.000000000000000111e-01	2.734855533541075275e-28
9.595959595959595578e-01	-2.000000000000000111e-01	6.565072328543860290e-29
9.737373737373737903e-01	-2.000000000000000111e-01	9.559156129235399230e-30
9.878787878787878007e-01	-2.000000000000000111e-01	8.442566884218714495e-31
1.002020202020202033e+00	-2.000000000000000111e-01	4.522768769047531225e-32
1.016161616161616044e+00	-2.000000000000000111e-01	1.469634137865034273e-33
1.030303030303030276e+00	-2.000000000000000111e-01	2.896607491551903431e-35
1.044444444444444509e+00	-2.000000000000000111e-01	3.462999721704342555e-37
1.058585858585858519e+00	-2.000000000000000111e-01	2.511743484642469368e-39
1.072727272727272751e+00	-2.000000000000000111e-01	1.107492501010581941e-41
1.086868686868686762e+00	-2.000000000000000111e-01	3.036854321417058107e-44
1.101010101010100994e+00	-2.000000000000000111e-01	6.427631905427699764e-47
1.115151515151515005e+00	-2.000000000000000111e-01	2.322336810149597787e-49
1.129292929292929237e+00	-2.000000000000000111e-01	1.285080285105890257e-51
1.143434343434343470e+00	-2.000000000000000111e-01	5.180483136895951874e-54
1.157575757575757480e+00	-2.000000000000000111e-01	1.290008830325952049e-56
1.171717171717171713e+00	-2.000000000000000111e-01	1.951608421411343824e-59
1.185858585858585723e+00	-2.000000000000000111e-01	1.791139316183934267e-62
1.199999999999999956e+00	-2.000000000000000111e-01	9.971176175231651333e-66
-2.000000000000000111e-01	-1.858585858585858619e-01	3.072657640483837305e-147
-1.858585858585858619e-01	-1.858585858585858619e-01	2.612655188373091517e-140
-1.717171717171717404e-01	-1.858585858585858619e-01	1.347488086668145213e-133
-1.575757575757575912e-01	-1.858585858585858619e-01	4.215437811040848527e-127
-1.434343434343434420e-01	-1.858585858585858619e-01	7.998993683010187071e-121
-1.292929292929292928e-01	-1.858585858585858619e-01	9.206677607480372503e-115
-1.151515151515151714e-01	-1.858585858585858619e-01	6.427549532053774398e-109
-1.010101010101010222e-01	-1.858585858585858619e-01	2.721841573596669171e-103
-8.686868686868688683e-02	-1.858585858585858619e-01	6.991255420346502051e-98
-7.272727272727275150e-02	-1.858585858585858619e-01	1.089237060634903221e-92
-5.858585858585860229e-02	-1.858585858585858619e-01	1.029353545348534010e-87
-4.444444444444445308e-02	-1.858585858585858619e-01	5.900402447677785715e-83
-3.030303030303033163e-02	-1.858585858585858619e-01	2.051509908961636820e-78
-1.616161616161618242e-02	-1.858585858585858619e-01	4.326537956827428193e-74
-2.020202020202033211e-03	-1.858585858585858619e-01	5.534550212654187532e-70
1.212121212121208824e-02	-1.858585858585858619e-01	4.294366047104122737e-66
2.626262626262623745e-02	-1.858585858585858619e-01	2.021113503205264592e-62
4.040404040404038666e-02	-1.858585858585858619e-01	5.769753529130356026e-59
5.454545454545450811e-02	-1.858585858585858619e-01	9.990764775424142799e-56
6.868686868686868507e-02	-1.858585858585858619e-01	1.310040768791147732e-45
8.282828282828280653e-02	-1.858585858585858619e-01	6.685077141079315554e-50
9.696969696969692798e-02	-1.858585858585858619e-01	5.603202300553070571e-46
1.111111111111111049e-01	-1.858585858585858619e-01	6.054994750605607817e-45
1.252525252525252264e-01	-1.858585858585858619e-01	8.608546249091591433e-43
1.393939393939393478e-01	-1.858585858585858619e-01	7.424019780376513519e-41
1.535353535353535248e-01	-1.858585858585858619e-01	3.883238080741155313e-39
1.676767676767676463e-01	-1.858585858585858619e-01	1.232047483145143281e-37
1.818181818181817677e-01	-1.858585858585858619e-01	2.371063595383132066e-36
1.959595959595959447e-01	-1.858585858585858619e-01	2.768311174613483090e-35
2.101010101010100661e-01	-1.858585858585858619e-01	1.960534885986156723e-34
2.242424242424241876e-01	-1.858585858585858619e-01	8.619472888351223426e-34
2.383838383838383645e-01	-1.858585858585858619e-01	5.277634368619683172e-33
2.525252525252524860e-01	-1.858585858585858619e-01	2.923135088190810962e-31
2.666666666666666075e-01	-1.858585858585858619e-01	1.645086902615375220e-29
2.808080808080807844e-01	-1.858585858585858619e-01	5.697032542541817292e-28
2.949494949494949059e-01	-1.858585858585858619e-01	1.200591348651698596e-26
3.090909090909090273e-01	-1.858585858585858619e-01	1.539677783228280247e-25
3.232323232323231488e-01	-1.858585858585858619e-01	1.201799161050688973e-24
3.373737373737373813e-01	-1.858585858585858619e-01	5.710522689611751755e-24
3.515151515151515027e-01	-1.858585858585858619e-01	1.652068913857192038e-23
3.656565656565656242e-01	-1.858585858585858619e-01	2.910350455645435130e-23
3.797979797979797456e-01	-1.858585858585858619e-01	3.122282372773713079e-23
3.939393939393938671e-01	-1.858585858585858619e-01	2.040050103806918376e-23
4.080808080808079885e-01	-1.858585858585858619e-01	8.118381869658514350e-24
4.222222222222222210e-01	-1.858585858585858619e-01	1.967829899570016232e-24
4.363636363636363424e-01	-1.858585858585858619e-01	2.904796761249092861e-25
4.505050505050504639e-01	-1.858585858585858619e-01	2.611790365172517460e-26
4.646464646464645853e-01	-1.858585858585858619e-01	1.430821361272059904e-27
4.787878787878787068e-01	-1.858585858585858619e-01	2.873052009375962295e-28
4.929292929292928283e-01	-1.858585858585858619e-01	1.319663450129745572e-28
5.070707070707070052e-01	-1.858585858585858619e-01	1.450297326603097251e-28
5.212121212121212377e-01	-1.858585858585858619e-01	1.398240497687750911e-28
5.353535353535352481e-01	-1.858585858585858619e-01	7.610404641265398273e-29
5.494949494949494806e-01	-1.858585858585858619e-01	1.011611405604627884e-27
5.636363636363634910e-01	-1.858585858585858619e-01	8.748545953260114688e-27
5.777777777777777235e-01	-1.858585858585858619e-01	1.432782298408577760e-25
5.919191919191919560e-01	-1.858585858585858619e-01	1.047959362452867937e-23
6.060606060606059664e-01	-1.858585858585858619e-01	6.285426751346904016e-22
6.202020202020201989e-01	-1.858585858585858619e-01	2.311003764836436553e-20
6.343434343434342093e-01	-1.858585858585858619e-01	5.155591013324632889e-19
6.484848484848484418e-01	-1.858585858585858619e-01	6.976462029887733233e-18
6.626262626262624522e-01	-1.858585858585858619e-01	5.726207039833556271e-17
6.767676767676766847e-01	-1.858585858585858619e-01	2.850846122678229984e-16
6.909090909090909172e-01	-1.858585858585858619e-01	8.609053786031861466e-16
7.050505050505049276e-01	-1.858585858585858619e-01	1.576928420776410369e-15
7.191919191919191601e-01	-1.858585858585858619e-01	1.752037730250182880e-15
7.333333333333331705e-01	-1.858585858585858619e-01	1.180727948014521838e-15
7.474747474747474030e-01	-1.858585858585858619e-01	4.826487064083098881e-16
7.616161616161616355e-01	-1.858585858585858619e-01	1.196705713632041537e-16
7.757575757575756459e-01	-1.858585858585858619e-01	1.799776170109971085e-17
7.898989898989898784e-01	-1.858585858585858619e-01	1.641816230351735663e-18
8.040404040404041108e-01	-1.858585858585858619e-01	9.084593657984505991e-20
8.181818181818181213e-01	-1.858585858585858619e-01	3.049027828514917157e-21
8.323232323232323537e-01	-1.858585858585858619e-01	6.207222514790680734e-23
8.464646464646463642e-01	-1.858585858585858619e-01	7.760982231782589120e-25
8.606060606060605966e-01	-1.858585858585858619e-01	8.221426429956913446e-26
8.747474747474748291e-01	-1.858585858585858619e-01	3.686350900854328128e-25
8.888888888888888395e-01	-1.858585858585858619e-01	1.077696631825260473e-24
9.030303030303030720e-01	-1.858585858585858619e-01	1.911181632871453508e-24
9.171717171717170825e-01	-1.858585858585858619e-01	2.055807017153502364e-24
9.313131313131313149e-01	-1.858585858585858619e-01	1.341336182708458119e-24
9.454545454545453254e-01	-1.858585858585858619e-01	5.308451457273883711e-25
9.595959595959595578e-01	-1.858585858585858619e-01	1.274303792041105160e-25
9.737373737373737903e-01	-1.858585858585858619e-01	1.855466063334836564e-26
9.878787878787878007e-01	-1.858585858585858619e-01	1.638732143187470663e-27
1.002020202020202033e+00	-1.858585858585858619e-01	8.778854861105396880e-29
1.016161616161616044e+00	-1.858585858585858619e-01	2.852613717469508901e-30
1.030303030303030276e+00	-1.858585858585858619e-01	5.622458193231066341e-32
1.044444444444444509e+00	-1.858585858585858619e-01	6.722355899209913314e-34
1.058585858585858519e+00	-1.858585858585858619e-01	4.879931360869100947e-36
1.072727272727272751e+00	-1.858585858585858619e-01	2.172464165775455297e-38
1.086868686868686762e+00	-1.858585858585858619e-01	6.586807341864336297e-41
1.101010101010100994e+00	-1.858585858585858619e-01	2.523192653171464798e-43
1.115151515151515005e+00	-1.858585858585858619e-01	1.876615045861353042e-45
1.129292929292929237e+00	-1.858585858585858619e-01	1.216188555484322787e-47
1.143434343434343470e+00	-1.858585858585858619e-01	4.981418803377986137e-50
1.157575757575757480e+00	-1.858585858585858619e-01	1.242196946174508940e-52
1.171717171717171713e+00	-1.858585858585858619e-01	1.879509494839935089e-55
1.185858585858585723e+00	-1.858585858585858619e-01	1.724987513352561949e-58
1.199999999999999956e+00	-1.858585858585858619e-01	9.602921868819643777e-62
-2.000000000000000111e-01	-1.717171717171717404e-01	1.286630298679782777e-143
-1.858585858585858619e-01	-1.717171717171717404e-01	1.094011021948242867e-136
-1.717171717171717404e-01	-1.717171717171717404e-01	5.642408632103881399e-130
-1.575757575757575912e-01	-1.717171717171717404e-01	1.765152725908620422e-123
-1.434343434343434420e-01	-1.717171717171717404e-01	3.349461227279778832e-117
-1.292929292929292928e-01	-1.717171717171717404e-01	3.855161149060403950e-111
-1.151515151515151714e-01	-1.717171717171717404e-01	2.691442048486708290e-105
-1.010101010101010222e-01	-1.717171717171717404e-01	1.139731218556094857e-99
-8.686868686868688683e-02	-1.717171717171717404e-01	2.927485617371549580e-94
-7.272727272727275150e-02	-1.717171717171717404e-01	4.561020356425187587e-89
-5.858585858585860229e-02	-1.717171717171717404e-01	4.310266923489086751e-84
-4.444444444444445308e-02	-1.717171717171717404e-01	2.470706942276968543e-79
-3.030303030303033163e-02	-1.717171717171717404e-01	8.590396704577731928e-75
-1.616161616161618242e-02	-1.717171717171717404e-01	1.811674281669571537e-70
-2.020202020202033211e-03	-1.717171717171717404e-01	2.317511687387722782e-66
1.212121212121208824e-02	-1.717171717171717404e-01	1.798202766564587680e-62
2.626262626262623745e-02	-1.717171717171717404e-01	8.463116215850673272e-59
4.040404040404038666e-02	-1.717171717171717404e-01	2.415999624781505725e-55
5.454545454545450811e-02	-1.717171717171717404e-01	4.183486144917382321e-52
6.868686868686868507e-02	-1.717171717171717404e-01	6.929619345111714124e-43
8.282828282828280653e-02	-1.717171717171717404e-01	4.110362004245663557e-43
9.696969696969692798e-02	-1.717171717171717404e-01	1.081713477744240504e-43
1.111111111111111049e-01	-1.717171717171717404e-01	2.535440202696393297e-41
1.252525252525252264e-01	-1.717171717171717404e-01	3.608701433090485624e-39
1.393939393939393478e-01	-1.717171717171717404e-01	3.108568058100291889e-37
1.535353535353535248e-01	-1.717171717171717404e-01	1.626025338464818592e-35
1.676767676767676463e-01	-1.717171717171717404e-01	5.159018080468028146e-34
1.818181818181817677e-01	-1.717171717171717404e-01	9.928480148131032812e-33
1.959595959595959447e-01	-1.717171717171717404e-01	1.158978143577340071e-31
2.101010101010100661e-01	-1.717171717171717404e-01	8.206990582241975981e-31
2.242424242424241876e-01	-1.717171717171717404e-01	3.545126691606647056e-30
2.383838383838383645e-01	-1.717171717171717404e-01	1.232187760566222639e-29
2.525252525252524860e-01	-1.717171717171717404e-01	3.086808007001209729e-28
2.666666666666666075e-01	-1.717171717171717404e-01	1.677141815817996314e-26
2.808080808080807844e-01	-1.717171717171717404e-01	5.806948562678659789e-25
2.949494949494949059e-01	-1.717171717171717404e-01	1.224302969261474174e-23
3.090909090909090273e-01	-1.717171717171717404e-01	1.570848708708275421e-22
3.232323232323231488e-01	-1.717171717171717404e-01	1.226756907661601561e-21
3.373737373737373813e-01	-1.717171717171717404e-01	5.832231131396478909e-21
3.515151515151515027e-01	-1.717171717171717404e-01	1.688216339492304327e-20
3.656565656565656242e-01	-1.717171717171717404e-01	2.975730211744346329e-20
3.797979797979797456e-01	-1.717171717171717404e-01	3.194289235256700771e-20
3.939393939393938671e-01	-1.717171717171717404e-01	2.088335427637135174e-20
4.080808080808079885e-01	-1.717171717171717404e-01	8.315498343411708959e-21
4.222222222222222210e-01	-1.717171717171717404e-01	2.016703252773994281e-21
4.363636363636363424e-01	-1.717171717171717404e-01	2.980947201507699005e-22
4.505050505050504639e-01	-1.717171717171717404e-01	2.695747858003253421e-23
4.646464646464645853e-01	-1.717171717171717404e-01	1.488566580836889900e-24
4.787878787878787068e-01	-1.717171717171717404e-01	1.684627278043768820e-25
4.929292929292928283e-01	-1.717171717171717404e-01	1.058382092368418350e-27
5.070707070707070052e-01	-1.717171717171717404e-01	3.753222901536009571e-26
5.212121212121212377e-01	-1.717171717171717404e-01	4.754122153387733656e-27
5.353535353535352481e-01	-1.717171717171717404e-01	1.039482027752805353e-25
5.494949494949494806e-01	-1.717171717171717404e-01	1.379210025304910492e-24
5.636363636363634910e-01	-1.717171717171717404e-01	1.124460999625965675e-23
5.777777777777777235e-01	-1.717171717171717404e-01	7.944887606354880627e-23
5.919191919191919560e-01	-1.717171717171717404e-01	2.692236210847021819e-21
6.060606060606059664e-01	-1.717171717171717404e-01	1.538215742024262593e-19
6.202020202020201989e-01	-1.717171717171717404e-01	5.647232844714347388e-18
6.343434343434342093e-01	-1.717171717171717404e-01	1.259778839662427627e-16
6.484848484848484418e-01	-1.717171717171717404e-01	1.704710036035454327e-15
6.626262626262624522e-01	-1.717171717171717404e-01	1.399208107097674684e-14
6.767676767676766847e-01	-1.717171717171717404e-01	6.966089375769105455e-14
6.909090909090909172e-01	-1.717171717171717404e-01	2.103636447972244460e-13
7.050505050505049276e-01	-1.717171717171717404e-01	3.853250524659859601e-13
7.191919191919191601e-01	-1.717171717171717404e-01	4.281133001576717289e-13
7.333333333333331705e-01	-1.717171717171717404e-01	2.885128154978213940e-13
7.474747474747474030e-01	-1.717171717171717404e-01	1.179360050013241820e-13
7.616161616161616355e-01	-1.717171717171717404e-01	2.924170087977484656e-14
7.757575757575756459e-01	-1.717171717171717404e-01	4.397782664308806934e-15
7.898989898989898784e-01	-1.717171717171717404e-01	4.011804954268685635e-16
8.040404040404041108e-01	-1.717171717171717404e-01	2.219835397672613637e-17
8.181818181818181213e-01	-1.717171717171717404e-01	7.450349949625786016e-19
8.323232323232323537e-01	-1.717171717171717404e-01	1.516813561984686426e-20
8.464646464646463642e-01	-1.717171717171717404e-01	1.986195876636067769e-22
8.606060606060605966e-01	-1.717171717171717404e-01	9.143930982847559755e-23
8.747474747474748291e-01	-1.717171717171717404e-01	4.339909740725861862e-22
8.888888888888888395e-01	-1.717171717171717404e-01	1.268834204415128304e-21
9.030303030303030720e-01	-1.717171717171717404e-01	2.250144134317473996e-21
9.171717171717170825e-01	-1.717171717171717404e-01	2.420419923257697024e-21
9.313131313131313149e-01	-1.717171717171717404e-01	1.579232288501949780e-21
9.454545454545453254e-01	-1.717171717171717404e-01	6.249945428645525464e-22
9.595959595959595578e-01	-1.717171717171717404e-01	1.500311197197211070e-22
9.737373737373737903e-01	-1.717171717171717404e-01	2.184546992340061340e-23
9.878787878787878007e-01	-1.717171717171717404e-01	1.929373716036261734e-24
1.002020202020202033e+00	-1.717171717171717404e-01	1.033585394040102935e-25
1.016161616161616044e+00	-1.717171717171717404e-01	3.358556841051821788e-27
1.030303030303030276e+00	-1.717171717171717404e-01	6.619879961248866626e-29
1.044444444444444509e+00	-1.717171717171717404e-01	7.917833956692812352e-31
1.058585858585858519e+00	-1.717171717171717404e-01	5.771993372807401480e-33
1.072727272727272751e+00	-1.717171717171717404e-01	2.690850443250777825e-35
1.086868686868686762e+00	-1.717171717171717404e-01	1.179838295958968863e-37
1.101010101010100994e+00	-1.717171717171717404e-01	1.042205188545744243e-39
1.115151515151515005e+00	-1.717171717171717404e-01	1.053864390139728285e-41
1.129292929292929237e+00	-1.717171717171717404e-01	7.079257004389916901e-44
1.143434343434343470e+00	-1.717171717171717404e-01	2.909035328130677304e-46
1.157575757575757480e+00	-1.717171717171717404e-01	7.256220488113720025e-49
1.171717171717171713e+00	-1.717171717171717404e-01	1.097931980652249995e-51
1.185858585858585723e+00	-1.717171717171717404e-01	1.007668828350634739e-54
1.199999999999999956e+00	-1.717171717171717404e-01	5.609644606613225124e-58
-2.000000000000000111e-01	-1.575757575757575912e-01	3.267896478565068409e-140
-1.858585858585858619e-01	-1.575757575757575912e-01	2.778665143382910154e-133
-1.717171717171717404e-01	-1.575757575757575912e-01	1.433108430918165712e-126
-1.575757575757575912e-01	-1.575757575757575912e-01	4.483289705330064625e-120
-1.434343434343434420e-01	-1.575757575757575912e-01	8.507255388304501421e-114
-1.292929292929292928e-01	-1.575757575757575912e-01	9.791676401867438314e-108
-1.151515151515151714e-01	-1.575757575757575912e-01	6.835960566676921464e-102
-1.010101010101010222e-01	-1.575757575757575912e-01	2.894789308594082304e-96
-8.686868686868688683e-02	-1.575757575757575912e-01	7.435484725045054539e-91
-7.272727272727275150e-02	-1.575757575757575912e-01	1.158447952385310395e-85
-5.858585858585860229e-02	-1.575757575757575912e-01	1.094759396264547193e-80
-4.444444444444445308e-02	-1.575757575757575912e-01	6.275318184434494435e-76
-3.030303030303033163e-02	-1.575757575757575912e-01	2.181864296785536391e-71
-1.616161616161618242e-02	-1.575757575757575912e-01	4.601449232807971200e-67
-2.020202020202033211e-03	-1.575757575757575912e-01	5.886219440133731174e-63
1.212121212121208824e-02	-1.575757575757575912e-01	4.567233097229948344e-59
2.626262626262623745e-02	-1.575757575757575912e-01	2.149536481949814444e-55
4.040404040404038666e-02	-1.575757575757575912e-01	6.136367741374539672e-52
5.454545454545450811e-02	-1.575757575757575912e-01	1.062558502196771515e-48
6.868686868686868507e-02	-1.575757575757575912e-01	1.116012960345737664e-45
8.282828282828280653e-02	-1.575757575757575912e-01	7.109851667627943444e-43
9.696969696969692798e-02	-1.575757575757575912e-01	4.181954077297863822e-39
1.111111111111111049e-01	-1.575757575757575912e-01	6.439733408516587390e-38
1.252525252525252264e-01	-1.575757575757575912e-01	9.162315819255403562e-36
1.393939393939393478e-01	-1.575757575757575912e-01	7.895413836674092635e-34
1.535353535353535248e-01	-1.575757575757575912e-01	4.129911804544205332e-32
1.676767676767676463e-01	-1.575757575757575912e-01	1.310332683674926513e-30
1.818181818181817677e-01	-1.575757575757575912e-01	2.521725698474238223e-29
1.959595959595959447e-01	-1.575757575757575912e-01	2.943663116916893004e-28
2.101010101010100661e-01	-1.575757575757575912e-01	2.084317387921179232e-27
2.242424242424241876e-01	-1.575757575757575912e-01	8.964163905324776277e-27
2.383838383838383645e-01	-1.575757575757575912e-01	2.525856359884740770e-26
2.525252525252524860e-01	-1.575757575757575912e-01	2.185814918886421956e-25
2.666666666666666075e-01	-1.575757575757575912e-01	1.039195194510879604e-23
2.808080808080807844e-01	-1.575757575757575912e-01	3.590578385916040146e-22
2.949494949494949059e-01	-1.575757575757575912e-01	7.573341354387372920e-21
3.090909090909090273e-01	-1.575757575757575912e-01	9.721767751656347998e-20
3.232323232323231488e-01	-1.575757575757575912e-01	7.596141140501999558e-19
3.373737373737373813e-01	-1.575757575757575912e-01	3.613290294007938735e-18
3.515151515151515027e-01	-1.575757575757575912e-01	1.046498132928417839e-17
3.656565656565656242e-01	-1.575757575757575912e-01	1.845666193600086863e-17
3.797979797979797456e-01	-1.575757575757575912e-01	1.982386406666049713e-17
3.939393939393938671e-01	-1.575757575757575912e-01	1.296797610500166054e-17
4.080808080808079885e-01	-1.575757575757575912e-01	5.166783194483766860e-18
4.222222222222222210e-01	-1.575757575757575912e-01	1.253831866867757790e-18
4.363636363636363424e-01	-1.575757575757575912e-01	1.853335780290552644e-19
4.505050505050504639e-01	-1.575757575757575912e-01	1.669420359776640621e-20
4.646464646464645853e-01	-1.575757575757575912e-01	9.479478432935312133e-22
4.787878787878787068e-01	-1.575757575757575912e-01	3.139061138019081068e-23
4.929292929292928283e-01	-1.575757575757575912e-01	7.201865254513692691e-25
5.070707070707070052e-01	-1.575757575757575912e-01	6.792893783818623843e-24
5.212121212121212377e-01	-1.575757575757575912e-01	6.788822024968520336e-24
5.353535353535352481e-01	-1.575757575757575912e-01	9.571030028580429912e-23
5.494949494949494806e-01	-1.575757575757575912e-01	1.142332432406094593e-21
5.636363636363634910e-01	-1.575757575757575912e-01	9.223731581067755554e-21
5.777777777777777235e-01	-1.575757575757575912e-01	4.859419041682027214e-20
5.919191919191919560e-01	-1.575757575757575912e-01	5.080047883784787260e-19
6.060606060606059664e-01	-1.575757575757575912e-01	2.299420832495722880e-17
6.202020202020201989e-01	-1.575757575757575912e-01	8.372138581128648006e-16
6.343434343434342093e-01	-1.575757575757575912e-01	1.867186776213538241e-14
6.484848484848484418e-01	-1.575757575757575912e-01	2.526625036518306322e-13
6.626262626262624522e-01	-1.575757575757575912e-01	2.073826864620200898e-12
6.767676767676766847e-01	-1.575757575757575912e-01	1.032474234739664979e-11
6.909090909090909172e-01	-1.575757575757575912e-01	3.117890561284796068e-11
7.050505050505049276e-01	-1.575757575757575912e-01	5.711069254678064974e-11
7.191919191919191601e-01	-1.575757575757575912e-01	6.345252379520928099e-11
7.333333333333331705e-01	-1.575757575757575912e-01	4.276173219532310895e-11
7.474747474747474030e-01	-1.575757575757575912e-01	1.747980537138724563e-11
7.616161616161616355e-01	-1.575757575757575912e-01	4.334038956983965660e-12
7.757575757575756459e-01	-1.575757575757575912e-01	6.518143889723602199e-13
7.898989898989898784e-01	-1.575757575757575912e-01	5.946069632239139150e-14
8.040404040404041108e-01	-1.575757575757575912e-01	3.290114050828090358e-15
8.181818181818181213e-01	-1.575757575757575912e-01	1.104248815203346069e-16
8.323232323232323537e-01	-1.575757575757575912e-01	2.248624412995161136e-18
8.464646464646463642e-01	-1.575757575757575912e-01	3.585032357170125956e-20
8.606060606060605966e-01	-1.575757575757575912e-01	6.450658152363924614e-20
8.747474747474748291e-01	-1.575757575757575912e-01	3.099266578972220449e-19
8.888888888888888395e-01	-1.575757575757575912e-01	9.061251036749671641e-19
9.030303030303030720e-01	-1.575757575757575912e-01	1.606917674694800555e-18
9.171717171717170825e-01	-1.575757575757575912e-01	1.728518407147746829e-18
9.313131313131313149e-01	-1.575757575757575912e-01	1.127792765884173426e-18
9.454545454545453254e-01	-1.575757575757575912e-01	4.463335313893303779e-19
9.595959595959595578e-01	-1.575757575757575912e-01	1.071432067747488905e-19
9.737373737373737903e-01	-1.575757575757575912e-01	1.560072155665752287e-20
9.878787878787878007e-01	-1.575757575757575912e-01	1.377842890150311268e-21
1.002020202020202033e+00	-1.575757575757575912e-01	7.381255633115256342e-23
1.016161616161616044e+00	-1.575757575757575912e-01	2.398516706715627925e-24
1.030303030303030276e+00	-1.575757575757575912e-01	4.728357703711581090e-26
1.044444444444444509e+00	-1.575757575757575912e-01	5.665841404164026601e-28
1.058585858585858519e+00	-1.575757575757575912e-01	4.216153521397762934e-30
1.072727272727272751e+00	-1.575757575757575912e-01	2.393196704096344592e-32
1.086868686868686762e+00	-1.575757575757575912e-01	2.275248305129270065e-34
1.101010101010100994e+00	-1.575757575757575912e-01	3.384511454168743936e-36
1.115151515151515005e+00	-1.575757575757575912e-01	3.703883839180633864e-38
1.129292929292929237e+00	-1.575757575757575912e-01	2.506585126878086373e-40
1.143434343434343470e+00	-1.575757575757575912e-01	1.030690922006773982e-42
1.157575757575757480e+00	-1.575757575757575912e-01	2.571076139985648558e-45
1.171717171717171713e+00	-1.575757575757575912e-01	3.890291096191032909e-48
1.185858585858585723e+00	-1.575757575757575912e-01	3.570464182617841453e-51
1.199999999999999956e+00	-1.575757575757575912e-01	1.987660564934501801e-54
-2.000000000000000111e-01	-1.434343434343434420e-01	5.034524382544443169e-137
-1.858585858585858619e-01	-1.434343434343434420e-01	4.280806976235191413e-130
-1.717171717171717404e-01	-1.434343434343434420e-01	2.207844494134981741e-123
-1.575757575757575912e-01	-1.434343434343434420e-01	6.906948754067765563e-117
-1.434343434343434420e-01	-1.434343434343434420e-01	1.310626367395474917e-110
-1.292929292929292928e-01	-1.434343434343434420e-01	1.508504057717010933e-104
-1.151515151515151714e-01	-1.434343434343434420e-01	1.053146961766314794e-98
-1.010101010101010222e-01	-1.434343434343434420e-01	4.459707652733673973e-93
-8.686868686868688683e-02	-1.434343434343434420e-01	1.145509555103679122e-87
-7.272727272727275150e-02	-1.434343434343434420e-01	1.784703012135818747e-82
-5.858585858585860229e-02	-1.434343434343434420e-01	1.686584527215266631e-77
-4.444444444444445308e-02	-1.434343434343434420e-01	9.667744884705189326e-73
-3.030303030303033163e-02	-1.434343434343434420e-01	3.361376550864300963e-68
-1.616161616161618242e-02	-1.434343434343434420e-01	7.088985127965863411e-64
-2.020202020202033211e-03	-1.434343434343434420e-01	9.068299998517909470e-60
1.212121212121208824e-02	-1.434343434343434420e-01	7.036271805710955574e-56
2.626262626262623745e-02	-1.434343434343434420e-01	3.311572372442260938e-52
4.040404040404038666e-02	-1.434343434343434420e-01	9.453678060420092769e-49
5.454545454545450811e-02	-1.434343434343434420e-01	1.636975882719938371e-45
6.868686868686868507e-02	-1.434343434343434420e-01	6.174266884341874258e-37
8.282828282828280653e-02	-1.434343434343434420e-01	1.095342581196995727e-39
9.696969696969692798e-02	-1.434343434343434420e-01	4.232687332225407559e-37
1.111111111111111049e-01	-1.434343434343434420e-01	9.921042750211570069e-35
1.252525252525252264e-01	-1.434343434343434420e-01	1.410500906049655786e-32
1.393939393939393478e-01	-1.434343434343434420e-01	1.216366174850755008e-30
1.535353535353535248e-01	-1.434343434343434420e-01	6.362535494515503339e-29
1.676767676767676463e-01	-1.434343434343434420e-01	2.018696467075118273e-27
1.818181818181817677e-01	-1.434343434343434420e-01	3.884962319522986350e-26
1.959595959595959447e-01	-1.434343434343434420e-01	4.535010072429324709e-25
2.101010101010100661e-01	-1.434343434343434420e-01	3.211038829346921211e-24
2.242424242424241876e-01	-1.434343434343434420e-01	1.379532930211783478e-23
2.383838383838383645e-01	-1.434343434343434420e-01	3.665178814583005615e-23
2.525252525252524860e-01	-1.434343434343434420e-01	1.248714338199452792e-22
2.666666666666666075e-01	-1.434343434343434420e-01	3.937074746725161727e-21
2.808080808080807844e-01	-1.434343434343434420e-01	1.346922496777816625e-19
2.949494949494949059e-01	-1.434343434343434420e-01	2.841791094642061316e-18
3.090909090909090273e-01	-1.434343434343434420e-01	3.649747027760248922e-17
3.232323232323231488e-01	-1.434343434343434420e-01	2.853222649531156852e-16
3.373737373737373813e-01	-1.434343434343434420e-01	1.357939561586798852e-15
3.515151515151515027e-01	-1.434343434343434420e-01	3.935132924207578151e-15
3.656565656565656242e-01	-1.434343434343434420e-01	6.944232594486920095e-15
3.797979797979797456e-01	-1.434343434343434420e-01	7.463019825481208664e-15
3.939393939393938671e-01	-1.434343434343434420e-01	4.884916235977538678e-15
4.080808080808079885e-01	-1.434343434343434420e-01	1.947453657535705673e-15
4.222222222222222210e-01	-1.434343434343434420e-01	4.728915906074434945e-16
4.363636363636363424e-01	-1.434343434343434420e-01	6.995636654786965772e-17
4.505050505050504639e-01	-1.434343434343434420e-01	6.312721102577071941e-18
4.646464646464645853e-01	-1.434343434343434420e-01	3.499904703829594534e-19
4.787878787878787068e-01	-1.434343434343434420e-01	1.354726295653087887e-20
4.929292929292928283e-01	-1.434343434343434420e-01	3.302347036798381242e-22
5.070707070707070052e-01	-1.434343434343434420e-01	3.434750356395085499e-22
5.212121212121212377e-01	-1.434343434343434420e-01	2.321562023178037729e-21
5.353535353535352481e-01	-1.434343434343434420e-01	4.457558022355029886e-20
5.494949494949494806e-01	-1.434343434343434420e-01	5.740499336046059783e-19
5.636363636363634910e-01	-1.434343434343434420e-01	4.620865309089495354e-18
5.777777777777777235e-01	-1.434343434343434420e-01	2.287209738851565994e-17
5.919191919191919560e-01	-1.434343434343434420e-01	1.004370107030401673e-16
6.060606060606059664e-01	-1.434343434343434420e-01	2.165528651686883745e-15
6.202020202020201989e-01	-1.434343434343434420e-01	7.537353370328816435e-14
6.343434343434342093e-01	-1.434343434343434420e-01	1.678692520736506784e-12
6.484848484848484418e-01	-1.434343434343434420e-01	2.271467002203715718e-11
6.626262626262624522e-01	-1.434343434343434420e-01	1.864393616197701315e-10
6.767676767676766847e-01	-1.434343434343434420e-01	9.282058863989832879e-10
6.909090909090909172e-01	-1.434343434343434420e-01	2.803018488670270148e-09
7.050505050505049276e-01	-1.434343434343434420e-01	5.134315138959773613e-09
7.191919191919191601e-01	-1.434343434343434420e-01	5.704452861602767908e-09
7.333333333333331705e-01	-1.434343434343434420e-01	3.844327553872732805e-09
7.474747474747474030e-01	-1.434343434343434420e-01	1.571454054260879750e-09
7.616161616161616355e-01	-1.434343434343434420e-01	3.896349499077243877e-10
7.757575757575756459e-01	-1.434343434343434420e-01	5.859884263087727642e-11
7.898989898989898784e-01	-1.434343434343434420e-01	5.345583106894698333e-12
8.040404040404041108e-01	-1.434343434343434420e-01	2.957849334774347172e-13
8.181818181818181213e-01	-1.434343434343434420e-01	9.927330175887833268e-15
8.323232323232323537e-01	-1.434343434343434420e-01	2.023658565812732668e-16
8.464646464646463642e-01	-1.434343434343434420e-01	6.000493185193841330e-18
8.606060606060605966e-01	-1.434343434343434420e-01	2.787093478314682254e-17
8.747474747474748291e-01	-1.434343434343434420e-01	1.342505546080629503e-16
8.888888888888888395e-01	-1.434343434343434420e-01	3.925060595522638115e-16
9.030303030303030720e-01	-1.434343434343434420e-01	6.960682618665591940e-16
9.171717171717170825e-01	-1.434343434343434420e-01	7.487420309151563959e-16
9.313131313131313149e-01	-1.434343434343434420e-01	4.885258048216267542e-16
9.454545454545453254e-01	-1.434343434343434420e-01	1.933382216267812693e-16
9.595959595959595578e-01	-1.434343434343434420e-01	4.641120526914878740e-17
9.737373737373737903e-01	-1.434343434343434420e-01	6.757762314767342219e-18
9.878787878787878007e-01	-1.434343434343434420e-01	5.968403307290905672e-19
1.002020202020202033e+00	-1.434343434343434420e-01	3.197358944035846472e-20
1.016161616161616044e+00	-1.434343434343434420e-01	1.039045267017378856e-21
1.030303030303030276e+00	-1.434343434343434420e-01	2.049981649203331770e-23
1.044444444444444509e+00	-1.434343434343434420e-01	2.478773529179716099e-25
1.058585858585858519e+00	-1.434343434343434420e-01	2.028644609007014682e-27
1.072727272727272751e+00	-1.434343434343434420e-01	2.050134059828974944e-29
1.086868686868686762e+00	-1.434343434343434420e-01	4.064717185545123999e-31
1.101010101010100994e+00	-1.434343434343434420e-01	7.140517852967370850e-33
1.115151515151515005e+00	-1.434343434343434420e-01	7.947368211614983923e-35
1.129292929292929237e+00	-1.434343434343434420e-01	5.386433706068645569e-37
1.143434343434343470e+00	-1.434343434343434420e-01	2.215158029448959338e-39
1.157575757575757480e+00	-1.434343434343434420e-01	5.525813748622782536e-42
1.171717171717171713e+00	-1.434343434343434420e-01	8.361108255030950197e-45
1.185858585858585723e+00	-1.434343434343434420e-01	7.673729159501109682e-48
1.199999999999999956e+00	-1.434343434343434420e-01	4.271928851849634318e-51
-2.000000000000000111e-01	-1.292929292929292928e-01	4.721579113560388873e-134
-1.858585858585858619e-01	-1.292929292929292928e-01	4.000319851653608451e-127
-1.717171717171717404e-01	-1.292929292929292928e-01	2.063159674074154082e-120
-1.575757575757575912e-01	-1.292929292929292928e-01	6.454321267538183033e-114
-1.434343434343434420e-01	-1.292929292929292928e-01	1.224738149542375198e-107
-1.292929292929292928e-01	-1.292929292929292928e-01	1.409648481204058542e-101
-1.151515151515151714e-01	-1.292929292929292928e-01	9.841319335828082546e-96
-1.010101010101010222e-01	-1.292929292929292928e-01	4.167453237616219478e-90
-8.686868686868688683e-02	-1.292929292929292928e-01	1.070441803783134925e-84
-7.272727272727275150e-02	-1.292929292929292928e-01	1.667747512900401224e-79
-5.858585858585860229e-02	-1.292929292929292928e-01	1.576058947305313085e-74
-4.444444444444445308e-02	-1.292929292929292928e-01	9.034196377315904302e-70
-3.030303030303033163e-02	-1.292929292929292928e-01	3.141098179644293631e-65
-1.616161616161618242e-02	-1.292929292929292928e-01	6.624428398316023953e-61
-2.020202020202033211e-03	-1.292929292929292928e-01	8.474034428094058509e-57
1.212121212121208824e-02	-1.292929292929292928e-01	6.575169495579990749e-53
2.626262626262623745e-02	-1.292929292929292928e-01	3.094557778170952883e-49
4.040404040404038666e-02	-1.292929292929292928e-01	8.834157821114375541e-46
5.454545454545450811e-02	-1.292929292929292928e-01	1.529701265992035406e-42
6.868686868686868507e-02	-1.292929292929292928e-01	1.606656418261271813e-39
8.282828282828280653e-02	-1.292929292929292928e-01	1.023562384611245503e-36
9.696969696969692798e-02	-1.292929292929292928e-01	3.955310077023563302e-34
1.111111111111111049e-01	-1.292929292929292928e-01	9.270895166353667338e-32
1.252525252525252264e-01	-1.292929292929292928e-01	1.318213468556932567e-29
1.393939393939393478e-01	-1.292929292929292928e-01	1.136655068648780161e-27
1.535353535353535248e-01	-1.292929292929292928e-01	5.945586450364844666e-26
1.676767676767676463e-01	-1.292929292929292928e-01	1.886407289587510081e-24
1.818181818181817677e-01	-1.292929292929292928e-01	3.630372821599946298e-23
1.959595959595959447e-01	-1.292929292929292928e-01	4.237814471325955375e-22
2.101010101010100661e-01	-1.292929292929292928e-01	3.000600977206744855e-21
2.242424242424241876e-01	-1.292929292929292928e-01	1.288797033580698661e-20
2.383838383838383645e-01	-1.292929292929292928e-01	3.373612443440379725e-20
2.525252525252524860e-01	-1.292929292929292928e-01	6.852798151242872941e-20
2.666666666666666075e-01	-1.292929292929292928e-01	9.338114076953746583e-19
2.808080808080807844e-01	-1.292929292929292928e-01	3.066654069220626036e-17
2.949494949494949059e-01	-1.292929292929292928e-01	6.468540657106758232e-16
3.090909090909090273e-01	-1.292929292929292928e-01	8.311651533781905475e-15
3.232323232323231488e-01	-1.292929292929292928e-01	6.501097733736698074e-14
3.373737373737373813e-01	-1.292929292929292928e-01	3.095763074178630236e-13
3.515151515151515027e-01	-1.292929292929292928e-01	8.976171954939366074e-13
3.656565656565656242e-01	-1.292929292929292928e-01	1.584919145787557073e-12
3.797979797979797456e-01	-1.292929292929292928e-01	1.704329334436407042e-12
3.939393939393938671e-01	-1.292929292929292928e-01	1.116236335968126133e-12
4.080808080808079885e-01	-1.292929292929292928e-01	4.452806276135237997e-13
4.222222222222222210e-01	-1.292929292929292928e-01	1.082008677865145906e-13
4.363636363636363424e-01	-1.292929292929292928e-01	1.602503214031430467e-14
4.505050505050504639e-01	-1.292929292929292928e-01	1.451405346753420561e-15
4.646464646464645853e-01	-1.292929292929292928e-01	8.186008288036128885e-17
4.787878787878787068e-01	-1.292929292929292928e-01	3.142076224898900960e-18
4.929292929292928283e-01	-1.292929292929292928e-01	1.348847290917178758e-19
5.070707070707070052e-01	-1.292929292929292928e-01	5.366439751055648402e-20
5.212121212121212377e-01	-1.292929292929292928e-01	6.035993820672849853e-19
5.353535353535352481e-01	-1.292929292929292928e-01	1.319899872258513822e-17
5.494949494949494806e-01	-1.292929292929292928e-01	1.749972469340180236e-16
5.636363636363634910e-01	-1.292929292929292928e-01	1.407837196096103421e-15
5.777777777777777235e-01	-1.292929292929292928e-01	6.887664670934290107e-15
5.919191919191919560e-01	-1.292929292929292928e-01	2.217148902629278630e-14
6.060606060606059664e-01	-1.292929292929292928e-01	1.480595587403132121e-13
6.202020202020201989e-01	-1.292929292929292928e-01	4.142800203705494284e-12
6.343434343434342093e-01	-1.292929292929292928e-01	9.156161341811866673e-11
6.484848484848484418e-01	-1.292929292929292928e-01	1.238652464089565291e-09
6.626262626262624522e-01	-1.292929292929292928e-01	1.016664611574485422e-08
6.767676767676766847e-01	-1.292929292929292928e-01	5.061559316056371838e-08
6.909090909090909172e-01	-1.292929292929292928e-01	1.528501862302794413e-07
7.050505050505049276e-01	-1.292929292929292928e-01	2.799771133090929162e-07
7.191919191919191601e-01	-1.292929292929292928e-01	3.110670463270136098e-07
7.333333333333331705e-01	-1.292929292929292928e-01	2.096333594665639723e-07
7.474747474747474030e-01	-1.292929292929292928e-01	8.569227986577567233e-08
7.616161616161616355e-01	-1.292929292929292928e-01	2.124701456111201226e-08
7.757575757575756459e-01	-1.292929292929292928e-01	3.195428087081163722e-09
7.898989898989898784e-01	-1.292929292929292928e-01	2.914976752917866269e-10
8.040404040404041108e-01	-1.292929292929292928e-01	1.612932006813984486e-11
8.181818181818181213e-01	-1.292929292929292928e-01	5.413455176982211190e-13
8.323232323232323537e-01	-1.292929292929292928e-01	1.109082834599152391e-14
8.464646464646463642e-01	-1.292929292929292928e-01	1.056984641213765274e-15
8.606060606060605966e-01	-1.292929292929292928e-01	7.319034280379618159e-15
8.747474747474748291e-01	-1.292929292929292928e-01	3.527353537553176099e-14
8.888888888888888395e-01	-1.292929292929292928e-01	1.031286861340524540e-13
9.030303030303030720e-01	-1.292929292929292928e-01	1.828878907460311147e-13
9.171717171717170825e-01	-1.292929292929292928e-01	1.967276174550855808e-13
9.313131313131313149e-01	-1.292929292929292928e-01	1.283573162602376637e-13
9.454545454545453254e-01	-1.292929292929292928e-01	5.079849428213965114e-14
9.595959595959595578e-01	-1.292929292929292928e-01	1.219427475098086016e-14
9.737373737373737903e-01	-1.292929292929292928e-01	1.775563236921164054e-15
9.878787878787878007e-01	-1.292929292929292928e-01	1.568167915049961697e-16
1.002020202020202033e+00	-1.292929292929292928e-01	8.401157304521911247e-18
1.016161616161616044e+00	-1.292929292929292928e-01	2.731076366873349887e-19
1.030303030303030276e+00	-1.292929292929292928e-01	5.409669589210535302e-21
1.044444444444444509e+00	-1.292929292929292928e-01	6.832249911160828901e-23
1.058585858585858519e+00	-1.292929292929292928e-01	7.967848032689492094e-25
1.072727272727272751e+00	-1.292929292929292928e-01	1.859862367363522629e-26
1.086868686868686762e+00	-1.292929292929292928e-01	5.082072657235194991e-28
1.101010101010100994e+00	-1.292929292929292928e-01	9.273552458115647112e-30
1.115151515151515005e+00	-1.292929292929292928e-01	1.035703935548318230e-31
1.129292929292929237e+00	-1.292929292929292928e-01	7.021749619006326546e-34
1.143434343434343470e+00	-1.292929292929292928e-01	2.887754737000491694e-36
1.157575757575757480e+00	-1.292929292929292928e-01	7.203654073071346230e-39
1.171717171717171713e+00	-1.292929292929292928e-01	1.089985052896013282e-41
1.185858585858585723e+00	-1.292929292929292928e-01	1.000375785075419746e-44
1.199999999999999956e+00	-1.292929292929292928e-01	5.569044850161863845e-48
-2.000000000000000111e-01	-1.151515151515151714e-01	2.340213192050797801e-130
-1.858585858585858619e-01	-1.151515151515151714e-01	2.320575225404956062e-124
-1.717171717171717404e-01	-1.151515151515151714e-01	1.169506929457152078e-117
-1.575757575757575912e-01	-1.151515151515151714e-01	3.658389409718056817e-111
-1.434343434343434420e-01	-1.151515151515151714e-01	6.941966378278677759e-105
-1.292929292929292928e-01	-1.151515151515151714e-01	7.990060862467815624e-99
-1.151515151515151714e-01	-1.151515151515151714e-01	5.578180766948058841e-93
-1.010101010101010222e-01	-1.151515151515151714e-01	2.362163720528311143e-87
-8.686868686868688683e-02	-1.151515151515151714e-01	6.067395720268883377e-82
-7.272727272727275150e-02	-1.151515151515151714e-01	9.452997899090019854e-77
-5.858585858585860229e-02	-1.151515151515151714e-01	8.933295839134714580e-72
-4.444444444444445308e-02	-1.151515151515151714e-01	5.120693553079752575e-67
-3.030303030303033163e-02	-1.151515151515151714e-01	1.780413057931935418e-62
-1.616161616161618242e-02	-1.151515151515151714e-01	3.754807442228140254e-58
-2.020202020202033211e-03	-1.151515151515151714e-01	4.803186874869406624e-54
1.212121212121208824e-02	-1.151515151515151714e-01	3.726886890677311685e-50
2.626262626262623745e-02	-1.151515151515151714e-01	1.754033386312247058e-46
4.040404040404038666e-02	-1.151515151515151714e-01	5.007309240593340461e-43
5.454545454545450811e-02	-1.151515151515151714e-01	8.670534803263382103e-40
6.868686868686868507e-02	-1.151515151515151714e-01	9.106726065488904199e-37
8.282828282828280653e-02	-1.151515151515151714e-01	3.086666666543597513e-30
9.696969696969692798e-02	-1.151515151515151714e-01	2.241918396255864242e-31
1.111111111111111049e-01	-1.151515151515151714e-01	5.791499468641841408e-29
1.252525252525252264e-01	-1.151515151515151714e-01	7.473127678078444521e-27
1.393939393939393478e-01	-1.151515151515151714e-01	6.442734214445011278e-25
1.535353535353535248e-01	-1.151515151515151714e-01	3.370031036962861587e-23
1.676767676767676463e-01	-1.151515151515151714e-01	1.069238941433945185e-21
1.818181818181817677e-01	-1.151515151515151714e-01	2.057740606023030034e-20
1.959595959595959447e-01	-1.151515151515151714e-01	2.402046880348553535e-19
2.101010101010100661e-01	-1.151515151515151714e-01	1.700777970601817996e-18
2.242424242424241876e-01	-1.151515151515151714e-01	7.304617628239883791e-18
2.383838383838383645e-01	-1.151515151515151714e-01	1.905130810621358700e-17
2.525252525252524860e-01	-1.151515151515151714e-01	3.220255856792729742e-17
2.666666666666666075e-01	-1.151515151515151714e-01	1.506261345494220026e-16
2.808080808080807844e-01	-1.151515151515151714e-01	4.244991359242163545e-15
2.949494949494949059e-01	-1.151515151515151714e-01	8.931902481320701179e-14
3.090909090909090273e-01	-1.151515151515151714e-01	1.148206216939584417e-12
3.232323232323231488e-01	-1.151515151515151714e-01	8.985589726429538268e-12
3.373737373737373813e-01	-1.151515151515151714e-01	4.281195245395932560e-11
3.515151515151515027e-01	-1.151515151515151714e-01	1.242035749203096239e-10
3.656565656565656242e-01	-1.151515151515151714e-01	2.194331551527923089e-10
3.797979797979797456e-01	-1.151515151515151714e-01	2.361055338848866959e-10
3.939393939393938671e-01	-1.151515151515151714e-01	1.547292480249467823e-10
4.080808080808079885e-01	-1.151515151515151714e-01	6.176351480500312598e-11
4.222222222222222210e-01	-1.151515151515151714e-01	1.502117254475995638e-11
4.363636363636363424e-01	-1.151515151515151714e-01	2.229227447879791016e-12
4.505050505050504639e-01	-1.151515151515151714e-01	2.036044616473450741e-13
4.646464646464645853e-01	-1.151515151515151714e-01	1.196561097774002376e-14
4.787878787878787068e-01	-1.151515151515151714e-01	5.450601299070546354e-16
4.929292929292928283e-01	-1.151515151515151714e-01	2.886379740913060940e-17
5.070707070707070052e-01	-1.151515151515151714e-01	4.981949944790481686e-18
5.212121212121212377e-01	-1.151515151515151714e-01	1.123809987872960435e-16
5.353535353535352481e-01	-1.151515151515151714e-01	2.439694168781870225e-15
5.494949494949494806e-01	-1.151515151515151714e-01	3.235490124054935347e-14
5.636363636363634910e-01	-1.151515151515151714e-01	2.602905650926275049e-13
5.777777777777777235e-01	-1.151515151515151714e-01	1.270721098352550954e-12
5.919191919191919560e-01	-1.151515151515151714e-01	3.820157034820054427e-12
6.060606060606059664e-01	-1.151515151515151714e-01	1.043903628661133801e-11
6.202020202020201989e-01	-1.151515151515151714e-01	1.430627583118438313e-10
6.343434343434342093e-01	-1.151515151515151714e-01	3.032491869681795608e-09
6.484848484848484418e-01	-1.151515151515151714e-01	4.097144975274899282e-08
6.626262626262624522e-01	-1.151515151515151714e-01	3.362738792137593209e-07
6.767676767676766847e-01	-1.151515151515151714e-01	1.674168900761833340e-06
6.909090909090909172e-01	-1.151515151515151714e-01	5.055695362936355588e-06
7.050505050505049276e-01	-1.151515151515151714e-01	9.260564392127139128e-06
7.191919191919191601e-01	-1.151515151515151714e-01	1.028889961250497536e-05
7.333333333333331705e-01	-1.151515151515151714e-01	6.933863989930598184e-06
7.474747474747474030e-01	-1.151515151515151714e-01	2.834370517610037798e-06
7.616161616161616355e-01	-1.151515151515151714e-01	7.027693947939135105e-07
7.757575757575756459e-01	-1.151515151515151714e-01	1.056924518235226868e-07
7.898989898989898784e-01	-1.151515151515151714e-01	9.641620203621604455e-09
8.040404040404041108e-01	-1.151515151515151714e-01	5.334957867136734962e-10
8.181818181818181213e-01	-1.151515151515151714e-01	1.790603539496274964e-11
8.323232323232323537e-01	-1.151515151515151714e-01	3.757193809811398808e-13
8.464646464646463642e-01	-1.151515151515151714e-01	1.512655099908743397e-13
8.606060606060605966e-01	-1.151515151515151714e-01	1.166309693660201760e-12
8.747474747474748291e-01	-1.151515151515151714e-01	5.621561678982354316e-12
8.888888888888888395e-01	-1.151515151515151714e-01	1.643567405126446744e-11
9.030303030303030720e-01	-1.151515151515151714e-01	2.914694128706014160e-11
9.171717171717170825e-01	-1.151515151515151714e-01	3.135258595391526746e-11
9.313131313131313149e-01	-1.151515151515151714e-01	2.045637437814907145e-11
9.454545454545453254e-01	-1.151515151515151714e-01	8.095783367505032380e-12
9.595959595959595578e-01	-1.151515151515151714e-01	1.943408328505493631e-12
9.737373737373737903e-01	-1.151515151515151714e-01	2.829728296175900334e-13
9.878787878787878007e-01	-1.151515151515151714e-01	2.499234233642161071e-14
1.002020202020202033e+00	-1.151515151515151714e-01	1.339120320315120642e-15
1.016161616161616044e+00	-1.151515151515151714e-01	4.360796703217994752e-17
1.030303030303030276e+00	-1.151515151515151714e-01	8.806941475245469175e-19
1.044444444444444509e+00	-1.151515151515151714e-01	1.341433532044714818e-20
1.058585858585858519e+00	-1.151515151515151714e-01	3.355566829889759494e-22
1.072727272727272751e+00	-1.151515151515151714e-01	1.341129156543075098e-23
1.086868686868686762e+00	-1.151515151515151714e-01	3.984020355785006106e-25
1.101010101010100994e+00	-1.151515151515151714e-01	7.327341064151629220e-27
1.115151515151515005e+00	-1.151515151515151714e-01	8.189136947872108701e-29
1.129292929292929237e+00	-1.151515151515151714e-01	5.552318900034259512e-31
1.143434343434343470e+00	-1.151515151515151714e-01	2.283451015969172941e-33
1.157575757575757480e+00	-1.151515151515151714e-01	5.696189762042991529e-36
1.171717171717171713e+00	-1.151515151515151714e-01	8.618906312259117604e-39
1.185858585858585723e+00	-1.151515151515151714e-01	7.910333428023301303e-42
1.199999999999999956e+00	-1.151515151515151714e-01	4.403645341249899290e-45
-2.000000000000000111e-01	-1.010101010101010222e-01	1.535618092452950834e-124
-1.858585858585858619e-01	-1.010101010101010222e-01	4.015090721465728505e-120
-1.717171717171717404e-01	-1.010101010101010222e-01	4.632928955230710340e-115
-1.575757575757575912e-01	-1.010101010101010222e-01	1.258355884718211787e-108
-1.434343434343434420e-01	-1.010101010101010222e-01	2.386696971678779358e-102
-1.292929292929292928e-01	-1.010101010101010222e-01	2.747035448172166406e-96
-1.151515151515151714e-01	-1.010101010101010222e-01	1.917815208538732123e-90
-1.010101010101010222e-01	-1.010101010101010222e-01	8.121274116953544337e-85
-8.686868686868688683e-02	-1.010101010101010222e-01	2.086010524677271459e-79
-7.272727272727275150e-02	-1.010101010101010222e-01	3.250002804561237499e-74
-5.858585858585860229e-02	-1.010101010101010222e-01	3.071325820770176041e-69
-4.444444444444445308e-02	-1.010101010101010222e-01	1.760528097695752527e-64
-3.030303030303033163e-02	-1.010101010101010222e-01	6.121177105215399801e-60
-1.616161616161618242e-02	-1.010101010101010222e-01	1.290927475928265516e-55
-2.020202020202033211e-03	-1.010101010101010222e-01	1.651367215014333410e-51
1.212121212121208824e-02	-1.010101010101010222e-01	1.281328206806125325e-47
2.626262626262623745e-02	-1.010101010101010222e-01	6.030482060466008974e-44
4.040404040404038666e-02	-1.010101010101010222e-01	1.721545825880236020e-40
5.454545454545450811e-02	-1.010101010101010222e-01	2.980986849723434954e-37
6.868686868686868507e-02	-1.010101010101010222e-01	3.130952272406287685e-34
8.282828282828280653e-02	-1.010101010101010222e-01	1.994654866608491116e-31
9.696969696969692798e-02	-1.010101010101010222e-01	5.308795561465547857e-28
1.111111111111111049e-01	-1.010101010101010222e-01	1.872302697925786545e-26
1.252525252525252264e-01	-1.010101010101010222e-01	2.568568845234227563e-24
1.393939393939393478e-01	-1.010101010101010222e-01	2.215043324458362454e-22
1.535353535353535248e-01	-1.010101010101010222e-01	1.158639271435859463e-20
1.676767676767676463e-01	-1.010101010101010222e-01	3.676115634443444180e-19
1.818181818181817677e-01	-1.010101010101010222e-01	7.074653665563507686e-18
1.959595959595959447e-01	-1.010101010101010222e-01	8.258408520720221223e-17
2.101010101010100661e-01	-1.010101010101010222e-01	5.847401897759492809e-16
2.242424242424241876e-01	-1.010101010101010222e-01	2.511350381165153478e-15
2.383838383838383645e-01	-1.010101010101010222e-01	6.544106277853255890e-15
2.525252525252524860e-01	-1.010101010101010222e-01	1.051627754034770012e-14
2.666666666666666075e-01	-1.010101010101010222e-01	2.010271291636792493e-14
2.808080808080807844e-01	-1.010101010101010222e-01	3.597551174038741534e-13
2.949494949494949059e-01	-1.010101010101010222e-01	7.482766235986769077e-12
3.090909090909090273e-01	-1.010101010101010222e-01	9.621966639913401262e-11
3.232323232323231488e-01	-1.010101010101010222e-01	7.533843670708313024e-10
3.373737373737373813e-01	-1.010101010101010222e-01	3.591478151568666471e-09
3.515151515151515027e-01	-1.010101010101010222e-01	1.042531200889386174e-08
3.656565656565656242e-01	-1.010101010101010222e-01	1.842939286068136615e-08
3.797979797979797456e-01	-1.010101010101010222e-01	1.984154491461245864e-08
3.939393939393938671e-01	-1.010101010101010222e-01	1.301110837574572241e-08
4.080808080808079885e-01	-1.010101010101010222e-01	5.197484553643219327e-09
4.222222222222222210e-01	-1.010101010101010222e-01	1.265683181346897175e-09
4.363636363636363424e-01	-1.010101010101010222e-01	1.886403598347975384e-10
4.505050505050504639e-01	-1.010101010101010222e-01	1.758012845102075425e-11
4.646464646464645853e-01	-1.010101010101010222e-01	1.134933040459923881e-12
4.787878787878787068e-01	-1.010101010101010222e-01	6.893897664614490035e-14
4.929292929292928283e-01	-1.010101010101010222e-01	4.866775331722670094e-15
5.070707070707070052e-01	-1.010101010101010222e-01	6.460059996694214773e-16
5.212121212121212377e-01	-1.010101010101010222e-01	1.254931719705322811e-14
5.353535353535352481e-01	-1.010101010101010222e-01	2.736648275608013061e-13
5.494949494949494806e-01	-1.010101010101010222e-01	3.628802123077309605e-12
5.636363636363634910e-01	-1.010101010101010222e-01	2.919213680840355142e-11
5.777777777777777235e-01	-1.010101010101010222e-01	1.424590452533097191e-10
5.919191919191919560e-01	-1.010101010101010222e-01	4.228376474285603133e-10
6.060606060606059664e-01	-1.010101010101010222e-01	8.309654422690966583e-10
6.202020202020201989e-01	-1.010101010101010222e-01	3.547066558165526622e-09
6.343434343434342093e-01	-1.010101010101010222e-01	6.128716098739794954e-08
6.484848484848484418e-01	-1.010101010101010222e-01	8.221780593810328687e-07
6.626262626262624522e-01	-1.010101010101010222e-01	6.746612916473486093e-06
6.767676767676766847e-01	-1.010101010101010222e-01	3.358839069181688826e-05
6.909090909090909172e-01	-1.010101010101010222e-01	1.014310075479112961e-04
7.050505050505049276e-01	-1.010101010101010222e-01	1.857921221196352584e-04
7.191919191919191601e-01	-1.010101010101010222e-01	2.064233249235162193e-04
7.333333333333331705e-01	-1.010101010101010222e-01	1.391121804350649391e-04
7.474747474747474030e-01	-1.010101010101010222e-01	5.686518562693821684e-05
7.616161616161616355e-01	-1.010101010101010222e-01	1.409946647589327746e-05
7.757575757575756459e-01	-1.010101010101010222e-01	2.120478200342243637e-06
7.898989898989898784e-01	-1.010101010101010222e-01	1.934371387223691639e-07
8.040404040404041108e-01	-1.010101010101010222e-01	1.070337838557530996e-08
8.181818181818181213e-01	-1.010101010101010222e-01	3.592835296699642748e-10
8.323232323232323537e-01	-1.010101010101010222e-01	8.396124126357195713e-12
8.464646464646463642e-01	-1.010101010101010222e-01	1.427772991794293480e-11
8.606060606060605966e-01	-1.010101010101010222e-01	1.127423009948321828e-10
8.747474747474748291e-01	-1.010101010101010222e-01	5.434253920665198811e-10
8.888888888888888395e-01	-1.010101010101010222e-01	1.588804553596938993e-09
9.030303030303030720e-01	-1.010101010101010222e-01	2.817577960697431662e-09
9.171717171717170825e-01	-1.010101010101010222e-01	3.030793325393319273e-09
9.313131313131313149e-01	-1.010101010101010222e-01	1.977477812749593070e-09
9.454545454545453254e-01	-1.010101010101010222e-01	7.826036222787388260e-10
9.595959595959595578e-01	-1.010101010101010222e-01	1.878655967598524377e-10
9.737373737373737903e-01	-1.010101010101010222e-01	2.735460593579461972e-11
9.878787878787878007e-01	-1.010101010101010222e-01	2.416136587101763316e-12
1.002020202020202033e+00	-1.010101010101010222e-01	1.295572854340281228e-13
1.016161616161616044e+00	-1.010101010101010222e-01	4.255141625653395008e-15
1.030303030303030276e+00	-1.010101010101010222e-01	9.403318200114352096e-17
1.044444444444444509e+00	-1.010101010101010222e-01	2.508159789831458602e-18
1.058585858585858519e+00	-1.010101010101010222e-01	1.324753599745175418e-19
1.072727272727272751e+00	-1.010101010101010222e-01	6.307245236020624212e-21
1.086868686868686762e+00	-1.010101010101010222e-01	1.907515840556564641e-22
1.101010101010100994e+00	-1.010101010101010222e-01	3.513873547639942042e-24
1.115151515151515005e+00	-1.010101010101010222e-01	3.927704444891887954e-26
1.129292929292929237e+00	-1.010101010101010222e-01	2.663056745812658043e-28
1.143434343434343470e+00	-1.010101010101010222e-01	1.095211986634297725e-30
1.157575757575757480e+00	-1.010101010101010222e-01	2.732064692779643681e-33
1.171717171717171713e+00	-1.010101010101010222e-01	4.133887880549127444e-36
1.185858585858585723e+00	-1.010101010101010222e-01	3.794034919101895354e-39
1.199999999999999956e+00	-1.010101010101010222e-01	2.112121359882541923e-42
-2.000000000000000111e-01	-8.686868686868688683e-02	6.898207969753614547e-119
-1.858585858585858619e-01	-8.686868686868688683e-02	1.768620490758539796e-114
-1.717171717171717404e-01	-8.686868686868688683e-02	2.759008052871298403e-110
-1.575757575757575912e-01	-8.686868686868688683e-02	5.218141700967845361e-106
-1.434343434343434420e-01	-8.686868686868688683e-02	4.992063803565243584e-100
-1.292929292929292928e-01	-8.686868686868688683e-02	5.728715621871644224e-94
-1.151515151515151714e-01	-8.686868686868688683e-02	3.999409364808346171e-88
-1.010101010101010222e-01	-8.686868686868688683e-02	1.693609411960379955e-82
-8.686868686868688683e-02	-8.686868686868688683e-02	4.350163541919954202e-77
-7.272727272727275150e-02	-8.686868686868688683e-02	6.777551476507141199e-72
-5.858585858585860229e-02	-8.686868686868688683e-02	6.404938734877877938e-67
-4.444444444444445308e-02	-8.686868686868688683e-02	3.671402926552560733e-62
-3.030303030303033163e-02	-8.686868686868688683e-02	1.276509450059270692e-57
-1.616161616161618242e-02	-8.686868686868688683e-02	2.692098421657498520e-53
-2.020202020202033211e-03	-8.686868686868688683e-02	3.443758968659424115e-49
1.212121212121208824e-02	-8.686868686868688683e-02	2.672080118743662176e-45
2.626262626262623745e-02	-8.686868686868688683e-02	1.257595917628146431e-41
4.040404040404038666e-02	-8.686868686868688683e-02	3.590109349350137433e-38
5.454545454545450811e-02	-8.686868686868688683e-02	6.216545966186863129e-35
6.868686868686868507e-02	-8.686868686868688683e-02	6.529283656906176003e-32
8.282828282828280653e-02	-8.686868686868688683e-02	4.159650717550937244e-29
9.696969696969692798e-02	-8.686868686868688683e-02	8.589792887434135846e-26
1.111111111111111049e-01	-8.686868686868688683e-02	3.783390135386839299e-24
1.252525252525252264e-01	-8.686868686868688683e-02	5.356981603527422027e-22
1.393939393939393478e-01	-8.686868686868688683e-02	4.619271994237880079e-20
1.535353535353535248e-01	-8.686868686868688683e-02	2.416226055816929092e-18
1.676767676767676463e-01	-8.686868686868688683e-02	7.666175332655211453e-17
1.818181818181817677e-01	-8.686868686868688683e-02	1.475350343873759200e-15
1.959595959595959447e-01	-8.686868686868688683e-02	1.722213756057137341e-14
2.101010101010100661e-01	-8.686868686868688683e-02	1.219424405781660513e-13
2.242424242424241876e-01	-8.686868686868688683e-02	5.237209734184181191e-13
2.383838383838383645e-01	-8.686868686868688683e-02	1.364436190363477350e-12
2.525252525252524860e-01	-8.686868686868688683e-02	2.164975378426160777e-12
2.666666666666666075e-01	-8.686868686868688683e-02	2.584303216277376854e-12
2.808080808080807844e-01	-8.686868686868688683e-02	1.918325532132617719e-11
2.949494949494949059e-01	-8.686868686868688683e-02	3.805372155753452295e-10
3.090909090909090273e-01	-8.686868686868688683e-02	4.891399872615327056e-09
3.232323232323231488e-01	-8.686868686868688683e-02	3.831787890311262987e-08
3.373737373737373813e-01	-8.686868686868688683e-02	1.827658112423929696e-07
3.515151515151515027e-01	-8.686868686868688683e-02	5.308337519952844626e-07
3.656565656565656242e-01	-8.686868686868688683e-02	9.389388027040562847e-07
3.797979797979797456e-01	-8.686868686868688683e-02	1.011508935004628490e-06
3.939393939393938671e-01	-8.686868686868688683e-02	6.637503111485942100e-07
4.080808080808079885e-01	-8.686868686868688683e-02	2.653998921272168440e-07
4.222222222222222210e-01	-8.686868686868688683e-02	6.478410722198699079e-08
4.363636363636363424e-01	-8.686868686868688683e-02	9.752139458931955008e-09
4.505050505050504639e-01	-8.686868686868688683e-02	9.536265131290330836e-10
4.646464646464645853e-01	-8.686868686868688683e-02	7.446773989384191807e-11
4.787878787878787068e-01	-8.686868686868688683e-02	6.528365498904701199e-12
4.929292929292928283e-01	-8.686868686868688683e-02	5.824995077144907706e-13
5.070707070707070052e-01	-8.686868686868688683e-02	6.332692799523937363e-14
5.212121212121212377e-01	-8.686868686868688683e-02	8.609861376666367476e-13
5.353535353535352481e-01	-8.686868686868688683e-02	1.863474358404144625e-11
5.494949494949494806e-01	-8.686868686868688683e-02	2.468952262140796340e-10
5.636363636363634910e-01	-8.686868686868688683e-02	1.985933884950868185e-09
5.777777777777777235e-01	-8.686868686868688683e-02	9.690617179463040288e-09
5.919191919191919560e-01	-8.686868686868688683e-02	2.869681323654442470e-08
6.060606060606059664e-01	-8.686868686868688683e-02	5.239426992956835602e-08
6.202020202020201989e-01	-8.686868686868688683e-02	8.921091626860266119e-08
6.343434343434342093e-01	-8.686868686868688683e-02	7.762428821728262667e-07
6.484848484848484418e-01	-8.686868686868688683e-02	1.001752285842790233e-05
6.626262626262624522e-01	-8.686868686868688683e-02	8.210440190079779663e-05
6.767676767676766847e-01	-8.686868686868688683e-02	4.087468906010813057e-04
6.909090909090909172e-01	-8.686868686868688683e-02	1.234342030932605253e-03
7.050505050505049276e-01	-8.686868686868688683e-02	2.260955696122869240e-03
7.191919191919191601e-01	-8.686868686868688683e-02	2.512022496682899710e-03
7.333333333333331705e-01	-8.686868686868688683e-02	1.692894574953040165e-03
7.474747474747474030e-01	-8.686868686868688683e-02	6.920081626158895369e-04
7.616161616161616355e-01	-8.686868686868688683e-02	1.715803052861161911e-04
7.757575757575756459e-01	-8.686868686868688683e-02	2.580468549335214403e-05
7.898989898989898784e-01	-8.686868686868688683e-02	2.353990033728591892e-06
8.040404040404041108e-01	-8.686868686868688683e-02	1.302524375718526860e-07
8.181818181818181213e-01	-8.686868686868688683e-02	4.374550390625513395e-09
8.323232323232323537e-01	-8.686868686868688683e-02	1.524937256486507960e-10
8.464646464646463642e-01	-8.686868686868688683e-02	8.329804870850364729e-10
8.606060606060605966e-01	-8.686868686868688683e-02	6.610628372561582241e-09
8.747474747474748291e-01	-8.686868686868688683e-02	3.186381963581405720e-08
8.888888888888888395e-01	-8.686868686868688683e-02	9.315976444588346315e-08
9.030303030303030720e-01	-8.686868686868688683e-02	1.652090538590674467e-07
9.171717171717170825e-01	-8.686868686868688683e-02	1.777109637756778003e-07
9.313131313131313149e-01	-8.686868686868688683e-02	1.159496721549532335e-07
9.454545454545453254e-01	-8.686868686868688683e-02	4.588807646675046935e-08
9.595959595959595578e-01	-8.686868686868688683e-02	1.101555429313653773e-08
9.737373737373737903e-01	-8.686868686868688683e-02	1.603991661492149982e-09
9.878787878787878007e-01	-8.686868686868688683e-02	1.417215730000254354e-10
1.002020202020202033e+00	-8.686868686868688683e-02	7.627777025924179592e-12
1.016161616161616044e+00	-8.686868686868688683e-02	2.610343776854639222e-13
1.030303030303030276e+00	-8.686868686868688683e-02	8.102358176679404911e-15
1.044444444444444509e+00	-8.686868686868688683e-02	4.994995929172845474e-16
1.058585858585858519e+00	-8.686868686868688683e-02	3.687121917396754153e-17
1.072727272727272751e+00	-8.686868686868688683e-02	1.827595012412203203e-18
1.086868686868686762e+00	-8.686868686868688683e-02	5.547486819921224982e-20
1.101010101010100994e+00	-8.686868686868688683e-02	1.022242917343926809e-21
1.115151515151515005e+00	-8.686868686868688683e-02	1.142665371281936804e-23
1.129292929292929237e+00	-8.686868686868688683e-02	7.747503221069548203e-26
1.143434343434343470e+00	-8.686868686868688683e-02	3.186248381066899488e-28
1.157575757575757480e+00	-8.686868686868688683e-02	7.948266616255791181e-31
1.171717171717171713e+00	-8.686868686868688683e-02	1.202652454696851320e-33
1.185858585858585723e+00	-8.686868686868688683e-02	1.103780639724855036e-36
1.199999999999999956e+00	-8.686868686868688683e-02	6.144694805214665408e-40
-2.000000000000000111e-01	-7.272727272727275150e-02	1.880075846349125386e-113
-1.858585858585858619e-01	-7.272727272727275150e-02	4.819849712486508431e-109
-1.717171717171717404e-01	-7.272727272727275150e-02	7.495419608463377243e-105
-1.575757575757575912e-01	-7.272727272727275150e-02	7.074327610088326803e-101
-1.434343434343434420e-01	-7.272727272727275150e-02	4.676651075968089494e-97
-1.292929292929292928e-01	-7.272727272727275150e-02	7.386886405564350738e-92
-1.151515151515151714e-01	-7.272727272727275150e-02	5.059240236792894761e-86
-1.010101010101010222e-01	-7.272727272727275150e-02	2.142285455680415647e-80
-8.686868686868688683e-02	-7.272727272727275150e-02	5.502620835383031003e-75
-7.272727272727275150e-02	-7.272727272727275150e-02	8.573079055080323657e-70
-5.858585858585860229e-02	-7.272727272727275150e-02	8.101752721067042203e-65
-4.444444444444445308e-02	-7.272727272727275150e-02	4.644041087911935518e-60
-3.030303030303033163e-02	-7.272727272727275150e-02	1.614685844560647317e-55
-1.616161616161618242e-02	-7.272727272727275150e-02	3.405296540039296318e-51
-2.020202020202033211e-03	-7.272727272727275150e-02	4.356089066567393694e-47
1.212121212121208824e-02	-7.272727272727275150e-02	3.379974933258027514e-43
2.626262626262623745e-02	-7.272727272727275150e-02	1.590761687096858487e-39
4.040404040404038666e-02	-7.272727272727275150e-02	4.541210992642024058e-36
5.454545454545450811e-02	-7.272727272727275150e-02	7.863450421927336718e-33
6.868686868686868507e-02	-7.272727272727275150e-02	8.259039441845152059e-30
8.282828282828280653e-02	-7.272727272727275150e-02	9.766190607248551717e-24
9.696969696969692798e-02	-7.272727272727275150e-02	2.033233078237714434e-24
1.111111111111111049e-01	-7.272727272727275150e-02	4.765718474793168890e-22
1.252525252525252264e-01	-7.272727272727275150e-02	6.775550459730838047e-20
1.393939393939393478e-01	-7.272727272727275150e-02	5.842999131957030842e-18
1.535353535353535248e-01	-7.272727272727275150e-02	3.056343727697829355e-16
1.676767676767676463e-01	-7.272727272727275150e-02	9.697144770748490517e-15
1.818181818181817677e-01	-7.272727272727275150e-02	1.866212914115390080e-13
1.959595959595959447e-01	-7.272727272727275150e-02	2.178485609933505978e-12
2.101010101010100661e-01	-7.272727272727275150e-02	1.542500865953998826e-11
2.242424242424241876e-01	-7.272727272727275150e-02	6.624838973322142328e-11
2.383838383838383645e-01	-7.272727272727275150e-02	1.725898209322836754e-10
2.525252525252524860e-01	-7.272727272727275150e-02	2.730102577679231083e-10
2.666666666666666075e-01	-7.272727272727275150e-02	2.774377325560875050e-10
2.808080808080807844e-01	-7.272727272727275150e-02	7.066876537870229328e-10
2.949494949494949059e-01	-7.272727272727275150e-02	1.177417425569343638e-08
3.090909090909090273e-01	-7.272727272727275150e-02	1.508651598805897612e-07
3.232323232323231488e-01	-7.272727272727275150e-02	1.182281291701122516e-06
3.373737373737373813e-01	-7.272727272727275150e-02	5.642091959625741248e-06
3.515151515151515027e-01	-7.272727272727275150e-02	1.639647443680321558e-05
3.656565656565656242e-01	-7.272727272727275150e-02	2.901966215744400282e-05
3.797979797979797456e-01	-7.272727272727275150e-02	3.128328331284358171e-05
3.939393939393938671e-01	-7.272727272727275150e-02	2.054503164796692532e-05
4.080808080808079885e-01	-7.272727272727275150e-02	8.227650627938965414e-06
4.222222222222222210e-01	-7.272727272727275150e-02	2.018825757991792354e-06
4.363636363636363424e-01	-7.272727272727275150e-02	3.112739035411685335e-07
4.505050505050504639e-01	-7.272727272727275150e-02	3.391741408361154025e-08
4.646464646464645853e-01	-7.272727272727275150e-02	3.608666844852805708e-09
4.787878787878787068e-01	-7.272727272727275150e-02	4.398184275189707797e-10
4.929292929292928283e-01	-7.272727272727275150e-02	4.452859633689846664e-11
5.070707070707070052e-01	-7.272727272727275150e-02	4.381746304183534882e-12
5.212121212121212377e-01	-7.272727272727275150e-02	3.690720777725532706e-11
5.353535353535352481e-01	-7.272727272727275150e-02	7.723673706854179449e-10
5.494949494949494806e-01	-7.272727272727275150e-02	1.019443988892077573e-08
5.636363636363634910e-01	-7.272727272727275150e-02	8.195757551907120531e-08
5.777777777777777235e-01	-7.272727272727275150e-02	3.998851451388518151e-07
5.919191919191919560e-01	-7.272727272727275150e-02	1.183676748455943784e-06
6.060606060606059664e-01	-7.272727272727275150e-02	2.131551380017747328e-06
6.202020202020201989e-01	-7.272727272727275150e-02	2.558730182134697047e-06
6.343434343434342093e-01	-7.272727272727275150e-02	6.985686132592114965e-06
6.484848484848484418e-01	-7.272727272727275150e-02	7.444873337603804197e-05
6.626262626262624522e-01	-7.272727272727275150e-02	6.061729627793532946e-04
6.767676767676766847e-01	-7.272727272727275150e-02	3.017152955608075685e-03
6.909090909090909172e-01	-7.272727272727275150e-02	9.111196142093627021e-03
7.050505050505049276e-01	-7.272727272727275150e-02	1.668905560339012037e-02
7.191919191919191601e-01	-7.272727272727275150e-02	1.854228346718005821e-02
7.333333333333331705e-01	-7.272727272727275150e-02	1.249595946296488090e-02
7.474747474747474030e-01	-7.272727272727275150e-02	5.108000377484651737e-03
7.616161616161616355e-01	-7.272727272727275150e-02	1.266505713584618062e-03
7.757575757575756459e-01	-7.272727272727275150e-02	1.904751423413826670e-04
7.898989898989898784e-01	-7.272727272727275150e-02	1.737578301051081903e-05
8.040404040404041108e-01	-7.272727272727275150e-02	9.614500187491661078e-07
8.181818181818181213e-01	-7.272727272727275150e-02	3.237324701651888031e-08
8.323232323232323537e-01	-7.272727272727275150e-02	2.915256800063206458e-09
8.464646464646463642e-01	-7.272727272727275150e-02	2.959467847519179106e-08
8.606060606060605966e-01	-7.272727272727275150e-02	2.351123135313870907e-07
8.747474747474748291e-01	-7.272727272727275150e-02	1.133263423695813426e-06
8.888888888888888395e-01	-7.272727272727275150e-02	3.313304864337906395e-06
9.030303030303030720e-01	-7.272727272727275150e-02	5.875797787575859001e-06
9.171717171717170825e-01	-7.272727272727275150e-02	6.320438435831064110e-06
9.313131313131313149e-01	-7.272727272727275150e-02	4.123846905780812349e-06
9.454545454545453254e-01	-7.272727272727275150e-02	1.632049502743499474e-06
9.595959595959595578e-01	-7.272727272727275150e-02	3.917827247799040639e-07
9.737373737373737903e-01	-7.272727272727275150e-02	5.705625549524477546e-08
9.878787878787878007e-01	-7.272727272727275150e-02	5.049460820651003950e-09
1.002020202020202033e+00	-7.272727272727275150e-02	2.767883789843722409e-10
1.016161616161616044e+00	-7.272727272727275150e-02	1.131916937970451922e-11
1.030303030303030276e+00	-7.272727272727275150e-02	7.449814862387865247e-13
1.044444444444444509e+00	-7.272727272727275150e-02	7.995694034638587270e-14
1.058585858585858519e+00	-7.272727272727275150e-02	6.447079629033423622e-15
1.072727272727272751e+00	-7.272727272727275150e-02	3.222437825486701989e-16
1.086868686868686762e+00	-7.272727272727275150e-02	9.788625973096311818e-18
1.101010101010100994e+00	-7.272727272727275150e-02	1.803880481484171312e-19
1.115151515151515005e+00	-7.272727272727275150e-02	2.016393047511274837e-21
1.129292929292929237e+00	-7.272727272727275150e-02	1.367156110981539525e-23
1.143434343434343470e+00	-7.272727272727275150e-02	5.622584479824865096e-26
1.157575757575757480e+00	-7.272727272727275150e-02	1.402583708052638037e-28
1.171717171717171713e+00	-7.272727272727275150e-02	2.122249820536156116e-31
1.185858585858585723e+00	-7.272727272727275150e-02	1.947776562968785646e-34
1.199999999999999956e+00	-7.272727272727275150e-02	1.084318033636012002e-37
-2.000000000000000111e-01	-5.858585858585860229e-02	3.108909320381022587e-108
-1.858585858585858619e-01	-5.858585858585860229e-02	7.969265729371471445e-104
-1.717171717171717404e-01	-5.858585858585860229e-02	1.239175378201075269e-99
-1.575757575757575912e-01	-5.858585858585860229e-02	1.168869242091191509e-95
-1.434343434343434420e-01	-5.858585858585860229e-02	6.689359961639200029e-92
-1.292929292929292928e-01	-5.858585858585860229e-02	2.378225585659911933e-88
-1.151515151515151714e-01	-5.858585858585860229e-02	4.371095173507176014e-84
-1.010101010101010222e-01	-5.858585858585860229e-02	1.644303078934131997e-78
-8.686868686868688683e-02	-5.858585858585860229e-02	4.221910378284163029e-73
-7.272727272727275150e-02	-5.858585858585860229e-02	6.577725542209186374e-68
-5.858585858585860229e-02	-5.858585858585860229e-02	6.216098706031935651e-63
-4.444444444444445308e-02	-5.858585858585860229e-02	3.563157108207181022e-58
-3.030303030303033163e-02	-5.858585858585860229e-02	1.238873480155721198e-53
-1.616161616161618242e-02	-5.858585858585860229e-02	2.612725930392167638e-49
-2.020202020202033211e-03	-5.858585858585860229e-02	3.342224891576433581e-45
1.212121212121208824e-02	-5.858585858585860229e-02	2.593297837167765581e-41
2.626262626262623745e-02	-5.858585858585860229e-02	1.220517584910373143e-37
4.040404040404038666e-02	-5.858585858585860229e-02	3.484260350413031616e-34
5.454545454545450811e-02	-5.858585858585860229e-02	6.033260415988822243e-31
6.868686868686868507e-02	-5.858585858585860229e-02	6.336777504138237238e-28
8.282828282828280653e-02	-5.858585858585860229e-02	2.489406958523073925e-22
9.696969696969692798e-02	-5.858585858585860229e-02	1.560005831316591665e-22
1.111111111111111049e-01	-5.858585858585860229e-02	3.656516586806763795e-20
1.252525252525252264e-01	-5.858585858585860229e-02	5.199349912342311615e-18
1.393939393939393478e-01	-5.858585858585860229e-02	4.483071696288217140e-16
1.535353535353535248e-01	-5.858585858585860229e-02	2.344998325930503907e-14
1.676767676767676463e-01	-5.858585858585860229e-02	7.440212759618819298e-13
1.818181818181817677e-01	-5.858585858585860229e-02	1.431873666487548917e-11
1.959595959595959447e-01	-5.858585858585860229e-02	1.671482621252720876e-10
2.101010101010100661e-01	-5.858585858585860229e-02	1.183529697837415340e-09
2.242424242424241876e-01	-5.858585858585860229e-02	5.083242180750534581e-09
2.383838383838383645e-01	-5.858585858585860229e-02	1.324330740062532563e-08
2.525252525252524860e-01	-5.858585858585860229e-02	2.093486527938344332e-08
2.666666666666666075e-01	-5.858585858585860229e-02	2.037041714343205977e-08
2.808080808080807844e-01	-5.858585858585860229e-02	2.210397878052663359e-08
2.949494949494949059e-01	-5.858585858585860229e-02	2.237276534958062245e-07
3.090909090909090273e-01	-5.858585858585860229e-02	2.824916435980142750e-06
3.232323232323231488e-01	-5.858585858585860229e-02	2.213405398200258908e-05
3.373737373737373813e-01	-5.858585858585860229e-02	1.056693073879791189e-04
3.515151515151515027e-01	-5.858585858585860229e-02	3.072504877597991989e-04
3.656565656565656242e-01	-5.858585858585860229e-02	5.441402020592453438e-04
3.797979797979797456e-01	-5.858585858585860229e-02	5.870441412923573703e-04
3.939393939393938671e-01	-5.858585858585860229e-02	3.860069157900646486e-04
4.080808080808079885e-01	-5.858585858585860229e-02	1.550627709501872353e-04
4.222222222222222210e-01	-5.858585858585860229e-02	3.851945122154943154e-05
4.363636363636363424e-01	-5.858585858585860229e-02	6.287071743029690204e-06
4.505050505050504639e-01	-5.858585858585860229e-02	8.467917036206349747e-07
4.646464646464645853e-01	-5.858585858585860229e-02	1.302008396868055089e-07
4.787878787878787068e-01	-5.858585858585860229e-02	1.965452160839423151e-08
4.929292929292928283e-01	-5.858585858585860229e-02	2.113534887441292042e-09
5.070707070707070052e-01	-5.858585858585860229e-02	2.254124394274734401e-10
5.212121212121212377e-01	-5.858585858585860229e-02	1.090484630452562393e-09
5.353535353535352481e-01	-5.858585858585860229e-02	1.973942601977833090e-08
5.494949494949494806e-01	-5.858585858585860229e-02	2.559195462342996618e-07
5.636363636363634910e-01	-5.858585858585860229e-02	2.052535129649290664e-06
5.777777777777777235e-01	-5.858585858585860229e-02	1.001101635991260526e-05
5.919191919191919560e-01	-5.858585858585860229e-02	2.962920673806535081e-05
6.060606060606059664e-01	-5.858585858585860229e-02	5.322418630376622793e-05
6.202020202020201989e-01	-5.858585858585860229e-02	5.903441594328334019e-05
6.343434343434342093e-01	-5.858585858585860229e-02	6.274784186087120370e-05
6.484848484848484418e-01	-5.858585858585860229e-02	3.460528090165948317e-04
6.626262626262624522e-01	-5.858585858585860229e-02	2.717294340334444527e-03
6.767676767676766847e-01	-5.858585858585860229e-02	1.350933534637043312e-02
6.909090909090909172e-01	-5.858585858585860229e-02	4.079360615325734046e-02
7.050505050505049276e-01	-5.858585858585860229e-02	7.472172230704404727e-02
7.191919191919191601e-01	-5.858585858585860229e-02	8.301912222861609902e-02
7.333333333333331705e-01	-5.858585858585860229e-02	5.594800216304966767e-02
7.474747474747474030e-01	-5.858585858585860229e-02	2.286999321267537896e-02
7.616161616161616355e-01	-5.858585858585860229e-02	5.670514653005905188e-03
7.757575757575756459e-01	-5.858585858585860229e-02	8.528132220060729305e-04
7.898989898989898784e-01	-5.858585858585860229e-02	7.779656470011130955e-05
8.040404040404041108e-01	-5.858585858585860229e-02	4.304754460508042139e-06
8.181818181818181213e-01	-5.858585858585860229e-02	1.467326360171575234e-07
8.323232323232323537e-01	-5.858585858585860229e-02	5.166024197967384805e-08
8.464646464646463642e-01	-5.858585858585860229e-02	6.383056503001086959e-07
8.606060606060605966e-01	-5.858585858585860229e-02	5.072061971226012438e-06
8.747474747474748291e-01	-5.858585858585860229e-02	2.444781267689228799e-05
8.888888888888888395e-01	-5.858585858585860229e-02	7.147767514969979874e-05
9.030303030303030720e-01	-5.858585858585860229e-02	1.267581101688385243e-04
9.171717171717170825e-01	-5.858585858585860229e-02	1.363502816177589595e-04
9.313131313131313149e-01	-5.858585858585860229e-02	8.896342331784694399e-05
9.454545454545453254e-01	-5.858585858585860229e-02	3.520826123749806340e-05
9.595959595959595578e-01	-5.858585858585860229e-02	8.452468836861150441e-06
9.737373737373737903e-01	-5.858585858585860229e-02	1.231828288422829235e-06
9.878787878787878007e-01	-5.858585858585860229e-02	1.098965156432380069e-07
1.002020202020202033e+00	-5.858585858585860229e-02	6.559845709474967749e-09
1.016161616161616044e+00	-5.858585858585860229e-02	4.620345972357642498e-10
1.030303030303030276e+00	-5.858585858585860229e-02	6.496713669004524433e-11
1.044444444444444509e+00	-5.858585858585860229e-02	8.381686035355255308e-12
1.058585858585858519e+00	-5.858585858585860229e-02	6.887911406287589547e-13
1.072727272727272751e+00	-5.858585858585860229e-02	3.448616416139843218e-14
1.086868686868686762e+00	-5.858585858585860229e-02	1.047723738573023504e-15
1.101010101010100994e+00	-5.858585858585860229e-02	1.930805342238744231e-17
1.115151515151515005e+00	-5.858585858585860229e-02	2.158273223663069998e-19
1.129292929292929237e+00	-5.858585858585860229e-02	1.463353946992077352e-21
1.143434343434343470e+00	-5.858585858585860229e-02	6.018209038488026780e-24
1.157575757575757480e+00	-5.858585858585860229e-02	1.501274367026861659e-26
1.171717171717171713e+00	-5.858585858585860229e-02	2.271578685875071628e-29
1.185858585858585723e+00	-5.858585858585860229e-02	2.084828884287279685e-32
1.199999999999999956e+00	-5.858585858585860229e-02	1.160614415107423756e-35
-2.000000000000000111e-01	-4.444444444444445308e-02	3.119474004634485847e-103
-1.858585858585858619e-01	-4.444444444444445308e-02	7.995152425356633345e-99
-1.717171717171717404e-01	-4.444444444444445308e-02	1.243025048196013895e-94
-1.575757575757575912e-01	-4.444444444444445308e-02	1.172330986886245400e-90
-1.434343434343434420e-01	-4.444444444444445308e-02	6.707540127732693712e-87
-1.292929292929292928e-01	-4.444444444444445308e-02	2.328550378609104572e-83
-1.151515151515151714e-01	-4.444444444444445308e-02	4.924304963650371740e-80
-1.010101010101010222e-01	-4.444444444444445308e-02	1.392871777281981418e-76
-8.686868686868688683e-02	-4.444444444444445308e-02	1.969708670772335475e-71
-7.272727272727275150e-02	-4.444444444444445308e-02	3.061208305091139695e-66
-5.858585858585860229e-02	-4.444444444444445308e-02	2.892888835244318529e-61
-4.444444444444445308e-02	-4.444444444444445308e-02	1.658245414211496324e-56
-3.030303030303033163e-02	-4.444444444444445308e-02	5.765550619048932655e-52
-1.616161616161618242e-02	-4.444444444444445308e-02	1.215927521790218131e-47
-2.020202020202033211e-03	-4.444444444444445308e-02	1.555426530738364754e-43
1.212121212121208824e-02	-4.444444444444445308e-02	1.206885948400237696e-39
2.626262626262623745e-02	-4.444444444444445308e-02	5.680124750392989652e-36
4.040404040404038666e-02	-4.444444444444445308e-02	1.621527923716669281e-32
5.454545454545450811e-02	-4.444444444444445308e-02	2.807798284769567984e-29
6.868686868686868507e-02	-4.444444444444445308e-02	2.949051057026148031e-26
8.282828282828280653e-02	-4.444444444444445308e-02	1.878769898848110854e-23
9.696969696969692798e-02	-4.444444444444445308e-02	2.309863591413465079e-20
1.111111111111111049e-01	-4.444444444444445308e-02	1.701695842942010587e-18
1.252525252525252264e-01	-4.444444444444445308e-02	2.419350424743862268e-16
1.393939393939393478e-01	-4.444444444444445308e-02	2.086371283569559570e-14
1.535353535353535248e-01	-4.444444444444445308e-02	1.091338823565434357e-12
1.676767676767676463e-01	-4.444444444444445308e-02	3.462621222071478539e-11
1.818181818181817677e-01	-4.444444444444445308e-02	6.663907394637514229e-10
1.959595959595959447e-01	-4.444444444444445308e-02	7.779190730774334154e-09
2.101010101010100661e-01	-4.444444444444445308e-02	5.508414879507053947e-08
2.242424242424241876e-01	-4.444444444444445308e-02	2.366002088998176330e-07
2.383838383838383645e-01	-4.444444444444445308e-02	6.164784781529534078e-07
2.525252525252524860e-01	-4.444444444444445308e-02	9.745425620306003022e-07
2.666666666666666075e-01	-4.444444444444445308e-02	9.383860399636422313e-07
2.808080808080807844e-01	-4.444444444444445308e-02	6.660879403039831272e-07
2.949494949494949059e-01	-4.444444444444445308e-02	2.709538515141647323e-06
3.090909090909090273e-01	-4.444444444444445308e-02	3.220639658863391817e-05
3.232323232323231488e-01	-4.444444444444445308e-02	2.516591952815239674e-04
3.373737373737373813e-01	-4.444444444444445308e-02	1.201130938385000036e-03
3.515151515151515027e-01	-4.444444444444445308e-02	3.493709696231418228e-03
3.656565656565656242e-01	-4.444444444444445308e-02	6.191589210864939172e-03
3.797979797979797456e-01	-4.444444444444445308e-02	6.687166309286633227e-03
3.939393939393938671e-01	-4.444444444444445308e-02	4.407140466051916172e-03
4.080808080808079885e-01	-4.444444444444445308e-02	1.783058124878087814e-03
4.222222222222222210e-01	-4.444444444444445308e-02	4.563950182463116984e-04
4.363636363636363424e-01	-4.444444444444445308e-02	8.445231330419021934e-05
4.505050505050504639e-01	-4.444444444444445308e-02	1.575329196274006272e-05
4.646464646464645853e-01	-4.444444444444445308e-02	3.299739031017101765e-06
4.787878787878787068e-01	-4.444444444444445308e-02	5.554473222716272012e-07
4.929292929292928283e-01	-4.444444444444445308e-02	6.187775368436255667e-08
5.070707070707070052e-01	-4.444444444444445308e-02	9.317366665974669382e-09
5.212121212121212377e-01	-4.444444444444445308e-02	2.917310505754662728e-08
5.353535353535352481e-01	-4.444444444444445308e-02	3.293599724420063924e-07
5.494949494949494806e-01	-4.444444444444445308e-02	3.938194874948441936e-06
5.636363636363634910e-01	-4.444444444444445308e-02	3.123977738053325382e-05
5.777777777777777235e-01	-4.444444444444445308e-02	1.521197774268500129e-04
5.919191919191919560e-01	-4.444444444444445308e-02	4.501042087491272494e-04
6.060606060606059664e-01	-4.444444444444445308e-02	8.082064289921019398e-04
6.202020202020201989e-01	-4.444444444444445308e-02	8.834664909996762074e-04
6.343434343434342093e-01	-4.444444444444445308e-02	6.496404871686216808e-04
6.484848484848484418e-01	-4.444444444444445308e-02	1.135792838837244292e-03
6.626262626262624522e-01	-4.444444444444445308e-02	7.433728583782312979e-03
6.767676767676766847e-01	-4.444444444444445308e-02	3.670283542998071385e-02
6.909090909090909172e-01	-4.444444444444445308e-02	1.107912572974022875e-01
7.050505050505049276e-01	-4.444444444444445308e-02	2.029286724264750819e-01
7.191919191919191601e-01	-4.444444444444445308e-02	2.254616012743059228e-01
7.333333333333331705e-01	-4.444444444444445308e-02	1.519427579399904582e-01
7.474747474747474030e-01	-4.444444444444445308e-02	6.211029783795895404e-02
7.616161616161616355e-01	-4.444444444444445308e-02	1.540008900640105031e-02
7.757575757575756459e-01	-4.444444444444445308e-02	2.316109874136678629e-03
7.898989898989898784e-01	-4.444444444444445308e-02	2.112865970346416782e-04
8.040404040404041108e-01	-4.444444444444445308e-02	1.169211465729939942e-05
8.181818181818181213e-01	-4.444444444444445308e-02	4.219184504713231697e-07
8.323232323232323537e-01	-4.444444444444445308e-02	6.455055194398073645e-07
8.464646464646463642e-01	-4.444444444444445308e-02	8.352207594003123505e-06
8.606060606060605966e-01	-4.444444444444445308e-02	6.637062327851640743e-05
8.747474747474748291e-01	-4.444444444444445308e-02	3.199120927529250195e-04
8.888888888888888395e-01	-4.444444444444445308e-02	9.353204158522483713e-04
9.030303030303030720e-01	-4.444444444444445308e-02	1.658689748855816850e-03
9.171717171717170825e-01	-4.444444444444445308e-02	1.784205957894933808e-03
9.313131313131313149e-01	-4.444444444444445308e-02	1.164128614721280123e-03
9.454545454545453254e-01	-4.444444444444445308e-02	4.607288511749753216e-04
9.595959595959595578e-01	-4.444444444444445308e-02	1.106416186407625731e-04
9.737373737373737903e-01	-4.444444444444445308e-02	1.618126264000518594e-05
9.878787878787878007e-01	-4.444444444444445308e-02	1.500692351137672055e-06
1.002020202020202033e+00	-4.444444444444445308e-02	1.240601450464186070e-07
1.016161616161616044e+00	-4.444444444444445308e-02	2.018942680041440431e-08
1.030303030303030276e+00	-4.444444444444445308e-02	4.024627334318571306e-09
1.044444444444444509e+00	-4.444444444444445308e-02	5.418627273374987445e-10
1.058585858585858519e+00	-4.444444444444445308e-02	4.470241357698872273e-11
1.072727272727272751e+00	-4.444444444444445308e-02	2.238910818386925940e-12
1.086868686868686762e+00	-4.444444444444445308e-02	6.802236544627348912e-14
1.101010101010100994e+00	-4.444444444444445308e-02	1.253558434977425450e-15
1.115151515151515005e+00	-4.444444444444445308e-02	1.401240286960961041e-17
1.129292929292929237e+00	-4.444444444444445308e-02	9.500699561145746491e-20
1.143434343434343470e+00	-4.444444444444445308e-02	3.907270432206356682e-22
1.157575757575757480e+00	-4.444444444444445308e-02	9.746894649259403052e-25
1.171717171717171713e+00	-4.444444444444445308e-02	1.474802916231242410e-27
1.185858585858585723e+00	-4.444444444444445308e-02	1.353557214825308969e-30
1.199999999999999956e+00	-4.444444444444445308e-02	7.535189230698153946e-34
-2.000000000000000111e-01	-3.030303030303033163e-02	1.899595885327690153e-98
-1.858585858585858619e-01	-3.030303030303033163e-02	4.867628226510807432e-94
-1.717171717171717404e-01	-3.030303030303033163e-02	7.566384074638897779e-90
-1.575757575757575912e-01	-3.030303030303033163e-02	7.134762777192195385e-86
-1.434343434343434420e-01	-3.030303030303033163e-02	4.081391471769799012e-82
-1.292929292929292928e-01	-3.030303030303033163e-02	1.416508215871880929e-78
-1.151515151515151714e-01	-3.030303030303033163e-02	2.983457034182828361e-75
-1.010101010101010222e-01	-3.030303030303033163e-02	3.817731824254094363e-72
-8.686868686868688683e-02	-3.030303030303033163e-02	3.521731054678805718e-69
-7.272727272727275150e-02	-3.030303030303033163e-02	8.782026338043530570e-65
-5.858585858585860229e-02	-3.030303030303033163e-02	8.166619178474948000e-60
-4.444444444444445308e-02	-3.030303030303033163e-02	4.680989016609100052e-55
-3.030303030303033163e-02	-3.030303030303033163e-02	1.627532004089805454e-50
-1.616161616161618242e-02	-3.030303030303033163e-02	3.432388484717558445e-46
-2.020202020202033211e-03	-3.030303030303033163e-02	4.390745350560488125e-42
1.212121212121208824e-02	-3.030303030303033163e-02	3.406865423646605319e-38
2.626262626262623745e-02	-3.030303030303033163e-02	1.603417509315113646e-34
4.040404040404038666e-02	-3.030303030303033163e-02	4.577340074354601966e-31
5.454545454545450811e-02	-3.030303030303033163e-02	7.926010660440133482e-28
6.868686868686868507e-02	-3.030303030303033163e-02	8.324746917526325005e-25
8.282828282828280653e-02	-3.030303030303033163e-02	5.303497166288197340e-22
9.696969696969692798e-02	-3.030303030303033163e-02	2.049414552891853160e-19
1.111111111111111049e-01	-3.030303030303033163e-02	4.803656546601209403e-17
1.252525252525252264e-01	-3.030303030303033163e-02	6.829513900819225842e-15
1.393939393939393478e-01	-3.030303030303033163e-02	5.889579011504569183e-13
1.535353535353535248e-01	-3.030303030303033163e-02	3.080744435439412673e-11
1.676767676767676463e-01	-3.030303030303033163e-02	9.774777691526165473e-10
1.818181818181817677e-01	-3.030303030303033163e-02	1.881227607530215407e-08
1.959595959595959447e-01	-3.030303030303033163e-02	2.196168567197432786e-07
2.101010101010100661e-01	-3.030303030303033163e-02	1.555220006198510318e-06
2.242424242424241876e-01	-3.030303030303033163e-02	6.680999524720276621e-06
2.383838383838383645e-01	-3.030303030303033163e-02	1.741222660963171991e-05
2.525252525252524860e-01	-3.030303030303033163e-02	2.753721825680840286e-05
2.666666666666666075e-01	-3.030303030303033163e-02	2.646992613395048814e-05
2.808080808080807844e-01	-3.030303030303033163e-02	1.638368939543171756e-05
2.949494949494949059e-01	-3.030303030303033163e-02	2.369543736557058180e-05
3.090909090909090273e-01	-3.030303030303033163e-02	2.265980637833952876e-04
3.232323232323231488e-01	-3.030303030303033163e-02	1.745004251762576801e-03
3.373737373737373813e-01	-3.030303030303033163e-02	8.300628073083652844e-03
3.515151515151515027e-01	-3.030303030303033163e-02	2.412859727828038994e-02
3.656565656565656242e-01	-3.030303030303033163e-02	4.278869431123950851e-02
3.797979797979797456e-01	-3.030303030303033163e-02	4.630365992355466725e-02
3.939393939393938671e-01	-3.030303030303033163e-02	3.067383094148267569e-02
4.080808080808079885e-01	-3.030303030303033163e-02	1.263009025222813775e-02
4.222222222222222210e-01	-3.030303030303033163e-02	3.469661683797538743e-03
4.363636363636363424e-01	-3.030303030303033163e-02	8.117967090437437942e-04
4.505050505050504639e-01	-3.030303030303033163e-02	2.169924142895961444e-04
4.646464646464645853e-01	-3.030303030303033163e-02	5.489741563373599882e-05
4.787878787878787068e-01	-3.030303030303033163e-02	9.698074319554163752e-06
4.929292929292928283e-01	-3.030303030303033163e-02	1.131828234769536888e-06
5.070707070707070052e-01	-3.030303030303033163e-02	3.200442224290181263e-07
5.212121212121212377e-01	-3.030303030303033163e-02	8.637769956693122806e-07
5.353535353535352481e-01	-3.030303030303033163e-02	4.363651475950863608e-06
5.494949494949494806e-01	-3.030303030303033163e-02	3.851508870554663094e-05
5.636363636363634910e-01	-3.030303030303033163e-02	2.907765038277299388e-04
5.777777777777777235e-01	-3.030303030303033163e-02	1.405525678954663241e-03
5.919191919191919560e-01	-3.030303030303033163e-02	4.154076918234306769e-03
6.060606060606059664e-01	-3.030303030303033163e-02	7.458684886818253527e-03
6.202020202020201989e-01	-3.030303030303033163e-02	8.138214362089189746e-03
6.343434343434342093e-01	-3.030303030303033163e-02	5.519188548550793723e-03
6.484848484848484418e-01	-3.030303030303033163e-02	3.737683150551365970e-03
6.626262626262624522e-01	-3.030303030303033163e-02	1.283603556773962005e-02
6.767676767676766847e-01	-3.030303030303033163e-02	6.068901155647006551e-02
6.909090909090909172e-01	-3.030303030303033163e-02	1.826238899349638123e-01
7.050505050505049276e-01	-3.030303030303033163e-02	3.343514875076710191e-01
7.191919191919191601e-01	-3.030303030303033163e-02	3.714582213304603586e-01
7.333333333333331705e-01	-3.030303030303033163e-02	2.503421582898051057e-01
7.474747474747474030e-01	-3.030303030303033163e-02	1.023412486143882860e-01
7.616161616161616355e-01	-3.030303030303033163e-02	2.537807631323779969e-02
7.757575757575756459e-01	-3.030303030303033163e-02	3.817356338442670204e-03
7.898989898989898784e-01	-3.030303030303033163e-02	3.483139786569277381e-04
8.040404040404041108e-01	-3.030303030303033163e-02	1.928602409029835424e-05
8.181818181818181213e-01	-3.030303030303033163e-02	8.816851963799978726e-07
8.323232323232323537e-01	-3.030303030303033163e-02	5.073893157807233712e-06
8.464646464646463642e-01	-3.030303030303033163e-02	6.629923094081520104e-05
8.606060606060605966e-01	-3.030303030303033163e-02	5.268442282262167332e-04
8.747474747474748291e-01	-3.030303030303033163e-02	2.539410613983084618e-03
8.888888888888888395e-01	-3.030303030303033163e-02	7.424360414890152256e-03
9.030303030303030720e-01	-3.030303030303033163e-02	1.316620155773703428e-02
9.171717171717170825e-01	-3.030303030303033163e-02	1.416242802173254232e-02
9.313131313131313149e-01	-3.030303030303033163e-02	9.240511916156679897e-03
9.454545454545453254e-01	-3.030303030303033163e-02	3.657602574450728988e-03
9.595959595959595578e-01	-3.030303030303033163e-02	8.796987934156205767e-04
9.737373737373737903e-01	-3.030303030303033163e-02	1.308915107995387657e-04
9.878787878787878007e-01	-3.030303030303033163e-02	1.437894969867365394e-05
1.002020202020202033e+00	-3.030303030303033163e-02	2.489904252291117012e-06
1.016161616161616044e+00	-3.030303030303033163e-02	7.172251984542597681e-07
1.030303030303030276e+00	-3.030303030303033163e-02	1.569575243928610431e-07
1.044444444444444509e+00	-3.030303030303033163e-02	2.132047937806751678e-08
1.058585858585858519e+00	-3.030303030303033163e-02	1.760270131431632218e-09
1.072727272727272751e+00	-3.030303030303033163e-02	8.816882984092678426e-11
1.086868686868686762e+00	-3.030303030303033163e-02	2.678752823584511901e-12
1.101010101010100994e+00	-3.030303030303033163e-02	4.936574854107196790e-14
1.115151515151515005e+00	-3.030303030303033163e-02	5.518153527543320196e-16
1.129292929292929237e+00	-3.030303030303033163e-02	3.741422480614013438e-18
1.143434343434343470e+00	-3.030303030303033163e-02	1.538702426057600180e-20
1.157575757575757480e+00	-3.030303030303033163e-02	3.838375339221452671e-23
1.171717171717171713e+00	-3.030303030303033163e-02	5.807846865953335648e-26
1.185858585858585723e+00	-3.030303030303033163e-02	5.330375303658578195e-29
1.199999999999999956e+00	-3.030303030303033163e-02	2.967394818516263075e-32
-2.000000000000000111e-01	-1.616161616161618242e-02	7.021657572700458729e-94
-1.858585858585858619e-01	-1.616161616161618242e-02	1.798756232723156843e-89
-1.717171717171717404e-01	-1.616161616161618242e-02	2.795317491520656286e-85
-1.575757575757575912e-01	-1.616161616161618242e-02	2.635225715320162545e-81
-1.434343434343434420e-01	-1.616161616161618242e-02	1.507103898577851748e-77
-1.292929292929292928e-01	-1.616161616161618242e-02	5.229239170765501422e-74
-1.151515151515151714e-01	-1.616161616161618242e-02	1.100985151909006463e-70
-1.010101010101010222e-01	-1.616161616161618242e-02	1.407203887318406360e-67
-8.686868686868688683e-02	-1.616161616161618242e-02	1.093041911286104847e-64
-7.272727272727275150e-02	-1.616161616161618242e-02	5.318407893900293766e-62
-5.858585858585860229e-02	-1.616161616161618242e-02	1.548063015640685749e-58
-4.444444444444445308e-02	-1.616161616161618242e-02	8.017651405531271192e-54
-3.030303030303033163e-02	-1.616161616161618242e-02	2.786722234917752786e-49
-1.616161616161618242e-02	-1.616161616161618242e-02	5.877059674679343577e-45
-2.020202020202033211e-03	-1.616161616161618242e-02	7.517992922341940146e-41
1.212121212121208824e-02	-1.616161616161618242e-02	5.833358142387770902e-37
2.626262626262623745e-02	-1.616161616161618242e-02	2.745429425738028025e-33
4.040404040404038666e-02	-1.616161616161618242e-02	7.837487153991978921e-30
5.454545454545450811e-02	-1.616161616161618242e-02	1.357120199166394252e-26
6.868686868686868507e-02	-1.616161616161618242e-02	1.425393262604553299e-23
8.282828282828280653e-02	-1.616161616161618242e-02	9.080839578623171321e-21
9.696969696969692798e-02	-1.616161616161618242e-02	3.863531911060853368e-18
1.111111111111111049e-01	-1.616161616161618242e-02	8.225048633571558143e-16
1.252525252525252264e-01	-1.616161616161618242e-02	1.169394669002945003e-13
1.393939393939393478e-01	-1.616161616161618242e-02	1.008455860719673992e-11
1.535353535353535248e-01	-1.616161616161618242e-02	5.275163731730296902e-10
1.676767676767676463e-01	-1.616161616161618242e-02	1.673787864298929616e-08
1.818181818181817677e-01	-1.616161616161618242e-02	3.221504241715024259e-07
1.959595959595959447e-01	-1.616161616161618242e-02	3.761195855509624131e-06
2.101010101010100661e-01	-1.616161616161618242e-02	2.663970641044046162e-05
2.242424242424241876e-01	-1.616161616161618242e-02	1.144770830606102783e-04
2.383838383838383645e-01	-1.616161616161618242e-02	2.985271285357194858e-04
2.525252525252524860e-01	-1.616161616161618242e-02	4.726143072669127584e-04
2.666666666666666075e-01	-1.616161616161618242e-02	4.549531646380461630e-04
2.808080808080807844e-01	-1.616161616161618242e-02	2.729731608254298272e-04
2.949494949494949059e-01	-1.616161616161618242e-02	1.906577778275823465e-04
3.090909090909090273e-01	-1.616161616161618242e-02	1.045511684368027145e-03
3.232323232323231488e-01	-1.616161616161618242e-02	7.526950407377460024e-03
3.373737373737373813e-01	-1.616161616161618242e-02	3.514977236828054075e-02
3.515151515151515027e-01	-1.616161616161618242e-02	1.015982523989100716e-01
3.656565656565656242e-01	-1.616161616161618242e-02	1.801224322006854672e-01
3.797979797979797456e-01	-1.616161616161618242e-02	1.957081002373454448e-01
3.939393939393938671e-01	-1.616161616161618242e-02	1.313289788082472320e-01
4.080808080808079885e-01	-1.616161616161618242e-02	5.648469920142268341e-02
4.222222222222222210e-01	-1.616161616161618242e-02	1.804065676921908293e-02
4.363636363636363424e-01	-1.616161616161618242e-02	5.884342513964452466e-03
4.505050505050504639e-01	-1.616161616161618242e-02	2.075061984039673103e-03
4.646464646464645853e-01	-1.616161616161618242e-02	5.746822029460045902e-04
4.787878787878787068e-01	-1.616161616161618242e-02	1.037578513225033671e-04
4.929292929292928283e-01	-1.616161616161618242e-02	1.363206919754637719e-05
5.070707070707070052e-01	-1.616161616161618242e-02	8.537361584333455033e-06
5.212121212121212377e-01	-1.616161616161618242e-02	2.235468296209226503e-05
5.353535353535352481e-01	-1.616161616161618242e-02	6.127296013448886060e-05
5.494949494949494806e-01	-1.616161616161618242e-02	2.740802456394525227e-04
5.636363636363634910e-01	-1.616161616161618242e-02	1.699405334520035556e-03
5.777777777777777235e-01	-1.616161616161618242e-02	7.950785303957085340e-03
5.919191919191919560e-01	-1.616161616161618242e-02	2.338028548605845802e-02
6.060606060606059664e-01	-1.616161616161618242e-02	4.197167933321780536e-02
6.202020202020201989e-01	-1.616161616161618242e-02	4.587793359830132783e-02
6.343434343434342093e-01	-1.616161616161618242e-02	3.092591327313184632e-02
6.484848484848484418e-01	-1.616161616161618242e-02	1.500419537606949121e-02
6.626262626262624522e-01	-1.616161616161618242e-02	1.729395361175318363e-02
6.767676767676766847e-01	-1.616161616161618242e-02	6.308947476795595533e-02
6.909090909090909172e-01	-1.616161616161618242e-02	1.839807869874018897e-01
7.050505050505049276e-01	-1.616161616161618242e-02	3.350818787013367106e-01
7.191919191919191601e-01	-1.616161616161618242e-02	3.720734289117118565e-01
7.333333333333331705e-01	-1.616161616161618242e-02	2.509151152239179061e-01
7.474747474747474030e-01	-1.616161616161618242e-02	1.026950745415522587e-01
7.616161616161616355e-01	-1.616161616161618242e-02	2.550879290874368335e-02
7.757575757575756459e-01	-1.616161616161618242e-02	3.846107214117258730e-03
7.898989898989898784e-01	-1.616161616161618242e-02	3.520990576516474309e-04
8.040404040404041108e-01	-1.616161616161618242e-02	1.961090325532798576e-05
8.181818181818181213e-01	-1.616161616161618242e-02	1.791705418493539943e-06
8.323232323232323537e-01	-1.616161616161618242e-02	2.439936018495840857e-05
8.464646464646463642e-01	-1.616161616161618242e-02	3.194095007569627961e-04
8.606060606060605966e-01	-1.616161616161618242e-02	2.537977493705516428e-03
8.747474747474748291e-01	-1.616161616161618242e-02	1.223248197575913139e-02
8.888888888888888395e-01	-1.616161616161618242e-02	3.576186966370195619e-02
9.030303030303030720e-01	-1.616161616161618242e-02	6.341664909408543938e-02
9.171717171717170825e-01	-1.616161616161618242e-02	6.821277653536080010e-02
9.313131313131313149e-01	-1.616161616161618242e-02	4.450757595380460535e-02
9.454545454545453254e-01	-1.616161616161618242e-02	1.762830898696945633e-02
9.595959595959595578e-01	-1.616161616161618242e-02	4.271926544676622924e-03
9.737373737373737903e-01	-1.616161616161618242e-02	6.889442397278712710e-04
9.878787878787878007e-01	-1.616161616161618242e-02	1.281767640599389352e-04
1.002020202020202033e+00	-1.616161616161618242e-02	4.794236095280728516e-05
1.016161616161616044e+00	-1.616161616161618242e-02	1.675738751915927777e-05
1.030303030303030276e+00	-1.616161616161618242e-02	3.741812573586796986e-06
1.044444444444444509e+00	-1.616161616161618242e-02	5.091878312346757080e-07
1.058585858585858519e+00	-1.616161616161618242e-02	4.204642466678018787e-08
1.072727272727272751e+00	-1.616161616161618242e-02	2.106060618207327906e-09
1.086868686868686762e+00	-1.616161616161618242e-02	6.398659002996179959e-11
1.101010101010100994e+00	-1.616161616161618242e-02	1.179185424308323862e-12
1.115151515151515005e+00	-1.616161616161618242e-02	1.318105474205321858e-14
1.129292929292929237e+00	-1.616161616161618242e-02	8.937028456105459112e-17
1.143434343434343470e+00	-1.616161616161618242e-02	3.675454346329649989e-19
1.157575757575757480e+00	-1.616161616161618242e-02	9.168617167356461938e-22
1.171717171717171713e+00	-1.616161616161618242e-02	1.387303751435224761e-24
1.185858585858585723e+00	-1.616161616161618242e-02	1.273251500880253916e-27
1.199999999999999956e+00	-1.616161616161618242e-02	7.088131199819330303e-31
-2.000000000000000111e-01	-2.020202020202033211e-03	1.575958549949852024e-89
-1.858585858585858619e-01	-2.020202020202033211e-03	4.035579739380987144e-85
-1.717171717171717404e-01	-2.020202020202033211e-03	6.269171621946954676e-81
-1.575757575757575912e-01	-2.020202020202033211e-03	5.908204675790923963e-77
-1.434343434343434420e-01	-2.020202020202033211e-03	3.377903645179938280e-73
-1.292929292929292928e-01	-2.020202020202033211e-03	1.171671833405584592e-69
-1.151515151515151714e-01	-2.020202020202033211e-03	2.465966316491626845e-66
-1.010101010101010222e-01	-2.020202020202033211e-03	3.150110251272548680e-63
-8.686868686868688683e-02	-2.020202020202033211e-03	2.444225966459170530e-60
-7.272727272727275150e-02	-2.020202020202033211e-03	1.153959156397227528e-57
-5.858585858585860229e-02	-2.020202020202033211e-03	3.342837107450619721e-55
-4.444444444444445308e-02	-2.020202020202033211e-03	1.424585634564962499e-52
-3.030303030303033163e-02	-2.020202020202033211e-03	2.900869734183071675e-48
-1.616161616161618242e-02	-2.020202020202033211e-03	6.103826798891589510e-44
-2.020202020202033211e-03	-2.020202020202033211e-03	7.808012584495953180e-40
1.212121212121208824e-02	-2.020202020202033211e-03	6.058389877136632561e-36
2.626262626262623745e-02	-2.020202020202033211e-03	2.851339045518651026e-32
4.040404040404038666e-02	-2.020202020202033211e-03	8.139831580218563959e-29
5.454545454545450811e-02	-2.020202020202033211e-03	1.409473424106365649e-25
6.868686868686868507e-02	-2.020202020202033211e-03	1.480380237340368848e-22
8.282828282828280653e-02	-2.020202020202033211e-03	9.431148443965802185e-20
9.696969696969692798e-02	-2.020202020202033211e-03	3.644494212285728406e-17
1.111111111111111049e-01	-2.020202020202033211e-03	8.553874070762642672e-15
1.252525252525252264e-01	-2.020202020202033211e-03	1.214572166296535031e-12
1.393939393939393478e-01	-2.020202020202033211e-03	1.047409472499974804e-10
1.535353535353535248e-01	-2.020202020202033211e-03	5.479138138997986648e-09
1.676767676767676463e-01	-2.020202020202033211e-03	1.738628782438440374e-07
1.818181818181817677e-01	-2.020202020202033211e-03	3.346720547574075487e-06
1.959595959595959447e-01	-2.020202020202033211e-03	3.908270254201370278e-05
2.101010101010100661e-01	-2.020202020202033211e-03	2.769267121067059433e-04
2.242424242424241876e-01	-2.020202020202033211e-03	1.190896096181221506e-03
2.383838383838383645e-01	-2.020202020202033211e-03	3.109711840835634004e-03
2.525252525252524860e-01	-2.020202020202033211e-03	4.935239646828499735e-03
2.666666666666666075e-01	-2.020202020202033211e-03	4.772658931453277291e-03
2.808080808080807844e-01	-2.020202020202033211e-03	2.872433948033799658e-03
2.949494949494949059e-01	-2.020202020202033211e-03	1.529467794754271791e-03
3.090909090909090273e-01	-2.020202020202033211e-03	3.922648190215954032e-03
3.232323232323231488e-01	-2.020202020202033211e-03	2.206869664593657035e-02
3.373737373737373813e-01	-2.020202020202033211e-03	9.457751129473697393e-02
3.515151515151515027e-01	-2.020202020202033211e-03	2.652182239231338778e-01
3.656565656565656242e-01	-2.020202020202033211e-03	4.670194208706702765e-01
3.797979797979797456e-01	-2.020202020202033211e-03	5.117868092511320688e-01
3.939393939393938671e-01	-2.020202020202033211e-03	3.549891676142296615e-01
4.080808080808079885e-01	-2.020202020202033211e-03	1.690190941554236270e-01
4.222222222222222210e-01	-2.020202020202033211e-03	6.986911514476845664e-02
4.363636363636363424e-01	-2.020202020202033211e-03	3.152898454197237271e-02
4.505050505050504639e-01	-2.020202020202033211e-03	1.294364962262494791e-02
4.646464646464645853e-01	-2.020202020202033211e-03	3.713293778345982173e-03
4.787878787878787068e-01	-2.020202020202033211e-03	6.827264307588090837e-04
4.929292929292928283e-01	-2.020202020202033211e-03	1.234223529331788963e-04
5.070707070707070052e-01	-2.020202020202033211e-03	1.607455834945063810e-04
5.212121212121212377e-01	-2.020202020202033211e-03	4.000403073619977767e-04
5.353535353535352481e-01	-2.020202020202033211e-03	8.437389892994594286e-04
5.494949494949494806e-01	-2.020202020202033211e-03	1.884150612581283026e-03
5.636363636363634910e-01	-2.020202020202033211e-03	6.889576992792640318e-03
5.777777777777777235e-01	-2.020202020202033211e-03	2.825824287520319403e-02
5.919191919191919560e-01	-2.020202020202033211e-03	8.128855944919195775e-02
6.060606060606059664e-01	-2.020202020202033211e-03	1.456907638190911569e-01
6.202020202020201989e-01	-2.020202020202033211e-03	1.602225777943900864e-01
6.343434343434342093e-01	-2.020202020202033211e-03	1.103343724504908391e-01
6.484848484848484418e-01	-2.020202020202033211e-03	5.445884610829253986e-02
6.626262626262624522e-01	-2.020202020202033211e-03	3.482415356817476770e-02
6.767676767676766847e-01	-2.020202020202033211e-03	5.553027535529787839e-02
6.909090909090909172e-01	-2.020202020202033211e-03	1.231477650135367752e-01
7.050505050505049276e-01	-2.020202020202033211e-03	2.115620858131609106e-01
7.191919191919191601e-01	-2.020202020202033211e-03	2.338228953810906896e-01
7.333333333333331705e-01	-2.020202020202033211e-03	1.592367626743404763e-01
7.474747474747474030e-01	-2.020202020202033211e-03	6.627972505667223402e-02
7.616161616161616355e-01	-2.020202020202033211e-03	1.685832688293764994e-02
7.757575757575756459e-01	-2.020202020202033211e-03	2.625208359139108612e-03
7.898989898989898784e-01	-2.020202020202033211e-03	2.510000734854417738e-04
8.040404040404041108e-01	-2.020202020202033211e-03	1.489439235405646414e-05
8.181818181818181213e-01	-2.020202020202033211e-03	3.905629429527064829e-06
8.323232323232323537e-01	-2.020202020202033211e-03	7.171232431752007179e-05
8.464646464646463642e-01	-2.020202020202033211e-03	9.367187851436911770e-04
8.606060606060605966e-01	-2.020202020202033211e-03	7.437695665730822275e-03
8.747474747474748291e-01	-2.020202020202033211e-03	3.583530583692885046e-02
8.888888888888888395e-01	-2.020202020202033211e-03	1.047367890221259507e-01
9.030303030303030720e-01	-2.020202020202033211e-03	1.856862057020870205e-01
9.171717171717170825e-01	-2.020202020202033211e-03	1.996911004732858930e-01
9.313131313131313149e-01	-2.020202020202033211e-03	1.303066495887065801e-01
9.454545454545453254e-01	-2.020202020202033211e-03	5.177242620927547528e-02
9.595959595959595578e-01	-2.020202020202033211e-03	1.301050455480762084e-02
9.737373737373737903e-01	-2.020202020202033211e-03	2.864038895419466178e-03
9.878787878787878007e-01	-2.020202020202033211e-03	1.228475548251500111e-03
1.002020202020202033e+00	-2.020202020202033211e-03	6.609503546394323963e-04
1.016161616161616044e+00	-2.020202020202033211e-03	2.417004169414622788e-04
1.030303030303030276e+00	-2.020202020202033211e-03	5.419287855056794691e-05
1.044444444444444509e+00	-2.020202020202033211e-03	7.377273254466268174e-06
1.058585858585858519e+00	-2.020202020202033211e-03	6.092012699885838787e-07
1.072727272727272751e+00	-2.020202020202033211e-03	3.051432996910528433e-08
1.086868686868686762e+00	-2.020202020202033211e-03	9.270903740259451631e-10
1.101010101010100994e+00	-2.020202020202033211e-03	1.708501030793404612e-11
1.115151515151515005e+00	-2.020202020202033211e-03	1.909779977298213545e-13
1.129292929292929237e+00	-2.020202020202033211e-03	1.294870514462693212e-15
1.143434343434343470e+00	-2.020202020202033211e-03	5.325302255608563516e-18
1.157575757575757480e+00	-2.020202020202033211e-03	1.328425179533821202e-20
1.171717171717171713e+00	-2.020202020202033211e-03	2.010040694500963683e-23
1.185858585858585723e+00	-2.020202020202033211e-03	1.844792466544780008e-26
1.199999999999999956e+00	-2.020202020202033211e-03	1.026987358997585211e-29
-2.000000000000000111e-01	1.212121212121208824e-02	2.148593899206950431e-85
-1.858585858585858619e-01	1.212121212121208824e-02	5.498918397793705993e-81
-1.717171717171717404e-01	1.212121212121208824e-02	8.538223511488326573e-77
-1.575757575757575912e-01	1.212121212121208824e-02	8.043022060506747059e-73
-1.434343434343434420e-01	1.212121212121208824e-02	4.596554754544471784e-69
-1.292929292929292928e-01	1.212121212121208824e-02	1.593745177738407373e-65
-1.151515151515151714e-01	1.212121212121208824e-02	3.352869247925814054e-62
-1.010101010101010222e-01	1.212121212121208824e-02	4.280781790346092194e-59
-8.686868686868688683e-02	1.212121212121208824e-02	3.318735510516559505e-56
-7.272727272727275150e-02	1.212121212121208824e-02	1.564292957867579133e-53
-5.858585858585860229e-02	1.212121212121208824e-02	4.496357957422433708e-51
-4.444444444444445308e-02	1.212121212121208824e-02	7.942442024453857002e-49
-3.030303030303033163e-02	1.212121212121208824e-02	1.057244133700024312e-46
-1.616161616161618242e-02	1.212121212121208824e-02	3.907699353703675129e-43
-2.020202020202033211e-03	1.212121212121208824e-02	4.919055053655534968e-39
1.212121212121208824e-02	1.212121212121208824e-02	3.816549084652826039e-35
2.626262626262623745e-02	1.212121212121208824e-02	1.796231689821391512e-31
4.040404040404038666e-02	1.212121212121208824e-02	5.127774411919013947e-28
5.454545454545450811e-02	1.212121212121208824e-02	8.879129361504590496e-25
6.868686868686868507e-02	1.212121212121208824e-02	9.325814454346381869e-22
8.282828282828280653e-02	1.212121212121208824e-02	5.941253352438144352e-19
9.696969696969692798e-02	1.212121212121208824e-02	2.295931681629485689e-16
1.111111111111111049e-01	1.212121212121208824e-02	5.398259933226966458e-14
1.252525252525252264e-01	1.212121212121208824e-02	7.651540083229045141e-12
1.393939393939393478e-01	1.212121212121208824e-02	6.598992530230529734e-10
1.535353535353535248e-01	1.212121212121208824e-02	3.452324198453398758e-08
1.676767676767676463e-01	1.212121212121208824e-02	1.095657802752495573e-06
1.818181818181817677e-01	1.212121212121208824e-02	2.109655801227762977e-05
1.959595959595959447e-01	1.212121212121208824e-02	2.464910074821929746e-04
2.101010101010100661e-01	1.212121212121208824e-02	1.748187005059041515e-03
2.242424242424241876e-01	1.212121212121208824e-02	7.530712420863118831e-03
2.383838383838383645e-01	1.212121212121208824e-02	1.972572474330662809e-02
2.525252525252524860e-01	1.212121212121208824e-02	3.148580169086397096e-02
2.666666666666666075e-01	1.212121212121208824e-02	3.078511761556708762e-02
2.808080808080807844e-01	1.212121212121208824e-02	1.897043170028259174e-02
2.949494949494949059e-01	1.212121212121208824e-02	1.007837876724050966e-02
3.090909090909090273e-01	1.212121212121208824e-02	1.658258926692003990e-02
3.232323232323231488e-01	1.212121212121208824e-02	5.815946077563846628e-02
3.373737373737373813e-01	1.212121212121208824e-02	1.876313605010924701e-01
3.515151515151515027e-01	1.212121212121208824e-02	4.615420426173101887e-01
3.656565656565656242e-01	1.212121212121208824e-02	7.793630226578422970e-01
3.797979797979797456e-01	1.212121212121208824e-02	8.662205764444249612e-01
3.939393939393938671e-01	1.212121212121208824e-02	6.505627917506381364e-01
4.080808080808079885e-01	1.212121212121208824e-02	3.770692565807409746e-01
4.222222222222222210e-01	1.212121212121208824e-02	2.115919139043409836e-01
4.363636363636363424e-01	1.212121212121208824e-02	1.173114113724145618e-01
4.505050505050504639e-01	1.212121212121208824e-02	5.096137460491192289e-02
4.646464646464645853e-01	1.212121212121208824e-02	1.473571973727933089e-02
4.787878787878787068e-01	1.212121212121208824e-02	2.839435821435602227e-03
4.929292929292928283e-01	1.212121212121208824e-02	9.925982023450249849e-04
5.070707070707070052e-01	1.212121212121208824e-02	2.015927351372047600e-03
5.212121212121212377e-01	1.212121212121208824e-02	4.618253752421889666e-03
5.353535353535352481e-01	1.212121212121208824e-02	8.597364043898500854e-03
5.494949494949494806e-01	1.212121212121208824e-02	1.349839405480437841e-02
5.636363636363634910e-01	1.212121212121208824e-02	2.474474903852190433e-02
5.777777777777777235e-01	1.212121212121208824e-02	6.897467396927325911e-02
5.919191919191919560e-01	1.212121212121208824e-02	1.820359923631790777e-01
6.060606060606059664e-01	1.212121212121208824e-02	3.233207390889957233e-01
6.202020202020201989e-01	1.212121212121208824e-02	3.612073429086488097e-01
6.343434343434342093e-01	1.212121212121208824e-02	2.626380820964958618e-01
6.484848484848484418e-01	1.212121212121208824e-02	1.517814194114034121e-01
6.626262626262624522e-01	1.212121212121208824e-02	1.075461423439123820e-01
6.767676767676766847e-01	1.212121212121208824e-02	9.821804386906721196e-02
6.909090909090909172e-01	1.212121212121208824e-02	1.005235538219278885e-01
7.050505050505049276e-01	1.212121212121208824e-02	1.215288700682717465e-01
7.191919191919191601e-01	1.212121212121208824e-02	1.316364759670486939e-01
7.333333333333331705e-01	1.212121212121208824e-02	9.847765948866192554e-02
7.474747474747474030e-01	1.212121212121208824e-02	4.694172464274682516e-02
7.616161616161616355e-01	1.212121212121208824e-02	1.402002371671672194e-02
7.757575757575756459e-01	1.212121212121208824e-02	2.615020589975388006e-03
7.898989898989898784e-01	1.212121212121208824e-02	3.049208519966757126e-04
8.040404040404041108e-01	1.212121212121208824e-02	2.286481842564586797e-05
8.181818181818181213e-01	1.212121212121208824e-02	8.666119004355699450e-06
8.323232323232323537e-01	1.212121212121208824e-02	1.357338214282406631e-04
8.464646464646463642e-01	1.212121212121208824e-02	1.707787068264460381e-03
8.606060606060605966e-01	1.212121212121208824e-02	1.344770535078392004e-02
8.747474747474748291e-01	1.212121212121208824e-02	6.461416926158344842e-02
8.888888888888888395e-01	1.212121212121208824e-02	1.885432835639581917e-01
9.030303030303030720e-01	1.212121212121208824e-02	3.338253560935993125e-01
9.171717171717170825e-01	1.212121212121208824e-02	3.586205353490485859e-01
9.313131313131313149e-01	1.212121212121208824e-02	2.340919761726207859e-01
9.454545454545453254e-01	1.212121212121208824e-02	9.441148176009368786e-02
9.595959595959595578e-01	1.212121212121208824e-02	2.777986650786141293e-02
9.737373737373737903e-01	1.212121212121208824e-02	1.256622508744960343e-02
9.878787878787878007e-01	1.212121212121208824e-02	9.683289185659698858e-03
1.002020202020202033e+00	1.212121212121208824e-02	5.749170072587623040e-03
1.016161616161616044e+00	1.212121212121208824e-02	2.122264198440235606e-03
1.030303030303030276e+00	1.212121212121208824e-02	4.762401403949032843e-04
1.044444444444444509e+00	1.212121212121208824e-02	6.483530892648234833e-05
1.058585858585858519e+00	1.212121212121208824e-02	5.354013611973441855e-06
1.072727272727272751e+00	1.212121212121208824e-02	2.681778610324417652e-07
1.086868686868686762e+00	1.212121212121208824e-02	8.147818539071437447e-09
1.101010101010100994e+00	1.212121212121208824e-02	1.501532359675416397e-10
1.115151515151515005e+00	1.212121212121208824e-02	1.678428950457427797e-12
1.129292929292929237e+00	1.212121212121208824e-02	1.138010174567892303e-14
1.143434343434343470e+00	1.212121212121208824e-02	4.680198202216937708e-17
1.157575757575757480e+00	1.212121212121208824e-02	1.167501005745756603e-19
1.171717171717171713e+00	1.212121212121208824e-02	1.766547008777852074e-22
1.185858585858585723e+00	1.212121212121208824e-02	1.621317429971244487e-25
1.199999999999999956e+00	1.212121212121208824e-02	9.025802413368855952e-29
-2.000000000000000111e-01	2.626262626262623745e-02	1.780382686159848406e-81
-1.858585858585858619e-01	2.626262626262623745e-02	4.553089065343386237e-77
-1.717171717171717404e-01	2.626262626262623745e-02	7.064804104083949887e-73
-1.575757575757575912e-01	2.626262626262623745e-02	6.650970681535321855e-69
-1.434343434343434420e-01	2.626262626262623745e-02	3.798879103958113378e-65
-1.292929292929292928e-01	2.626262626262623745e-02	1.316483492141233123e-61
-1.151515151515151714e-01	2.626262626262623745e-02	2.768144825523180905e-58
-1.010101010101010222e-01	2.626262626262623745e-02	3.532191099225845503e-55
-8.686868686868688683e-02	2.626262626262623745e-02	2.736226721712135180e-52
-7.272727272727275150e-02	2.626262626262623745e-02	1.288009221478062408e-49
-5.858585858585860229e-02	2.626262626262623745e-02	3.692348573779365187e-47
-4.444444444444445308e-02	2.626262626262623745e-02	6.479761685114279823e-45
-3.030303030303033163e-02	2.626262626262623745e-02	7.047587757126954289e-43
-1.616161616161618242e-02	2.626262626262623745e-02	5.032304700864341905e-41
-2.020202020202033211e-03	2.626262626262623745e-02	2.108911153205079950e-38
1.212121212121208824e-02	2.626262626262623745e-02	1.459153011537388769e-34
2.626262626262623745e-02	2.626262626262623745e-02	6.863605710437888015e-31
4.040404040404038666e-02	2.626262626262623745e-02	1.959373973107746497e-27
5.454545454545450811e-02	2.626262626262623745e-02	3.392804153539803635e-24
6.868686868686868507e-02	2.626262626262623745e-02	3.563486993465043968e-21
8.282828282828280653e-02	2.626262626262623745e-02	2.270212339033925036e-18
9.696969696969692798e-02	2.626262626262623745e-02	8.772688249423715108e-16
1.111111111111111049e-01	2.626262626262623745e-02	2.056523696904614085e-13
1.252525252525252264e-01	2.626262626262623745e-02	2.924136185173462680e-11
1.393939393939393478e-01	2.626262626262623745e-02	2.522172092328701393e-09
1.535353535353535248e-01	2.626262626262623745e-02	1.319762573236452500e-07
1.676767676767676463e-01	2.626262626262623745e-02	4.190026066905184316e-06
1.818181818181817677e-01	2.626262626262623745e-02	8.073070290271373026e-05
1.959595959595959447e-01	2.626262626262623745e-02	9.443790963931881013e-04
2.101010101010100661e-01	2.626262626262623745e-02	6.712394224795145171e-03
2.242424242424241876e-01	2.626262626262623745e-02	2.903050140720650832e-02
2.383838383838383645e-01	2.626262626262623745e-02	7.660145403500326355e-02
2.525252525252524860e-01	2.626262626262623745e-02	1.239506892486486461e-01
2.666666666666666075e-01	2.626262626262623745e-02	1.244018852845466538e-01
2.808080808080807844e-01	2.626262626262623745e-02	8.103794373271469564e-02
2.949494949494949059e-01	2.626262626262623745e-02	4.836858722306093539e-02
3.090909090909090273e-01	2.626262626262623745e-02	7.332584095105765254e-02
3.232323232323231488e-01	2.626262626262623745e-02	1.818367312156858040e-01
3.373737373737373813e-01	2.626262626262623745e-02	3.874511718824840689e-01
3.515151515151515027e-01	2.626262626262623745e-02	6.842195648856989054e-01
3.656565656565656242e-01	2.626262626262623745e-02	9.821543811026178794e-01
3.797979797979797456e-01	2.626262626262623745e-02	1.091356039493221797e+00
3.939393939393938671e-01	2.626262626262623745e-02	9.476996049321180227e-01
4.080808080808079885e-01	2.626262626262623745e-02	7.077385157207477517e-01
4.222222222222222210e-01	2.626262626262623745e-02	4.909003286590504223e-01
4.363636363636363424e-01	2.626262626262623745e-02	2.908979524048529441e-01
4.505050505050504639e-01	2.626262626262623745e-02	1.258661992090947812e-01
4.646464646464645853e-01	2.626262626262623745e-02	3.616462606238866201e-02
4.787878787878787068e-01	2.626262626262623745e-02	8.201165541876330109e-03
4.929292929292928283e-01	2.626262626262623745e-02	7.000351285852779090e-03
5.070707070707070052e-01	2.626262626262623745e-02	1.641549616269411677e-02
5.212121212121212377e-01	2.626262626262623745e-02	3.407640807157796825e-02
5.353535353535352481e-01	2.626262626262623745e-02	5.741913408679585884e-02
5.494949494949494806e-01	2.626262626262623745e-02	7.746542658302292550e-02
5.636363636363634910e-01	2.626262626262623745e-02	9.261333112443868865e-02
5.777777777777777235e-01	2.626262626262623745e-02	1.425622510439388535e-01
5.919191919191919560e-01	2.626262626262623745e-02	2.943096119231802255e-01
6.060606060606059664e-01	2.626262626262623745e-02	5.039398650018303005e-01
6.202020202020201989e-01	2.626262626262623745e-02	5.813224548819259097e-01
6.343434343434342093e-01	2.626262626262623745e-02	4.661204596585400983e-01
6.484848484848484418e-01	2.626262626262623745e-02	3.290649698284074942e-01
6.626262626262624522e-01	2.626262626262623745e-02	2.774790701793444780e-01
6.767676767676766847e-01	2.626262626262623745e-02	2.410353513999676789e-01
6.909090909090909172e-01	2.626262626262623745e-02	1.834406956107792752e-01
7.050505050505049276e-01	2.626262626262623745e-02	1.654402772406044775e-01
7.191919191919191601e-01	2.626262626262623745e-02	1.819095594178656017e-01
7.333333333333331705e-01	2.626262626262623745e-02	1.570976230519967598e-01
7.474747474747474030e-01	2.626262626262623745e-02	8.710801861543282509e-02
7.616161616161616355e-01	2.626262626262623745e-02	2.980340985986977553e-02
7.757575757575756459e-01	2.626262626262623745e-02	6.291571888124384941e-03
7.898989898989898784e-01	2.626262626262623745e-02	8.396476258482042133e-04
8.040404040404041108e-01	2.626262626262623745e-02	8.064391937885598467e-05
8.181818181818181213e-01	2.626262626262623745e-02	4.079491998608799144e-05
8.323232323232323537e-01	2.626262626262623745e-02	2.673969318917889817e-04
8.464646464646463642e-01	2.626262626262623745e-02	2.291566264484248827e-03
8.606060606060605966e-01	2.626262626262623745e-02	1.632718746114393202e-02
8.747474747474748291e-01	2.626262626262623745e-02	7.646638411148989900e-02
8.888888888888888395e-01	2.626262626262623745e-02	2.208333321521055159e-01
9.030303030303030720e-01	2.626262626262623745e-02	3.882620933350838799e-01
9.171717171717170825e-01	2.626262626262623745e-02	4.148113503548670478e-01
9.313131313131313149e-01	2.626262626262623745e-02	2.710278944229495557e-01
9.454545454545453254e-01	2.626262626262623745e-02	1.166223666384656327e-01
9.595959595959595578e-01	2.626262626262623745e-02	5.525962761941371343e-02
9.737373737373737903e-01	2.626262626262623745e-02	5.347647122454900204e-02
9.878787878787878007e-01	2.626262626262623745e-02	5.043297565375597091e-02
1.002020202020202033e+00	2.626262626262623745e-02	3.058827714739171394e-02
1.016161616161616044e+00	2.626262626262623745e-02	1.131300569081825601e-02
1.030303030303030276e+00	2.626262626262623745e-02	2.539091537503493801e-03
1.044444444444444509e+00	2.626262626262623745e-02	3.456776893478980634e-04
1.058585858585858519e+00	2.626262626262623745e-02	2.854570821915184716e-05
1.072727272727272751e+00	2.626262626262623745e-02	1.429833145395539941e-06
1.086868686868686762e+00	2.626262626262623745e-02	4.344150281912818091e-08
1.101010101010100994e+00	2.626262626262623745e-02	8.005698923020256364e-10
1.115151515151515005e+00	2.626262626262623745e-02	8.948878190616479997e-12
1.129292929292929237e+00	2.626262626262623745e-02	6.067543118565151837e-14
1.143434343434343470e+00	2.626262626262623745e-02	2.495353497012724831e-16
1.157575757575757480e+00	2.626262626262623745e-02	6.224811650099406498e-19
1.171717171717171713e+00	2.626262626262623745e-02	9.418793701408505785e-22
1.185858585858585723e+00	2.626262626262623745e-02	8.644488211326952244e-25
1.199999999999999956e+00	2.626262626262623745e-02	4.812361241601160137e-28
-2.000000000000000111e-01	4.040404040404038666e-02	8.973408179205139244e-78
-1.858585858585858619e-01	4.040404040404038666e-02	2.292421009038184031e-73
-1.717171717171717404e-01	4.040404040404038666e-02	3.553686529260190903e-69
-1.575757575757575912e-01	4.040404040404038666e-02	3.342689435608226616e-65
-1.434343434343434420e-01	4.040404040404038666e-02	1.907804538356360471e-61
-1.292929292929292928e-01	4.040404040404038666e-02	6.606768481013044514e-58
-1.151515151515151714e-01	4.040404040404038666e-02	1.388268848354976464e-54
-1.010101010101010222e-01	4.040404040404038666e-02	1.770243605170025423e-51
-8.686868686868688683e-02	4.040404040404038666e-02	1.370217294766652491e-48
-7.272727272727275150e-02	4.040404040404038666e-02	6.442290282564644393e-46
-5.858585858585860229e-02	4.040404040404038666e-02	1.842854321076428465e-43
-4.444444444444445308e-02	4.040404040404038666e-02	3.219608016464057056e-41
-3.030303030303033163e-02	4.040404040404038666e-02	3.466440768373943562e-39
-1.616161616161618242e-02	4.040404040404038666e-02	2.348720586213019982e-37
-2.020202020202033211e-03	4.040404040404038666e-02	1.053271305984644249e-35
1.212121212121208824e-02	4.040404040404038666e-02	6.752302303940806132e-34
2.626262626262623745e-02	4.040404040404038666e-02	1.599619487931130469e-30
4.040404040404038666e-02	4.040404040404038666e-02	4.541517889413045860e-27
5.454545454545450811e-02	4.040404040404038666e-02	7.863618691245396728e-24
6.868686868686868507e-02	4.040404040404038666e-02	8.259210627084087618e-21
8.282828282828280653e-02	4.040404040404038666e-02	5.261745471932867893e-18
9.696969696969692798e-02	4.040404040404038666e-02	2.033274678780797672e-15
1.111111111111111049e-01	4.040404040404038666e-02	4.767311631243207205e-13
1.252525252525252264e-01	4.040404040404038666e-02	6.780148537792071322e-11
1.393939393939393478e-01	4.040404040404038666e-02	5.849068790519840553e-09
1.535353535353535248e-01	4.040404040404038666e-02	3.062023979373560297e-07
1.676767676767676463e-01	4.040404040404038666e-02	9.729575936248914121e-06
1.818181818181817677e-01	4.040404040404038666e-02	1.877498297511114012e-04
1.959595959595959447e-01	4.040404040404038666e-02	2.202422607499762621e-03
2.101010101010100661e-01	4.040404040404038666e-02	1.573480848763274265e-02
2.242424242424241876e-01	4.040404040404038666e-02	6.870020997328581125e-02
2.383838383838383645e-01	4.040404040404038666e-02	1.844984390637923466e-01
2.525252525252524860e-01	4.040404040404038666e-02	3.085182992087495135e-01
2.666666666666666075e-01	4.040404040404038666e-02	3.293427268065991509e-01
2.808080808080807844e-01	4.040404040404038666e-02	2.413243479206806652e-01
2.949494949494949059e-01	4.040404040404038666e-02	1.726851648770981462e-01
3.090909090909090273e-01	4.040404040404038666e-02	2.589858355173899063e-01
3.232323232323231488e-01	4.040404040404038666e-02	5.483620090753474896e-01
3.373737373737373813e-01	4.040404040404038666e-02	9.269943628872161501e-01
3.515151515151515027e-01	4.040404040404038666e-02	1.196277767251737734e+00
3.656565656565656242e-01	4.040404040404038666e-02	1.309054049321778157e+00
3.797979797979797456e-01	4.040404040404038666e-02	1.356163813040324850e+00
3.939393939393938671e-01	4.040404040404038666e-02	1.335435833625779223e+00
4.080808080808079885e-01	4.040404040404038666e-02	1.165143817678607530e+00
4.222222222222222210e-01	4.040404040404038666e-02	8.481125536699816170e-01
4.363636363636363424e-01	4.040404040404038666e-02	4.832327983399717364e-01
4.505050505050504639e-01	4.040404040404038666e-02	1.985638542514966964e-01
4.646464646464645853e-01	4.040404040404038666e-02	5.651458252271304716e-02
4.787878787878787068e-01	4.040404040404038666e-02	2.012946490990943221e-02
4.929292929292928283e-01	4.040404040404038666e-02	3.661209357524291413e-02
5.070707070707070052e-01	4.040404040404038666e-02	8.572098806661615500e-02
5.212121212121212377e-01	4.040404040404038666e-02	1.610607538554292284e-01
5.353535353535352481e-01	4.040404040404038666e-02	2.454517246941493591e-01
5.494949494949494806e-01	4.040404040404038666e-02	2.992514164731204795e-01
5.636363636363634910e-01	4.040404040404038666e-02	2.961875854731439439e-01
5.777777777777777235e-01	4.040404040404038666e-02	2.939334826127384392e-01
5.919191919191919560e-01	4.040404040404038666e-02	4.152442690159944272e-01
6.060606060606059664e-01	4.040404040404038666e-02	6.484397218449092781e-01
6.202020202020201989e-01	4.040404040404038666e-02	7.754646003493539386e-01
6.343434343434342093e-01	4.040404040404038666e-02	6.897600962539099934e-01
6.484848484848484418e-01	4.040404040404038666e-02	5.535927989421640660e-01
6.626262626262624522e-01	4.040404040404038666e-02	4.907509612594021520e-01
6.767676767676766847e-01	4.040404040404038666e-02	4.203262448845783150e-01
6.909090909090909172e-01	4.040404040404038666e-02	3.156136358981435075e-01
7.050505050505049276e-01	4.040404040404038666e-02	2.913130323636929919e-01
7.191919191919191601e-01	4.040404040404038666e-02	3.350745316654761274e-01
7.333333333333331705e-01	4.040404040404038666e-02	2.996680313770462845e-01
7.474747474747474030e-01	4.040404040404038666e-02	1.711368531896290124e-01
7.616161616161616355e-01	4.040404040404038666e-02	6.091544324618378831e-02
7.757575757575756459e-01	4.040404040404038666e-02	1.402664341099886525e-02
7.898989898989898784e-01	4.040404040404038666e-02	2.329852107229283924e-03
8.040404040404041108e-01	4.040404040404038666e-02	3.698663383003138682e-04
8.181818181818181213e-01	4.040404040404038666e-02	3.504734501208394901e-04
8.323232323232323537e-01	4.040404040404038666e-02	1.369024916517909462e-03
8.464646464646463642e-01	4.040404040404038666e-02	4.952848978051752581e-03
8.606060606060605966e-01	4.040404040404038666e-02	2.010141768632695350e-02
8.747474747474748291e-01	4.040404040404038666e-02	7.787827809175468241e-02
8.888888888888888395e-01	4.040404040404038666e-02	2.120585503778005809e-01
9.030303030303030720e-01	4.040404040404038666e-02	3.622174498814183519e-01
9.171717171717170825e-01	4.040404040404038666e-02	3.791949788067588423e-01
9.313131313131313149e-01	4.040404040404038666e-02	2.481280687892276626e-01
9.454545454545453254e-01	4.040404040404038666e-02	1.283543155792583879e-01
9.595959595959595578e-01	4.040404040404038666e-02	1.190368219220605955e-01
9.737373737373737903e-01	4.040404040404038666e-02	1.643799319537260217e-01
9.878787878787878007e-01	4.040404040404038666e-02	1.624741042497416799e-01
1.002020202020202033e+00	4.040404040404038666e-02	9.896957836694106336e-02
1.016161616161616044e+00	4.040404040404038666e-02	3.661809137878371118e-02
1.030303030303030276e+00	4.040404040404038666e-02	8.218956464381442506e-03
1.044444444444444509e+00	4.040404040404038666e-02	1.118966705495388556e-03
1.058585858585858519e+00	4.040404040404038666e-02	9.240448465570439524e-05
1.072727272727272751e+00	4.040404040404038666e-02	4.628539554091963998e-06
1.086868686868686762e+00	4.040404040404038666e-02	1.406273927901582832e-07
1.101010101010100994e+00	4.040404040404038666e-02	2.591617386265212890e-09
1.115151515151515005e+00	4.040404040404038666e-02	2.896989089933021915e-11
1.129292929292929237e+00	4.040404040404038666e-02	1.964254925621902750e-13
1.143434343434343470e+00	4.040404040404038666e-02	8.078372217473999100e-16
1.157575757575757480e+00	4.040404040404038666e-02	2.015231243269108681e-18
1.171717171717171713e+00	4.040404040404038666e-02	3.049305491506079977e-21
1.185858585858585723e+00	4.040404040404038666e-02	2.798672019335764422e-24
1.199999999999999956e+00	4.040404040404038666e-02	1.558038190307800892e-27
-2.000000000000000111e-01	5.454545454545450811e-02	9.641953568581149679e-67
-1.858585858585858619e-01	5.454545454545450811e-02	1.643154472087219196e-63
-1.717171717171717404e-01	5.454545454545450811e-02	3.442749612203772721e-52
-1.575757575757575912e-01	5.454545454545450811e-02	1.021846174013907925e-61
-1.434343434343434420e-01	5.454545454545450811e-02	5.825953108896244511e-58
-1.292929292929292928e-01	5.454545454545450811e-02	2.015615946059912620e-54
-1.151515151515151714e-01	5.454545454545450811e-02	4.231641646179465803e-51
-1.010101010101010222e-01	5.454545454545450811e-02	5.391344933366703786e-48
-8.686868686868688683e-02	5.454545454545450811e-02	4.169239076103439134e-45
-7.272727272727275150e-02	5.454545454545450811e-02	1.957957477739767031e-42
-5.858585858585860229e-02	5.454545454545450811e-02	5.590552810044917886e-40
-4.444444444444445308e-02	5.454545454545450811e-02	9.732765071227509585e-38
-3.030303030303033163e-02	5.454545454545450811e-02	1.039988370375062923e-35
-1.616161616161618242e-02	5.454545454545450811e-02	6.927169953788894899e-34
-2.020202020202033211e-03	5.454545454545450811e-02	2.978485174395723351e-32
1.212121212121208824e-02	5.454545454545450811e-02	8.877497008123484335e-31
2.626262626262623745e-02	5.454545454545450811e-02	2.268768724008984350e-29
4.040404040404038666e-02	5.454545454545450811e-02	6.794107463341315800e-27
5.454545454545450811e-02	5.454545454545450811e-02	1.106310349117289836e-23
6.868686868686868507e-02	5.454545454545450811e-02	1.161139310265471444e-20
8.282828282828280653e-02	5.454545454545450811e-02	7.397235197864935757e-18
9.696969696969692798e-02	5.454545454545450811e-02	2.858481900102112433e-15
1.111111111111111049e-01	5.454545454545450811e-02	6.704851380345848819e-13
1.252525252525252264e-01	5.454545454545450811e-02	9.537981834940116451e-11
1.393939393939393478e-01	5.454545454545450811e-02	8.233839077752063696e-09
1.535353535353535248e-01	5.454545454545450811e-02	4.315130216240960237e-07
1.676767676767676463e-01	5.454545454545450811e-02	1.373845635823597843e-05
1.818181818181817677e-01	5.454545454545450811e-02	2.660731475243174947e-04
1.959595959595959447e-01	5.454545454545450811e-02	3.142209619542462879e-03
2.101010101010100661e-01	5.454545454545450811e-02	2.273008826951667533e-02
2.242424242424241876e-01	5.454545454545450811e-02	1.015663325438698472e-01
2.383838383838383645e-01	5.454545454545450811e-02	2.846995176727083465e-01
2.525252525252524860e-01	5.454545454545450811e-02	5.145195691253265924e-01
2.666666666666666075e-01	5.454545454545450811e-02	6.280845395367639084e-01
2.808080808080807844e-01	5.454545454545450811e-02	5.665124274946110594e-01
2.949494949494949059e-01	5.454545454545450811e-02	4.923787367463156039e-01
3.090909090909090273e-01	5.454545454545450811e-02	6.778779277749980015e-01
3.232323232323231488e-01	5.454545454545450811e-02	1.247753064729893779e+00
3.373737373737373813e-01	5.454545454545450811e-02	1.909846514716891708e+00
3.515151515151515027e-01	5.454545454545450811e-02	2.183735113419676299e+00
3.656565656565656242e-01	5.454545454545450811e-02	2.053064920061852927e+00
3.797979797979797456e-01	5.454545454545450811e-02	1.925764834841488859e+00
3.939393939393938671e-01	5.454545454545450811e-02	1.885382020641205525e+00
4.080808080808079885e-01	5.454545454545450811e-02	1.633828540116915695e+00
4.222222222222222210e-01	5.454545454545450811e-02	1.109865575030053009e+00
4.363636363636363424e-01	5.454545454545450811e-02	5.668825823856934454e-01
4.505050505050504639e-01	5.454545454545450811e-02	2.110462552072067399e-01
4.646464646464645853e-01	5.454545454545450811e-02	6.140118733746088159e-02
4.787878787878787068e-01	5.454545454545450811e-02	4.740327206604660892e-02
4.929292929292928283e-01	5.454545454545450811e-02	1.262018662314286777e-01
5.070707070707070052e-01	5.454545454545450811e-02	2.844086803750905390e-01
5.212121212121212377e-01	5.454545454545450811e-02	4.881906971421097752e-01
5.353535353535352481e-01	5.454545454545450811e-02	6.721285923330000411e-01
5.494949494949494806e-01	5.454545454545450811e-02	7.445008302345036411e-01
5.636363636363634910e-01	5.454545454545450811e-02	6.603800691822636626e-01
5.777777777777777235e-01	5.454545454545450811e-02	5.293999443411728789e-01
5.919191919191919560e-01	5.454545454545450811e-02	5.565300442080367560e-01
6.060606060606059664e-01	5.454545454545450811e-02	7.665762547048257103e-01
6.202020202020201989e-01	5.454545454545450811e-02	9.160684895152854113e-01
6.343434343434342093e-01	5.454545454545450811e-02	8.487927960524854765e-01
6.484848484848484418e-01	5.454545454545450811e-02	6.962590863385461626e-01
6.626262626262624522e-01	5.454545454545450811e-02	5.957006998637570661e-01
6.767676767676766847e-01	5.454545454545450811e-02	4.898151145542810059e-01
6.909090909090909172e-01	5.454545454545450811e-02	3.661164557916588014e-01
7.050505050505049276e-01	5.454545454545450811e-02	3.511318816717537428e-01
7.191919191919191601e-01	5.454545454545450811e-02	4.166335478826108107e-01
7.333333333333331705e-01	5.454545454545450811e-02	3.806266763460584568e-01
7.474747474747474030e-01	5.454545454545450811e-02	2.271623068264697620e-01
7.616161616161616355e-01	5.454545454545450811e-02	9.155019309096390501e-02
7.757575757575756459e-01	5.454545454545450811e-02	2.846528339350844206e-02
7.898989898989898784e-01	5.454545454545450811e-02	7.690749499341441656e-03
8.040404040404041108e-01	5.454545454545450811e-02	1.973875743026633645e-03
8.181818181818181213e-01	5.454545454545450811e-02	2.264534796347555078e-03
8.323232323232323537e-01	5.454545454545450811e-02	8.134138763124828045e-03
8.464646464646463642e-01	5.454545454545450811e-02	2.143858662800137913e-02
8.606060606060605966e-01	5.454545454545450811e-02	4.620163891084209939e-02
8.747474747474748291e-01	5.454545454545450811e-02	1.090344398680231919e-01
8.888888888888888395e-01	5.454545454545450811e-02	2.467388977468021605e-01
9.030303030303030720e-01	5.454545454545450811e-02	3.964308092729495470e-01
9.171717171717170825e-01	5.454545454545450811e-02	4.031508532363592412e-01
9.313131313131313149e-01	5.454545454545450811e-02	2.645251205164717012e-01
9.454545454545453254e-01	5.454545454545450811e-02	1.645302679280396807e-01
9.595959595959595578e-01	5.454545454545450811e-02	2.137772668330563119e-01
9.737373737373737903e-01	5.454545454545450811e-02	3.214343879657851621e-01
9.878787878787878007e-01	5.454545454545450811e-02	3.204889887377567192e-01
1.002020202020202033e+00	5.454545454545450811e-02	1.953876750823533015e-01
1.016161616161616044e+00	5.454545454545450811e-02	7.230307375680608550e-02
1.030303030303030276e+00	5.454545454545450811e-02	1.622997089841399926e-02
1.044444444444444509e+00	5.454545454545450811e-02	2.209817788894578340e-03
1.058585858585858519e+00	5.454545454545450811e-02	1.825033676029827326e-04
1.072727272727272751e+00	5.454545454545450811e-02	9.142412646611657151e-06
1.086868686868686762e+00	5.454545454545450811e-02	2.777961786151706666e-07
1.101010101010100994e+00	5.454545454545450811e-02	5.119967828189347654e-09
1.115151515151515005e+00	5.454545454545450811e-02	5.723790392378333862e-11
1.129292929292929237e+00	5.454545454545450811e-02	3.881286867283123142e-13
1.143434343434343470e+00	5.454545454545450811e-02	1.596405826602334274e-15
1.157575757575757480e+00	5.454545454545450811e-02	3.982780879622132488e-18
1.171717171717171713e+00	5.454545454545450811e-02	6.027053945893231575e-21
1.185858585858585723e+00	5.454545454545450811e-02	5.532218286017512562e-24
1.199999999999999956e+00	5.454545454545450811e-02	3.080130442645743354e-27
-2.000000000000000111e-01	6.868686868686868507e-02	1.095894718457055687e-62
-1.858585858585858619e-01	6.868686868686868507e-02	1.085903758887327857e-55
-1.717171717171717404e-01	6.868686868686868507e-02	3.776327149113980658e-52
-1.575757575757575912e-01	6.868686868686868507e-02	1.211020680355025453e-53
-1.434343434343434420e-01	6.868686868686868507e-02	1.493438415844624046e-44
-1.292929292929292928e-01	6.868686868686868507e-02	3.114975710371395408e-41
-1.151515151515151714e-01	6.868686868686868507e-02	2.620996203814718645e-37
-1.010101010101010222e-01	6.868686868686868507e-02	9.984529005012908937e-45
-8.686868686868688683e-02	6.868686868686868507e-02	7.712683810857309537e-42
-7.272727272727275150e-02	6.868686868686868507e-02	3.617508150555248596e-39
-5.858585858585860229e-02	6.868686868686868507e-02	1.031140258949102358e-36
-4.444444444444445308e-02	6.868686868686868507e-02	1.789915752330222436e-34
-3.030303030303033163e-02	6.868686868686868507e-02	1.901431673003114885e-32
-1.616161616161618242e-02	6.868686868686868507e-02	1.250364624034296381e-30
-2.020202020202033211e-03	6.868686868686868507e-02	5.224824670585724932e-29
1.212121212121208824e-02	6.868686868686868507e-02	1.466372283902768303e-27
2.626262626262623745e-02	6.868686868686868507e-02	3.042154910224876325e-26
4.040404040404038666e-02	6.868686868686868507e-02	5.276532698196281635e-25
5.454545454545450811e-02	6.868686868686868507e-02	1.762675035351837072e-23
6.868686868686868507e-02	6.868686868686868507e-02	1.003545695891712132e-20
8.282828282828280653e-02	6.868686868686868507e-02	6.310687933011040051e-18
9.696969696969692798e-02	6.868686868686868507e-02	2.437768821373047495e-15
1.111111111111111049e-01	6.868686868686868507e-02	5.742633928434464588e-13
1.252525252525252264e-01	6.868686868686868507e-02	8.149101798114587914e-11
1.393939393939393478e-01	6.868686868686868507e-02	7.044417986403907870e-09
1.535353535353535248e-01	6.868686868686868507e-02	3.701541362699109504e-07
1.676767676767676463e-01	6.868686868686868507e-02	1.184244492279838828e-05
1.818181818181817677e-01	6.868686868686868507e-02	2.314352799898513680e-04
1.959595959595959447e-01	6.868686868686868507e-02	2.779563597282802730e-03
2.101010101010100661e-01	6.868686868686868507e-02	2.074629692388409163e-02
2.242424242424241876e-01	6.868686868686868507e-02	9.817278957736766398e-02
2.383838383838383645e-01	6.868686868686868507e-02	3.043591803752845326e-01
2.525252525252524860e-01	6.868686868686868507e-02	6.472823171790144103e-01
2.666666666666666075e-01	6.868686868686868507e-02	9.930032655450331536e-01
2.808080808080807844e-01	6.868686868686868507e-02	1.158084219809121906e+00
2.949494949494949059e-01	6.868686868686868507e-02	1.164369795396244633e+00
3.090909090909090273e-01	6.868686868686868507e-02	1.369516946712428407e+00
3.232323232323231488e-01	6.868686868686868507e-02	2.063173333813892452e+00
3.373737373737373813e-01	6.868686868686868507e-02	2.898152972249238069e+00
3.515151515151515027e-01	6.868686868686868507e-02	3.214645799935288650e+00
3.656565656565656242e-01	6.868686868686868507e-02	2.967771663342380073e+00
3.797979797979797456e-01	6.868686868686868507e-02	2.665962988139058965e+00
3.939393939393938671e-01	6.868686868686868507e-02	2.422567718919529600e+00
4.080808080808079885e-01	6.868686868686868507e-02	1.915863727474472977e+00
4.222222222222222210e-01	6.868686868686868507e-02	1.162508744760204493e+00
4.363636363636363424e-01	6.868686868686868507e-02	5.212256792546351436e-01
4.505050505050504639e-01	6.868686868686868507e-02	1.735784571800536580e-01
4.646464646464645853e-01	6.868686868686868507e-02	5.770582696114660154e-02
4.787878787878787068e-01	6.868686868686868507e-02	9.171789688068936186e-02
4.929292929292928283e-01	6.868686868686868507e-02	2.736732665556878552e-01
5.070707070707070052e-01	6.868686868686868507e-02	5.944715272346745571e-01
5.212121212121212377e-01	6.868686868686868507e-02	9.471280503303369791e-01
5.353535353535352481e-01	6.868686868686868507e-02	1.184927503824201533e+00
5.494949494949494806e-01	6.868686868686868507e-02	1.192545841704245158e+00
5.636363636363634910e-01	6.868686868686868507e-02	9.681989837906592733e-01
5.777777777777777235e-01	6.868686868686868507e-02	7.079361872146711088e-01
5.919191919191919560e-01	6.868686868686868507e-02	6.623332897501978955e-01
6.060606060606059664e-01	6.868686868686868507e-02	8.266738569367252376e-01
6.202020202020201989e-01	6.868686868686868507e-02	9.289176648510292233e-01
6.343434343434342093e-01	6.868686868686868507e-02	8.312376110054833234e-01
6.484848484848484418e-01	6.868686868686868507e-02	6.750683899304162905e-01
6.626262626262624522e-01	6.868686868686868507e-02	5.741601320070461867e-01
6.767676767676766847e-01	6.868686868686868507e-02	4.599218906673679941e-01
6.909090909090909172e-01	6.868686868686868507e-02	3.244584514090438909e-01
7.050505050505049276e-01	6.868686868686868507e-02	2.901314168177194786e-01
7.191919191919191601e-01	6.868686868686868507e-02	3.438750399884362152e-01
7.333333333333331705e-01	6.868686868686868507e-02	3.374815297037931372e-01
7.474747474747474030e-01	6.868686868686868507e-02	2.433162732484712987e-01
7.616161616161616355e-01	6.868686868686868507e-02	1.433501897324984398e-01
7.757575757575756459e-01	6.868686868686868507e-02	7.221095192595795853e-02
7.898989898989898784e-01	6.868686868686868507e-02	2.769236186496760663e-02
8.040404040404041108e-01	6.868686868686868507e-02	8.247937349055725620e-03
8.181818181818181213e-01	6.868686868686868507e-02	9.126878170717136335e-03
8.323232323232323537e-01	6.868686868686868507e-02	3.191328947404516170e-02
8.464646464646463642e-01	6.868686868686868507e-02	7.853828506380247654e-02
8.606060606060605966e-01	6.868686868686868507e-02	1.318638793999425685e-01
8.747474747474748291e-01	6.868686868686868507e-02	1.972134554726438227e-01
8.888888888888888395e-01	6.868686868686868507e-02	3.304481258169340019e-01
9.030303030303030720e-01	6.868686868686868507e-02	4.892364331141949019e-01
9.171717171717170825e-01	6.868686868686868507e-02	4.954413585204720527e-01
9.313131313131313149e-01	6.868686868686868507e-02	3.306439230609069524e-01
9.454545454545453254e-01	6.868686868686868507e-02	2.080959664719886082e-01
9.595959595959595578e-01	6.868686868686868507e-02	2.664627202896595048e-01
9.737373737373737903e-01	6.868686868686868507e-02	3.981364222506995620e-01
9.878787878787878007e-01	6.868686868686868507e-02	3.967367461542480322e-01
1.002020202020202033e+00	6.868686868686868507e-02	2.419591485048110668e-01
1.016161616161616044e+00	6.868686868686868507e-02	8.958026784184631996e-02
1.030303030303030276e+00	6.868686868686868507e-02	2.011838431588992837e-02
1.044444444444444509e+00	6.868686868686868507e-02	2.740659084716379201e-03
1.058585858585858519e+00	6.868686868686868507e-02	2.264620421855896852e-04
1.072727272727272751e+00	6.868686868686868507e-02	1.135047640512305341e-05
1.086868686868686762e+00	6.868686868686868507e-02	3.450730501575185400e-07
1.101010101010100994e+00	6.868686868686868507e-02	6.363357355852792751e-09
1.115151515151515005e+00	6.868686868686868507e-02	7.117704288197901961e-11
1.129292929292929237e+00	6.868686868686868507e-02	4.829164121423107000e-13
1.143434343434343470e+00	6.868686868686868507e-02	1.987386918084582907e-15
1.157575757575757480e+00	6.868686868686868507e-02	4.961024429090892143e-18
1.171717171717171713e+00	6.868686868686868507e-02	7.511710168182075834e-21
1.185858585858585723e+00	6.868686868686868507e-02	6.898979263700691259e-24
[truncated: 8,001 more rows]
