# Supplementary material for: Distinct activation mechanisms of CXCR4 and ACKR3 revealed by single-molecule analysis of their conformational landscapes
Source: eLife. 2025 Apr 15;13:RP100098. doi: 10.7554/eLife.100098 (PMC11999697; doi:10.7554/eLife.100098)
Supplement: Figure 2—figure supplement 5—source data 3. [file elife-100098-fig2-figsupp5-data3.csv]

# FRET (bin center)	Full density	state 0 density (28.8935%)	state 1 density (29.9258%)	state 2 density (18.0400%)	state 3 density (23.1407%)
-1.930000000000000049e-01	0.000000000000000000e+00	0.000000000000000000e+00	0.000000000000000000e+00	0.000000000000000000e+00	0.000000000000000000e+00
-1.789999999999999925e-01	1.774644937914046910e-03	1.774644937914046910e-03	0.000000000000000000e+00	0.000000000000000000e+00	0.000000000000000000e+00
-1.650000000000000078e-01	0.000000000000000000e+00	0.000000000000000000e+00	0.000000000000000000e+00	0.000000000000000000e+00	0.000000000000000000e+00
-1.510000000000000231e-01	2.661967406871070148e-03	2.661967406871070148e-03	0.000000000000000000e+00	0.000000000000000000e+00	0.000000000000000000e+00
-1.370000000000000107e-01	7.098579751656187639e-03	7.098579751656187639e-03	0.000000000000000000e+00	0.000000000000000000e+00	0.000000000000000000e+00
-1.229999999999999982e-01	5.323934813742140296e-03	5.323934813742140296e-03	0.000000000000000000e+00	0.000000000000000000e+00	0.000000000000000000e+00
-1.090000000000000135e-01	7.985902220613211311e-03	7.985902220613211311e-03	0.000000000000000000e+00	0.000000000000000000e+00	0.000000000000000000e+00
-9.500000000000001499e-02	1.774644937914046997e-02	1.774644937914046997e-02	0.000000000000000000e+00	0.000000000000000000e+00	0.000000000000000000e+00
-8.100000000000001643e-02	3.016896394453879790e-02	3.016896394453879790e-02	0.000000000000000000e+00	0.000000000000000000e+00	0.000000000000000000e+00
-6.700000000000000400e-02	3.549289875828093993e-02	3.549289875828093993e-02	0.000000000000000000e+00	0.000000000000000000e+00	0.000000000000000000e+00
-5.300000000000001932e-02	8.340831208196021473e-02	8.340831208196021473e-02	0.000000000000000000e+00	0.000000000000000000e+00	0.000000000000000000e+00
-3.900000000000003464e-02	1.322110478745965045e-01	1.304364029366824607e-01	1.774644937914046910e-03	0.000000000000000000e+00	0.000000000000000000e+00
-2.500000000000002220e-02	1.898870083568030276e-01	1.898870083568030276e-01	0.000000000000000000e+00	0.000000000000000000e+00	0.000000000000000000e+00
-1.100000000000000977e-02	2.413517115563103832e-01	2.413517115563103832e-01	0.000000000000000000e+00	0.000000000000000000e+00	0.000000000000000000e+00
2.999999999999974909e-03	2.981403495695598704e-01	2.981403495695598704e-01	0.000000000000000000e+00	0.000000000000000000e+00	0.000000000000000000e+00
1.699999999999995959e-02	3.957458211548324778e-01	3.921965312790043900e-01	3.549289875828093820e-03	0.000000000000000000e+00	0.000000000000000000e+00
3.099999999999997202e-02	5.323934813742140504e-01	5.270695465604718910e-01	5.323934813742141163e-03	0.000000000000000000e+00	0.000000000000000000e+00
4.499999999999998446e-02	6.752523988762948459e-01	6.725904314694237662e-01	2.661967406871070582e-03	0.000000000000000000e+00	0.000000000000000000e+00
5.899999999999999689e-02	8.314211534127309289e-01	8.225479287231607373e-01	8.873224689570234983e-03	0.000000000000000000e+00	0.000000000000000000e+00
7.299999999999995381e-02	9.237026901842615434e-01	9.130548205567772246e-01	1.064786962748428233e-02	0.000000000000000000e+00	0.000000000000000000e+00
8.699999999999996625e-02	1.047927835838244670e+00	1.035505321272846446e+00	1.242251456539832967e-02	0.000000000000000000e+00	0.000000000000000000e+00
1.009999999999999787e-01	1.109153086196279281e+00	1.086082702003396738e+00	2.307038419288260853e-02	0.000000000000000000e+00	0.000000000000000000e+00
1.149999999999999356e-01	1.186350140995540370e+00	1.148195274830388302e+00	3.815486616515200574e-02	0.000000000000000000e+00	0.000000000000000000e+00
1.289999999999999480e-01	1.280406322704984889e+00	1.223617684691735485e+00	5.678863801324950111e-02	0.000000000000000000e+00	0.000000000000000000e+00
1.429999999999999605e-01	1.305251351835781559e+00	1.224505007160692438e+00	8.074634467508913505e-02	0.000000000000000000e+00	0.000000000000000000e+00
1.569999999999999729e-01	1.392208953793569792e+00	1.284842935049769874e+00	1.073660187437998487e-01	0.000000000000000000e+00	0.000000000000000000e+00
1.709999999999999853e-01	1.441899012055162910e+00	1.271533098015414476e+00	1.703659140397485172e-01	0.000000000000000000e+00	0.000000000000000000e+00
1.849999999999999423e-01	1.472067975999701961e+00	1.246688068884618028e+00	2.253799071150839606e-01	0.000000000000000000e+00	0.000000000000000000e+00
1.989999999999999547e-01	1.506673552289025997e+00	1.199659978029895768e+00	3.070135742591301731e-01	0.000000000000000000e+00	0.000000000000000000e+00
2.129999999999999671e-01	1.481828523158229327e+00	1.097617894099838010e+00	3.842106290583912065e-01	0.000000000000000000e+00	0.000000000000000000e+00
2.269999999999999241e-01	1.528856614012951365e+00	9.840406180733389796e-01	5.448159959396123853e-01	0.000000000000000000e+00	0.000000000000000000e+00
2.409999999999999365e-01	1.493363715254670598e+00	8.615901173572697580e-01	6.317735978974007294e-01	0.000000000000000000e+00	0.000000000000000000e+00
2.549999999999999489e-01	1.441011689586206179e+00	6.788016887521229892e-01	7.595480334272121103e-01	2.661967406871070582e-03	0.000000000000000000e+00
2.689999999999999614e-01	1.393983598731483919e+00	5.110977421192455239e-01	8.828858566122382845e-01	0.000000000000000000e+00	0.000000000000000000e+00
2.829999999999999738e-01	1.383335729103999601e+00	3.700134695550787445e-01	1.010660292142049776e+00	2.661967406871070582e-03	0.000000000000000000e+00
2.969999999999999307e-01	1.312349931587437846e+00	2.706333530318921765e-01	1.034617998803889272e+00	7.098579751656186772e-03	0.000000000000000000e+00
3.109999999999999987e-01	1.337194960718234515e+00	2.262672295840409964e-01	1.106491118789408423e+00	4.436612344785116624e-03	0.000000000000000000e+00
3.249999999999999001e-01	1.370025892069644424e+00	1.579433994743501823e-01	1.204983912843637928e+00	7.098579751656186772e-03	0.000000000000000000e+00
3.389999999999999125e-01	1.302589384428910257e+00	1.251124681229403290e-01	1.165054401740571732e+00	1.242251456539832793e-02	0.000000000000000000e+00
3.529999999999999249e-01	1.355828732566331851e+00	8.961956936465936829e-02	1.246688068884618028e+00	1.952109431705451384e-02	0.000000000000000000e+00
3.669999999999999374e-01	1.253786648636274093e+00	5.767596048220652999e-02	1.164167079271614780e+00	3.194360888245283830e-02	0.000000000000000000e+00
3.809999999999999498e-01	1.182800851119712338e+00	2.395770666183963393e-02	1.118913633354806647e+00	3.992951110306605655e-02	0.000000000000000000e+00
3.949999999999999623e-01	1.220068394815907231e+00	2.040841678601153925e-02	1.133110792858118998e+00	6.654918517177675630e-02	0.000000000000000000e+00
4.089999999999999747e-01	1.159730466926829795e+00	1.685912691018344803e-02	1.030181386459104287e+00	1.126899535575419803e-01	0.000000000000000000e+00
4.229999999999998761e-01	1.030181386459104287e+00	1.064786962748428059e-02	9.015196284603358423e-01	1.180138883712841119e-01	0.000000000000000000e+00
4.369999999999998885e-01	1.084308057065482611e+00	1.064786962748428059e-02	9.015196284603358423e-01	1.721405589776625611e-01	0.000000000000000000e+00
4.509999999999999010e-01	9.591955889425424209e-01	6.211257282699163967e-03	7.684212581167824130e-01	1.845630735430608682e-01	0.000000000000000000e+00
4.649999999999999134e-01	9.121675457241796847e-01	4.436612344785117491e-03	6.929988482554353402e-01	2.138447150186426615e-01	8.873701053165527434e-04
4.789999999999999258e-01	9.032942733982498584e-01	6.211257282699163967e-03	6.193510833320023945e-01	2.777319327835483520e-01	0.000000000000000000e+00
4.929999999999999383e-01	9.130549158294961609e-01	0.000000000000000000e+00	4.773794882988786625e-01	4.339006873199844905e-01	1.774740210633105487e-03
5.069999999999998952e-01	8.695761148506019333e-01	2.661967406871070148e-03	3.709007920240358080e-01	4.942386152090619822e-01	1.774740210633105487e-03
5.210000000000000187e-01	8.136749422153880529e-01	8.873224689570234549e-04	2.883798024110326153e-01	5.199709668088157155e-01	4.436850526582763500e-03
5.350000000000000311e-01	8.136750851244668459e-01	2.661967406871070148e-03	2.484502913079665865e-01	5.554638655670967040e-01	7.098960842532421947e-03
5.489999999999998215e-01	7.675342691023420150e-01	1.774644937914046910e-03	1.650419792260063578e-01	5.945060542012057248e-01	6.211590737215868553e-03
5.629999999999998339e-01	7.347032424782130589e-01	0.000000000000000000e+00	1.330983703435535126e-01	5.971680216080768044e-01	4.436850526582763500e-03
5.769999999999998463e-01	7.426894781533428525e-01	8.873224689570234549e-04	1.118026310885849584e-01	6.193510833320022835e-01	1.064844126379863205e-02
5.909999999999998588e-01	7.489011165269182646e-01	0.000000000000000000e+00	6.566186270281973436e-02	6.654918517177674797e-01	1.774740210633105400e-02
6.049999999999998712e-01	6.938875998151782243e-01	0.000000000000000000e+00	4.347880097889415124e-02	6.237876956767874903e-01	2.662110315949657927e-02
6.189999999999998836e-01	6.983243074326823674e-01	0.000000000000000000e+00	3.904218863410902768e-02	6.308862754284436658e-01	2.839584337012968779e-02
6.329999999999998961e-01	7.098602617108761281e-01	0.000000000000000000e+00	2.307038419288260853e-02	6.441961124627989532e-01	4.259376505519452821e-02
6.469999999999999085e-01	6.965514250400708374e-01	0.000000000000000000e+00	1.685912691018344803e-02	6.184637608630453309e-01	6.122853726684213127e-02
6.609999999999999210e-01	7.125234200267354101e-01	0.000000000000000000e+00	9.760547158527256920e-03	6.379848551800998413e-01	6.477801768810835525e-02
6.749999999999999334e-01	6.956662462072926711e-01	0.000000000000000000e+00	8.873224689570234983e-03	5.856328295116354221e-01	1.011601920060870019e-01
6.889999999999999458e-01	7.160787597202238342e-01	0.000000000000000000e+00	5.323934813742141163e-03	5.332808038431711140e-01	1.774740210633105331e-01
7.029999999999999583e-01	7.009953733842235746e-01	0.000000000000000000e+00	5.323934813742141163e-03	4.977879050848901255e-01	1.978835334855912342e-01
7.169999999999999707e-01	7.568996423828069364e-01	0.000000000000000000e+00	3.549289875828093820e-03	5.004498724917612051e-01	2.529004800152175325e-01
7.309999999999999831e-01	7.134233661309676844e-01	0.000000000000000000e+00	3.549289875828093820e-03	4.099429806581448288e-01	2.999310955969947678e-01
7.449999999999999956e-01	7.853028217523040366e-01	0.000000000000000000e+00	0.000000000000000000e+00	3.673515021482077203e-01	4.179513196040963163e-01
7.590000000000000080e-01	7.453767881034836229e-01	0.000000000000000000e+00	0.000000000000000000e+00	2.626474508112789374e-01	4.827293372922046300e-01
7.729999999999997984e-01	7.861986711296168329e-01	0.000000000000000000e+00	0.000000000000000000e+00	2.094081026738575380e-01	5.767905684557592672e-01
7.869999999999998108e-01	8.509784037266682200e-01	0.000000000000000000e+00	0.000000000000000000e+00	1.774644937914046927e-01	6.735139099352634995e-01
8.009999999999998233e-01	8.829266333359954144e-01	0.000000000000000000e+00	0.000000000000000000e+00	1.233378231850262574e-01	7.595888101509691293e-01
8.150000000000000577e-01	9.272962818744515667e-01	0.000000000000000000e+00	0.000000000000000000e+00	1.020420839300576893e-01	8.252541979443939191e-01
8.289999999999998481e-01	9.042267551360405609e-01	0.000000000000000000e+00	0.000000000000000000e+00	6.299989529594865467e-02	8.412268598400919339e-01
8.429999999999998606e-01	9.157638050505035876e-01	0.000000000000000000e+00	0.000000000000000000e+00	3.992951110306605655e-02	8.758342939474375033e-01
8.569999999999998730e-01	9.911905974569272804e-01	0.000000000000000000e+00	0.000000000000000000e+00	3.371825382036688912e-02	9.574723436365604190e-01
8.709999999999998854e-01	9.219765390603480437e-01	0.000000000000000000e+00	0.000000000000000000e+00	1.863377184809749190e-02	9.033427672122505969e-01
8.849999999999998979e-01	9.814302408438381198e-01	0.000000000000000000e+00	0.000000000000000000e+00	2.040841678601153925e-02	9.610218240578265458e-01
8.989999999999999103e-01	9.911917407295559590e-01	0.000000000000000000e+00	0.000000000000000000e+00	1.242251456539832793e-02	9.787692261641576241e-01
9.129999999999999227e-01	9.299637750990280560e-01	0.000000000000000000e+00	0.000000000000000000e+00	1.774644937914046693e-03	9.281891301611140399e-01
9.269999999999999352e-01	9.139909226578921686e-01	0.000000000000000000e+00	0.000000000000000000e+00	5.323934813742141163e-03	9.086669878441500092e-01
9.409999999999999476e-01	8.501003227114597438e-01	0.000000000000000000e+00	0.000000000000000000e+00	4.436612344785116624e-03	8.456637103666746480e-01
9.549999999999999600e-01	7.915340863060054133e-01	0.000000000000000000e+00	0.000000000000000000e+00	8.873224689570233465e-04	7.906467638370483497e-01
9.689999999999999725e-01	6.735137193898254049e-01	0.000000000000000000e+00	0.000000000000000000e+00	3.549289875828093386e-03	6.699644295139972616e-01
9.829999999999999849e-01	5.235483145004066197e-01	0.000000000000000000e+00	0.000000000000000000e+00	8.873224689570233465e-04	5.226609920314495561e-01
9.969999999999999973e-01	3.984290343780535482e-01	0.000000000000000000e+00	0.000000000000000000e+00	2.661967406871070582e-03	3.957670669711824685e-01
1.011000000000000121e+00	2.901700244385126970e-01	0.000000000000000000e+00	0.000000000000000000e+00	0.000000000000000000e+00	2.901700244385126970e-01
1.024999999999999911e+00	2.076446046440733328e-01	0.000000000000000000e+00	0.000000000000000000e+00	0.000000000000000000e+00	2.076446046440733328e-01
1.038999999999999702e+00	1.171328539017849474e-01	0.000000000000000000e+00	0.000000000000000000e+00	0.000000000000000000e+00	1.171328539017849474e-01
1.052999999999999936e+00	8.163804968912284632e-02	0.000000000000000000e+00	0.000000000000000000e+00	0.000000000000000000e+00	8.163804968912284632e-02
1.066999999999999726e+00	6.300327747747523632e-02	0.000000000000000000e+00	0.000000000000000000e+00	0.000000000000000000e+00	6.300327747747523632e-02
1.080999999999999961e+00	3.993165473924487063e-02	0.000000000000000000e+00	0.000000000000000000e+00	0.000000000000000000e+00	3.993165473924487063e-02
1.094999999999999751e+00	2.928321347544623685e-02	0.000000000000000000e+00	0.000000000000000000e+00	0.000000000000000000e+00	2.928321347544623685e-02
1.108999999999999986e+00	2.662110315949657927e-02	0.000000000000000000e+00	0.000000000000000000e+00	0.000000000000000000e+00	2.662110315949657927e-02
1.122999999999999776e+00	1.153581136911518458e-02	0.000000000000000000e+00	0.000000000000000000e+00	0.000000000000000000e+00	1.153581136911518458e-02
1.137000000000000011e+00	1.508529179038139469e-02	0.000000000000000000e+00	0.000000000000000000e+00	0.000000000000000000e+00	1.508529179038139469e-02
1.150999999999999801e+00	9.761071158482079527e-03	0.000000000000000000e+00	0.000000000000000000e+00	0.000000000000000000e+00	9.761071158482079527e-03
1.165000000000000036e+00	7.986330947848972739e-03	0.000000000000000000e+00	0.000000000000000000e+00	0.000000000000000000e+00	7.986330947848972739e-03
1.178999999999999826e+00	5.324220631899316027e-03	0.000000000000000000e+00	0.000000000000000000e+00	0.000000000000000000e+00	5.324220631899316027e-03
1.193000000000000060e+00	1.774740210633105487e-03	0.000000000000000000e+00	0.000000000000000000e+00	0.000000000000000000e+00	1.774740210633105487e-03
