# Supplementary material for: Distinct activation mechanisms of CXCR4 and ACKR3 revealed by single-molecule analysis of their conformational landscapes
Source: eLife. 2025 Apr 15;13:RP100098. doi: 10.7554/eLife.100098 (PMC11999697; doi:10.7554/eLife.100098)
Supplement: Figure 2—figure supplement 5—source data 4. [file elife-100098-fig2-figsupp5-data4.csv]

# initial FRET	final FRET	density
-2.000000000000000111e-01	-2.000000000000000111e-01	3.479703690985598732e-143
-1.858585858585858619e-01	-2.000000000000000111e-01	4.813461854296069895e-136
-1.717171717171717404e-01	-2.000000000000000111e-01	4.038756966731113617e-129
-1.575757575757575912e-01	-2.000000000000000111e-01	2.055477944852586475e-122
-1.434343434343434420e-01	-2.000000000000000111e-01	6.345309906239805119e-116
-1.292929292929292928e-01	-2.000000000000000111e-01	1.188140421879868171e-109
-1.151515151515151714e-01	-2.000000000000000111e-01	1.349452563097966409e-103
-1.010101010101010222e-01	-2.000000000000000111e-01	9.296562511071032779e-98
-8.686868686868688683e-02	-2.000000000000000111e-01	3.884741178876799345e-92
-7.272727272727275150e-02	-2.000000000000000111e-01	9.846382780166069336e-87
-5.858585858585860229e-02	-2.000000000000000111e-01	1.513792267771841105e-81
-4.444444444444445308e-02	-2.000000000000000111e-01	1.411662281477105210e-76
-3.030303030303033163e-02	-2.000000000000000111e-01	7.984915640887894753e-72
-1.616161616161618242e-02	-2.000000000000000111e-01	2.739585772101552264e-67
-2.020202020202033211e-03	-2.000000000000000111e-01	5.701309457238149971e-63
1.212121212121208824e-02	-2.000000000000000111e-01	7.196803247434235523e-59
2.626262626262623745e-02	-2.000000000000000111e-01	5.510363153592686589e-55
4.040404040404038666e-02	-2.000000000000000111e-01	2.559156560744506505e-51
5.454545454545450811e-02	-2.000000000000000111e-01	7.209253974310052345e-48
6.868686868686868507e-02	-2.000000000000000111e-01	1.231861790383328416e-44
8.282828282828280653e-02	-2.000000000000000111e-01	1.276774315967178750e-41
9.696969696969692798e-02	-2.000000000000000111e-01	8.026952859266193331e-39
1.111111111111111049e-01	-2.000000000000000111e-01	3.061106226242474118e-36
1.252525252525252264e-01	-2.000000000000000111e-01	7.081228395775531628e-34
1.393939393939393478e-01	-2.000000000000000111e-01	9.937124541846691678e-32
1.535353535353535248e-01	-2.000000000000000111e-01	8.460071736590698766e-30
1.676767676767676463e-01	-2.000000000000000111e-01	4.370047891835894670e-28
1.818181818181817677e-01	-2.000000000000000111e-01	1.369971002773274809e-26
1.959595959595959447e-01	-2.000000000000000111e-01	2.607387427370678746e-25
2.101010101010100661e-01	-2.000000000000000111e-01	3.014693013495499494e-24
2.242424242424241876e-01	-2.000000000000000111e-01	2.119754079022985092e-23
2.383838383838383645e-01	-2.000000000000000111e-01	9.080344549630641286e-23
2.525252525252524860e-01	-2.000000000000000111e-01	2.376609383219299840e-22
2.666666666666666075e-01	-2.000000000000000111e-01	3.818357971738183331e-22
2.808080808080807844e-01	-2.000000000000000111e-01	3.792871611278501826e-22
2.949494949494949059e-01	-2.000000000000000111e-01	2.353363515272934890e-22
3.090909090909090273e-01	-2.000000000000000111e-01	9.241941274794465262e-23
3.232323232323231488e-01	-2.000000000000000111e-01	2.330828263104536839e-23
3.373737373737373813e-01	-2.000000000000000111e-01	3.839719529290899537e-24
3.515151515151515027e-01	-2.000000000000000111e-01	4.401877883964079431e-25
3.656565656565656242e-01	-2.000000000000000111e-01	5.124088895061119305e-26
3.797979797979797456e-01	-2.000000000000000111e-01	1.123328712223896572e-26
3.939393939393938671e-01	-2.000000000000000111e-01	1.025558352795396152e-26
4.080808080808079885e-01	-2.000000000000000111e-01	1.440808759376919075e-27
4.222222222222222210e-01	-2.000000000000000111e-01	1.027215138954169309e-25
4.363636363636363424e-01	-2.000000000000000111e-01	3.391246285690063398e-26
4.505050505050504639e-01	-2.000000000000000111e-01	2.276368272430923664e-24
4.646464646464645853e-01	-2.000000000000000111e-01	2.562400774276263050e-22
4.787878787878787068e-01	-2.000000000000000111e-01	1.950468713807581932e-20
4.929292929292928283e-01	-2.000000000000000111e-01	9.009542778847516272e-19
5.070707070707070052e-01	-2.000000000000000111e-01	2.524303883709790412e-17
5.212121212121212377e-01	-2.000000000000000111e-01	4.289981542636163471e-16
5.353535353535352481e-01	-2.000000000000000111e-01	4.422258562793995897e-15
5.494949494949494806e-01	-2.000000000000000111e-01	2.765080338675502673e-14
5.636363636363634910e-01	-2.000000000000000111e-01	1.048687982982730170e-13
5.777777777777777235e-01	-2.000000000000000111e-01	2.412457901008105875e-13
5.919191919191919560e-01	-2.000000000000000111e-01	3.366263514412529267e-13
6.060606060606059664e-01	-2.000000000000000111e-01	2.849124263543426363e-13
6.202020202020201989e-01	-2.000000000000000111e-01	1.462680889512179283e-13
6.343434343434342093e-01	-2.000000000000000111e-01	4.554730632538271156e-14
6.484848484848484418e-01	-2.000000000000000111e-01	8.603015851632654015e-15
6.626262626262624522e-01	-2.000000000000000111e-01	9.856294309663610264e-16
6.767676767676766847e-01	-2.000000000000000111e-01	6.849384043771951872e-17
6.909090909090909172e-01	-2.000000000000000111e-01	2.887116355488372273e-18
7.050505050505049276e-01	-2.000000000000000111e-01	7.381624872750098127e-20
7.191919191919191601e-01	-2.000000000000000111e-01	1.144760329738005327e-21
7.333333333333331705e-01	-2.000000000000000111e-01	1.076843143554309041e-23
7.474747474747474030e-01	-2.000000000000000111e-01	6.145476808760836809e-26
7.616161616161616355e-01	-2.000000000000000111e-01	2.237951066787844090e-28
7.757575757575756459e-01	-2.000000000000000111e-01	6.300262157945699222e-30
7.898989898989898784e-01	-2.000000000000000111e-01	1.864453188718172647e-30
8.040404040404041108e-01	-2.000000000000000111e-01	3.599733213787277239e-31
8.181818181818181213e-01	-2.000000000000000111e-01	4.216928357905957036e-32
8.323232323232323537e-01	-2.000000000000000111e-01	3.013811147578143011e-33
8.464646464646463642e-01	-2.000000000000000111e-01	2.548927594195207474e-33
8.606060606060605966e-01	-2.000000000000000111e-01	2.037040645543161459e-31
8.747474747474748291e-01	-2.000000000000000111e-01	1.040120078727962485e-29
8.888888888888888395e-01	-2.000000000000000111e-01	3.221435016778986474e-28
9.030303030303030720e-01	-2.000000000000000111e-01	6.051878313430259808e-27
9.171717171717170825e-01	-2.000000000000000111e-01	6.896137521085557593e-26
9.313131313131313149e-01	-2.000000000000000111e-01	4.766466605986709447e-25
9.454545454545453254e-01	-2.000000000000000111e-01	1.998306543787719056e-24
9.595959595959595578e-01	-2.000000000000000111e-01	5.081624626383514022e-24
9.737373737373737903e-01	-2.000000000000000111e-01	7.838229337432263880e-24
9.878787878787878007e-01	-2.000000000000000111e-01	7.333448832634324343e-24
1.002020202020202033e+00	-2.000000000000000111e-01	4.161725971020503099e-24
1.016161616161616044e+00	-2.000000000000000111e-01	1.432562603536446176e-24
1.030303030303030276e+00	-2.000000000000000111e-01	2.991084303520996512e-25
1.044444444444444509e+00	-2.000000000000000111e-01	3.788075377766392555e-26
1.058585858585858519e+00	-2.000000000000000111e-01	2.909936322553348266e-27
1.072727272727272751e+00	-2.000000000000000111e-01	1.355886302518948692e-28
1.086868686868686762e+00	-2.000000000000000111e-01	3.832110079743031754e-30
1.101010101010100994e+00	-2.000000000000000111e-01	6.569428544494812717e-32
1.115151515151515005e+00	-2.000000000000000111e-01	6.831123312136316725e-34
1.129292929292929237e+00	-2.000000000000000111e-01	4.308554309755221184e-36
1.143434343434343470e+00	-2.000000000000000111e-01	1.648336717562281194e-38
1.157575757575757480e+00	-2.000000000000000111e-01	3.825033197678691509e-41
1.171717171717171713e+00	-2.000000000000000111e-01	5.383929933504369570e-44
1.185858585858585723e+00	-2.000000000000000111e-01	4.596618965169371217e-47
1.199999999999999956e+00	-2.000000000000000111e-01	2.380414157085447490e-50
-2.000000000000000111e-01	-1.858585858585858619e-01	2.722917043823501679e-140
-1.858585858585858619e-01	-1.858585858585858619e-01	3.766601552717922246e-133
-1.717171717171717404e-01	-1.858585858585858619e-01	3.160384091029438100e-126
-1.575757575757575912e-01	-1.858585858585858619e-01	1.608440382433498053e-119
-1.434343434343434420e-01	-1.858585858585858619e-01	4.965294192454529955e-113
-1.292929292929292928e-01	-1.858585858585858619e-01	9.297365823962738483e-107
-1.151515151515151714e-01	-1.858585858585858619e-01	1.055965603561060577e-100
-1.010101010101010222e-01	-1.858585858585858619e-01	7.274690907482023921e-95
-8.686868686868688683e-02	-1.858585858585858619e-01	3.039864630903381919e-89
-7.272727272727275150e-02	-1.858585858585858619e-01	7.704933173345484031e-84
-5.858585858585860229e-02	-1.858585858585858619e-01	1.184563793928430976e-78
-4.444444444444445308e-02	-1.858585858585858619e-01	1.104645684981287944e-73
-3.030303030303033163e-02	-1.858585858585858619e-01	6.248309769653563198e-69
-1.616161616161618242e-02	-1.858585858585858619e-01	2.143764988317357226e-64
-2.020202020202033211e-03	-1.858585858585858619e-01	4.461356972195079967e-60
1.212121212121208824e-02	-1.858585858585858619e-01	5.631604406469250912e-56
2.626262626262623745e-02	-1.858585858585858619e-01	4.311942769446710413e-52
4.040404040404038666e-02	-1.858585858585858619e-01	2.002580848989335209e-48
5.454545454545450811e-02	-1.858585858585858619e-01	5.641365948402541572e-45
6.868686868686868507e-02	-1.858585858585858619e-01	9.639559751869395450e-42
8.282828282828280653e-02	-1.858585858585858619e-01	9.991058760754761828e-39
9.696969696969692798e-02	-1.858585858585858619e-01	6.281332296439599466e-36
1.111111111111111049e-01	-1.858585858585858619e-01	2.395442383378387297e-33
1.252525252525252264e-01	-1.858585858585858619e-01	5.541490793447218318e-31
1.393939393939393478e-01	-1.858585858585858619e-01	7.776728670972522934e-29
1.535353535353535248e-01	-1.858585858585858619e-01	6.621174801747901098e-27
1.676767676767676463e-01	-1.858585858585858619e-01	3.420630516698427393e-25
1.818181818181817677e-01	-1.858585858585858619e-01	1.072558524928536556e-23
1.959595959595959447e-01	-1.858585858585858619e-01	2.042054960133290488e-22
2.101010101010100661e-01	-1.858585858585858619e-01	2.362450515065311344e-21
2.242424242424241876e-01	-1.858585858585858619e-01	1.662798424848687243e-20
2.383838383838383645e-01	-1.858585858585858619e-01	7.134825796728417823e-20
2.525252525252524860e-01	-1.858585858585858619e-01	1.872577685924462019e-19
2.666666666666666075e-01	-1.858585858585858619e-01	3.022055211447442510e-19
2.808080808080807844e-01	-1.858585858585858619e-01	3.022992860923111900e-19
2.949494949494949059e-01	-1.858585858585858619e-01	1.895331327737766489e-19
3.090909090909090273e-01	-1.858585858585858619e-01	7.551278068784001787e-20
3.232323232323231488e-01	-1.858585858585858619e-01	1.939853551778660030e-20
3.373737373737373813e-01	-1.858585858585858619e-01	3.277357130027079265e-21
3.515151515151515027e-01	-1.858585858585858619e-01	4.021812616270776455e-22
3.656565656565656242e-01	-1.858585858585858619e-01	5.909869542623912002e-23
3.797979797979797456e-01	-1.858585858585858619e-01	1.505203756112077420e-23
3.939393939393938671e-01	-1.858585858585858619e-01	4.092005254351389806e-24
4.080808080808079885e-01	-1.858585858585858619e-01	1.933306316380444914e-24
4.222222222222222210e-01	-1.858585858585858619e-01	4.953422571480776943e-26
4.363636363636363424e-01	-1.858585858585858619e-01	1.355586414079946272e-23
4.505050505050504639e-01	-1.858585858585858619e-01	3.213958643296240703e-22
4.646464646464645853e-01	-1.858585858585858619e-01	3.652238563233036316e-20
4.787878787878787068e-01	-1.858585858585858619e-01	2.781308329661784423e-18
4.929292929292928283e-01	-1.858585858585858619e-01	1.284731112820366540e-16
5.070707070707070052e-01	-1.858585858585858619e-01	3.599573364400904733e-15
5.212121212121212377e-01	-1.858585858585858619e-01	6.117371042461196223e-14
5.353535353535352481e-01	-1.858585858585858619e-01	6.305993673962814641e-13
5.494949494949494806e-01	-1.858585858585858619e-01	3.942912626174428559e-12
5.636363636363634910e-01	-1.858585858585858619e-01	1.495394195668972618e-11
5.777777777777777235e-01	-1.858585858585858619e-01	3.440084754478094772e-11
5.919191919191919560e-01	-1.858585858585858619e-01	4.800179845893810497e-11
6.060606060606059664e-01	-1.858585858585858619e-01	4.062756468634645270e-11
6.202020202020201989e-01	-1.858585858585858619e-01	2.085734315435998082e-11
6.343434343434342093e-01	-1.858585858585858619e-01	6.494894440728622591e-12
6.484848484848484418e-01	-1.858585858585858619e-01	1.226761456080448924e-12
6.626262626262624522e-01	-1.858585858585858619e-01	1.405474797141716281e-13
6.767676767676766847e-01	-1.858585858585858619e-01	9.766993909696656812e-15
6.909090909090909172e-01	-1.858585858585858619e-01	4.116931928544061719e-16
7.050505050505049276e-01	-1.858585858585858619e-01	1.052595163751906233e-17
7.191919191919191601e-01	-1.858585858585858619e-01	1.632390256837318880e-19
7.333333333333331705e-01	-1.858585858585858619e-01	1.535563459421080442e-21
7.474747474747474030e-01	-1.858585858585858619e-01	8.793123265203479780e-24
7.616161616161616355e-01	-1.858585858585858619e-01	5.776911308714533135e-26
7.757575757575756459e-01	-1.858585858585858619e-01	1.447132509442882035e-26
7.898989898989898784e-01	-1.858585858585858619e-01	4.587512634826554267e-27
8.040404040404041108e-01	-1.858585858585858619e-01	8.859727290518627075e-28
8.181818181818181213e-01	-1.858585858585858619e-01	1.037878092432090299e-28
8.323232323232323537e-01	-1.858585858585858619e-01	7.392639169495319339e-30
8.464646464646463642e-01	-1.858585858585858619e-01	2.800016189153515831e-30
8.606060606060605966e-01	-1.858585858585858619e-01	2.089594620924214316e-28
8.747474747474748291e-01	-1.858585858585858619e-01	1.066929560664954138e-26
8.888888888888888395e-01	-1.858585858585858619e-01	3.304468678484889807e-25
9.030303030303030720e-01	-1.858585858585858619e-01	6.207867682729626445e-24
9.171717171717170825e-01	-1.858585858585858619e-01	7.073887979175287837e-23
9.313131313131313149e-01	-1.858585858585858619e-01	4.889324020023732436e-22
9.454545454545453254e-01	-1.858585858585858619e-01	2.049813623290718648e-21
9.595959595959595578e-01	-1.858585858585858619e-01	5.212605353264094712e-21
9.737373737373737903e-01	-1.858585858585858619e-01	8.040262555459047714e-21
9.878787878787878007e-01	-1.858585858585858619e-01	7.522471149169207042e-21
1.002020202020202033e+00	-1.858585858585858619e-01	4.268995974777064711e-21
1.016161616161616044e+00	-1.858585858585858619e-01	1.469487426778787670e-21
1.030303030303030276e+00	-1.858585858585858619e-01	3.068180591625807375e-22
1.044444444444444509e+00	-1.858585858585858619e-01	3.885714401294826867e-23
1.058585858585858519e+00	-1.858585858585858619e-01	2.984940991872120783e-24
1.072727272727272751e+00	-1.858585858585858619e-01	1.390834766155792553e-25
1.086868686868686762e+00	-1.858585858585858619e-01	3.930884113764579946e-27
1.101010101010100994e+00	-1.858585858585858619e-01	6.738757959634901573e-29
1.115151515151515005e+00	-1.858585858585858619e-01	7.007198005294292730e-31
1.129292929292929237e+00	-1.858585858585858619e-01	4.419608867458194663e-33
1.143434343434343470e+00	-1.858585858585858619e-01	1.690823197238326726e-35
1.157575757575757480e+00	-1.858585858585858619e-01	3.923624822485502948e-38
1.171717171717171713e+00	-1.858585858585858619e-01	5.522702689859336286e-41
1.185858585858585723e+00	-1.858585858585858619e-01	4.715098494358792181e-44
1.199999999999999956e+00	-1.858585858585858619e-01	2.441770199590512017e-47
-2.000000000000000111e-01	-1.717171717171717404e-01	1.292413457644643652e-137
-1.858585858585858619e-01	-1.717171717171717404e-01	1.787790982645898302e-130
-1.717171717171717404e-01	-1.717171717171717404e-01	1.500054121143642461e-123
-1.575757575757575912e-01	-1.717171717171717404e-01	7.634349358825806618e-117
-1.434343434343434420e-01	-1.717171717171717404e-01	2.356742033575585668e-110
-1.292929292929292928e-01	-1.717171717171717404e-01	4.412929432214269748e-104
-1.151515151515151714e-01	-1.717171717171717404e-01	5.012066638052888019e-98
-1.010101010101010222e-01	-1.717171717171717404e-01	3.452881010756723823e-92
-8.686868686868688683e-02	-1.717171717171717404e-01	1.442850437748490679e-86
-7.272727272727275150e-02	-1.717171717171717404e-01	3.657092579487939435e-81
-5.858585858585860229e-02	-1.717171717171717404e-01	5.622449259875994430e-76
-4.444444444444445308e-02	-1.717171717171717404e-01	5.243123790881092689e-71
-3.030303030303033163e-02	-1.717171717171717404e-01	2.965716945299984247e-66
-1.616161616161618242e-02	-1.717171717171717404e-01	1.017523340920474213e-61
-2.020202020202033211e-03	-1.717171717171717404e-01	2.117552971536328427e-57
1.212121212121208824e-02	-1.717171717171717404e-01	2.673004090279698112e-53
2.626262626262623745e-02	-1.717171717171717404e-01	2.046636751456477680e-49
4.040404040404038666e-02	-1.717171717171717404e-01	9.505136228206423090e-46
5.454545454545450811e-02	-1.717171717171717404e-01	2.677647618724669782e-42
6.868686868686868507e-02	-1.717171717171717404e-01	4.575386858186042419e-39
8.282828282828280653e-02	-1.717171717171717404e-01	4.742252126449902971e-36
9.696969696969692798e-02	-1.717171717171717404e-01	2.981461227055575840e-33
1.111111111111111049e-01	-1.717171717171717404e-01	1.137026014320772501e-30
1.252525252525252264e-01	-1.717171717171717404e-01	2.630411418765184388e-28
1.393939393939393478e-01	-1.717171717171717404e-01	3.691604103723393891e-26
1.535353535353535248e-01	-1.717171717171717404e-01	3.143324119375405102e-24
1.676767676767676463e-01	-1.717171717171717404e-01	1.624132354826437655e-22
1.818181818181817677e-01	-1.717171717171717404e-01	5.093780046238638834e-21
1.959595959595959447e-01	-1.717171717171717404e-01	9.702037701166070768e-20
2.101010101010100661e-01	-1.717171717171717404e-01	1.123198508398033394e-18
2.242424242424241876e-01	-1.717171717171717404e-01	7.914715462722706965e-18
2.383838383838383645e-01	-1.717171717171717404e-01	3.402642741730127452e-17
2.525252525252524860e-01	-1.717171717171717404e-01	8.958794178150379197e-17
2.666666666666666075e-01	-1.717171717171717404e-01	1.453192208831799551e-16
2.808080808080807844e-01	-1.717171717171717404e-01	1.465134338760525636e-16
2.949494949494949059e-01	-1.717171717171717404e-01	9.292251801954448692e-17
3.090909090909090273e-01	-1.717171717171717404e-01	3.760123566381325963e-17
3.232323232323231488e-01	-1.717171717171717404e-01	9.850099908502987682e-18
3.373737373737373813e-01	-1.717171717171717404e-01	1.713552728020821428e-18
3.515151515151515027e-01	-1.717171717171717404e-01	2.312394986240944098e-19
3.656565656565656242e-01	-1.717171717171717404e-01	4.419750609762691006e-20
3.797979797979797456e-01	-1.717171717171717404e-01	1.312359765136527078e-20
3.939393939393938671e-01	-1.717171717171717404e-01	3.125920249354337123e-21
4.080808080808079885e-01	-1.717171717171717404e-01	4.540938635304717937e-22
4.222222222222222210e-01	-1.717171717171717404e-01	7.194445228313602433e-22
4.363636363636363424e-01	-1.717171717171717404e-01	1.238241117216159853e-22
4.505050505050504639e-01	-1.717171717171717404e-01	2.516117459374136540e-20
4.646464646464645853e-01	-1.717171717171717404e-01	3.160615217703585633e-18
4.787878787878787068e-01	-1.717171717171717404e-01	2.405650327559759362e-16
4.929292929292928283e-01	-1.717171717171717404e-01	1.111210828364946159e-14
5.070707070707070052e-01	-1.717171717171717404e-01	3.113403027551165637e-13
5.212121212121212377e-01	-1.717171717171717404e-01	5.291138584805943429e-12
5.353535353535352481e-01	-1.717171717171717404e-01	5.454285218985018857e-11
5.494949494949494806e-01	-1.717171717171717404e-01	3.410369748020566208e-10
5.636363636363634910e-01	-1.717171717171717404e-01	1.293421287706735661e-09
5.777777777777777235e-01	-1.717171717171717404e-01	2.975455479126594578e-09
5.919191919191919560e-01	-1.717171717171717404e-01	4.151851609081842161e-09
6.060606060606059664e-01	-1.717171717171717404e-01	3.514027082972225307e-09
6.202020202020201989e-01	-1.717171717171717404e-01	1.804028109710879367e-09
6.343434343434342093e-01	-1.717171717171717404e-01	5.617672420674607278e-10
6.484848484848484418e-01	-1.717171717171717404e-01	1.061070978360133703e-10
6.626262626262624522e-01	-1.717171717171717404e-01	1.215646701868578313e-11
6.767676767676766847e-01	-1.717171717171717404e-01	8.447831265021700370e-13
6.909090909090909172e-01	-1.717171717171717404e-01	3.560885425341936059e-14
7.050505050505049276e-01	-1.717171717171717404e-01	9.104281675039451125e-16
7.191919191919191601e-01	-1.717171717171717404e-01	1.411915534795926370e-17
7.333333333333331705e-01	-1.717171717171717404e-01	1.328477780366759296e-19
7.474747474747474030e-01	-1.717171717171717404e-01	8.051533123927013063e-22
7.616161616161616355e-01	-1.717171717171717404e-01	4.359762430025497961e-23
7.757575757575756459e-01	-1.717171717171717404e-01	2.151445738454519466e-23
7.898989898989898784e-01	-1.717171717171717404e-01	6.848500555969456028e-24
8.040404040404041108e-01	-1.717171717171717404e-01	1.322652586430439976e-24
8.181818181818181213e-01	-1.717171717171717404e-01	1.549429337357101108e-25
8.323232323232323537e-01	-1.717171717171717404e-01	1.102083573402133526e-26
8.464646464646463642e-01	-1.717171717171717404e-01	2.018966856157700738e-27
8.606060606060605966e-01	-1.717171717171717404e-01	1.300209917324405011e-25
8.747474747474748291e-01	-1.717171717171717404e-01	6.638392628468358225e-24
8.888888888888888395e-01	-1.717171717171717404e-01	2.056027025953719006e-22
9.030303030303030720e-01	-1.717171717171717404e-01	3.862510125214737516e-21
9.171717171717170825e-01	-1.717171717171717404e-01	4.401344445567299749e-20
9.313131313131313149e-01	-1.717171717171717404e-01	3.042117599467429941e-19
9.454545454545453254e-01	-1.717171717171717404e-01	1.275385732977158579e-18
9.595959595959595578e-01	-1.717171717171717404e-01	3.243261935453806041e-18
9.737373737373737903e-01	-1.717171717171717404e-01	5.002618792317784935e-18
9.878787878787878007e-01	-1.717171717171717404e-01	4.680451076806055269e-18
1.002020202020202033e+00	-1.717171717171717404e-01	2.656152002554756572e-18
1.016161616161616044e+00	-1.717171717171717404e-01	9.143091243067497624e-19
1.030303030303030276e+00	-1.717171717171717404e-01	1.909009535449869151e-19
1.044444444444444509e+00	-1.717171717171717404e-01	2.417675760140269631e-20
1.058585858585858519e+00	-1.717171717171717404e-01	1.857218193672084043e-21
1.072727272727272751e+00	-1.717171717171717404e-01	8.653717574752176942e-23
1.086868686868686762e+00	-1.717171717171717404e-01	2.445780172264392232e-24
1.101010101010100994e+00	-1.717171717171717404e-01	4.192827904962044528e-26
1.115151515151515005e+00	-1.717171717171717404e-01	4.359850213967956686e-28
1.129292929292929237e+00	-1.717171717171717404e-01	2.749862734274628788e-30
1.143434343434343470e+00	-1.717171717171717404e-01	1.052023344094412537e-32
1.157575757575757480e+00	-1.717171717171717404e-01	2.441263470636783710e-35
1.171717171717171713e+00	-1.717171717171717404e-01	3.436203242133690711e-38
1.185858585858585723e+00	-1.717171717171717404e-01	2.933715183155653725e-41
1.199999999999999956e+00	-1.717171717171717404e-01	1.519259527003849911e-44
-2.000000000000000111e-01	-1.575757575757575912e-01	3.720861009597645814e-135
-1.858585858585858619e-01	-1.575757575757575912e-01	5.147053926776647704e-128
-1.717171717171717404e-01	-1.575757575757575912e-01	4.318658910956292029e-121
-1.575757575757575912e-01	-1.575757575757575912e-01	2.197930757879972090e-114
-1.434343434343434420e-01	-1.575757575757575912e-01	6.785065193347815350e-108
-1.292929292929292928e-01	-1.575757575757575912e-01	1.270483299920089099e-101
-1.151515151515151714e-01	-1.575757575757575912e-01	1.442975031445527687e-95
-1.010101010101010222e-01	-1.575757575757575912e-01	9.940851703549791735e-90
-8.686868686868688683e-02	-1.575757575757575912e-01	4.153969496058090847e-84
-7.272727272727275150e-02	-1.575757575757575912e-01	1.052877755797860016e-78
-5.858585858585860229e-02	-1.575757575757575912e-01	1.618704427653113325e-73
-4.444444444444445308e-02	-1.575757575757575912e-01	1.509496621784000611e-68
-3.030303030303033163e-02	-1.575757575757575912e-01	8.538307143083027479e-64
-1.616161616161618242e-02	-1.575757575757575912e-01	2.929452933008888060e-59
-2.020202020202033211e-03	-1.575757575757575912e-01	6.096443403041802054e-55
1.212121212121208824e-02	-1.575757575757575912e-01	7.695592961969490288e-51
2.626262626262623745e-02	-1.575757575757575912e-01	5.892282747047625210e-47
4.040404040404038666e-02	-1.575757575757575912e-01	2.736539639142148659e-43
5.454545454545450811e-02	-1.575757575757575912e-01	7.708996024872520173e-40
6.868686868686868507e-02	-1.575757575757575912e-01	1.317267343434255760e-36
8.282828282828280653e-02	-1.575757575757575912e-01	1.365317483800761532e-33
9.696969696969692798e-02	-1.575757575757575912e-01	8.583869975763786117e-31
1.111111111111111049e-01	-1.575757575757575912e-01	3.273654213111663719e-28
1.252525252525252264e-01	-1.575757575757575912e-01	7.573566772444713809e-26
1.393939393939393478e-01	-1.575757575757575912e-01	1.062958668740990760e-23
1.535353535353535248e-01	-1.575757575757575912e-01	9.051811405570478937e-22
1.676767676767676463e-01	-1.575757575757575912e-01	4.677731249502598757e-20
1.818181818181817677e-01	-1.575757575757575912e-01	1.467487639695382198e-18
1.959595959595959447e-01	-1.575757575757575912e-01	2.796413731680156542e-17
2.101010101010100661e-01	-1.575757575757575912e-01	3.239962480992707338e-16
2.242424242424241876e-01	-1.575757575757575912e-01	2.286115423575671202e-15
2.383838383838383645e-01	-1.575757575757575912e-01	9.850142832910899736e-15
2.525252525252524860e-01	-1.575757575757575912e-01	2.602861697879648250e-14
2.666666666666666075e-01	-1.575757575757575912e-01	4.246511344527493978e-14
2.808080808080807844e-01	-1.575757575757575912e-01	4.319290457592851314e-14
2.949494949494949059e-01	-1.575757575757575912e-01	2.774175083098875417e-14
3.090909090909090273e-01	-1.575757575757575912e-01	1.141384461956629774e-14
3.232323232323231488e-01	-1.575757575757575912e-01	3.052852164949753802e-15
3.373737373737373813e-01	-1.575757575757575912e-01	5.503534118407955198e-16
3.515151515151515027e-01	-1.575757575757575912e-01	8.471397871940110703e-17
3.656565656565656242e-01	-1.575757575757575912e-01	2.121461756427466197e-17
3.797979797979797456e-01	-1.575757575757575912e-01	7.024722180911589261e-18
3.939393939393938671e-01	-1.575757575757575912e-01	1.674315671550425771e-18
4.080808080808079885e-01	-1.575757575757575912e-01	2.474479556804856219e-19
4.222222222222222210e-01	-1.575757575757575912e-01	2.232928950544807795e-20
4.363636363636363424e-01	-1.575757575757575912e-01	2.596547334457205427e-20
4.505050505050504639e-01	-1.575757575757575912e-01	1.349686345237279854e-18
4.646464646464645853e-01	-1.575757575757575912e-01	1.657662866592388586e-16
4.787878787878787068e-01	-1.575757575757575912e-01	1.262099952711950661e-14
4.929292929292928283e-01	-1.575757575757575912e-01	5.829827900095447079e-13
5.070707070707070052e-01	-1.575757575757575912e-01	1.633407603307782898e-11
5.212121212121212377e-01	-1.575757575757575912e-01	2.775929071852825885e-10
5.353535353535352481e-01	-1.575757575757575912e-01	2.861521894150313585e-09
5.494949494949494806e-01	-1.575757575757575912e-01	1.789207441366747836e-08
5.636363636363634910e-01	-1.575757575757575912e-01	6.785771525624460211e-08
5.777777777777777235e-01	-1.575757575757575912e-01	1.561035159844687483e-07
5.919191919191919560e-01	-1.575757575757575912e-01	2.178216540526754095e-07
6.060606060606059664e-01	-1.575757575757575912e-01	1.843589953756034181e-07
6.202020202020201989e-01	-1.575757575757575912e-01	9.464605766621924028e-08
6.343434343434342093e-01	-1.575757575757575912e-01	2.947240927206556204e-08
6.484848484848484418e-01	-1.575757575757575912e-01	5.566774955736115107e-09
6.626262626262624522e-01	-1.575757575757575912e-01	6.377736978014252779e-10
6.767676767676766847e-01	-1.575757575757575912e-01	4.432048041605641702e-11
6.909090909090909172e-01	-1.575757575757575912e-01	1.868173592102713794e-12
7.050505050505049276e-01	-1.575757575757575912e-01	4.776446773606023625e-14
7.191919191919191601e-01	-1.575757575757575912e-01	7.407556985985203811e-16
7.333333333333331705e-01	-1.575757575757575912e-01	6.997999789042279826e-18
7.474747474747474030e-01	-1.575757575757575912e-01	8.263122781835439577e-20
7.616161616161616355e-01	-1.575757575757575912e-01	3.724142381437082456e-20
7.757575757575756459e-01	-1.575757575757575912e-01	1.947717877551880272e-20
7.898989898989898784e-01	-1.575757575757575912e-01	6.201481370995139052e-21
8.040404040404041108e-01	-1.575757575757575912e-01	1.197694862450080313e-21
8.181818181818181213e-01	-1.575757575757575912e-01	1.403048504183056569e-22
8.323232323232323537e-01	-1.575757575757575912e-01	9.973998033773606053e-24
8.464646464646463642e-01	-1.575757575757575912e-01	1.012761439085349486e-24
8.606060606060605966e-01	-1.575757575757575912e-01	4.907658209488181322e-23
8.747474747474748291e-01	-1.575757575757575912e-01	2.505330647154454273e-21
8.888888888888888395e-01	-1.575757575757575912e-01	7.759449536453520221e-20
9.030303030303030720e-01	-1.575757575757575912e-01	1.457711986300874817e-18
9.171717171717170825e-01	-1.575757575757575912e-01	1.661068151577710671e-17
9.313131313131313149e-01	-1.575757575757575912e-01	1.148095705828837411e-16
9.454545454545453254e-01	-1.575757575757575912e-01	4.813307952206655254e-16
9.595959595959595578e-01	-1.575757575757575912e-01	1.224007612862979338e-15
9.737373737373737903e-01	-1.575757575757575912e-01	1.887989193568354605e-15
9.878787878787878007e-01	-1.575757575757575912e-01	1.766403042263639437e-15
1.002020202020202033e+00	-1.575757575757575912e-01	1.002432223098681919e-15
1.016161616161616044e+00	-1.575757575757575912e-01	3.450604209385175845e-16
1.030303030303030276e+00	-1.575757575757575912e-01	7.204605273707903326e-17
1.044444444444444509e+00	-1.575757575757575912e-01	9.124312481507839395e-18
1.058585858585858519e+00	-1.575757575757575912e-01	7.009144660664649499e-19
1.072727272727272751e+00	-1.575757575757575912e-01	3.265914502702934621e-20
1.086868686868686762e+00	-1.575757575757575912e-01	9.230378581254075482e-22
1.101010101010100994e+00	-1.575757575757575912e-01	1.582373973251079207e-23
1.115151515151515005e+00	-1.575757575757575912e-01	1.645408221427680490e-25
1.129292929292929237e+00	-1.575757575757575912e-01	1.037798669384806807e-27
1.143434343434343470e+00	-1.575757575757575912e-01	3.970337911979234590e-30
1.157575757575757480e+00	-1.575757575757575912e-01	9.213332541534456985e-33
1.171717171717171713e+00	-1.575757575757575912e-01	1.296823695224484616e-35
1.185858585858585723e+00	-1.575757575757575912e-01	1.107184615248123448e-38
1.199999999999999956e+00	-1.575757575757575912e-01	5.733688070763659388e-42
-2.000000000000000111e-01	-1.434343434343434420e-01	6.497714148541936930e-133
-1.858585858585858619e-01	-1.434343434343434420e-01	8.988259647532195568e-126
-1.717171717171717404e-01	-1.434343434343434420e-01	7.541639967750310534e-119
-1.575757575757575912e-01	-1.434343434343434420e-01	3.838229137023466628e-112
-1.434343434343434420e-01	-1.434343434343434420e-01	1.184870581948247291e-105
-1.292929292929292928e-01	-1.434343434343434420e-01	2.218634969561627816e-99
-1.151515151515151714e-01	-1.434343434343434420e-01	2.519855931557328157e-93
-1.010101010101010222e-01	-1.434343434343434420e-01	1.735963116091364821e-87
-8.686868686868688683e-02	-1.434343434343434420e-01	7.254044360549499969e-82
-7.272727272727275150e-02	-1.434343434343434420e-01	1.838632210131626553e-76
-5.858585858585860229e-02	-1.434343434343434420e-01	2.826731018780210759e-71
-4.444444444444445308e-02	-1.434343434343434420e-01	2.636022441223656610e-66
-3.030303030303033163e-02	-1.434343434343434420e-01	1.491038229066004330e-61
-1.616161616161618242e-02	-1.434343434343434420e-01	5.115682831566061707e-57
-2.020202020202033211e-03	-1.434343434343434420e-01	1.064617915163893569e-52
1.212121212121208824e-02	-1.434343434343434420e-01	1.343877080621740455e-48
2.626262626262623745e-02	-1.434343434343434420e-01	1.028966977273722296e-44
4.040404040404038666e-02	-1.434343434343434420e-01	4.778815715832309716e-41
5.454545454545450811e-02	-1.434343434343434420e-01	1.346224602085440690e-37
6.868686868686868507e-02	-1.434343434343434420e-01	2.300358931038002075e-34
8.282828282828280653e-02	-1.434343434343434420e-01	2.384287948704613924e-31
9.696969696969692798e-02	-1.434343434343434420e-01	1.499042436764296929e-28
1.111111111111111049e-01	-1.434343434343434420e-01	5.717068408915706082e-26
1.252525252525252264e-01	-1.434343434343434420e-01	1.322688919770031511e-23
1.393939393939393478e-01	-1.434343434343434420e-01	1.856530229862141862e-21
1.535353535353535248e-01	-1.434343434343434420e-01	1.581124489036048185e-19
1.676767676767676463e-01	-1.434343434343434420e-01	8.172433002861157488e-18
1.818181818181817677e-01	-1.434343434343434420e-01	2.564662075580552784e-16
1.959595959595959447e-01	-1.434343434343434420e-01	4.889827440117321453e-15
2.101010101010100661e-01	-1.434343434343434420e-01	5.670625296984248958e-14
2.242424242424241876e-01	-1.434343434343434420e-01	4.007351517828249836e-13
2.383838383838383645e-01	-1.434343434343434420e-01	1.731046642695671735e-12
2.525252525252524860e-01	-1.434343434343434420e-01	4.593209585612154666e-12
2.666666666666666075e-01	-1.434343434343434420e-01	7.542797776756871095e-12
2.808080808080807844e-01	-1.434343434343434420e-01	7.747679064805775475e-12
2.949494949494949059e-01	-1.434343434343434420e-01	5.044982265388593328e-12
3.090909090909090273e-01	-1.434343434343434420e-01	2.112652684892474098e-12
3.232323232323231488e-01	-1.434343434343434420e-01	5.778566001128197612e-13
3.373737373737373813e-01	-1.434343434343434420e-01	1.090674810365416291e-13
3.515151515151515027e-01	-1.434343434343434420e-01	2.001041120385514418e-14
3.656565656565656242e-01	-1.434343434343434420e-01	6.448508138854409762e-15
3.797979797979797456e-01	-1.434343434343434420e-01	2.296644861184193908e-15
3.939393939393938671e-01	-1.434343434343434420e-01	5.527826290755002809e-16
4.080808080808079885e-01	-1.434343434343434420e-01	8.183379229109349567e-17
4.222222222222222210e-01	-1.434343434343434420e-01	7.739373409771992908e-18
4.363636363636363424e-01	-1.434343434343434420e-01	6.583890670152038400e-19
4.505050505050504639e-01	-1.434343434343434420e-01	4.204529801637678340e-17
4.646464646464645853e-01	-1.434343434343434420e-01	5.273967317704282707e-15
4.787878787878787068e-01	-1.434343434343434420e-01	4.016297491539293704e-13
4.929292929292928283e-01	-1.434343434343434420e-01	1.855196223280700909e-11
5.070707070707070052e-01	-1.434343434343434420e-01	5.197909519275427033e-10
5.212121212121212377e-01	-1.434343434343434420e-01	8.833697198196300563e-09
5.353535353535352481e-01	-1.434343434343434420e-01	9.106074861667619263e-08
5.494949494949494806e-01	-1.434343434343434420e-01	5.693703388206223318e-07
5.636363636363634910e-01	-1.434343434343434420e-01	2.159401388221535094e-06
5.777777777777777235e-01	-1.434343434343434420e-01	4.967602399377046982e-06
5.919191919191919560e-01	-1.434343434343434420e-01	6.931627160889870050e-06
6.060606060606059664e-01	-1.434343434343434420e-01	5.866762077708151588e-06
6.202020202020201989e-01	-1.434343434343434420e-01	3.011873116304876179e-06
6.343434343434342093e-01	-1.434343434343434420e-01	9.378854159178743165e-07
6.484848484848484418e-01	-1.434343434343434420e-01	1.771486340490765755e-07
6.626262626262624522e-01	-1.434343434343434420e-01	2.029554639738782274e-08
6.767676767676766847e-01	-1.434343434343434420e-01	1.410387994606089963e-09
6.909090909090909172e-01	-1.434343434343434420e-01	5.944993360127773491e-11
7.050505050505049276e-01	-1.434343434343434420e-01	1.519985947314369878e-12
7.191919191919191601e-01	-1.434343434343434420e-01	2.357930026230299296e-14
7.333333333333331705e-01	-1.434343434343434420e-01	2.382425652309642081e-16
7.474747474747474030e-01	-1.434343434343434420e-01	2.481393680619231903e-17
7.616161616161616355e-01	-1.434343434343434420e-01	2.038390089271939979e-17
7.757575757575756459e-01	-1.434343434343434420e-01	1.069781942267534477e-17
7.898989898989898784e-01	-1.434343434343434420e-01	3.406204410540106252e-18
8.040404040404041108e-01	-1.434343434343434420e-01	6.578420124335079796e-19
8.181818181818181213e-01	-1.434343434343434420e-01	7.706376447222345181e-20
8.323232323232323537e-01	-1.434343434343434420e-01	5.477410398334040231e-21
8.464646464646463642e-01	-1.434343434343434420e-01	3.698872281313013336e-22
8.606060606060605966e-01	-1.434343434343434420e-01	1.123820846899239569e-20
8.747474747474748291e-01	-1.434343434343434420e-01	5.735115080364283556e-19
8.888888888888888395e-01	-1.434343434343434420e-01	1.776265668429088891e-17
9.030303030303030720e-01	-1.434343434343434420e-01	3.336942578797729510e-16
9.171717171717170825e-01	-1.434343434343434420e-01	3.802458299968492279e-15
9.313131313131313149e-01	-1.434343434343434420e-01	2.628179970605346661e-14
9.454545454545453254e-01	-1.434343434343434420e-01	1.101845385199185270e-13
9.595959595959595578e-01	-1.434343434343434420e-01	2.801954815842313781e-13
9.737373737373737903e-01	-1.434343434343434420e-01	4.321917901150547875e-13
9.878787878787878007e-01	-1.434343434343434420e-01	4.043587195844592599e-13
1.002020202020202033e+00	-1.434343434343434420e-01	2.294732292144063847e-13
1.016161616161616044e+00	-1.434343434343434420e-01	7.899000774543935514e-14
1.030303030303030276e+00	-1.434343434343434420e-01	1.649252686892283762e-14
1.044444444444444509e+00	-1.434343434343434420e-01	2.088705252331827911e-15
1.058585858585858519e+00	-1.434343434343434420e-01	1.604508536588907988e-16
1.072727272727272751e+00	-1.434343434343434420e-01	7.476215648343470217e-18
1.086868686868686762e+00	-1.434343434343434420e-01	2.112985527704200934e-19
1.101010101010100994e+00	-1.434343434343434420e-01	3.622314377966754265e-21
1.115151515151515005e+00	-1.434343434343434420e-01	3.766610143275171780e-23
1.129292929292929237e+00	-1.434343434343434420e-01	2.375691906650766457e-25
1.143434343434343470e+00	-1.434343434343434420e-01	9.088756733277607639e-28
1.157575757575757480e+00	-1.434343434343434420e-01	2.109083408748281393e-30
1.171717171717171713e+00	-1.434343434343434420e-01	2.968642809037297665e-33
1.185858585858585723e+00	-1.434343434343434420e-01	2.534527753029728471e-36
1.199999999999999956e+00	-1.434343434343434420e-01	1.312535537653697251e-39
-2.000000000000000111e-01	-1.292929292929292928e-01	6.956425787019577055e-131
-1.858585858585858619e-01	-1.292929292929292928e-01	9.520802409566721260e-124
-1.717171717171717404e-01	-1.292929292929292928e-01	7.988359652896836799e-117
-1.575757575757575912e-01	-1.292929292929292928e-01	4.065581805800870416e-110
-1.434343434343434420e-01	-1.292929292929292928e-01	1.255054900760221157e-103
-1.292929292929292928e-01	-1.292929292929292928e-01	2.350053028932313358e-97
-1.151515151515151714e-01	-1.292929292929292928e-01	2.669116450569576141e-91
-1.010101010101010222e-01	-1.292929292929292928e-01	1.838790739408598225e-85
-8.686868686868688683e-02	-1.292929292929292928e-01	7.683728801717761679e-80
-7.272727272727275150e-02	-1.292929292929292928e-01	1.947541389085797129e-74
-5.858585858585860229e-02	-1.292929292929292928e-01	2.994169178980179487e-69
-4.444444444444445308e-02	-1.292929292929292928e-01	2.792164405786113419e-64
-3.030303030303033163e-02	-1.292929292929292928e-01	1.579358480857503042e-59
-1.616161616161618242e-02	-1.292929292929292928e-01	5.418706678403983716e-55
-2.020202020202033211e-03	-1.292929292929292928e-01	1.127680217670844671e-50
1.212121212121208824e-02	-1.292929292929292928e-01	1.423482103030824622e-46
2.626262626262623745e-02	-1.292929292929292928e-01	1.089919355368484903e-42
4.040404040404038666e-02	-1.292929292929292928e-01	5.061905134500553745e-39
5.454545454545450811e-02	-1.292929292929292928e-01	1.425977222796117597e-35
6.868686868686868507e-02	-1.292929292929292928e-01	2.436648960673281099e-32
8.282828282828280653e-02	-1.292929292929292928e-01	2.525573289951333956e-29
9.696969696969692798e-02	-1.292929292929292928e-01	1.587895301515486963e-26
1.111111111111111049e-01	-1.292929292929292928e-01	6.056094976865685416e-24
1.252525252525252264e-01	-1.292929292929292928e-01	1.401187777710773367e-21
1.393939393939393478e-01	-1.292929292929292928e-01	1.966860569268336001e-19
1.535353535353535248e-01	-1.292929292929292928e-01	1.675304058660733127e-17
1.676767676767676463e-01	-1.292929292929292928e-01	8.661122955255314115e-16
1.818181818181817677e-01	-1.292929292929292928e-01	2.719033974874710826e-14
1.959595959595959447e-01	-1.292929292929292928e-01	5.187422620195278825e-13
2.101010101010100661e-01	-1.292929292929292928e-01	6.022127543768939027e-12
2.242424242424241876e-01	-1.292929292929292928e-01	4.263307519068668017e-11
2.383838383838383645e-01	-1.292929292929292928e-01	1.847005315850811539e-10
2.525252525252524860e-01	-1.292929292929292928e-01	4.924079363053393572e-10
2.666666666666666075e-01	-1.292929292929292928e-01	8.145814517775016802e-10
2.808080808080807844e-01	-1.292929292929292928e-01	8.458421874382569866e-10
2.949494949494949059e-01	-1.292929292929292928e-01	5.590231106220433339e-10
3.090909090909090273e-01	-1.292929292929292928e-01	2.385102613522526417e-10
3.232323232323231488e-01	-1.292929292929292928e-01	6.686224209822890377e-11
3.373737373737373813e-01	-1.292929292929292928e-01	1.342769203625439532e-11
3.515151515151515027e-01	-1.292929292929292928e-01	3.069825196427503175e-12
3.656565656565656242e-01	-1.292929292929292928e-01	1.225515905003691123e-12
3.797979797979797456e-01	-1.292929292929292928e-01	4.574450122213902653e-13
3.939393939393938671e-01	-1.292929292929292928e-01	1.107701128598316125e-13
4.080808080808079885e-01	-1.292929292929292928e-01	1.643665333916979998e-14
4.222222222222222210e-01	-1.292929292929292928e-01	1.517058669174375698e-15
4.363636363636363424e-01	-1.292929292929292928e-01	1.143428469060291095e-16
4.505050505050504639e-01	-1.292929292929292928e-01	8.294269965373357793e-16
4.646464646464645853e-01	-1.292929292929292928e-01	1.018106481274118978e-13
4.787878787878787068e-01	-1.292929292929292928e-01	7.752378632243772232e-12
4.929292929292928283e-01	-1.292929292929292928e-01	3.580955259594038871e-10
5.070707070707070052e-01	-1.292929292929292928e-01	1.003316080814650932e-08
5.212121212121212377e-01	-1.292929292929292928e-01	1.705106721184903127e-07
5.353535353535352481e-01	-1.292929292929292928e-01	1.757681874488627283e-06
5.494949494949494806e-01	-1.292929292929292928e-01	1.099015700634640379e-05
5.636363636363634910e-01	-1.292929292929292928e-01	4.168141309472504904e-05
5.777777777777777235e-01	-1.292929292929292928e-01	9.588615105472010668e-05
5.919191919191919560e-01	-1.292929292929292928e-01	1.337963459167820530e-04
6.060606060606059664e-01	-1.292929292929292928e-01	1.132420007800493083e-04
6.202020202020201989e-01	-1.292929292929292928e-01	5.813607800492969152e-05
6.343434343434342093e-01	-1.292929292929292928e-01	1.810334552419043199e-05
6.484848484848484418e-01	-1.292929292929292928e-01	3.419376052660203085e-06
6.626262626262624522e-01	-1.292929292929292928e-01	3.917507222084583776e-07
6.767676767676766847e-01	-1.292929292929292928e-01	2.722373198696161197e-08
6.909090909090909172e-01	-1.292929292929292928e-01	1.147520533337334697e-09
7.050505050505049276e-01	-1.292929292929292928e-01	2.933979242177412276e-11
7.191919191919191601e-01	-1.292929292929292928e-01	4.573369950570653549e-13
7.333333333333331705e-01	-1.292929292929292928e-01	9.778834204131809287e-15
7.474747474747474030e-01	-1.292929292929292928e-01	7.869877317692020664e-15
7.616161616161616355e-01	-1.292929292929292928e-01	6.789684576126712955e-15
7.757575757575756459e-01	-1.292929292929292928e-01	3.564060824087325428e-15
7.898989898989898784e-01	-1.292929292929292928e-01	1.134804190424675434e-15
8.040404040404041108e-01	-1.292929292929292928e-01	2.191655614804971004e-16
8.181818181818181213e-01	-1.292929292929292928e-01	2.567490100271944998e-17
8.323232323232323537e-01	-1.292929292929292928e-01	1.825231105419878128e-18
8.464646464646463642e-01	-1.292929292929292928e-01	9.771069157672354864e-20
8.606060606060605966e-01	-1.292929292929292928e-01	1.561856693886745966e-18
8.747474747474748291e-01	-1.292929292929292928e-01	7.963325390591236023e-17
8.888888888888888395e-01	-1.292929292929292928e-01	2.466379186151557657e-15
9.030303030303030720e-01	-1.292929292929292928e-01	4.633409201610473257e-14
9.171717171717170825e-01	-1.292929292929292928e-01	5.279786768716783746e-13
9.313131313131313149e-01	-1.292929292929292928e-01	3.649278635014188971e-12
9.454545454545453254e-01	-1.292929292929292928e-01	1.529933592169575130e-11
9.595959595959595578e-01	-1.292929292929292928e-01	3.890568362931879717e-11
9.737373737373737903e-01	-1.292929292929292928e-01	6.001066454867328518e-11
9.878787878787878007e-01	-1.292929292929292928e-01	5.614598896442327142e-11
1.002020202020202033e+00	-1.292929292929292928e-01	3.186280095144955975e-11
1.016161616161616044e+00	-1.292929292929292928e-01	1.096791509215578201e-11
1.030303030303030276e+00	-1.292929292929292928e-01	2.290019200104268290e-12
1.044444444444444509e+00	-1.292929292929292928e-01	2.900207572322714162e-13
1.058585858585858519e+00	-1.292929292929292928e-01	2.227891083472131636e-14
1.072727272727272751e+00	-1.292929292929292928e-01	1.038086978114142044e-15
1.086868686868686762e+00	-1.292929292929292928e-01	2.933921203489401314e-17
1.101010101010100994e+00	-1.292929292929292928e-01	5.029653454734308909e-19
1.115151515151515005e+00	-1.292929292929292928e-01	5.230010910978804220e-21
1.129292929292929237e+00	-1.292929292929292928e-01	3.298694083084344546e-23
1.143434343434343470e+00	-1.292929292929292928e-01	1.261991421308618894e-25
1.157575757575757480e+00	-1.292929292929292928e-01	2.928503035975592627e-28
1.171717171717171713e+00	-1.292929292929292928e-01	4.122017859953797713e-31
1.185858585858585723e+00	-1.292929292929292928e-01	3.519240722640319030e-34
1.199999999999999956e+00	-1.292929292929292928e-01	1.822480936932627303e-37
-2.000000000000000111e-01	-1.151515151515151714e-01	8.429816837190604095e-127
-1.858585858585858619e-01	-1.151515151515151714e-01	7.645069306176087777e-122
-1.717171717171717404e-01	-1.151515151515151714e-01	5.134134335756274466e-115
-1.575757575757575912e-01	-1.151515151515151714e-01	2.612098883150337911e-108
-1.434343434343434420e-01	-1.151515151515151714e-01	8.063608724510500214e-102
-1.292929292929292928e-01	-1.151515151515151714e-01	1.509886790737959925e-95
-1.151515151515151714e-01	-1.151515151515151714e-01	1.714882024458119746e-89
-1.010101010101010222e-01	-1.151515151515151714e-01	1.181405636058735487e-83
-8.686868686868688683e-02	-1.151515151515151714e-01	4.936723073454042067e-78
-7.272727272727275150e-02	-1.151515151515151714e-01	1.251276957533669646e-72
-5.858585858585860229e-02	-1.151515151515151714e-01	1.923725529638341943e-67
-4.444444444444445308e-02	-1.151515151515151714e-01	1.793939517937353205e-62
-3.030303030303033163e-02	-1.151515151515151714e-01	1.014723202646541631e-57
-1.616161616161618242e-02	-1.151515151515151714e-01	3.481469747664293093e-53
-2.020202020202033211e-03	-1.151515151515151714e-01	7.245245906785248263e-49
1.212121212121208824e-02	-1.151515151515151714e-01	9.145753573005795836e-45
2.626262626262623745e-02	-1.151515151515151714e-01	7.002649467249039537e-41
4.040404040404038666e-02	-1.151515151515151714e-01	3.252242651265875921e-37
5.454545454545450811e-02	-1.151515151515151714e-01	9.161848171448928185e-34
6.868686868686868507e-02	-1.151515151515151714e-01	1.565547074378429840e-30
8.282828282828280653e-02	-1.151515151515151714e-01	1.622697911371429631e-27
9.696969696969692798e-02	-1.151515151515151714e-01	1.020251623400851898e-24
1.111111111111111049e-01	-1.151515151515151714e-01	3.891269192838423043e-22
1.252525252525252264e-01	-1.151515151515151714e-01	9.003624296207035255e-20
1.393939393939393478e-01	-1.151515151515151714e-01	1.264028307651111950e-17
1.535353535353535248e-01	-1.151515151515151714e-01	1.076757237498295343e-15
1.676767676767676463e-01	-1.151515151515151714e-01	5.568121962119487860e-14
1.818181818181817677e-01	-1.151515151515151714e-01	1.748784983303218784e-12
1.959595959595959447e-01	-1.151515151515151714e-01	3.338796633411741277e-11
2.101010101010100661e-01	-1.151515151515151714e-01	3.880793627494175691e-10
2.242424242424241876e-01	-1.151515151515151714e-01	2.752986169172978746e-09
2.383838383838383645e-01	-1.151515151515151714e-01	1.196686819197781372e-08
2.525252525252524860e-01	-1.151515151515151714e-01	3.207494613910961424e-08
2.666666666666666075e-01	-1.151515151515151714e-01	5.350044386192560120e-08
2.808080808080807844e-01	-1.151515151515151714e-01	5.622148461524669555e-08
2.949494949494949059e-01	-1.151515151515151714e-01	3.775450873677148379e-08
3.090909090909090273e-01	-1.151515151515151714e-01	1.642834035169840535e-08
3.232323232323231488e-01	-1.151515151515151714e-01	4.736250235712340615e-09
3.373737373737373813e-01	-1.151515151515151714e-01	1.036822974840727056e-09
3.515151515151515027e-01	-1.151515151515151714e-01	3.056779329909253508e-10
3.656565656565656242e-01	-1.151515151515151714e-01	1.441501098254817058e-10
3.797979797979797456e-01	-1.151515151515151714e-01	5.541924429770646172e-11
3.939393939393938671e-01	-1.151515151515151714e-01	1.347528347158171196e-11
4.080808080808079885e-01	-1.151515151515151714e-01	2.009314965985890244e-12
4.222222222222222210e-01	-1.151515151515151714e-01	1.940041788197529243e-13
4.363636363636363424e-01	-1.151515151515151714e-01	1.984900890831135376e-14
4.505050505050504639e-01	-1.151515151515151714e-01	1.436293903286449359e-14
4.646464646464645853e-01	-1.151515151515151714e-01	1.193297329372873592e-12
4.787878787878787068e-01	-1.151515151515151714e-01	9.076539252564448586e-11
4.929292929292928283e-01	-1.151515151515151714e-01	4.192594637514958243e-09
5.070707070707070052e-01	-1.151515151515151714e-01	1.174685873204976948e-07
5.212121212121212377e-01	-1.151515151515151714e-01	1.996344735579858445e-06
5.353535353535352481e-01	-1.151515151515151714e-01	2.057899903382944348e-05
5.494949494949494806e-01	-1.151515151515151714e-01	1.286731311840679415e-04
5.636363636363634910e-01	-1.151515151515151714e-01	4.880073989825147699e-04
5.777777777777777235e-01	-1.151515151515151714e-01	1.122638310469770357e-03
5.919191919191919560e-01	-1.151515151515151714e-01	1.566492158406934112e-03
6.060606060606059664e-01	-1.151515151515151714e-01	1.325841188029107821e-03
6.202020202020201989e-01	-1.151515151515151714e-01	6.806591741444070276e-04
6.343434343434342093e-01	-1.151515151515151714e-01	2.119545837388949871e-04
6.484848484848484418e-01	-1.151515151515151714e-01	4.003417086195189603e-05
6.626262626262624522e-01	-1.151515151515151714e-01	4.586630749876219057e-06
6.767676767676766847e-01	-1.151515151515151714e-01	3.187363796508862171e-07
6.909090909090909172e-01	-1.151515151515151714e-01	1.343522729592713855e-08
7.050505050505049276e-01	-1.151515151515151714e-01	3.436260464228832528e-10
7.191919191919191601e-01	-1.151515151515151714e-01	5.799553823693669008e-12
7.333333333333331705e-01	-1.151515151515151714e-01	1.161310982468018996e-12
7.474747474747474030e-01	-1.151515151515151714e-01	1.585702245522949442e-12
7.616161616161616355e-01	-1.151515151515151714e-01	1.372048979464236422e-12
7.757575757575756459e-01	-1.151515151515151714e-01	7.202283334410426079e-13
7.898989898989898784e-01	-1.151515151515151714e-01	2.293222288689219860e-13
8.040404040404041108e-01	-1.151515151515151714e-01	4.428934911217082401e-14
8.181818181818181213e-01	-1.151515151515151714e-01	5.188771484454725766e-15
8.323232323232323537e-01	-1.151515151515151714e-01	3.692538223816097639e-16
8.464646464646463642e-01	-1.151515151515151714e-01	1.786153118799709884e-17
8.606060606060605966e-01	-1.151515151515151714e-01	1.319413560606467908e-16
8.747474747474748291e-01	-1.151515151515151714e-01	6.706936060896756564e-15
8.888888888888888395e-01	-1.151515151515151714e-01	2.077240101044960445e-13
9.030303030303030720e-01	-1.151515151515151714e-01	3.902361468820027406e-12
9.171717171717170825e-01	-1.151515151515151714e-01	4.446755196903028499e-11
9.313131313131313149e-01	-1.151515151515151714e-01	3.073504564868541927e-10
9.454545454545453254e-01	-1.151515151515151714e-01	1.288544490508751772e-09
9.595959595959595578e-01	-1.151515151515151714e-01	3.276724202058000474e-09
9.737373737373737903e-01	-1.151515151515151714e-01	5.054233175330654291e-09
9.878787878787878007e-01	-1.151515151515151714e-01	4.728741503196844630e-09
1.002020202020202033e+00	-1.151515151515151714e-01	2.683556778431520712e-09
1.016161616161616044e+00	-1.151515151515151714e-01	9.237424837717227789e-10
1.030303030303030276e+00	-1.151515151515151714e-01	1.928705689290168019e-10
1.044444444444444509e+00	-1.151515151515151714e-01	2.442620063887070071e-11
1.058585858585858519e+00	-1.151515151515151714e-01	1.876379991755513178e-12
1.072727272727272751e+00	-1.151515151515151714e-01	8.743002069920015713e-14
1.086868686868686762e+00	-1.151515151515151714e-01	2.471014442517109488e-15
1.101010101010100994e+00	-1.151515151515151714e-01	4.236087292570513556e-17
1.115151515151515005e+00	-1.151515151515151714e-01	4.404832849696324835e-19
1.129292929292929237e+00	-1.151515151515151714e-01	2.778234368071206810e-21
1.143434343434343470e+00	-1.151515151515151714e-01	1.062877566267801451e-23
1.157575757575757480e+00	-1.151515151515151714e-01	2.466451139943518041e-26
1.171717171717171713e+00	-1.151515151515151714e-01	3.471656175409727844e-29
1.185858585858585723e+00	-1.151515151515151714e-01	2.963983709581603938e-32
1.199999999999999956e+00	-1.151515151515151714e-01	1.534934445756983916e-35
-2.000000000000000111e-01	-1.010101010101010222e-01	5.776953416915691896e-121
-1.858585858585858619e-01	-1.010101010101010222e-01	1.052988275850656981e-116
-1.717171717171717404e-01	-1.010101010101010222e-01	1.363677858971900549e-112
-1.575757575757575912e-01	-1.010101010101010222e-01	1.025762760923171720e-106
-1.434343434343434420e-01	-1.010101010101010222e-01	3.142501312418438069e-100
-1.292929292929292928e-01	-1.010101010101010222e-01	5.884181092927547844e-94
-1.151515151515151714e-01	-1.010101010101010222e-01	6.683068149895260405e-88
-1.010101010101010222e-01	-1.010101010101010222e-01	4.604056931829193571e-82
-8.686868686868688683e-02	-1.010101010101010222e-01	1.923890817226258472e-76
-7.272727272727275150e-02	-1.010101010101010222e-01	4.876352786079269712e-71
-5.858585858585860229e-02	-1.010101010101010222e-01	7.496953284639305192e-66
-4.444444444444445308e-02	-1.010101010101010222e-01	6.991164747562652061e-61
-3.030303030303033163e-02	-1.010101010101010222e-01	3.954480193575986940e-56
-1.616161616161618242e-02	-1.010101010101010222e-01	1.356764793090680383e-51
-2.020202020202033211e-03	-1.010101010101010222e-01	2.823548714180510588e-47
1.212121212121208824e-02	-1.010101010101010222e-01	3.564199594560099969e-43
2.626262626262623745e-02	-1.010101010101010222e-01	2.729012548592251329e-39
4.040404040404038666e-02	-1.010101010101010222e-01	1.267439243756987706e-35
5.454545454545450811e-02	-1.010101010101010222e-01	3.570500613745420887e-32
6.868686868686868507e-02	-1.010101010101010222e-01	6.101199711945134312e-29
8.282828282828280653e-02	-1.010101010101010222e-01	6.324002744261342051e-26
9.696969696969692798e-02	-1.010101010101010222e-01	3.976222079511634604e-23
1.111111111111111049e-01	-1.010101010101010222e-01	1.516595929446294112e-20
1.252525252525252264e-01	-1.010101010101010222e-01	3.509312011249769529e-18
1.393939393939393478e-01	-1.010101010101010222e-01	4.926989841772517843e-16
1.535353535353535248e-01	-1.010101010101010222e-01	4.198001276970375182e-14
1.676767676767676463e-01	-1.010101010101010222e-01	2.171505047326563038e-12
1.818181818181817677e-01	-1.010101010101010222e-01	6.823470539707186013e-11
1.959595959595959447e-01	-1.010101010101010222e-01	1.303841963725236594e-09
2.101010101010100661e-01	-1.010101010101010222e-01	1.517643560527368297e-08
2.242424242424241876e-01	-1.010101010101010222e-01	1.079128175189711107e-07
2.383838383838383645e-01	-1.010101010101010222e-01	4.708830632613403018e-07
2.525252525252524860e-01	-1.010101010101010222e-01	1.269802448614274105e-06
2.666666666666666075e-01	-1.010101010101010222e-01	2.137603172531131740e-06
2.808080808080807844e-01	-1.010101010101010222e-01	2.275868501568207143e-06
2.949494949494949059e-01	-1.010101010101010222e-01	1.554508238555011485e-06
3.090909090909090273e-01	-1.010101010101010222e-01	6.906231412056178682e-07
3.232323232323231488e-01	-1.010101010101010222e-01	2.058932504015388900e-07
3.373737373737373813e-01	-1.010101010101010222e-01	5.081498244668013437e-08
3.515151515151515027e-01	-1.010101010101010222e-01	1.959304119087758623e-08
3.656565656565656242e-01	-1.010101010101010222e-01	1.041976440431241117e-08
3.797979797979797456e-01	-1.010101010101010222e-01	4.080601833151369781e-09
3.939393939393938671e-01	-1.010101010101010222e-01	9.959291039465767393e-10
4.080808080808079885e-01	-1.010101010101010222e-01	1.503762475951040155e-10
4.222222222222222210e-01	-1.010101010101010222e-01	1.624184707520082176e-11
4.363636363636363424e-01	-1.010101010101010222e-01	2.757381546912727488e-12
4.505050505050504639e-01	-1.010101010101010222e-01	1.013919022457682226e-12
4.646464646464645853e-01	-1.010101010101010222e-01	8.741477855611784317e-12
4.787878787878787068e-01	-1.010101010101010222e-01	6.446467967113381846e-10
4.929292929292928283e-01	-1.010101010101010222e-01	2.977433345511845835e-08
5.070707070707070052e-01	-1.010101010101010222e-01	8.342200759568817607e-07
5.212121212121212377e-01	-1.010101010101010222e-01	1.417732927582489000e-05
5.353535353535352481e-01	-1.010101010101010222e-01	1.461447215076060093e-04
5.494949494949494806e-01	-1.010101010101010222e-01	9.137907480738518239e-04
5.636363636363634910e-01	-1.010101010101010222e-01	3.465654733623116986e-03
5.777777777777777235e-01	-1.010101010101010222e-01	7.972577430031928258e-03
5.919191919191919560e-01	-1.010101010101010222e-01	1.112466937031686420e-02
6.060606060606059664e-01	-1.010101010101010222e-01	9.415651891528121001e-03
6.202020202020201989e-01	-1.010101010101010222e-01	4.833799023882689831e-03
6.343434343434342093e-01	-1.010101010101010222e-01	1.505225961690161542e-03
6.484848484848484418e-01	-1.010101010101010222e-01	2.843084224616420469e-04
6.626262626262624522e-01	-1.010101010101010222e-01	3.257261797417783101e-05
6.767676767676766847e-01	-1.010101010101010222e-01	2.263552452543405216e-06
6.909090909090909172e-01	-1.010101010101010222e-01	9.541439927354975493e-08
7.050505050505049276e-01	-1.010101010101010222e-01	2.454376574691149475e-09
7.191919191919191601e-01	-1.010101010101010222e-01	9.573651138486456537e-11
7.333333333333331705e-01	-1.010101010101010222e-01	1.365606307444852276e-10
7.474747474747474030e-01	-1.010101010101010222e-01	1.943335959970522619e-10
7.616161616161616355e-01	-1.010101010101010222e-01	1.681780625081270599e-10
7.757575757575756459e-01	-1.010101010101010222e-01	8.828161109558297884e-11
7.898989898989898784e-01	-1.010101010101010222e-01	2.810907784048113468e-11
8.040404040404041108e-01	-1.010101010101010222e-01	5.428829363847115364e-12
8.181818181818181213e-01	-1.010101010101010222e-01	6.361752800369555086e-13
8.323232323232323537e-01	-1.010101010101010222e-01	4.545112630734701553e-14
8.464646464646463642e-01	-1.010101010101010222e-01	2.212220014289560428e-15
8.606060606060605966e-01	-1.010101010101010222e-01	6.840045329968909846e-15
8.747474747474748291e-01	-1.010101010101010222e-01	3.426490275720886319e-13
8.888888888888888395e-01	-1.010101010101010222e-01	1.061178805846141390e-11
9.030303030303030720e-01	-1.010101010101010222e-01	1.993559710660084225e-10
9.171717171717170825e-01	-1.010101010101010222e-01	2.271668594127003426e-09
9.313131313131313149e-01	-1.010101010101010222e-01	1.570130012717913411e-08
9.454545454545453254e-01	-1.010101010101010222e-01	6.582656165199160060e-08
9.595959595959595578e-01	-1.010101010101010222e-01	1.673946761575763056e-07
9.737373737373737903e-01	-1.010101010101010222e-01	2.582004689555435583e-07
9.878787878787878007e-01	-1.010101010101010222e-01	2.415724069982375973e-07
1.002020202020202033e+00	-1.010101010101010222e-01	1.370921353691833676e-07
1.016161616161616044e+00	-1.010101010101010222e-01	4.719029261811082008e-08
1.030303030303030276e+00	-1.010101010101010222e-01	9.852982562866648031e-09
1.044444444444444509e+00	-1.010101010101010222e-01	1.247836465191576658e-09
1.058585858585858519e+00	-1.010101010101010222e-01	9.585671594551588460e-11
1.072727272727272751e+00	-1.010101010101010222e-01	4.466448531799230132e-12
1.086868686868686762e+00	-1.010101010101010222e-01	1.262342012568701784e-13
1.101010101010100994e+00	-1.010101010101010222e-01	2.164046824782207249e-15
1.115151515151515005e+00	-1.010101010101010222e-01	2.250252151035676662e-17
1.129292929292929237e+00	-1.010101010101010222e-01	1.419288330830652044e-19
1.143434343434343470e+00	-1.010101010101010222e-01	5.429814504644768378e-22
1.157575757575757480e+00	-1.010101010101010222e-01	1.260010804601807218e-24
1.171717171717171713e+00	-1.010101010101010222e-01	1.773529675912824270e-27
1.185858585858585723e+00	-1.010101010101010222e-01	1.514180207446594715e-30
1.199999999999999956e+00	-1.010101010101010222e-01	7.841363466270017559e-34
-2.000000000000000111e-01	-8.686868686868688683e-02	2.414006353673802737e-115
-1.858585858585858619e-01	-8.686868686868688683e-02	4.399110632760473742e-111
-1.717171717171717404e-01	-8.686868686868688683e-02	4.862621721735339658e-107
-1.575757575757575912e-01	-8.686868686868688683e-02	3.284250261413552218e-103
-1.434343434343434420e-01	-8.686868686868688683e-02	8.754117327216569597e-99
-1.292929292929292928e-01	-8.686868686868688683e-02	1.391248420740854910e-92
-1.151515151515151714e-01	-8.686868686868688683e-02	1.579765342711258063e-86
-1.010101010101010222e-01	-8.686868686868688683e-02	1.088321600770654146e-80
-8.686868686868688683e-02	-8.686868686868688683e-02	4.547754324413682056e-75
-7.272727272727275150e-02	-8.686868686868688683e-02	1.152687832274348838e-69
-5.858585858585860229e-02	-8.686868686868688683e-02	1.772153861272713373e-64
-4.444444444444445308e-02	-8.686868686868688683e-02	1.652594136501344279e-59
-3.030303030303033163e-02	-8.686868686868688683e-02	9.347730040723934066e-55
-1.616161616161618242e-02	-8.686868686868688683e-02	3.207166218369409282e-50
-2.020202020202033211e-03	-8.686868686868688683e-02	6.674403181591464320e-46
1.212121212121208824e-02	-8.686868686868688683e-02	8.425187874605629268e-42
2.626262626262623745e-02	-8.686868686868688683e-02	6.450952355476460199e-38
4.040404040404038666e-02	-8.686868686868688683e-02	2.996033641911228646e-34
5.454545454545450811e-02	-8.686868686868688683e-02	8.440161371744682549e-31
6.868686868686868507e-02	-8.686868686868688683e-02	1.442249714931907314e-27
8.282828282828280653e-02	-8.686868686868688683e-02	1.494938664507218715e-24
9.696969696969692798e-02	-8.686868686868688683e-02	9.399664578960717775e-22
1.111111111111111049e-01	-8.686868686868688683e-02	3.585331549641372244e-19
1.252525252525252264e-01	-8.686868686868688683e-02	8.296818341848688868e-17
1.393939393939393478e-01	-8.686868686868688683e-02	1.164991074392812013e-14
1.535353535353535248e-01	-8.686868686868688683e-02	9.928192920463090438e-13
1.676767676767676463e-01	-8.686868686868688683e-02	5.137327543038497726e-11
1.818181818181817677e-01	-8.686868686868688683e-02	1.615223774720875239e-09
1.959595959595959447e-01	-8.686868686868688683e-02	3.089409576333650247e-08
2.101010101010100661e-01	-8.686868686868688683e-02	3.601874732640843223e-07
2.242424242424241876e-01	-8.686868686868688683e-02	2.568047177216647893e-06
2.383838383838383645e-01	-8.686868686868688683e-02	1.125488166279225214e-05
2.525252525252524860e-01	-8.686868686868688683e-02	3.055917614509886290e-05
2.666666666666666075e-01	-8.686868686868688683e-02	5.197270747886779697e-05
2.808080808080807844e-01	-8.686868686868688683e-02	5.612516905589110086e-05
2.949494949494949059e-01	-8.686868686868688683e-02	3.903110953345064810e-05
3.090909090909090273e-01	-8.686868686868688683e-02	1.772834072402553897e-05
3.232323232323231488e-01	-8.686868686868688683e-02	5.514690587354254334e-06
3.373737373737373813e-01	-8.686868686868688683e-02	1.600480184621229079e-06
3.515151515151515027e-01	-8.686868686868688683e-02	7.983694854131673253e-07
3.656565656565656242e-01	-8.686868686868688683e-02	4.607925043133594315e-07
3.797979797979797456e-01	-8.686868686868688683e-02	1.826211093199981713e-07
3.939393939393938671e-01	-8.686868686868688683e-02	4.482679880950962273e-08
4.080808080808079885e-01	-8.686868686868688683e-02	6.998313254982664490e-09
4.222222222222222210e-01	-8.686868686868688683e-02	9.675040567208663281e-10
4.363636363636363424e-01	-8.686868686868688683e-02	2.840407829804268664e-10
4.505050505050504639e-01	-8.686868686868688683e-02	1.156054064454037627e-10
4.646464646464645853e-01	-8.686868686868688683e-02	7.167949912841957674e-11
4.787878787878787068e-01	-8.686868686868688683e-02	2.785948795040878427e-09
4.929292929292928283e-01	-8.686868686868688683e-02	1.282588510667979441e-07
5.070707070707070052e-01	-8.686868686868688683e-02	3.593474966835763615e-06
5.212121212121212377e-01	-8.686868686868688683e-02	6.107004416264264185e-05
5.353535353535352481e-01	-8.686868686868688683e-02	6.295307330062594213e-04
5.494949494949494806e-01	-8.686868686868688683e-02	3.936230831402758035e-03
5.636363636363634910e-01	-8.686868686868688683e-02	1.492860048884247712e-02
5.777777777777777235e-01	-8.686868686868688683e-02	3.434255067334060496e-02
5.919191919191919560e-01	-8.686868686868688683e-02	4.792045294178773340e-02
6.060606060606059664e-01	-8.686868686868688683e-02	4.055871580177337898e-02
6.202020202020201989e-01	-8.686868686868688683e-02	2.082199757498877021e-02
6.343434343434342093e-01	-8.686868686868688683e-02	6.483887966719539299e-03
6.484848484848484418e-01	-8.686868686868688683e-02	1.224682543572170939e-03
6.626262626262624522e-01	-8.686868686868688683e-02	1.403093040789278373e-04
6.767676767676766847e-01	-8.686868686868688683e-02	9.750458922331570129e-06
6.909090909090909172e-01	-8.686868686868688683e-02	4.111691744442612799e-07
7.050505050505049276e-01	-8.686868686868688683e-02	1.161828570491292704e-08
7.191919191919191601e-01	-8.686868686868688683e-02	4.468140134097364097e-09
7.333333333333331705e-01	-8.686868686868688683e-02	1.012821620110412816e-08
7.474747474747474030e-01	-8.686868686868688683e-02	1.444835988238336772e-08
7.616161616161616355e-01	-8.686868686868688683e-02	1.250386487798218316e-08
7.757575757575756459e-01	-8.686868686868688683e-02	6.563648013853069539e-09
7.898989898989898784e-01	-8.686868686868688683e-02	2.089888314056197827e-09
8.040404040404041108e-01	-8.686868686868688683e-02	4.036512293351696053e-10
8.181818181818181213e-01	-8.686868686868688683e-02	4.734370792869221319e-11
8.323232323232323537e-01	-8.686868686868688683e-02	3.431155062145051135e-12
8.464646464646463642e-01	-8.686868686868688683e-02	1.975952389781449343e-13
8.606060606060605966e-01	-8.686868686868688683e-02	2.332079864856507123e-13
8.747474747474748291e-01	-8.686868686868688683e-02	1.062256624150742339e-11
8.888888888888888395e-01	-8.686868686868688683e-02	3.288260839370648725e-10
9.030303030303030720e-01	-8.686868686868688683e-02	6.177402800617072448e-09
9.171717171717170825e-01	-8.686868686868688683e-02	7.039173038923697008e-08
9.313131313131313149e-01	-8.686868686868688683e-02	4.865329776061768017e-07
9.454545454545453254e-01	-8.686868686868688683e-02	2.039754210585543351e-06
9.595959595959595578e-01	-8.686868686868688683e-02	5.187024613667673595e-06
9.737373737373737903e-01	-8.686868686868688683e-02	8.000805153875928703e-06
9.878787878787878007e-01	-8.686868686868688683e-02	7.485554796875654916e-06
1.002020202020202033e+00	-8.686868686868688683e-02	4.248045976269972846e-06
1.016161616161616044e+00	-8.686868686868688683e-02	1.462275951392253829e-06
1.030303030303030276e+00	-8.686868686868688683e-02	3.053123566696773197e-07
1.044444444444444509e+00	-8.686868686868688683e-02	3.866645348199589871e-08
1.058585858585858519e+00	-8.686868686868688683e-02	2.970292463343871717e-09
1.072727272727272751e+00	-8.686868686868688683e-02	1.384009276872892042e-10
1.086868686868686762e+00	-8.686868686868688683e-02	3.911593391355434140e-12
1.101010101010100994e+00	-8.686868686868688683e-02	6.705687661600426583e-14
1.115151515151515005e+00	-8.686868686868688683e-02	6.972810343976032054e-16
1.129292929292929237e+00	-8.686868686868688683e-02	4.397919739681450050e-18
1.143434343434343470e+00	-8.686868686868688683e-02	1.682525521703551099e-20
1.157575757575757480e+00	-8.686868686868688683e-02	3.904369724879639355e-23
1.171717171717171713e+00	-8.686868686868688683e-02	5.495600154792274641e-26
1.185858585858585723e+00	-8.686868686868688683e-02	4.691959258107057846e-29
1.199999999999999956e+00	-8.686868686868688683e-02	2.429787269098629619e-32
-2.000000000000000111e-01	-7.272727272727275150e-02	6.118613157600465116e-110
-1.858585858585858619e-01	-7.272727272727275150e-02	1.115011806579421938e-105
-1.717171717171717404e-01	-7.272727272727275150e-02	1.232482753297082870e-101
-1.575757575757575912e-01	-7.272727272727275150e-02	8.263372507113557435e-98
-1.434343434343434420e-01	-7.272727272727275150e-02	3.361599611056888758e-94
-1.292929292929292928e-01	-7.272727272727275150e-02	1.028393384220401854e-90
-1.151515151515151714e-01	-7.272727272727275150e-02	2.277485210172607902e-85
-1.010101010101010222e-01	-7.272727272727275150e-02	1.560457203275636263e-79
-8.686868686868688683e-02	-7.272727272727275150e-02	6.520613998516211843e-74
-7.272727272727275150e-02	-7.272727272727275150e-02	1.652734988731833395e-68
-5.858585858585860229e-02	-7.272727272727275150e-02	2.540931587241223106e-63
-4.444444444444445308e-02	-7.272727272727275150e-02	2.369506000185067113e-58
-3.030303030303033163e-02	-7.272727272727275150e-02	1.340287189143243063e-53
-1.616161616161618242e-02	-7.272727272727275150e-02	4.598469850264366329e-49
-2.020202020202033211e-03	-7.272727272727275150e-02	9.569838340724677579e-45
1.212121212121208824e-02	-7.272727272727275150e-02	1.208014788263569362e-40
2.626262626262623745e-02	-7.272727272727275150e-02	9.249480286590115045e-37
4.040404040404038666e-02	-7.272727272727275150e-02	4.295775865456911719e-33
5.454545454545450811e-02	-7.272727272727275150e-02	1.210174833299396303e-29
6.868686868686868507e-02	-7.272727272727275150e-02	2.067959287016461796e-26
8.282828282828280653e-02	-7.272727272727275150e-02	2.143541900414090561e-23
9.696969696969692798e-02	-7.272727272727275150e-02	1.347823488994057298e-20
1.111111111111111049e-01	-7.272727272727275150e-02	5.141271403800982368e-18
1.252525252525252264e-01	-7.272727272727275150e-02	1.189837812237038367e-15
1.393939393939393478e-01	-7.272727272727275150e-02	1.670990845407698588e-13
1.535353535353535248e-01	-7.272727272727275150e-02	1.424319039658181087e-11
1.676767676767676463e-01	-7.272727272727275150e-02	7.373026342564616989e-10
1.818181818181817677e-01	-7.272727272727275150e-02	2.319699043350482112e-08
1.959595959595959447e-01	-7.272727272727275150e-02	4.441843874762649506e-07
2.101010101010100661e-01	-7.272727272727275150e-02	5.188387110788471834e-06
2.242424242424241876e-01	-7.272727272727275150e-02	3.710647494737983270e-05
2.383838383838383645e-01	-7.272727272727275150e-02	1.634359274533036057e-04
2.525252525252524860e-01	-7.272727272727275150e-02	4.471947755093487833e-04
2.666666666666666075e-01	-7.272727272727275150e-02	7.691974830664928412e-04
2.808080808080807844e-01	-7.272727272727275150e-02	8.434558297649210603e-04
2.949494949494949059e-01	-7.272727272727275150e-02	5.977635255034696943e-04
3.090909090909090273e-01	-7.272727272727275150e-02	2.781182013267579408e-04
3.232323232323231488e-01	-7.272727272727275150e-02	9.157525844980366240e-05
3.373737373737373813e-01	-7.272727272727275150e-02	3.270155105809308187e-05
3.515151515151515027e-01	-7.272727272727275150e-02	2.042694903897470309e-05
3.656565656565656242e-01	-7.272727272727275150e-02	1.243972649069665225e-05
3.797979797979797456e-01	-7.272727272727275150e-02	4.974522086814987409e-06
3.939393939393938671e-01	-7.272727272727275150e-02	1.237000411402520943e-06
4.080808080808079885e-01	-7.272727272727275150e-02	2.104835691459599686e-07
4.222222222222222210e-01	-7.272727272727275150e-02	4.455469483477431520e-08
4.363636363636363424e-01	-7.272727272727275150e-02	1.989041931361740897e-08
4.505050505050504639e-01	-7.272727272727275150e-02	8.702059978553410362e-09
4.646464646464645853e-01	-7.272727272727275150e-02	2.875588260506442257e-09
4.787878787878787068e-01	-7.272727272727275150e-02	8.108625323950834000e-09
4.929292929292928283e-01	-7.272727272727275150e-02	3.354859324552635948e-07
5.070707070707070052e-01	-7.272727272727275150e-02	9.389265083786853491e-06
5.212121212121212377e-01	-7.272727272727275150e-02	1.595648514559327568e-04
5.353535353535352481e-01	-7.272727272727275150e-02	1.644847703213407489e-03
5.494949494949494806e-01	-7.272727272727275150e-02	1.028464453928250658e-02
5.636363636363634910e-01	-7.272727272727275150e-02	3.900567660315026886e-02
5.777777777777777235e-01	-7.272727272727275150e-02	8.973074330065308746e-02
5.919191919191919560e-01	-7.272727272727275150e-02	1.252072944646487607e-01
6.060606060606059664e-01	-7.272727272727275150e-02	1.059724346978003356e-01
6.202020202020201989e-01	-7.272727272727275150e-02	5.440403461119920625e-02
6.343434343434342093e-01	-7.272727272727275150e-02	1.694120193544050579e-02
6.484848484848484418e-01	-7.272727272727275150e-02	3.199869350121994048e-03
6.626262626262624522e-01	-7.272727272727275150e-02	3.666023521453270020e-04
6.767676767676766847e-01	-7.272727272727275150e-02	2.547685240451675077e-05
6.909090909090909172e-01	-7.272727272727275150e-02	1.081687243734251514e-06
7.050505050505049276e-01	-7.272727272727275150e-02	7.752151825006329955e-08
7.191919191919191601e-01	-7.272727272727275150e-02	1.945773828338199399e-07
7.333333333333331705e-01	-7.272727272727275150e-02	4.566893551957986915e-07
7.474747474747474030e-01	-7.272727272727275150e-02	6.515806191594313313e-07
7.616161616161616355e-01	-7.272727272727275150e-02	5.638896815998174445e-07
7.757575757575756459e-01	-7.272727272727275150e-02	2.960025745451426461e-07
7.898989898989898784e-01	-7.272727272727275150e-02	9.424939751889845492e-08
8.040404040404041108e-01	-7.272727272727275150e-02	1.820741135461763331e-08
8.181818181818181213e-01	-7.272727272727275150e-02	2.142454532832313873e-09
8.323232323232323537e-01	-7.272727272727275150e-02	1.633082972700135125e-10
8.464646464646463642e-01	-7.272727272727275150e-02	1.488361052188969480e-11
8.606060606060605966e-01	-7.272727272727275150e-02	7.627284716218819538e-12
8.747474747474748291e-01	-7.272727272727275150e-02	2.004717775078121930e-10
8.888888888888888395e-01	-7.272727272727275150e-02	6.180546162341883123e-09
9.030303030303030720e-01	-7.272727272727275150e-02	1.161067716068081683e-07
9.171717171717170825e-01	-7.272727272727275150e-02	1.323040758621121548e-06
9.313131313131313149e-01	-7.272727272727275150e-02	9.144582122582800834e-06
9.454545454545453254e-01	-7.272727272727275150e-02	3.833799710743396902e-05
9.595959595959595578e-01	-7.272727272727275150e-02	9.749220450316092748e-05
9.737373737373737903e-01	-7.272727272727275150e-02	1.503783363965837956e-04
9.878787878787878007e-01	-7.272727272727275150e-02	1.406939996300603170e-04
1.002020202020202033e+00	-7.272727272727275150e-02	7.984372504537206282e-05
1.016161616161616044e+00	-7.272727272727275150e-02	2.748406200300583131e-05
1.030303030303030276e+00	-7.272727272727275150e-02	5.738467990945090055e-06
1.044444444444444509e+00	-7.272727272727275150e-02	7.267514752763973556e-07
1.058585858585858519e+00	-7.272727272727275150e-02	5.582783615628584663e-08
1.072727272727272751e+00	-7.272727272727275150e-02	2.601300851736855084e-09
1.086868686868686762e+00	-7.272727272727275150e-02	7.351996399598991924e-11
1.101010101010100994e+00	-7.272727272727275150e-02	1.260360845630699304e-12
1.115151515151515005e+00	-7.272727272727275150e-02	1.310567623344766244e-14
1.129292929292929237e+00	-7.272727272727275150e-02	8.266066243827847524e-17
1.143434343434343470e+00	-7.272727272727275150e-02	3.162374086512987942e-19
1.157575757575757480e+00	-7.272727272727275150e-02	7.338419229221515730e-22
1.171717171717171713e+00	-7.272727272727275150e-02	1.032920053524984911e-24
1.185858585858585723e+00	-7.272727272727275150e-02	8.818725292077308289e-28
1.199999999999999956e+00	-7.272727272727275150e-02	4.566882461168733283e-31
-2.000000000000000111e-01	-5.858585858585860229e-02	9.406812734514147268e-105
-1.858585858585858619e-01	-5.858585858585860229e-02	1.714229514285919790e-100
-1.717171717171717404e-01	-5.858585858585860229e-02	1.894830438496678741e-96
-1.575757575757575912e-01	-5.858585858585860229e-02	1.270418038771415007e-92
-1.434343434343434420e-01	-5.858585858585860229e-02	5.166517125074641905e-89
-1.292929292929292928e-01	-5.858585858585860229e-02	1.274470843201100368e-85
-1.151515151515151714e-01	-5.858585858585860229e-02	1.926586625040049729e-82
-1.010101010101010222e-01	-5.858585858585860229e-02	1.530171951284091380e-78
-8.686868686868688683e-02	-5.858585858585860229e-02	5.671890694175946532e-73
-7.272727272727275150e-02	-5.858585858585860229e-02	1.437373892519392958e-67
-5.858585858585860229e-02	-5.858585858585860229e-02	2.209832960841213852e-62
-4.444444444444445308e-02	-5.858585858585860229e-02	2.060745477152718643e-57
-3.030303030303033163e-02	-5.858585858585860229e-02	1.165640221115009493e-52
-1.616161616161618242e-02	-5.858585858585860229e-02	3.999265147614278452e-48
-2.020202020202033211e-03	-5.858585858585860229e-02	8.322844720171197934e-44
1.212121212121208824e-02	-5.858585858585860229e-02	1.050606330160776477e-39
2.626262626262623745e-02	-5.858585858585860229e-02	8.044259420830394316e-36
4.040404040404038666e-02	-5.858585858585860229e-02	3.736044243614099802e-32
5.454545454545450811e-02	-5.858585858585860229e-02	1.052498154732933608e-28
6.868686868686868507e-02	-5.858585858585860229e-02	1.798539707903369521e-25
8.282828282828280653e-02	-5.858585858585860229e-02	1.864310458285038229e-22
9.696969696969692798e-02	-5.858585858585860229e-02	1.172285164923168961e-19
1.111111111111111049e-01	-5.858585858585860229e-02	4.471925959624743637e-17
1.252525252525252264e-01	-5.858585858585860229e-02	1.038086432084109103e-14
1.393939393939393478e-01	-5.858585858585860229e-02	1.453757378040552108e-12
1.535353535353535248e-01	-5.858585858585860229e-02	1.239532579309798971e-10
1.676767676767676463e-01	-5.858585858585860229e-02	6.419415038612322195e-09
1.818181818181817677e-01	-5.858585858585860229e-02	2.021237060843388418e-07
1.959595959595959447e-01	-5.858585858585860229e-02	3.875371078660671828e-06
2.101010101010100661e-01	-5.858585858585860229e-02	4.536504934005285996e-05
2.242424242424241876e-01	-5.858585858585860229e-02	3.255936642362183809e-04
2.383838383838383645e-01	-5.858585858585860229e-02	1.442198331736661149e-03
2.525252525252524860e-01	-5.858585858585860229e-02	3.980372013938076638e-03
2.666666666666666075e-01	-5.858585858585860229e-02	6.931907208041665665e-03
2.808080808080807844e-01	-5.858585858585860229e-02	7.726541901915402570e-03
2.949494949494949059e-01	-5.858585858585860229e-02	5.585677952383259759e-03
3.090909090909090273e-01	-5.858585858585860229e-02	2.670330910644360106e-03
3.232323232323231488e-01	-5.858585858585860229e-02	9.518129540049388628e-04
3.373737373737373813e-01	-5.858585858585860229e-02	4.349638761084821106e-04
3.515151515151515027e-01	-5.858585858585860229e-02	3.252206223892396266e-04
3.656565656565656242e-01	-5.858585858585860229e-02	2.050907335767331616e-04
3.797979797979797456e-01	-5.858585858585860229e-02	8.284759524990453067e-05
3.939393939393938671e-01	-5.858585858585860229e-02	2.130295579235221974e-05
4.080808080808079885e-01	-5.858585858585860229e-02	4.420073040627527611e-06
4.222222222222222210e-01	-5.858585858585860229e-02	1.583604299395974982e-06
4.363636363636363424e-01	-5.858585858585860229e-02	8.931080763263274271e-07
4.505050505050504639e-01	-5.858585858585860229e-02	4.053877753761677897e-07
4.646464646464645853e-01	-5.858585858585860229e-02	1.375873007068724760e-07
4.787878787878787068e-01	-5.858585858585860229e-02	6.130953882722791674e-08
4.929292929292928283e-01	-5.858585858585860229e-02	5.566409728183069554e-07
5.070707070707070052e-01	-5.858585858585860229e-02	1.489325306110073686e-05
5.212121212121212377e-01	-5.858585858585860229e-02	2.528916142625339467e-04
5.353535353535352481e-01	-5.858585858585860229e-02	2.606820972569928382e-03
5.494949494949494806e-01	-5.858585858585860229e-02	1.629946760906629197e-02
5.636363636363634910e-01	-5.858585858585860229e-02	6.181752289050743837e-02
5.777777777777777235e-01	-5.858585858585860229e-02	1.422082996597910376e-01
5.919191919191919560e-01	-5.858585858585860229e-02	1.984327164297300661e-01
6.060606060606059664e-01	-5.858585858585860229e-02	1.679486624608961254e-01
6.202020202020201989e-01	-5.858585858585860229e-02	8.622133564867093258e-02
6.343434343434342093e-01	-5.858585858585860229e-02	2.684898528862632999e-02
6.484848484848484418e-01	-5.858585858585860229e-02	5.071261658095882127e-03
6.626262626262624522e-01	-5.858585858585860229e-02	5.810057690873628037e-04
6.767676767676766847e-01	-5.858585858585860229e-02	4.039608717690354472e-05
6.909090909090909172e-01	-5.858585858585860229e-02	1.916177897911997136e-06
7.050505050505049276e-01	-5.858585858585860229e-02	1.413032487926816320e-06
7.191919191919191601e-01	-5.858585858585860229e-02	5.311546193711892282e-06
7.333333333333331705e-01	-5.858585858585860229e-02	1.249229045206214629e-05
7.474747474747474030e-01	-5.858585858585860229e-02	1.782349731639287560e-05
7.616161616161616355e-01	-5.858585858585860229e-02	1.542478132320016258e-05
7.757575757575756459e-01	-5.858585858585860229e-02	8.096952230847024771e-06
7.898989898989898784e-01	-5.858585858585860229e-02	2.578244601353591414e-06
8.040404040404041108e-01	-5.858585858585860229e-02	4.984367048348751822e-07
8.181818181818181213e-01	-5.858585858585860229e-02	5.934468136664513364e-08
8.323232323232323537e-01	-5.858585858585860229e-02	5.325583012867051116e-09
8.464646464646463642e-01	-5.858585858585860229e-02	1.010911334233922421e-09
8.606060606060605966e-01	-5.858585858585860229e-02	4.045268062497533589e-10
8.747474747474748291e-01	-5.858585858585860229e-02	2.367130671592147482e-09
8.888888888888888395e-01	-5.858585858585860229e-02	7.047460959705696621e-08
9.030303030303030720e-01	-5.858585858585860229e-02	1.323684475677216009e-06
9.171717171717170825e-01	-5.858585858585860229e-02	1.508341655022074650e-05
9.313131313131313149e-01	-5.858585858585860229e-02	1.042534321368938341e-04
9.454545454545453254e-01	-5.858585858585860229e-02	4.370749503967101936e-04
9.595959595959595578e-01	-5.858585858585860229e-02	1.111466525648800501e-03
9.737373737373737903e-01	-5.858585858585860229e-02	1.714398478715612514e-03
9.878787878787878007e-01	-5.858585858585860229e-02	1.603991537012207629e-03
1.002020202020202033e+00	-5.858585858585860229e-02	9.102638320969245892e-04
1.016161616161616044e+00	-5.858585858585860229e-02	3.133339230631938094e-04
1.030303030303030276e+00	-5.858585858585860229e-02	6.542179564937473663e-05
1.044444444444444509e+00	-5.858585858585860229e-02	8.285379752651279121e-06
1.058585858585858519e+00	-5.858585858585860229e-02	6.364690531212297246e-07
1.072727272727272751e+00	-5.858585858585860229e-02	2.965630774858513965e-08
1.086868686868686762e+00	-5.858585858585860229e-02	8.381693630224269213e-10
1.101010101010100994e+00	-5.858585858585860229e-02	1.436882976735830047e-11
1.115151515151515005e+00	-5.858585858585860229e-02	1.494121556039692650e-13
1.129292929292929237e+00	-5.858585858585860229e-02	9.423785189378321319e-16
1.143434343434343470e+00	-5.858585858585860229e-02	3.605286142245357991e-18
1.157575757575757480e+00	-5.858585858585860229e-02	8.366214884549691673e-21
1.171717171717171713e+00	-5.858585858585860229e-02	1.177587550727505464e-23
1.185858585858585723e+00	-5.858585858585860229e-02	1.005384790603736109e-26
1.199999999999999956e+00	-5.858585858585860229e-02	5.206505492419474868e-30
-2.000000000000000111e-01	-4.444444444444445308e-02	8.772167490212555528e-100
-1.858585858585858619e-01	-4.444444444444445308e-02	1.598576355284325421e-95
-1.717171717171717404e-01	-4.444444444444445308e-02	1.766992757393847199e-91
-1.575757575757575912e-01	-4.444444444444445308e-02	1.184707310855644840e-87
-1.434343434343434420e-01	-4.444444444444445308e-02	4.817949929356733295e-84
-1.292929292929292928e-01	-4.444444444444445308e-02	1.188470513203541388e-80
-1.151515151515151714e-01	-4.444444444444445308e-02	1.778237266979373786e-77
-1.010101010101010222e-01	-4.444444444444445308e-02	1.614574249593887476e-74
-8.686868686868688683e-02	-4.444444444444445308e-02	1.187570797896280178e-71
-7.272727272727275150e-02	-4.444444444444445308e-02	7.612140330275821102e-67
-5.858585858585860229e-02	-4.444444444444445308e-02	1.165743734831792283e-61
-4.444444444444445308e-02	-4.444444444444445308e-02	1.087090853663733238e-56
-3.030303030303033163e-02	-4.444444444444445308e-02	6.149023348997695270e-52
-1.616161616161618242e-02	-4.444444444444445308e-02	2.109706516591591985e-47
-2.020202020202033211e-03	-4.444444444444445308e-02	4.390500462261042664e-43
1.212121212121208824e-02	-4.444444444444445308e-02	5.542209157849477226e-39
2.626262626262623745e-02	-4.444444444444445308e-02	4.243557550816407684e-35
4.040404040404038666e-02	-4.444444444444445308e-02	1.970869937848779697e-31
5.454545454545450811e-02	-4.444444444444445308e-02	5.552270025062493297e-28
6.868686868686868507e-02	-4.444444444444445308e-02	9.488003971234712987e-25
8.282828282828280653e-02	-4.444444444444445308e-02	9.835186251791940477e-22
9.696969696969692798e-02	-4.444444444444445308e-02	6.184631779757539058e-19
1.111111111111111049e-01	-4.444444444444445308e-02	2.359406731692459964e-16
1.252525252525252264e-01	-4.444444444444445308e-02	5.461445956624608593e-14
1.393939393939393478e-01	-4.444444444444445308e-02	7.672461754482558388e-12
1.535353535353535248e-01	-4.444444444444445308e-02	6.543784896560223841e-10
1.676767676767676463e-01	-4.444444444444445308e-02	3.390757179467509506e-08
1.818181818181817677e-01	-4.444444444444445308e-02	1.068579693409821170e-06
1.959595959595959447e-01	-4.444444444444445308e-02	2.051890048997004134e-05
2.101010101010100661e-01	-4.444444444444445308e-02	2.407916802351422407e-04
2.242424242424241876e-01	-4.444444444444445308e-02	1.735210649693843480e-03
2.383838383838383645e-01	-4.444444444444445308e-02	7.735252177246648535e-03
2.525252525252524860e-01	-4.444444444444445308e-02	2.155522459777286723e-02
2.666666666666666075e-01	-4.444444444444445308e-02	3.805062459866914715e-02
2.808080808080807844e-01	-4.444444444444445308e-02	4.315782828567853863e-02
2.949494949494949059e-01	-4.444444444444445308e-02	3.186227836459114976e-02
3.090909090909090273e-01	-4.444444444444445308e-02	1.573940376640298178e-02
3.232323232323231488e-01	-4.444444444444445308e-02	6.282617874743145862e-03
3.373737373737373813e-01	-4.444444444444445308e-02	3.760625950522498463e-03
3.515151515151515027e-01	-4.444444444444445308e-02	3.211592138629885875e-03
3.656565656565656242e-01	-4.444444444444445308e-02	2.074838119137318356e-03
3.797979797979797456e-01	-4.444444444444445308e-02	8.539752140734489447e-04
3.939393939393938671e-01	-4.444444444444445308e-02	2.390440505332454182e-04
4.080808080808079885e-01	-4.444444444444445308e-02	7.129523737370887897e-05
4.222222222222222210e-01	-4.444444444444445308e-02	4.001777542734489981e-05
4.363636363636363424e-01	-4.444444444444445308e-02	2.505893427776539469e-05
4.505050505050504639e-01	-4.444444444444445308e-02	1.169223154419073458e-05
4.646464646464645853e-01	-4.444444444444445308e-02	4.291254696611427222e-06
4.787878787878787068e-01	-4.444444444444445308e-02	1.862005568746040361e-06
4.929292929292928283e-01	-4.444444444444445308e-02	1.577785370149432952e-06
5.070707070707070052e-01	-4.444444444444445308e-02	1.488574012009824513e-05
5.212121212121212377e-01	-4.444444444444445308e-02	2.434798312911573071e-04
5.353535353535352481e-01	-4.444444444444445308e-02	2.506463143391732522e-03
5.494949494949494806e-01	-4.444444444444445308e-02	1.566951493561864750e-02
5.636363636363634910e-01	-4.444444444444445308e-02	5.942608835093688563e-02
5.777777777777777235e-01	-4.444444444444445308e-02	1.367053967139468529e-01
5.919191919191919560e-01	-4.444444444444445308e-02	1.907535070373532760e-01
6.060606060606059664e-01	-4.444444444444445308e-02	1.614490131574512766e-01
6.202020202020201989e-01	-4.444444444444445308e-02	8.288456991003348429e-02
6.343434343434342093e-01	-4.444444444444445308e-02	2.581000185370189992e-02
6.484848484848484418e-01	-4.444444444444445308e-02	4.875094086272792684e-03
6.626262626262624522e-01	-4.444444444444445308e-02	5.585965407591582258e-04
6.767676767676766847e-01	-4.444444444444445308e-02	3.917215285651083883e-05
6.909090909090909172e-01	-4.444444444444445308e-02	5.195236109396010190e-06
7.050505050505049276e-01	-4.444444444444445308e-02	2.276544922179335256e-05
7.191919191919191601e-01	-4.444444444444445308e-02	8.811886238032182888e-05
7.333333333333331705e-01	-4.444444444444445308e-02	2.072724501035945498e-04
7.474747474747474030e-01	-4.444444444444445308e-02	2.957281692197196560e-04
7.616161616161616355e-01	-4.444444444444445308e-02	2.559287993618832111e-04
7.757575757575756459e-01	-4.444444444444445308e-02	1.343464910866752626e-04
7.898989898989898784e-01	-4.444444444444445308e-02	4.278587214362599296e-05
8.040404040404041108e-01	-4.444444444444445308e-02	8.293591469599401132e-06
8.181818181818181213e-01	-4.444444444444445308e-02	1.029566208753492223e-06
8.323232323232323537e-01	-4.444444444444445308e-02	1.404975135681141021e-07
8.464646464646463642e-01	-4.444444444444445308e-02	5.348249000322227158e-08
8.606060606060605966e-01	-4.444444444444445308e-02	2.196455819278027160e-08
8.747474747474748291e-01	-4.444444444444445308e-02	2.132707619391509808e-08
8.888888888888888395e-01	-4.444444444444445308e-02	4.881290239504697193e-07
9.030303030303030720e-01	-4.444444444444445308e-02	9.153560731959069864e-06
9.171717171717170825e-01	-4.444444444444445308e-02	1.043040602280859288e-04
9.313131313131313149e-01	-4.444444444444445308e-02	7.209278090316336828e-04
9.454545454545453254e-01	-4.444444444444445308e-02	3.022437498584805166e-03
9.595959595959595578e-01	-4.444444444444445308e-02	7.685954317173090793e-03
9.737373737373737903e-01	-4.444444444444445308e-02	1.185531735184399207e-02
9.878787878787878007e-01	-4.444444444444445308e-02	1.109183712938056031e-02
1.002020202020202033e+00	-4.444444444444445308e-02	6.294608130652994647e-03
1.016161616161616044e+00	-4.444444444444445308e-02	2.166750111535565779e-03
1.030303030303030276e+00	-4.444444444444445308e-02	4.524013283794657168e-04
1.044444444444444509e+00	-4.444444444444445308e-02	5.729461823880094393e-05
1.058585858585858519e+00	-4.444444444444445308e-02	4.401277009387872094e-06
1.072727272727272751e+00	-4.444444444444445308e-02	2.050777250474079709e-07
1.086868686868686762e+00	-4.444444444444445308e-02	5.796064285220211507e-09
1.101010101010100994e+00	-4.444444444444445308e-02	9.936256884250502765e-11
1.115151515151515005e+00	-4.444444444444445308e-02	1.033207006936090263e-12
1.129292929292929237e+00	-4.444444444444445308e-02	6.516685908296765430e-15
1.143434343434343470e+00	-4.444444444444445308e-02	2.493108334539405332e-17
1.157575757575757480e+00	-4.444444444444445308e-02	5.785360505179753989e-20
1.171717171717171713e+00	-4.444444444444445308e-02	8.143190918932467595e-23
1.185858585858585723e+00	-4.444444444444445308e-02	6.952383533452907407e-26
1.199999999999999956e+00	-4.444444444444445308e-02	3.600375039550083410e-29
-2.000000000000000111e-01	-3.030303030303033163e-02	4.961879883276472608e-95
-1.858585858585858619e-01	-3.030303030303033163e-02	9.042171011916230906e-91
-1.717171717171717404e-01	-3.030303030303033163e-02	9.994799833211528756e-87
-1.575757575757575912e-01	-3.030303030303033163e-02	6.701166364943543632e-83
-1.434343434343434420e-01	-3.030303030303033163e-02	2.725220290170467724e-79
-1.292929292929292928e-01	-3.030303030303033163e-02	6.722452499210719965e-76
-1.151515151515151714e-01	-3.030303030303033163e-02	1.005839728509517983e-72
-1.010101010101010222e-01	-3.030303030303033163e-02	9.128612120194336168e-70
-8.686868686868688683e-02	-3.030303030303033163e-02	5.025321927896214498e-67
-7.272727272727275150e-02	-3.030303030303033163e-02	1.702221267697627399e-64
-5.858585858585860229e-02	-3.030303030303033163e-02	4.069917737060015965e-61
-4.444444444444445308e-02	-3.030303030303033163e-02	3.478839487213479082e-56
-3.030303030303033163e-02	-3.030303030303033163e-02	1.967536487137609763e-51
-1.616161616161618242e-02	-3.030303030303033163e-02	6.750545883314310794e-47
-2.020202020202033211e-03	-3.030303030303033163e-02	1.404854438005389571e-42
1.212121212121208824e-02	-3.030303030303033163e-02	1.773376632537158400e-38
2.626262626262623745e-02	-3.030303030303033163e-02	1.357842748679450930e-34
4.040404040404038666e-02	-3.030303030303033163e-02	6.306371923262307456e-31
5.454545454545450811e-02	-3.030303030303033163e-02	1.776625946581888979e-27
6.868686868686868507e-02	-3.030303030303033163e-02	3.036034934543948429e-24
8.282828282828280653e-02	-3.030303030303033163e-02	3.147208706493988588e-21
9.696969696969692798e-02	-3.030303030303033163e-02	1.979135924098918581e-18
1.111111111111111049e-01	-3.030303030303033163e-02	7.550863713916345240e-16
1.252525252525252264e-01	-3.030303030303033163e-02	1.776473421898735609e-13
1.393939393939393478e-01	-3.030303030303033163e-02	2.456358544856160778e-11
1.535353535353535248e-01	-3.030303030303033163e-02	2.095691978424732501e-09
1.676767676767676463e-01	-3.030303030303033163e-02	1.086579562527875914e-07
1.818181818181817677e-01	-3.030303030303033163e-02	3.427840952188196249e-06
1.959595959595959447e-01	-3.030303030303033163e-02	6.593536431609633172e-05
2.101010101010100661e-01	-3.030303030303033163e-02	7.759695798443319971e-04
2.242424242424241876e-01	-3.030303030303033163e-02	5.617686362266607544e-03
2.383838383838383645e-01	-3.030303030303033163e-02	2.522362325295749580e-02
2.525252525252524860e-01	-3.030303030303033163e-02	7.104359886191632945e-02
2.666666666666666075e-01	-3.030303030303033163e-02	1.272704451673101200e-01
2.808080808080807844e-01	-3.030303030303033163e-02	1.470634440699009615e-01
2.949494949494949059e-01	-3.030303030303033163e-02	1.111154248922697485e-01
3.090909090909090273e-01	-3.030303030303033163e-02	5.737849912556810400e-02
3.232323232323231488e-01	-3.030303030303033163e-02	2.697069072804106349e-02
3.373737373737373813e-01	-3.030303030303033163e-02	2.115586296960461632e-02
3.515151515151515027e-01	-3.030303030303033163e-02	1.980151726300624637e-02
3.656565656565656242e-01	-3.030303030303033163e-02	1.306650813298763578e-02
3.797979797979797456e-01	-3.030303030303033163e-02	5.617435308321707191e-03
3.939393939393938671e-01	-3.030303030303033163e-02	1.899879029569954275e-03
4.080808080808079885e-01	-3.030303030303033163e-02	9.056164237346445243e-04
4.222222222222222210e-01	-3.030303030303033163e-02	6.658467689020239680e-04
4.363636363636363424e-01	-3.030303030303033163e-02	4.359508390807673769e-04
4.505050505050504639e-01	-3.030303030303033163e-02	2.100096426732544184e-04
4.646464646464645853e-01	-3.030303030303033163e-02	8.531662303881165806e-05
4.787878787878787068e-01	-3.030303030303033163e-02	4.354333327072239978e-05
4.929292929292928283e-01	-3.030303030303033163e-02	2.779402553727124703e-05
5.070707070707070052e-01	-3.030303030303033163e-02	2.430504414522305571e-05
5.212121212121212377e-01	-3.030303030303033163e-02	1.531271485704652831e-04
5.353535353535352481e-01	-3.030303030303033163e-02	1.476836887263947027e-03
5.494949494949494806e-01	-3.030303030303033163e-02	9.160359753284054787e-03
5.636363636363634910e-01	-3.030303030303033163e-02	3.467667836003237442e-02
5.777777777777777235e-01	-3.030303030303033163e-02	7.972966224637233201e-02
5.919191919191919560e-01	-3.030303030303033163e-02	1.112344980803914724e-01
6.060606060606059664e-01	-3.030303030303033163e-02	9.414223369020849330e-02
6.202020202020201989e-01	-3.030303030303033163e-02	4.833157789200610149e-02
6.343434343434342093e-01	-3.030303030303033163e-02	1.505289216858639138e-02
6.484848484848484418e-01	-3.030303030303033163e-02	2.845943279146930047e-03
6.626262626262624522e-01	-3.030303030303033163e-02	3.279426135885176808e-04
6.767676767676766847e-01	-3.030303030303033163e-02	2.680707391241235319e-05
6.909090909090909172e-01	-3.030303030303033163e-02	3.690191799328883845e-05
7.050505050505049276e-01	-3.030303030303033163e-02	2.287346958578467631e-04
7.191919191919191601e-01	-3.030303030303033163e-02	8.868318467649548460e-04
7.333333333333331705e-01	-3.030303030303033163e-02	2.086010063605582294e-03
7.474747474747474030e-01	-3.030303030303033163e-02	2.976239609287045177e-03
7.616161616161616355e-01	-3.030303030303033163e-02	2.575705124244190639e-03
7.757575757575756459e-01	-3.030303030303033163e-02	1.352138658368101046e-03
7.898989898989898784e-01	-3.030303030303033163e-02	4.308832596071517627e-04
8.040404040404041108e-01	-3.030303030303033163e-02	8.433571878848122102e-05
8.181818181818181213e-01	-3.030303030303033163e-02	1.201694043549041547e-05
8.323232323232323537e-01	-3.030303030303033163e-02	3.334663913256908359e-06
8.464646464646463642e-01	-3.030303030303033163e-02	1.890749468383448257e-06
8.606060606060605966e-01	-3.030303030303033163e-02	7.970471697305953062e-07
8.747474747474748291e-01	-3.030303030303033163e-02	2.722571149117066034e-07
8.888888888888888395e-01	-3.030303030303033163e-02	2.076913536356879064e-06
9.030303030303030720e-01	-3.030303030303033163e-02	3.839836164799604229e-05
9.171717171717170825e-01	-3.030303030303033163e-02	4.375010615802355104e-04
9.313131313131313149e-01	-3.030303030303033163e-02	3.023905645676359076e-03
9.454545454545453254e-01	-3.030303030303033163e-02	1.267750139416817280e-02
9.595959595959595578e-01	-3.030303030303033163e-02	3.223844798710961967e-02
9.737373737373737903e-01	-3.030303030303033163e-02	4.972668521421085702e-02
9.878787878787878007e-01	-3.030303030303033163e-02	4.652429596639234832e-02
1.002020202020202033e+00	-3.030303030303033163e-02	2.640249836346375209e-02
1.016161616161616044e+00	-3.030303030303033163e-02	9.088352298713150632e-03
1.030303030303030276e+00	-3.030303030303033163e-02	1.897580450476360481e-03
1.044444444444444509e+00	-3.030303030303033163e-02	2.403201331810826745e-04
1.058585858585858519e+00	-3.030303030303033163e-02	1.846099179253490874e-05
1.072727272727272751e+00	-3.030303030303033163e-02	8.601908470783745595e-07
1.086868686868686762e+00	-3.030303030303033163e-02	2.431137485103153359e-08
1.101010101010100994e+00	-3.030303030303033163e-02	4.167725784980266035e-10
1.115151515151515005e+00	-3.030303030303033163e-02	4.333748144993422224e-12
1.129292929292929237e+00	-3.030303030303033163e-02	2.733399529522605252e-14
1.143434343434343470e+00	-3.030303030303033163e-02	1.045724965814719054e-16
1.157575757575757480e+00	-3.030303030303033163e-02	2.426647824601118790e-19
1.171717171717171713e+00	-3.030303030303033163e-02	3.415630972529161210e-22
1.185858585858585723e+00	-3.030303030303033163e-02	2.916151268730996720e-25
1.199999999999999956e+00	-3.030303030303033163e-02	1.510163843661953270e-28
-2.000000000000000111e-01	-1.616161616161618242e-02	1.702395618445284344e-90
-1.858585858585858619e-01	-1.616161616161618242e-02	3.102322642634170127e-86
-1.717171717171717404e-01	-1.616161616161618242e-02	3.429164720541935609e-82
-1.575757575757575912e-01	-1.616161616161618242e-02	2.299135917538982669e-78
-1.434343434343434420e-01	-1.616161616161618242e-02	9.350091478281717149e-75
-1.292929292929292928e-01	-1.616161616161618242e-02	2.306439081378718998e-71
-1.151515151515151714e-01	-1.616161616161618242e-02	3.450984681040243287e-68
-1.010101010101010222e-01	-1.616161616161618242e-02	3.131980066458016445e-65
-8.686868686868688683e-02	-1.616161616161618242e-02	1.724129419912904980e-62
-7.272727272727275150e-02	-1.616161616161618242e-02	5.756997033192014551e-60
-5.858585858585860229e-02	-1.616161616161618242e-02	1.166718060057921598e-57
-4.444444444444445308e-02	-1.616161616161618242e-02	2.107533930733288716e-55
-3.030303030303033163e-02	-1.616161616161618242e-02	3.829362842845237798e-51
-1.616161616161618242e-02	-1.616161616161618242e-02	1.310184203374985000e-46
-2.020202020202033211e-03	-1.616161616161618242e-02	2.726614374357375087e-42
1.212121212121208824e-02	-1.616161616161618242e-02	3.441868423885644509e-38
2.626262626262623745e-02	-1.616161616161618242e-02	2.635386279788197811e-34
4.040404040404038666e-02	-1.616161616161618242e-02	1.223987477404318126e-30
5.454545454545450811e-02	-1.616161616161618242e-02	3.448242579199986907e-27
6.868686868686868507e-02	-1.616161616161618242e-02	5.892723953265852180e-24
8.282828282828280653e-02	-1.616161616161618242e-02	6.108684442997472091e-21
9.696969696969692798e-02	-1.616161616161618242e-02	3.841665920750033304e-18
1.111111111111111049e-01	-1.616161616161618242e-02	1.465810280953757484e-15
1.252525252525252264e-01	-1.616161616161618242e-02	3.393910293068094288e-13
1.393939393939393478e-01	-1.616161616161618242e-02	4.770114508505530784e-11
1.535353535353535248e-01	-1.616161616161618242e-02	4.071567088391028135e-09
1.676767676767676463e-01	-1.616161616161618242e-02	2.112535351873441012e-07
1.818181818181817677e-01	-1.616161616161618242e-02	6.672394865865011393e-06
1.959595959595959447e-01	-1.616161616161618242e-02	1.286009512599503492e-04
2.101010101010100661e-01	-1.616161616161618242e-02	1.518417125052619722e-03
2.242424242424241876e-01	-1.616161616161618242e-02	1.105052253467452353e-02
2.383838383838383645e-01	-1.616161616161618242e-02	5.002123108263394069e-02
2.525252525252524860e-01	-1.616161616161618242e-02	1.425678995284198614e-01
2.666666666666666075e-01	-1.616161616161618242e-02	2.595582784531085818e-01
2.808080808080807844e-01	-1.616161616161618242e-02	3.061968122529487024e-01
2.949494949494949059e-01	-1.616161616161618242e-02	2.382354093552360996e-01
3.090909090909090273e-01	-1.616161616161618242e-02	1.323398746732259712e-01
3.232323232323231488e-01	-1.616161616161618242e-02	7.885280198810047658e-02
3.373737373737373813e-01	-1.616161616161618242e-02	7.888894427957786337e-02
3.515151515151515027e-01	-1.616161616161618242e-02	7.821616896688804443e-02
3.656565656565656242e-01	-1.616161616161618242e-02	5.308247334766263287e-02
3.797979797979797456e-01	-1.616161616161618242e-02	2.518677301636252155e-02
3.939393939393938671e-01	-1.616161616161618242e-02	1.175996240240932689e-02
4.080808080808079885e-01	-1.616161616161618242e-02	8.416335996737458677e-03
4.222222222222222210e-01	-1.616161616161618242e-02	7.016232464212754025e-03
4.363636363636363424e-01	-1.616161616161618242e-02	4.706211011023529386e-03
4.505050505050504639e-01	-1.616161616161618242e-02	2.368795341047940251e-03
4.646464646464645853e-01	-1.616161616161618242e-02	1.086488895773133007e-03
4.787878787878787068e-01	-1.616161616161618242e-02	6.435750271459099404e-04
4.929292929292928283e-01	-1.616161616161618242e-02	4.368333179471828743e-04
5.070707070707070052e-01	-1.616161616161618242e-02	2.759179445164800372e-04
5.212121212121212377e-01	-1.616161616161618242e-02	2.625123744377419986e-04
5.353535353535352481e-01	-1.616161616161618242e-02	8.007340103957415536e-04
5.494949494949494806e-01	-1.616161616161618242e-02	3.647037418173175449e-03
5.636363636363634910e-01	-1.616161616161618242e-02	1.270198790355230034e-02
5.777777777777777235e-01	-1.616161616161618242e-02	2.850762927792819396e-02
5.919191919191919560e-01	-1.616161616161618242e-02	3.948907332055349301e-02
6.060606060606059664e-01	-1.616161616161618242e-02	3.336196548262648776e-02
6.202020202020201989e-01	-1.616161616161618242e-02	1.715145562768073326e-02
6.343434343434342093e-01	-1.616161616161618242e-02	5.397856720608703272e-03
6.484848484848484418e-01	-1.616161616161618242e-02	1.078250763601197679e-03
6.626262626262624522e-01	-1.616161616161618242e-02	1.610484609846963590e-04
6.767676767676766847e-01	-1.616161616161618242e-02	4.549045028357586069e-05
6.909090909090909172e-01	-1.616161616161618242e-02	2.225185835363462778e-04
7.050505050505049276e-01	-1.616161616161618242e-02	1.396548953222958743e-03
7.191919191919191601e-01	-1.616161616161618242e-02	5.413695744560746877e-03
7.333333333333331705e-01	-1.616161616161618242e-02	1.273408080115288540e-02
7.474747474747474030e-01	-1.616161616161618242e-02	1.816860972927719295e-02
7.616161616161616355e-01	-1.616161616161618242e-02	1.572387734195767814e-02
7.757575757575756459e-01	-1.616161616161618242e-02	8.255783325835827982e-03
7.898989898989898784e-01	-1.616161616161618242e-02	2.636832801843745893e-03
8.040404040404041108e-01	-1.616161616161618242e-02	5.343253582388696578e-04
8.181818181818181213e-01	-1.616161616161618242e-02	1.103731665563179541e-04
8.323232323232323537e-01	-1.616161616161618242e-02	6.327893898869723461e-05
8.464646464646463642e-01	-1.616161616161618242e-02	4.176491171952341339e-05
8.606060606060605966e-01	-1.616161616161618242e-02	1.777435725427571237e-05
8.747474747474748291e-01	-1.616161616161618242e-02	4.787769322645285395e-06
8.888888888888888395e-01	-1.616161616161618242e-02	5.971983019531968961e-06
9.030303030303030720e-01	-1.616161616161618242e-02	9.783510912047036455e-05
9.171717171717170825e-01	-1.616161616161618242e-02	1.113178861743084917e-03
9.313131313131313149e-01	-1.616161616161618242e-02	7.693475550107035411e-03
9.454545454545453254e-01	-1.616161616161618242e-02	3.225412016140803001e-02
9.595959595959595578e-01	-1.616161616161618242e-02	8.202106322816714312e-02
9.737373737373737903e-01	-1.616161616161618242e-02	1.265146311085627862e-01
9.878787878787878007e-01	-1.616161616161618242e-02	1.183671117972349141e-01
1.002020202020202033e+00	-1.616161616161618242e-02	6.717323516181686327e-02
1.016161616161616044e+00	-1.616161616161618242e-02	2.312258551265004153e-02
1.030303030303030276e+00	-1.616161616161618242e-02	4.827824097353362875e-03
1.044444444444444509e+00	-1.616161616161618242e-02	6.114224721057699794e-04
1.058585858585858519e+00	-1.616161616161618242e-02	4.696845449403062156e-05
1.072727272727272751e+00	-1.616161616161618242e-02	2.188497514717460171e-06
1.086868686868686762e+00	-1.616161616161618242e-02	6.185299881015849029e-08
1.101010101010100994e+00	-1.616161616161618242e-02	1.060352775600100322e-09
1.115151515151515005e+00	-1.616161616161618242e-02	1.102592183693147144e-11
1.129292929292929237e+00	-1.616161616161618242e-02	6.954314960928196507e-14
1.143434343434343470e+00	-1.616161616161618242e-02	2.660533411320117942e-16
1.157575757575757480e+00	-1.616161616161618242e-02	6.173877286967996939e-19
1.171717171717171713e+00	-1.616161616161618242e-02	8.690048167755736108e-22
1.185858585858585723e+00	-1.616161616161618242e-02	7.419271927661168786e-25
1.199999999999999956e+00	-1.616161616161618242e-02	3.842158783596479512e-28
-2.000000000000000111e-01	-2.020202020202033211e-03	3.542824616903694852e-86
-1.858585858585858619e-01	-2.020202020202033211e-03	6.456187333200439810e-82
-1.717171717171717404e-01	-2.020202020202033211e-03	7.136372448167496210e-78
-1.575757575757575912e-01	-2.020202020202033211e-03	4.784690020352447502e-74
-1.434343434343434420e-01	-2.020202020202033211e-03	1.945830563746520114e-70
-1.292929292929292928e-01	-2.020202020202033211e-03	4.799888502055883905e-67
-1.151515151515151714e-01	-2.020202020202033211e-03	7.181781571940296120e-64
-1.010101010101010222e-01	-2.020202020202033211e-03	6.517906859826867291e-61
-8.686868686868688683e-02	-2.020202020202033211e-03	3.588054433345321310e-58
-7.272727272727275150e-02	-2.020202020202033211e-03	1.198077222405267027e-55
-5.858585858585860229e-02	-2.020202020202033211e-03	2.426529266747608089e-53
-4.444444444444445308e-02	-2.020202020202033211e-03	2.981073836229010061e-51
-3.030303030303033163e-02	-2.020202020202033211e-03	2.266278513882038066e-49
-1.616161616161618242e-02	-2.020202020202033211e-03	1.642803151842084544e-46
-2.020202020202033211e-03	-2.020202020202033211e-03	3.210173206763846049e-42
1.212121212121208824e-02	-2.020202020202033211e-03	4.051938600857312453e-38
2.626262626262623745e-02	-2.020202020202033211e-03	3.102519983158065107e-34
4.040404040404038666e-02	-2.020202020202033211e-03	1.440954564810175315e-30
5.454545454545450811e-02	-2.020202020202033211e-03	4.059534571867730149e-27
6.868686868686868507e-02	-2.020202020202033211e-03	6.937504157684248266e-24
8.282828282828280653e-02	-2.020202020202033211e-03	7.192000587474496112e-21
9.696969696969692798e-02	-2.020202020202033211e-03	4.523211864917838510e-18
1.111111111111111049e-01	-2.020202020202033211e-03	1.726029392916364805e-15
1.252525252525252264e-01	-2.020202020202033211e-03	3.997093270217136643e-13
1.393939393939393478e-01	-2.020202020202033211e-03	5.619384048540569609e-11
1.535353535353535248e-01	-2.020202020202033211e-03	4.798902090507344660e-09
1.676767676767676463e-01	-2.020202020202033211e-03	2.491963424319250226e-07
1.818181818181817677e-01	-2.020202020202033211e-03	7.881700778824026187e-06
1.959595959595959447e-01	-2.020202020202033211e-03	1.522583864093187452e-04
2.101010101010100661e-01	-2.020202020202033211e-03	1.804524419568459895e-03
2.242424242424241876e-01	-2.020202020202033211e-03	1.321180200095547347e-02
2.383838383838383645e-01	-2.020202020202033211e-03	6.035853931756272883e-02
2.525252525252524860e-01	-2.020202020202033211e-03	1.743668255491676866e-01
2.666666666666666075e-01	-2.020202020202033211e-03	3.235146249838408150e-01
2.808080808080807844e-01	-2.020202020202033211e-03	3.923010042457900637e-01
2.949494949494949059e-01	-2.020202020202033211e-03	3.217102937561954756e-01
3.090909090909090273e-01	-2.020202020202033211e-03	2.081579064151814762e-01
3.232323232323231488e-01	-2.020202020202033211e-03	1.724451643235132281e-01
3.373737373737373813e-01	-2.020202020202033211e-03	2.063841993467357416e-01
3.515151515151515027e-01	-2.020202020202033211e-03	2.104032162272970186e-01
3.656565656565656242e-01	-2.020202020202033211e-03	1.497696632815828932e-01
3.797979797979797456e-01	-2.020202020202033211e-03	8.511020377350070332e-02
3.939393939393938671e-01	-2.020202020202033211e-03	5.759924618237451110e-02
4.080808080808079885e-01	-2.020202020202033211e-03	5.262080226888146001e-02
4.222222222222222210e-01	-2.020202020202033211e-03	4.624146732291592454e-02
4.363636363636363424e-01	-2.020202020202033211e-03	3.171156187505098228e-02
4.505050505050504639e-01	-2.020202020202033211e-03	1.695835205328946257e-02
4.646464646464645853e-01	-2.020202020202033211e-03	8.885050284039205590e-03
4.787878787878787068e-01	-2.020202020202033211e-03	5.942475978263847547e-03
4.929292929292928283e-01	-2.020202020202033211e-03	4.282977139036877809e-03
5.070707070707070052e-01	-2.020202020202033211e-03	2.924710258984018763e-03
5.212121212121212377e-01	-2.020202020202033211e-03	2.508339844285604591e-03
5.353535353535352481e-01	-2.020202020202033211e-03	3.341434930778993274e-03
5.494949494949494806e-01	-2.020202020202033211e-03	5.147064263726734701e-03
5.636363636363634910e-01	-2.020202020202033211e-03	7.277581381654221228e-03
5.777777777777777235e-01	-2.020202020202033211e-03	9.326680497659891114e-03
5.919191919191919560e-01	-2.020202020202033211e-03	1.008492460559779966e-02
6.060606060606059664e-01	-2.020202020202033211e-03	7.981214252517734517e-03
6.202020202020201989e-01	-2.020202020202033211e-03	4.456002325748369824e-03
6.343434343434342093e-01	-2.020202020202033211e-03	2.135743842295927293e-03
6.484848484848484418e-01	-2.020202020202033211e-03	1.167529232445295483e-03
6.626262626262624522e-01	-2.020202020202033211e-03	6.106902616768499978e-04
6.767676767676766847e-01	-2.020202020202033211e-03	2.965429927109654675e-04
6.909090909090909172e-01	-2.020202020202033211e-03	8.583611576284100840e-04
7.050505050505049276e-01	-2.020202020202033211e-03	5.176018464689124965e-03
7.191919191919191601e-01	-2.020202020202033211e-03	2.004622774357500692e-02
7.333333333333331705e-01	-2.020202020202033211e-03	4.715248936473143138e-02
7.474747474747474030e-01	-2.020202020202033211e-03	6.727871144689541449e-02
7.616161616161616355e-01	-2.020202020202033211e-03	5.823378512557079306e-02
7.757575757575756459e-01	-2.020202020202033211e-03	3.059868997169443161e-02
7.898989898989898784e-01	-2.020202020202033211e-03	9.857392504368529124e-03
8.040404040404041108e-01	-2.020202020202033211e-03	2.245485540658535926e-03
8.181818181818181213e-01	-2.020202020202033211e-03	9.111908630142321079e-04
8.323232323232323537e-01	-2.020202020202033211e-03	8.162206700475300352e-04
8.464646464646463642e-01	-2.020202020202033211e-03	5.643292791014184332e-04
8.606060606060605966e-01	-2.020202020202033211e-03	2.409354080848365219e-04
8.747474747474748291e-01	-2.020202020202033211e-03	6.327980998481691835e-05
8.888888888888888395e-01	-2.020202020202033211e-03	1.960089535255618714e-05
9.030303030303030720e-01	-2.020202020202033211e-03	1.547405804812515258e-04
9.171717171717170825e-01	-2.020202020202033211e-03	1.721026884699073398e-03
9.313131313131313149e-01	-2.020202020202033211e-03	1.187470095237490482e-02
9.454545454545453254e-01	-2.020202020202033211e-03	4.977582123090197597e-02
9.595959595959595578e-01	-2.020202020202033211e-03	1.265762561335394554e-01
9.737373737373737903e-01	-2.020202020202033211e-03	1.952391821600622801e-01
9.878787878787878007e-01	-2.020202020202033211e-03	1.826657875712945078e-01
1.002020202020202033e+00	-2.020202020202033211e-03	1.036626773138839414e-01
1.016161616161616044e+00	-2.020202020202033211e-03	3.568309775083711860e-02
1.030303030303030276e+00	-2.020202020202033211e-03	7.450365749991052361e-03
1.044444444444444509e+00	-2.020202020202033211e-03	9.435557205449472771e-04
1.058585858585858519e+00	-2.020202020202033211e-03	7.248237666224631654e-05
1.072727272727272751e+00	-2.020202020202033211e-03	3.377320009679594329e-06
1.086868686868686762e+00	-2.020202020202033211e-03	9.545241387569827859e-08
1.101010101010100994e+00	-2.020202020202033211e-03	1.636351251161908993e-09
1.115151515151515005e+00	-2.020202020202033211e-03	1.701535697204717098e-11
1.129292929292929237e+00	-2.020202020202033211e-03	1.073199622732235880e-13
1.143434343434343470e+00	-2.020202020202033211e-03	4.105772415184060887e-16
1.157575757575757480e+00	-2.020202020202033211e-03	9.527613880675897376e-19
1.171717171717171713e+00	-2.020202020202033211e-03	1.341060401736722491e-21
1.185858585858585723e+00	-2.020202020202033211e-03	1.144952432932420206e-24
1.199999999999999956e+00	-2.020202020202033211e-03	5.929273235862222079e-28
-2.000000000000000111e-01	1.212121212121208824e-02	4.472122890732956598e-82
-1.858585858585858619e-01	1.212121212121208824e-02	8.149673292294690079e-78
-1.717171717171717404e-01	1.212121212121208824e-02	9.008273915105890557e-74
-1.575757575757575912e-01	1.212121212121208824e-02	6.039734979539196603e-70
-1.434343434343434420e-01	1.212121212121208824e-02	2.456230366049779312e-66
-1.292929292929292928e-01	1.212121212121208824e-02	6.058920088981350972e-63
-1.151515151515151714e-01	1.212121212121208824e-02	9.065594049265369752e-60
-1.010101010101010222e-01	1.212121212121208824e-02	8.227582119084546306e-57
-8.686868686868688683e-02	1.212121212121208824e-02	4.529216685249777115e-54
-7.272727272727275150e-02	1.212121212121208824e-02	1.512338078875675311e-51
-5.858585858585860229e-02	1.212121212121208824e-02	3.063018326035521961e-49
-4.444444444444445308e-02	1.212121212121208824e-02	3.762922162072523914e-47
-3.030303030303033163e-02	1.212121212121208824e-02	2.803989258136445022e-45
-1.616161616161618242e-02	1.212121212121208824e-02	1.268466069683324930e-43
-2.020202020202033211e-03	1.212121212121208824e-02	5.766687944982363855e-42
1.212121212121208824e-02	1.212121212121208824e-02	2.899165996759525228e-38
2.626262626262623745e-02	1.212121212121208824e-02	2.215448376380957599e-34
4.040404040404038666e-02	1.212121212121208824e-02	1.028962814260024415e-30
5.454545454545450811e-02	1.212121212121208824e-02	2.898888933014128349e-27
6.868686868686868507e-02	1.212121212121208824e-02	4.954144948174266731e-24
8.282828282828280653e-02	1.212121212121208824e-02	5.136087403620100156e-21
9.696969696969692798e-02	1.212121212121208824e-02	3.230419900670220151e-18
1.111111111111111049e-01	1.212121212121208824e-02	1.232849874706558267e-15
1.252525252525252264e-01	1.212121212121208824e-02	2.855578286779211209e-13
1.393939393939393478e-01	1.212121212121208824e-02	4.015927152404815954e-11
1.535353535353535248e-01	1.212121212121208824e-02	3.431544562110760162e-09
1.676767676767676463e-01	1.212121212121208824e-02	1.783672035302043697e-07
1.818181818181817677e-01	1.212121212121208824e-02	5.650819606517479889e-06
1.959595959595959447e-01	1.212121212121208824e-02	1.094646832671295150e-04
2.101010101010100661e-01	1.212121212121208824e-02	1.303275652185445195e-03
2.242424242424241876e-01	1.212121212121208824e-02	9.612461705237647022e-03
2.383838383838383645e-01	1.212121212121208824e-02	4.442815134905483271e-02
2.525252525252524860e-01	1.212121212121208824e-02	1.307000235152875334e-01
2.666666666666666075e-01	1.212121212121208824e-02	2.498672521097155264e-01
2.808080808080807844e-01	1.212121212121208824e-02	3.212326399542738686e-01
2.949494949494949059e-01	1.212121212121208824e-02	3.037263951094544279e-01
3.090909090909090273e-01	1.212121212121208824e-02	2.738102337785476292e-01
3.232323232323231488e-01	1.212121212121208824e-02	3.235530214563138163e-01
3.373737373737373813e-01	1.212121212121208824e-02	4.181212892491115718e-01
3.515151515151515027e-01	1.212121212121208824e-02	4.269981131312460265e-01
3.656565656565656242e-01	1.212121212121208824e-02	3.268850411847240567e-01
3.797979797979797456e-01	1.212121212121208824e-02	2.330291797707450818e-01
3.939393939393938671e-01	1.212121212121208824e-02	2.080982802455969838e-01
4.080808080808079885e-01	1.212121212121208824e-02	2.124024191737419465e-01
4.222222222222222210e-01	1.212121212121208824e-02	1.910989881686205039e-01
4.363636363636363424e-01	1.212121212121208824e-02	1.348859900969286152e-01
4.505050505050504639e-01	1.212121212121208824e-02	7.807757724994396353e-02
4.646464646464645853e-01	1.212121212121208824e-02	4.666264523679395509e-02
4.787878787878787068e-01	1.212121212121208824e-02	3.414945387997968956e-02
4.929292929292928283e-01	1.212121212121208824e-02	2.602661294018826857e-02
5.070707070707070052e-01	1.212121212121208824e-02	1.973874883950605535e-02
5.212121212121212377e-01	1.212121212121208824e-02	1.854171623129877849e-02
5.353535353535352481e-01	1.212121212121208824e-02	2.320994530642290360e-02
5.494949494949494806e-01	1.212121212121208824e-02	3.008561553052806897e-02
5.636363636363634910e-01	1.212121212121208824e-02	3.067245569798339108e-02
5.777777777777777235e-01	1.212121212121208824e-02	2.230862973437487684e-02
5.919191919191919560e-01	1.212121212121208824e-02	1.268586498395237426e-02
6.060606060606059664e-01	1.212121212121208824e-02	7.708308980599127593e-03
6.202020202020201989e-01	1.212121212121208824e-02	7.080405164358518667e-03
6.343434343434342093e-01	1.212121212121208824e-02	8.172533237456824223e-03
6.484848484848484418e-01	1.212121212121208824e-02	7.585245530299137076e-03
6.626262626262624522e-01	1.212121212121208824e-02	4.608861406447116102e-03
6.767676767676766847e-01	1.212121212121208824e-02	1.894280447580196352e-03
6.909090909090909172e-01	1.212121212121208824e-02	2.209336481302226918e-03
7.050505050505049276e-01	1.212121212121208824e-02	1.166544358514020122e-02
7.191919191919191601e-01	1.212121212121208824e-02	4.503094965040604220e-02
7.333333333333331705e-01	1.212121212121208824e-02	1.059253836309077823e-01
7.474747474747474030e-01	1.212121212121208824e-02	1.511862941203982458e-01
7.616161616161616355e-01	1.212121212121208824e-02	1.309805825034550120e-01
7.757575757575756459e-01	1.212121212121208824e-02	6.908552443266373355e-02
7.898989898989898784e-01	1.212121212121208824e-02	2.300634462837489874e-02
8.040404040404041108e-01	1.212121212121208824e-02	7.284852397957019415e-03
8.181818181818181213e-01	1.212121212121208824e-02	6.191633772967050815e-03
8.323232323232323537e-01	1.212121212121208824e-02	6.620483346538589414e-03
8.464646464646463642e-01	1.212121212121208824e-02	4.637332950708636034e-03
8.606060606060605966e-01	1.212121212121208824e-02	1.983763766294956675e-03
8.747474747474748291e-01	1.212121212121208824e-02	5.275573489854955625e-04
8.888888888888888395e-01	1.212121212121208824e-02	1.271862251363638956e-04
9.030303030303030720e-01	1.212121212121208824e-02	2.164681940896147838e-04
9.171717171717170825e-01	1.212121212121208824e-02	1.680662405846658231e-03
9.313131313131313149e-01	1.212121212121208824e-02	1.116110863788964853e-02
9.454545454545453254e-01	1.212121212121208824e-02	4.661163609951490816e-02
9.595959595959595578e-01	1.212121212121208824e-02	1.184870878927688220e-01
9.737373737373737903e-01	1.212121212121208824e-02	1.827552767646710152e-01
9.878787878787878007e-01	1.212121212121208824e-02	1.709851892871087076e-01
1.002020202020202033e+00	1.212121212121208824e-02	9.703390659266938889e-02
1.016161616161616044e+00	1.212121212121208824e-02	3.340131946840896315e-02
1.030303030303030276e+00	1.212121212121208824e-02	6.973947352230592221e-03
1.044444444444444509e+00	1.212121212121208824e-02	8.832194466582587479e-04
1.058585858585858519e+00	1.212121212121208824e-02	6.784744474897963127e-05
1.072727272727272751e+00	1.212121212121208824e-02	3.161355123430248980e-06
1.086868686868686762e+00	1.212121212121208824e-02	8.934864830270597276e-08
1.101010101010100994e+00	1.212121212121208824e-02	1.531713725824669319e-09
1.115151515151515005e+00	1.212121212121208824e-02	1.592729911568607323e-11
1.129292929292929237e+00	1.212121212121208824e-02	1.004573188739807880e-13
1.143434343434343470e+00	1.212121212121208824e-02	3.843226183148975288e-16
1.157575757575757480e+00	1.212121212121208824e-02	8.918364549151330946e-19
1.171717171717171713e+00	1.212121212121208824e-02	1.255305442103115149e-21
1.185858585858585723e+00	1.212121212121208824e-02	1.071737722979208488e-24
1.199999999999999956e+00	1.212121212121208824e-02	5.550122101770310392e-28
-2.000000000000000111e-01	2.626262626262623745e-02	3.424149510820595444e-78
-1.858585858585858619e-01	2.626262626262623745e-02	6.239922403515201136e-74
-1.717171717171717404e-01	2.626262626262623745e-02	6.897323144600170318e-70
-1.575757575757575912e-01	2.626262626262623745e-02	4.624415759802828785e-66
-1.434343434343434420e-01	2.626262626262623745e-02	1.880650467770156656e-62
-1.292929292929292928e-01	2.626262626262623745e-02	4.639105133240872927e-59
-1.151515151515151714e-01	2.626262626262623745e-02	6.941211184950000848e-56
-1.010101010101010222e-01	2.626262626262623745e-02	6.299574492568719234e-53
-8.686868686868688683e-02	2.626262626262623745e-02	3.467864251445517715e-50
-7.272727272727275150e-02	2.626262626262623745e-02	1.157944856166329241e-47
-5.858585858585860229e-02	2.626262626262623745e-02	2.345246987284710982e-45
-4.444444444444445308e-02	2.626262626262623745e-02	2.881139120710629828e-43
-3.030303030303033163e-02	2.626262626262623745e-02	2.146915035132585445e-41
-1.616161616161618242e-02	2.626262626262623745e-02	9.703774195681057277e-40
-2.020202020202033211e-03	2.626262626262623745e-02	2.660471122236709216e-38
1.212121212121208824e-02	2.626262626262623745e-02	4.549397076333399626e-37
2.626262626262623745e-02	2.626262626262623745e-02	1.004208485622097430e-34
4.040404040404038666e-02	2.626262626262623745e-02	4.457096141618309717e-31
5.454545454545450811e-02	2.626262626262623745e-02	1.255637324695750545e-27
6.868686868686868507e-02	2.626262626262623745e-02	2.145917664557117421e-24
8.282828282828280653e-02	2.626262626262623745e-02	2.224829565935131361e-21
9.696969696969692798e-02	2.626262626262623745e-02	1.399449925826144764e-18
1.111111111111111049e-01	2.626262626262623745e-02	5.341540339734286558e-16
1.252525252525252264e-01	2.626262626262623745e-02	1.237620375100755431e-13
1.393939393939393478e-01	2.626262626262623745e-02	1.741358823600930271e-11
1.535353535353535248e-01	2.626262626262623745e-02	1.489238688232334753e-09
1.676767676767676463e-01	2.626262626262623745e-02	7.752585352243679116e-08
1.818181818181817677e-01	2.626262626262623745e-02	2.462738362814510882e-06
1.959595959595959447e-01	2.626262626262623745e-02	4.793790900036019078e-05
2.101010101010100661e-01	2.626262626262623745e-02	5.756778078895389292e-04
2.242424242424241876e-01	2.626262626262623745e-02	4.311347344869808154e-03
2.383838383838383645e-01	2.626262626262623745e-02	2.047531685249661532e-02
2.525252525252524860e-01	2.626262626262623745e-02	6.328272490324024502e-02
2.666666666666666075e-01	2.626262626262623745e-02	1.330415272918976100e-01
2.808080808080807844e-01	2.626262626262623745e-02	2.075149614486721528e-01
2.949494949494949059e-01	2.626262626262623745e-02	2.813455564177363977e-01
3.090909090909090273e-01	2.626262626262623745e-02	3.914997777921630506e-01
3.232323232323231488e-01	2.626262626262623745e-02	5.609020313191550589e-01
3.373737373737373813e-01	2.626262626262623745e-02	7.149916786240794186e-01
3.515151515151515027e-01	2.626262626262623745e-02	7.217311399946904071e-01
3.656565656565656242e-01	2.626262626262623745e-02	5.998923957141814034e-01
3.797979797979797456e-01	2.626262626262623745e-02	5.134051555120235921e-01
3.939393939393938671e-01	2.626262626262623745e-02	5.244979942488733338e-01
4.080808080808079885e-01	2.626262626262623745e-02	5.531916186379048916e-01
4.222222222222222210e-01	2.626262626262623745e-02	5.032787903657823803e-01
4.363636363636363424e-01	2.626262626262623745e-02	3.696157523056852190e-01
4.505050505050504639e-01	2.626262626262623745e-02	2.351165522683814346e-01
4.646464646464645853e-01	2.626262626262623745e-02	1.574375126610609021e-01
4.787878787878787068e-01	2.626262626262623745e-02	1.221110342830372397e-01
4.929292929292928283e-01	2.626262626262623745e-02	9.856010046493007826e-02
5.070707070707070052e-01	2.626262626262623745e-02	8.439270282256719491e-02
5.212121212121212377e-01	2.626262626262623745e-02	8.693112757960258508e-02
5.353535353535352481e-01	2.626262626262623745e-02	1.056922044580508313e-01
5.494949494949494806e-01	2.626262626262623745e-02	1.286353153476934852e-01
5.636363636363634910e-01	2.626262626262623745e-02	1.264758178540225375e-01
5.777777777777777235e-01	2.626262626262623745e-02	9.146465414286064632e-02
5.919191919191919560e-01	2.626262626262623745e-02	5.393920490521096622e-02
6.060606060606059664e-01	2.626262626262623745e-02	3.565568936818110102e-02
6.202020202020201989e-01	2.626262626262623745e-02	3.455020144099621437e-02
6.343434343434342093e-01	2.626262626262623745e-02	3.976679570184412510e-02
6.484848484848484418e-01	2.626262626262623745e-02	3.656283748727192501e-02
6.626262626262624522e-01	2.626262626262623745e-02	2.208925515212534565e-02
6.767676767676766847e-01	2.626262626262623745e-02	8.499383007907415286e-03
6.909090909090909172e-01	2.626262626262623745e-02	4.379330527173074146e-03
7.050505050505049276e-01	2.626262626262623745e-02	1.611177184509435603e-02
7.191919191919191601e-01	2.626262626262623745e-02	6.142984760864422106e-02
7.333333333333331705e-01	2.626262626262623745e-02	1.445545193528581795e-01
7.474747474747474030e-01	2.626262626262623745e-02	2.068041620241241052e-01
7.616161616161616355e-01	2.626262626262623745e-02	1.803171942065887878e-01
7.757575757575756459e-01	2.626262626262623745e-02	9.715072811402135355e-02
7.898989898989898784e-01	2.626262626262623745e-02	3.664918026128767548e-02
8.040404040404041108e-01	2.626262626262623745e-02	2.158182223240883921e-02
8.181818181818181213e-01	2.626262626262623745e-02	2.925436800152812419e-02
8.323232323232323537e-01	2.626262626262623745e-02	3.293834016003978349e-02
8.464646464646463642e-01	2.626262626262623745e-02	2.315985040964807853e-02
8.606060606060605966e-01	2.626262626262623745e-02	9.947952852224887371e-03
8.747474747474748291e-01	2.626262626262623745e-02	2.760240198011544837e-03
8.888888888888888395e-01	2.626262626262623745e-02	9.325449773899609522e-04
9.030303030303030720e-01	2.626262626262623745e-02	1.033077868720165115e-03
9.171717171717170825e-01	2.626262626262623745e-02	1.905247032072361797e-03
9.313131313131313149e-01	2.626262626262623745e-02	6.976054127832608844e-03
9.454545454545453254e-01	2.626262626262623745e-02	2.673457258371597992e-02
9.595959595959595578e-01	2.626262626262623745e-02	6.734603402720917842e-02
9.737373737373737903e-01	2.626262626262623745e-02	1.037761271188519380e-01
9.878787878787878007e-01	2.626262626262623745e-02	9.708241412687028393e-02
1.002020202020202033e+00	2.626262626262623745e-02	5.509349328093445658e-02
1.016161616161616044e+00	2.626262626262623745e-02	1.896442921794481290e-02
1.030303030303030276e+00	2.626262626262623745e-02	3.959631258698339575e-03
1.044444444444444509e+00	2.626262626262623745e-02	5.014697076814060355e-04
1.058585858585858519e+00	2.626262626262623745e-02	3.852206768965788967e-05
1.072727272727272751e+00	2.626262626262623745e-02	1.794937763474498582e-06
1.086868686868686762e+00	2.626262626262623745e-02	5.072991293073466858e-08
1.101010101010100994e+00	2.626262626262623745e-02	8.696685339680771362e-10
1.115151515151515005e+00	2.626262626262623745e-02	9.043120440539745563e-12
1.129292929292929237e+00	2.626262626262623745e-02	5.703714672954093671e-14
1.143434343434343470e+00	2.626262626262623745e-02	2.182087634094794394e-16
1.157575757575757480e+00	2.626262626262623745e-02	5.063624640042271759e-19
1.171717171717171713e+00	2.626262626262623745e-02	7.127311527976113910e-22
1.185858585858585723e+00	2.626262626262623745e-02	6.085060507115066503e-25
1.199999999999999956e+00	2.626262626262623745e-02	3.151221879977889820e-28
-2.000000000000000111e-01	4.040404040404038666e-02	1.590254466781460519e-74
-1.858585858585858619e-01	4.040404040404038666e-02	2.897964718889352616e-70
-1.717171717171717404e-01	4.040404040404038666e-02	3.203276873534896494e-66
-1.575757575757575912e-01	4.040404040404038666e-02	2.147685956774122883e-62
-1.434343434343434420e-01	4.040404040404038666e-02	8.734177048577291126e-59
-1.292929292929292928e-01	4.040404040404038666e-02	2.154508042576038184e-55
-1.151515151515151714e-01	4.040404040404038666e-02	3.223659497659401976e-52
-1.010101010101010222e-01	4.040404040404038666e-02	2.925668533081626686e-49
-8.686868686868688683e-02	4.040404040404038666e-02	1.610556606870568349e-46
-7.272727272727275150e-02	4.040404040404038666e-02	5.377764539334767831e-44
-5.858585858585860229e-02	4.040404040404038666e-02	1.089187110364236704e-41
-4.444444444444445308e-02	4.040404040404038666e-02	1.338067863183188576e-39
-3.030303030303033163e-02	4.040404040404038666e-02	9.970771973163160292e-38
-1.616161616161618242e-02	4.040404040404038666e-02	4.506658467797692532e-36
-2.020202020202033211e-03	4.040404040404038666e-02	1.235539254546353413e-34
1.212121212121208824e-02	4.040404040404038666e-02	2.054651773096080858e-33
2.626262626262623745e-02	4.040404040404038666e-02	2.075090627504507445e-32
4.040404040404038666e-02	4.040404040404038666e-02	2.439239677530093983e-31
5.454545454545450811e-02	4.040404040404038666e-02	3.303742923573628087e-28
6.868686868686868507e-02	4.040404040404038666e-02	5.638321962860331550e-25
8.282828282828280653e-02	4.040404040404038666e-02	5.845963271877555615e-22
9.696969696969692798e-02	4.040404040404038666e-02	3.677532079994833616e-19
1.111111111111111049e-01	4.040404040404038666e-02	1.403890455359995774e-16
1.252525252525252264e-01	4.040404040404038666e-02	3.257623487001908050e-14
1.393939393939393478e-01	4.040404040404038666e-02	4.591718984100343792e-12
1.535353535353535248e-01	4.040404040404038666e-02	3.940879416183163189e-10
1.676767676767676463e-01	4.040404040404038666e-02	2.066009319912421853e-08
1.818181818181817677e-01	4.040404040404038666e-02	6.655683805109500698e-07
1.959595959595959447e-01	4.040404040404038666e-02	1.331746768701635215e-05
2.101010101010100661e-01	4.040404040404038666e-02	1.685872357570972657e-04
2.242424242424241876e-01	4.040404040404038666e-02	1.389801728417317320e-03
2.383838383838383645e-01	4.040404040404038666e-02	7.757148347998414975e-03
2.525252525252524860e-01	4.040404040404038666e-02	3.060477033077577819e-02
2.666666666666666075e-01	4.040404040404038666e-02	8.909775650426152160e-02
2.808080808080807844e-01	4.040404040404038666e-02	2.012512344018237420e-01
2.949494949494949059e-01	4.040404040404038666e-02	3.756070609053937526e-01
3.090909090909090273e-01	4.040404040404038666e-02	6.110023824340689025e-01
3.232323232323231488e-01	4.040404040404038666e-02	8.747139157625564154e-01
3.373737373737373813e-01	4.040404040404038666e-02	1.061425002478919577e+00
3.515151515151515027e-01	4.040404040404038666e-02	1.063871177323822526e+00
3.656565656565656242e-01	4.040404040404038666e-02	9.529090449298137644e-01
3.797979797979797456e-01	4.040404040404038666e-02	8.991189019103899005e-01
3.939393939393938671e-01	4.040404040404038666e-02	9.367871068981454830e-01
4.080808080808079885e-01	4.040404040404038666e-02	9.664553941248590352e-01
4.222222222222222210e-01	4.040404040404038666e-02	8.786787117150616222e-01
4.363636363636363424e-01	4.040404040404038666e-02	6.776148367868450872e-01
4.505050505050504639e-01	4.040404040404038666e-02	4.744530934577838588e-01
4.646464646464645853e-01	4.040404040404038666e-02	3.432374626680942398e-01
4.787878787878787068e-01	4.040404040404038666e-02	2.730689071560428727e-01
4.929292929292928283e-01	4.040404040404038666e-02	2.346470796644603563e-01
5.070707070707070052e-01	4.040404040404038666e-02	2.296851356550068390e-01
5.212121212121212377e-01	4.040404040404038666e-02	2.577961881951609246e-01
5.353535353535352481e-01	4.040404040404038666e-02	3.076955834717357563e-01
5.494949494949494806e-01	4.040404040404038666e-02	3.573720395895669255e-01
5.636363636363634910e-01	4.040404040404038666e-02	3.459823026462193196e-01
5.777777777777777235e-01	4.040404040404038666e-02	2.591631842678594477e-01
5.919191919191919560e-01	4.040404040404038666e-02	1.684765041731700053e-01
6.060606060606059664e-01	4.040404040404038666e-02	1.217940458707287149e-01
6.202020202020201989e-01	4.040404040404038666e-02	1.141383459213535928e-01
6.343434343434342093e-01	4.040404040404038666e-02	1.222382824873900764e-01
6.484848484848484418e-01	4.040404040404038666e-02	1.084590517183331299e-01
6.626262626262624522e-01	4.040404040404038666e-02	6.478676315482981285e-02
6.767676767676766847e-01	4.040404040404038666e-02	2.456955812941077899e-02
6.909090909090909172e-01	4.040404040404038666e-02	7.960965100613122403e-03
7.050505050505049276e-01	4.040404040404038666e-02	1.435855088810032015e-02
7.191919191919191601e-01	4.040404040404038666e-02	5.150664933721130906e-02
7.333333333333331705e-01	4.040404040404038666e-02	1.212014756938225579e-01
7.474747474747474030e-01	4.040404040404038666e-02	1.762058877615416685e-01
7.616161616161616355e-01	4.040404040404038666e-02	1.605193111571351083e-01
7.757575757575756459e-01	4.040404040404038666e-02	9.712143883782470288e-02
7.898989898989898784e-01	4.040404040404038666e-02	5.247687657176458575e-02
8.040404040404041108e-01	4.040404040404038666e-02	5.610495480812375396e-02
8.181818181818181213e-01	4.040404040404038666e-02	8.814882312099239781e-02
8.323232323232323537e-01	4.040404040404038666e-02	1.000343649822627162e-01
8.464646464646463642e-01	4.040404040404038666e-02	7.058663946469138917e-02
8.606060606060605966e-01	4.040404040404038666e-02	3.073723550229753160e-02
8.747474747474748291e-01	4.040404040404038666e-02	9.519522294020602016e-03
8.888888888888888395e-01	4.040404040404038666e-02	5.569355353354347310e-03
9.030303030303030720e-01	4.040404040404038666e-02	7.729379674216860056e-03
9.171717171717170825e-01	4.040404040404038666e-02	8.678761720234011434e-03
9.313131313131313149e-01	4.040404040404038666e-02	7.946550339954264533e-03
9.454545454545453254e-01	4.040404040404038666e-02	1.163174677745651767e-02
9.595959595959595578e-01	4.040404040404038666e-02	2.387035752486298124e-02
9.737373737373737903e-01	4.040404040404038666e-02	3.586124240708705307e-02
9.878787878787878007e-01	4.040404040404038666e-02	3.344872586314742019e-02
1.002020202020202033e+00	4.040404040404038666e-02	1.897504426286854631e-02
1.016161616161616044e+00	4.040404040404038666e-02	6.531354995147066814e-03
1.030303030303030276e+00	4.040404040404038666e-02	1.363694264483303461e-03
1.044444444444444509e+00	4.040404040404038666e-02	1.727063452651621733e-04
1.058585858585858519e+00	4.040404040404038666e-02	1.326707197270007948e-05
1.072727272727272751e+00	4.040404040404038666e-02	6.181831220986854164e-07
1.086868686868686762e+00	4.040404040404038666e-02	1.747167234648041911e-08
1.101010101010100994e+00	4.040404040404038666e-02	2.995209007997055946e-10
1.115151515151515005e+00	4.040404040404038666e-02	3.114549056832738596e-12
1.129292929292929237e+00	4.040404040404038666e-02	1.964439586632597286e-14
1.143434343434343470e+00	4.040404040404038666e-02	7.515497281588813582e-17
1.157575757575757480e+00	4.040404040404038666e-02	1.744023800897718074e-19
1.171717171717171713e+00	4.040404040404038666e-02	2.454838049729208061e-22
1.185858585858585723e+00	4.040404040404038666e-02	2.095893293784786240e-25
1.199999999999999956e+00	4.040404040404038666e-02	1.085404263657053842e-28
-2.000000000000000111e-01	5.454545454545450811e-02	5.401347907637556105e-58
-1.858585858585858619e-01	5.454545454545450811e-02	2.706294591010360163e-61
-1.717171717171717404e-01	5.454545454545450811e-02	9.023671936914551496e-63
-1.575757575757575912e-01	5.454545454545450811e-02	6.050058818696512559e-59
-1.434343434343434420e-01	5.454545454545450811e-02	2.460428849487692626e-55
-1.292929292929292928e-01	5.454545454545450811e-02	6.069276721720802112e-52
-1.151515151515151714e-01	5.454545454545450811e-02	9.081090050070428949e-49
-1.010101010101010222e-01	5.454545454545450811e-02	8.241645690724960154e-46
-8.686868686868688683e-02	5.454545454545450811e-02	4.536958569190484117e-43
-7.272727272727275150e-02	5.454545454545450811e-02	1.514923153070599994e-40
-5.858585858585860229e-02	5.454545454545450811e-02	3.068254038789470026e-38
-4.444444444444445308e-02	5.454545454545450811e-02	3.769354350894988643e-36
-3.030303030303033163e-02	5.454545454545450811e-02	2.808779388080694263e-34
-1.616161616161618242e-02	5.454545454545450811e-02	1.269531733386762019e-32
-2.020202020202033211e-03	5.454545454545450811e-02	3.480532679256587695e-31
1.212121212121208824e-02	5.454545454545450811e-02	5.787988174049997733e-30
2.626262626262623745e-02	5.454545454545450811e-02	5.838518319358792490e-29
4.040404040404038666e-02	5.454545454545450811e-02	3.573100688847182625e-28
5.454545454545450811e-02	5.454545454545450811e-02	1.380035878277396613e-27
6.868686868686868507e-02	5.454545454545450811e-02	9.340415261341840273e-26
8.282828282828280653e-02	5.454545454545450811e-02	9.373098467407411583e-23
9.696969696969692798e-02	5.454545454545450811e-02	5.896621227500284481e-20
1.111111111111111049e-01	5.454545454545450811e-02	2.251576670669424693e-17
1.252525252525252264e-01	5.454545454545450811e-02	5.317267494785633535e-15
1.393939393939393478e-01	5.454545454545450811e-02	7.639212776746294097e-13
1.535353535353535248e-01	5.454545454545450811e-02	6.813541426968332894e-11
1.676767676767676463e-01	5.454545454545450811e-02	3.849402955589369076e-09
1.818181818181817677e-01	5.454545454545450811e-02	1.422770777582354250e-07
1.959595959595959447e-01	5.454545454545450811e-02	3.574970257741332204e-06
2.101010101010100661e-01	5.454545454545450811e-02	6.272801216745423200e-05
2.242424242424241876e-01	5.454545454545450811e-02	7.667978563870358815e-04
2.383838383838383645e-01	5.454545454545450811e-02	6.369532456428493757e-03
2.525252525252524860e-01	5.454545454545450811e-02	3.513895279454141984e-02
2.666666666666666075e-01	5.454545454545450811e-02	1.286473745540643587e-01
2.808080808080807844e-01	5.454545454545450811e-02	3.233991137379502168e-01
2.949494949494949059e-01	5.454545454545450811e-02	6.024544468896476657e-01
3.090909090909090273e-01	5.454545454545450811e-02	9.189916345997446445e-01
3.232323232323231488e-01	5.454545454545450811e-02	1.220756767615155614e+00
3.373737373737373813e-01	5.454545454545450811e-02	1.406878067925751985e+00
3.515151515151515027e-01	5.454545454545450811e-02	1.415405344652610919e+00
3.656565656565656242e-01	5.454545454545450811e-02	1.346439000400657227e+00
3.797979797979797456e-01	5.454545454545450811e-02	1.309312162358890808e+00
3.939393939393938671e-01	5.454545454545450811e-02	1.292132985212052443e+00
4.080808080808079885e-01	5.454545454545450811e-02	1.241160807143309563e+00
4.222222222222222210e-01	5.454545454545450811e-02	1.105169825944153583e+00
4.363636363636363424e-01	5.454545454545450811e-02	8.915690552739139463e-01
4.505050505050504639e-01	5.454545454545450811e-02	6.704310516952367571e-01
4.646464646464645853e-01	5.454545454545450811e-02	4.956720557671572269e-01
4.787878787878787068e-01	5.454545454545450811e-02	3.890678972471812713e-01
4.929292929292928283e-01	5.454545454545450811e-02	3.575868214085644037e-01
5.070707070707070052e-01	5.454545454545450811e-02	4.022885290759160570e-01
5.212121212121212377e-01	5.454545454545450811e-02	4.871213231237358499e-01
5.353535353535352481e-01	5.454545454545450811e-02	5.788912341643331905e-01
5.494949494949494806e-01	5.454545454545450811e-02	6.586377854380621732e-01
5.636363636363634910e-01	5.454545454545450811e-02	6.433763829830255743e-01
5.777777777777777235e-01	5.454545454545450811e-02	5.074853811163055894e-01
5.919191919191919560e-01	5.454545454545450811e-02	3.598206949035532287e-01
6.060606060606059664e-01	5.454545454545450811e-02	2.749452230672163044e-01
6.202020202020201989e-01	5.454545454545450811e-02	2.456612700109120084e-01
6.343434343434342093e-01	5.454545454545450811e-02	2.397355956887805006e-01
6.484848484848484418e-01	5.454545454545450811e-02	2.011193614909745353e-01
6.626262626262624522e-01	5.454545454545450811e-02	1.186660784097602200e-01
6.767676767676766847e-01	5.454545454545450811e-02	4.686835184396497683e-02
6.909090909090909172e-01	5.454545454545450811e-02	1.543537353912516688e-02
7.050505050505049276e-01	5.454545454545450811e-02	1.295208829415450333e-02
7.191919191919191601e-01	5.454545454545450811e-02	3.114821036592277381e-02
7.333333333333331705e-01	5.454545454545450811e-02	6.910630576637194489e-02
7.474747474747474030e-01	5.454545454545450811e-02	1.091641195408517839e-01
7.616161616161616355e-01	5.454545454545450811e-02	1.238076319636879780e-01
7.757575757575756459e-01	5.454545454545450811e-02	1.086165648291447516e-01
7.898989898989898784e-01	5.454545454545450811e-02	9.028240081695934616e-02
8.040404040404041108e-01	5.454545454545450811e-02	1.098819834853289046e-01
8.181818181818181213e-01	5.454545454545450811e-02	1.659596406811926494e-01
8.323232323232323537e-01	5.454545454545450811e-02	1.870146051029043799e-01
8.464646464646463642e-01	5.454545454545450811e-02	1.339790828600288808e-01
8.606060606060605966e-01	5.454545454545450811e-02	6.127597781731776438e-02
8.747474747474748291e-01	5.454545454545450811e-02	2.424162930893827145e-02
8.888888888888888395e-01	5.454545454545450811e-02	2.448263325798184786e-02
9.030303030303030720e-01	5.454545454545450811e-02	3.903787988020768207e-02
9.171717171717170825e-01	5.454545454545450811e-02	4.384260993646599963e-02
9.313131313131313149e-01	5.454545454545450811e-02	3.172061673920292119e-02
9.454545454545453254e-01	5.454545454545450811e-02	1.614740491298677708e-02
9.595959595959595578e-01	5.454545454545450811e-02	9.008943547160344970e-03
9.737373737373737903e-01	5.454545454545450811e-02	8.259761635292140955e-03
9.878787878787878007e-01	5.454545454545450811e-02	7.093034633059510860e-03
1.002020202020202033e+00	5.454545454545450811e-02	3.980648854029459824e-03
1.016161616161616044e+00	5.454545454545450811e-02	1.368664253758919381e-03
1.030303030303030276e+00	5.454545454545450811e-02	2.858361938076956735e-04
1.044444444444444509e+00	5.454545454545450811e-02	3.621777875659382042e-05
1.058585858585858519e+00	5.454545454545450811e-02	2.783860896151028690e-06
1.072727272727272751e+00	5.454545454545450811e-02	1.298046573269158234e-07
1.086868686868686762e+00	5.454545454545450811e-02	3.671596166365017371e-09
1.101010101010100994e+00	5.454545454545450811e-02	6.300113780943835679e-11
1.115151515151515005e+00	5.454545454545450811e-02	6.558113713220132955e-13
1.129292929292929237e+00	5.454545454545450811e-02	4.141484427202096136e-15
1.143434343434343470e+00	5.454545454545450811e-02	1.586684430857985687e-17
1.157575757575757480e+00	5.454545454545450811e-02	3.688035100988003724e-20
1.171717171717171713e+00	5.454545454545450811e-02	5.200964157416621643e-23
1.185858585858585723e+00	5.454545454545450811e-02	4.450138078120166366e-26
1.199999999999999956e+00	5.454545454545450811e-02	2.310376730076309641e-29
-2.000000000000000111e-01	6.868686868686868507e-02	5.039163583959525854e-60
-1.858585858585858619e-01	6.868686868686868507e-02	3.340333472097107018e-54
-1.717171717171717404e-01	6.868686868686868507e-02	1.871635334280257376e-54
-1.575757575757575912e-01	6.868686868686868507e-02	6.245269410223240196e-46
-1.434343434343434420e-01	6.868686868686868507e-02	1.435490179151172354e-43
-1.292929292929292928e-01	6.868686868686868507e-02	1.037052334014035656e-48
-1.151515151515151714e-01	6.868686868686868507e-02	1.551678406473318508e-45
-1.010101010101010222e-01	6.868686868686868507e-02	1.408243237599453282e-42
-8.686868686868688683e-02	6.868686868686868507e-02	7.752263887365266703e-40
-7.272727272727275150e-02	6.868686868686868507e-02	2.588536766282510509e-37
-5.858585858585860229e-02	6.868686868686868507e-02	5.242700529698475567e-35
-4.444444444444445308e-02	6.868686868686868507e-02	6.440664974817005398e-33
-3.030303030303033163e-02	6.868686868686868507e-02	4.799338627364106800e-31
-1.616161616161618242e-02	6.868686868686868507e-02	2.169239009084792191e-29
-2.020202020202033211e-03	6.868686868686868507e-02	5.947163210958195424e-28
1.212121212121208824e-02	6.868686868686868507e-02	9.889922042303748243e-27
2.626262626262623745e-02	6.868686868686868507e-02	9.976353801809609529e-26
4.040404040404038666e-02	6.868686868686868507e-02	6.105284773523357280e-25
5.454545454545450811e-02	6.868686868686868507e-02	2.268003915040342803e-24
6.868686868686868507e-02	6.868686868686868507e-02	5.151272873517008592e-24
8.282828282828280653e-02	6.868686868686868507e-02	2.846018622891873811e-23
9.696969696969692798e-02	6.868686868686868507e-02	1.299810661730248451e-20
1.111111111111111049e-01	6.868686868686868507e-02	4.901431967170754312e-18
1.252525252525252264e-01	6.868686868686868507e-02	1.282782517001762800e-15
1.393939393939393478e-01	6.868686868686868507e-02	2.043950529105598021e-13
1.535353535353535248e-01	6.868686868686868507e-02	2.178821354039974922e-11
1.676767676767676463e-01	6.868686868686868507e-02	1.599159258737391822e-09
1.818181818181817677e-01	6.868686868686868507e-02	8.150414800090163413e-08
1.959595959595959447e-01	6.868686868686868507e-02	2.827200468968315163e-06
2.101010101010100661e-01	6.868686868686868507e-02	6.464913380949352550e-05
2.242424242424241876e-01	6.868686868686868507e-02	9.489659530912972554e-04
2.383838383838383645e-01	6.868686868686868507e-02	8.814609079023164040e-03
2.525252525252524860e-01	6.868686868686868507e-02	5.174314537595746388e-02
2.666666666666666075e-01	6.868686868686868507e-02	1.946077385765729584e-01
2.808080808080807844e-01	6.868686868686868507e-02	4.865840077724497559e-01
2.949494949494949059e-01	6.868686868686868507e-02	8.710541433139139533e-01
3.090909090909090273e-01	6.868686868686868507e-02	1.246001972308933503e+00
3.232323232323231488e-01	6.868686868686868507e-02	1.557036057113394101e+00
3.373737373737373813e-01	6.868686868686868507e-02	1.733397628138509505e+00
3.515151515151515027e-01	6.868686868686868507e-02	1.751618368795702096e+00
3.656565656565656242e-01	6.868686868686868507e-02	1.714350679455951321e+00
3.797979797979797456e-01	6.868686868686868507e-02	1.657202348239334544e+00
3.939393939393938671e-01	6.868686868686868507e-02	1.525588501386711648e+00
4.080808080808079885e-01	6.868686868686868507e-02	1.339879578898622858e+00
4.222222222222222210e-01	6.868686868686868507e-02	1.148325187504096290e+00
4.363636363636363424e-01	6.868686868686868507e-02	9.528455580839644279e-01
4.505050505050504639e-01	6.868686868686868507e-02	7.375025740744071134e-01
4.646464646464645853e-01	6.868686868686868507e-02	5.224614256418461666e-01
4.787878787878787068e-01	6.868686868686868507e-02	3.812559456519453160e-01
4.929292929292928283e-01	6.868686868686868507e-02	3.693607595213541650e-01
5.070707070707070052e-01	6.868686868686868507e-02	4.716154972153565050e-01
5.212121212121212377e-01	6.868686868686868507e-02	6.038452800875723225e-01
5.353535353535352481e-01	6.868686868686868507e-02	7.220671619077081438e-01
5.494949494949494806e-01	6.868686868686868507e-02	8.321419762438395651e-01
5.636363636363634910e-01	6.868686868686868507e-02	8.452747633114419124e-01
5.777777777777777235e-01	6.868686868686868507e-02	7.060770253690255016e-01
5.919191919191919560e-01	6.868686868686868507e-02	5.309342941904128255e-01
6.060606060606059664e-01	6.868686868686868507e-02	4.198169411174884069e-01
6.202020202020201989e-01	6.868686868686868507e-02	3.624148134938956489e-01
6.343434343434342093e-01	6.868686868686868507e-02	3.191947541011593836e-01
6.484848484848484418e-01	6.868686868686868507e-02	2.480461408373434984e-01
6.626262626262624522e-01	6.868686868686868507e-02	1.503168517425919060e-01
6.767676767676766847e-01	6.868686868686868507e-02	7.498208525518466894e-02
6.909090909090909172e-01	6.868686868686868507e-02	4.131092401732535530e-02
7.050505050505049276e-01	6.868686868686868507e-02	3.349836449862126503e-02
7.191919191919191601e-01	6.868686868686868507e-02	3.667667770327942556e-02
7.333333333333331705e-01	6.868686868686868507e-02	5.005194871543200419e-02
7.474747474747474030e-01	6.868686868686868507e-02	8.525787885995669835e-02
7.616161616161616355e-01	6.868686868686868507e-02	1.378187125724752993e-01
7.757575757575756459e-01	6.868686868686868507e-02	1.665533757732909903e-01
7.898989898989898784e-01	6.868686868686868507e-02	1.521939847644651900e-01
8.040404040404041108e-01	6.868686868686868507e-02	1.516828286537257597e-01
8.181818181818181213e-01	6.868686868686868507e-02	1.992637097056982887e-01
8.323232323232323537e-01	6.868686868686868507e-02	2.245944201505135351e-01
8.464646464646463642e-01	6.868686868686868507e-02	1.721024527460829900e-01
8.606060606060605966e-01	6.868686868686868507e-02	9.183045853403933034e-02
8.747474747474748291e-01	6.868686868686868507e-02	5.291128185403737999e-02
8.888888888888888395e-01	6.868686868686868507e-02	7.384497720012588029e-02
9.030303030303030720e-01	6.868686868686868507e-02	1.239091433690777816e-01
9.171717171717170825e-01	6.868686868686868507e-02	1.433269673497358232e-01
9.313131313131313149e-01	6.868686868686868507e-02	1.066006759755032812e-01
9.454545454545453254e-01	6.868686868686868507e-02	5.111985210687877701e-02
9.595959595959595578e-01	6.868686868686868507e-02	1.632975442560672882e-02
9.737373737373737903e-01	6.868686868686868507e-02	4.241353301006127799e-03
9.878787878787878007e-01	6.868686868686868507e-02	1.525050418402833447e-03
1.002020202020202033e+00	6.868686868686868507e-02	7.025686445960065488e-04
1.016161616161616044e+00	6.868686868686868507e-02	2.422000256657128872e-04
1.030303030303030276e+00	6.868686868686868507e-02	5.251077970734743745e-05
1.044444444444444509e+00	6.868686868686868507e-02	6.967102831296749063e-06
1.058585858585858519e+00	6.868686868686868507e-02	5.636743361438152592e-07
1.072727272727272751e+00	6.868686868686868507e-02	2.779924025395332872e-08
1.086868686868686762e+00	6.868686868686868507e-02	8.357961338848393493e-10
1.101010101010100994e+00	6.868686868686868507e-02	1.532043979938539227e-11
1.115151515151515005e+00	6.868686868686868507e-02	1.712252207672163752e-13
1.129292929292929237e+00	6.868686868686868507e-02	1.166781176088622118e-15
1.143434343434343470e+00	6.868686868686868507e-02	4.847443496813423777e-18
1.157575757575757480e+00	6.868686868686868507e-02	1.227699491115332537e-20
1.171717171717171713e+00	6.868686868686868507e-02	1.895227411478520106e-23
1.185858585858585723e+00	6.868686868686868507e-02	1.782939604492905098e-26
[truncated: 8,001 more rows]
