# Supplementary material for: Distinct activation mechanisms of CXCR4 and ACKR3 revealed by single-molecule analysis of their conformational landscapes
Source: eLife. 2025 Apr 15;13:RP100098. doi: 10.7554/eLife.100098 (PMC11999697; doi:10.7554/eLife.100098)
Supplement: Figure 3—source data 1. [file elife-100098-fig3-data1.csv]

# FRET (bin center)	Full density	state 0 density (23.3884%)	state 1 density (21.9697%)	state 2 density (54.6419%)
-1.930000000000000049e-01	0.000000000000000000e+00	0.000000000000000000e+00	0.000000000000000000e+00	0.000000000000000000e+00
-1.789999999999999925e-01	1.367551290011132133e-03	1.367551290011132133e-03	0.000000000000000000e+00	0.000000000000000000e+00
-1.650000000000000078e-01	0.000000000000000000e+00	0.000000000000000000e+00	0.000000000000000000e+00	0.000000000000000000e+00
-1.510000000000000231e-01	1.367551290011132133e-03	1.367551290011132133e-03	0.000000000000000000e+00	0.000000000000000000e+00
-1.370000000000000107e-01	1.367551290011132133e-03	1.367551290011132133e-03	0.000000000000000000e+00	0.000000000000000000e+00
-1.229999999999999982e-01	0.000000000000000000e+00	0.000000000000000000e+00	0.000000000000000000e+00	0.000000000000000000e+00
-1.090000000000000135e-01	5.470205160044528531e-03	5.470205160044528531e-03	0.000000000000000000e+00	0.000000000000000000e+00
-9.500000000000001499e-02	4.102653870033396398e-03	4.102653870033396398e-03	0.000000000000000000e+00	0.000000000000000000e+00
-8.100000000000001643e-02	4.102653870033396398e-03	4.102653870033396398e-03	0.000000000000000000e+00	0.000000000000000000e+00
-6.700000000000000400e-02	8.205307740066792796e-03	8.205307740066792796e-03	0.000000000000000000e+00	0.000000000000000000e+00
-5.300000000000001932e-02	1.094041032008905706e-02	1.094041032008905706e-02	0.000000000000000000e+00	0.000000000000000000e+00
-3.900000000000003464e-02	3.145367967025604339e-02	3.145367967025604339e-02	0.000000000000000000e+00	0.000000000000000000e+00
-2.500000000000002220e-02	6.837756450055659796e-02	6.837756450055659796e-02	0.000000000000000000e+00	0.000000000000000000e+00
-1.100000000000000977e-02	1.025663467508348969e-01	1.025663467508348969e-01	0.000000000000000000e+00	0.000000000000000000e+00
2.999999999999974909e-03	1.900896293115473534e-01	1.900896293115473534e-01	0.000000000000000000e+00	0.000000000000000000e+00
1.699999999999995959e-02	2.283810654318590427e-01	2.283810654318590427e-01	0.000000000000000000e+00	0.000000000000000000e+00
3.099999999999997202e-02	3.008612838024490865e-01	3.008612838024490865e-01	0.000000000000000000e+00	0.000000000000000000e+00
4.499999999999998446e-02	3.514606815328609746e-01	3.514606815328609746e-01	0.000000000000000000e+00	0.000000000000000000e+00
5.899999999999999689e-02	4.307786563535065949e-01	4.307786563535065949e-01	0.000000000000000000e+00	0.000000000000000000e+00
7.299999999999995381e-02	4.499243744136625089e-01	4.499243744136625089e-01	0.000000000000000000e+00	0.000000000000000000e+00
8.699999999999996625e-02	5.456529647144418016e-01	5.429178621344195044e-01	2.735102580022263832e-03	0.000000000000000000e+00
1.009999999999999787e-01	6.318086959851431095e-01	6.318086959851431095e-01	0.000000000000000000e+00	0.000000000000000000e+00
1.149999999999999356e-01	6.769378885555104031e-01	6.755703372654993100e-01	1.367551290011131916e-03	0.000000000000000000e+00
1.289999999999999480e-01	7.138617733858109160e-01	7.138617733858109160e-01	0.000000000000000000e+00	0.000000000000000000e+00
1.429999999999999605e-01	7.124942220957998229e-01	7.097591195157775257e-01	2.735102580022263832e-03	0.000000000000000000e+00
1.569999999999999729e-01	7.234346324158889008e-01	7.193319785458555105e-01	4.102653870033396398e-03	0.000000000000000000e+00
1.709999999999999853e-01	7.658287224062338971e-01	7.562558633761560234e-01	9.572859030077924061e-03	0.000000000000000000e+00
1.849999999999999423e-01	7.275372862859222911e-01	7.152293246758221201e-01	1.230796161010018833e-02	0.000000000000000000e+00
1.989999999999999547e-01	7.439479017660559634e-01	7.302723888659445883e-01	1.367551290011131959e-02	0.000000000000000000e+00
2.129999999999999671e-01	7.754015814363118819e-01	7.562558633761560234e-01	1.914571806015584812e-02	0.000000000000000000e+00
2.269999999999999241e-01	7.767691327263229750e-01	7.603585172461894137e-01	1.641061548013358559e-02	0.000000000000000000e+00
2.409999999999999365e-01	7.138617733858109160e-01	6.851431962955771837e-01	2.871857709023377045e-02	0.000000000000000000e+00
2.549999999999999489e-01	7.562558633761560234e-01	7.152293246758221201e-01	4.102653870033395878e-02	0.000000000000000000e+00
2.689999999999999614e-01	7.918121969164455543e-01	7.234346324158889008e-01	6.837756450055659796e-02	0.000000000000000000e+00
2.829999999999999738e-01	7.754015814363117709e-01	6.605272730753767307e-01	1.148743083609350818e-01	0.000000000000000000e+00
2.969999999999999307e-01	7.671962736962452123e-01	6.167656317950206413e-01	1.504306419012245155e-01	0.000000000000000000e+00
3.109999999999999987e-01	7.685638249862563054e-01	6.044576701849204703e-01	1.641061548013358351e-01	0.000000000000000000e+00
3.249999999999999001e-01	7.412127991860336662e-01	5.306099005243193334e-01	2.106028986617143328e-01	0.000000000000000000e+00
3.389999999999999125e-01	7.124942220957998229e-01	4.677025411838071633e-01	2.447916809119926318e-01	0.000000000000000000e+00
3.529999999999999249e-01	7.548883120861449303e-01	4.116329382933507919e-01	3.432553737927941384e-01	0.000000000000000000e+00
3.669999999999999374e-01	7.193319785458553994e-01	3.063314889624935700e-01	4.130004895833618850e-01	0.000000000000000000e+00
3.809999999999999498e-01	7.138617733858109160e-01	2.653049502621596667e-01	4.485568231236512493e-01	0.000000000000000000e+00
3.949999999999999623e-01	7.070243763447671137e-01	2.023975909216475522e-01	5.005237721440742860e-01	4.103013279045224400e-03
4.089999999999999747e-01	7.548885516921527428e-01	1.559008470612690544e-01	5.962523624448535786e-01	2.735342186030149166e-03
4.229999999999998761e-01	7.685640645922640068e-01	1.422253341611577349e-01	6.236033882450762178e-01	2.735342186030149166e-03
4.369999999999998885e-01	7.165968759658332132e-01	1.025663467508348969e-01	6.140305292149983440e-01	0.000000000000000000e+00
4.509999999999999010e-01	7.494185861381161828e-01	6.701001321054547710e-02	6.769378885555104031e-01	5.470684372060298332e-03
4.649999999999999134e-01	6.632627350644109132e-01	4.649674386037849078e-02	6.126629779249871399e-01	4.103013279045224400e-03
4.789999999999999258e-01	7.042895133707527400e-01	3.418878225027829898e-02	6.632623756553990280e-01	6.838355465075374000e-03
4.929999999999999383e-01	6.714684022134894681e-01	1.641061548013358559e-02	6.468517601752654667e-01	8.206026558090448800e-03
5.069999999999998952e-01	6.742041038085314630e-01	1.230796161010018833e-02	6.468517601752654667e-01	1.504438202316582193e-02
5.210000000000000187e-01	6.960855234637292055e-01	1.230796161010018833e-02	6.618948243653878238e-01	2.188273748824119333e-02
5.350000000000000311e-01	6.550600629904308470e-01	6.837756450055660663e-03	6.140305292149983440e-01	3.419177732537687087e-02
5.489999999999998215e-01	6.495900974363941760e-01	4.102653870033396398e-03	6.085603240549537496e-01	3.692711951140701526e-02
5.629999999999998339e-01	6.126683690601645305e-01	2.735102580022264265e-03	5.483880672944638768e-01	6.154519918567836340e-02
5.769999999999998463e-01	7.152355544320270209e-01	4.102653870033396398e-03	6.400140037252097791e-01	7.111889683678387919e-02
5.909999999999998588e-01	6.919879013198615425e-01	2.735102580022264265e-03	6.099278753449649537e-01	7.932492339487433319e-02
6.049999999999998712e-01	6.933600051240224049e-01	0.000000000000000000e+00	5.620635801945752519e-01	1.312964249294471808e-01
6.189999999999998836e-01	6.550733611238684917e-01	1.367551290011132133e-03	4.677025411838071633e-01	1.860032686500501520e-01
6.329999999999998961e-01	7.726875641849835219e-01	1.367551290011132133e-03	5.306099005243192224e-01	2.407101123706531509e-01
6.469999999999999085e-01	7.932038286102490732e-01	1.367551290011132133e-03	5.169343876242079583e-01	2.749018896960300218e-01
6.609999999999999210e-01	8.014195592116588607e-01	0.000000000000000000e+00	4.075302844233173460e-01	3.938892747883415146e-01
6.749999999999999334e-01	8.506608700893709685e-01	0.000000000000000000e+00	3.487255789528386218e-01	5.019352911365323466e-01
6.889999999999999458e-01	9.368282222514547897e-01	0.000000000000000000e+00	3.022288350924601796e-01	6.345993871589946655e-01
7.029999999999999583e-01	1.005217287840389995e+00	0.000000000000000000e+00	2.393214757519481206e-01	7.658958120884418186e-01
7.169999999999999707e-01	1.143354104885979661e+00	0.000000000000000000e+00	2.160731038217588440e-01	9.272810010642207335e-01
7.309999999999999831e-01	1.198068136786819116e+00	0.000000000000000000e+00	1.340200264210909264e-01	1.064048110365728217e+00
7.449999999999999956e-01	1.325263585088287899e+00	0.000000000000000000e+00	1.107716544909017053e-01	1.214491930597386249e+00
7.590000000000000080e-01	1.415531674272342277e+00	0.000000000000000000e+00	9.025838514073471208e-02	1.325273289131607468e+00
7.729999999999997984e-01	1.615215247942661358e+00	0.000000000000000000e+00	4.923184644040075331e-02	1.565983401502260675e+00
7.869999999999998108e-01	1.643936221092974215e+00	0.000000000000000000e+00	5.059939773041188804e-02	1.593336823362562216e+00
8.009999999999998233e-01	1.787543722510623656e+00	0.000000000000000000e+00	2.735102580022263918e-02	1.760192696710401128e+00
8.150000000000000577e-01	1.951664732884448528e+00	0.000000000000000000e+00	2.188082064017811065e-02	1.929783912244270372e+00
8.289999999999998481e-01	2.099374169354108144e+00	0.000000000000000000e+00	1.094041032008905533e-02	2.088433759034018955e+00
8.429999999999998606e-01	2.128095142504420778e+00	0.000000000000000000e+00	1.230796161010018833e-02	2.115787180894320496e+00
8.569999999999998730e-01	2.115786462076297170e+00	0.000000000000000000e+00	8.205307740066792796e-03	2.107581154336230167e+00
8.709999999999998854e-01	2.171861575904934671e+00	0.000000000000000000e+00	1.367551290011131916e-03	2.170494024614923578e+00
8.849999999999998979e-01	2.210156126903349172e+00	0.000000000000000000e+00	4.102653870033396398e-03	2.206053473033315893e+00
8.989999999999999103e-01	2.119890074370361699e+00	0.000000000000000000e+00	1.367551290011131916e-03	2.118522523080350606e+00
9.129999999999999227e-01	2.006373253847106408e+00	0.000000000000000000e+00	2.735102580022263832e-03	2.003638151267084222e+00
9.269999999999999352e-01	1.788913669860713762e+00	0.000000000000000000e+00	1.367551290011131916e-03	1.787546118570702669e+00
9.409999999999999476e-01	1.624793138698904738e+00	0.000000000000000000e+00	1.367551290011131916e-03	1.623425587408893644e+00
9.549999999999999600e-01	1.440157660944873630e+00	0.000000000000000000e+00	0.000000000000000000e+00	1.440157660944873630e+00
9.689999999999999725e-01	1.109181256435225693e+00	0.000000000000000000e+00	0.000000000000000000e+00	1.109181256435225693e+00
9.829999999999999849e-01	9.095012768550246873e-01	0.000000000000000000e+00	0.000000000000000000e+00	9.095012768550246873e-01
9.969999999999999973e-01	7.029829418097484073e-01	0.000000000000000000e+00	0.000000000000000000e+00	7.029829418097484073e-01
1.011000000000000121e+00	5.580098059501503727e-01	0.000000000000000000e+00	0.000000000000000000e+00	5.580098059501503727e-01
1.024999999999999911e+00	3.542268130909043133e-01	0.000000000000000000e+00	0.000000000000000000e+00	3.542268130909043133e-01
1.038999999999999702e+00	2.872109295331656820e-01	0.000000000000000000e+00	0.000000000000000000e+00	2.872109295331656820e-01
1.052999999999999936e+00	2.010476506732160051e-01	0.000000000000000000e+00	0.000000000000000000e+00	2.010476506732160051e-01
1.066999999999999726e+00	1.025753319761305987e-01	0.000000000000000000e+00	0.000000000000000000e+00	1.025753319761305987e-01
1.080999999999999961e+00	1.039430030691456674e-01	0.000000000000000000e+00	0.000000000000000000e+00	1.039430030691456674e-01
1.094999999999999751e+00	5.880985699964821206e-02	0.000000000000000000e+00	0.000000000000000000e+00	5.880985699964821206e-02
1.108999999999999986e+00	3.966246169743716660e-02	0.000000000000000000e+00	0.000000000000000000e+00	3.966246169743716660e-02
1.122999999999999776e+00	2.051506639522612113e-02	0.000000000000000000e+00	0.000000000000000000e+00	2.051506639522612113e-02
1.137000000000000011e+00	2.598575076728641686e-02	0.000000000000000000e+00	0.000000000000000000e+00	2.598575076728641686e-02
1.150999999999999801e+00	1.367671093015074800e-02	0.000000000000000000e+00	0.000000000000000000e+00	1.367671093015074800e-02
1.165000000000000036e+00	6.838355465075374000e-03	0.000000000000000000e+00	0.000000000000000000e+00	6.838355465075374000e-03
1.178999999999999826e+00	6.838355465075374000e-03	0.000000000000000000e+00	0.000000000000000000e+00	6.838355465075374000e-03
1.193000000000000060e+00	6.838355465075374000e-03	0.000000000000000000e+00	0.000000000000000000e+00	6.838355465075374000e-03
