# Supplementary material for: Distinct activation mechanisms of CXCR4 and ACKR3 revealed by single-molecule analysis of their conformational landscapes
Source: eLife. 2025 Apr 15;13:RP100098. doi: 10.7554/eLife.100098 (PMC11999697; doi:10.7554/eLife.100098)
Supplement: Figure 3—source data 2. [file elife-100098-fig3-data2.csv]

# initial FRET	final FRET	density
-2.000000000000000111e-01	-2.000000000000000111e-01	3.301503622321186796e-229
-1.858585858585858619e-01	-2.000000000000000111e-01	3.077800328335501417e-223
-1.717171717171717404e-01	-2.000000000000000111e-01	3.806411590454883140e-214
-1.575757575757575912e-01	-2.000000000000000111e-01	2.958300916495835103e-205
-1.434343434343434420e-01	-2.000000000000000111e-01	1.394622600648435160e-196
-1.292929292929292928e-01	-2.000000000000000111e-01	3.987999709951993591e-188
-1.151515151515151714e-01	-2.000000000000000111e-01	6.917275992141525167e-180
-1.010101010101010222e-01	-2.000000000000000111e-01	7.277711550042540461e-172
-8.686868686868688683e-02	-2.000000000000000111e-01	4.644436189181096915e-164
-7.272727272727275150e-02	-2.000000000000000111e-01	1.797830026718730719e-156
-5.858585858585860229e-02	-2.000000000000000111e-01	4.221249559046507762e-149
-4.444444444444445308e-02	-2.000000000000000111e-01	6.011871502914630870e-142
-3.030303030303033163e-02	-2.000000000000000111e-01	5.193429549699398380e-135
-1.616161616161618242e-02	-2.000000000000000111e-01	2.721287496519011786e-128
-2.020202020202033211e-03	-2.000000000000000111e-01	8.649082497301257479e-122
1.212121212121208824e-02	-2.000000000000000111e-01	1.667404400403393857e-115
2.626262626262623745e-02	-2.000000000000000111e-01	1.949786390777719584e-109
4.040404040404038666e-02	-2.000000000000000111e-01	1.382955606469337976e-103
5.454545454545450811e-02	-2.000000000000000111e-01	5.949829253187229463e-98
6.868686868686868507e-02	-2.000000000000000111e-01	1.552657928742746766e-92
8.282828282828280653e-02	-2.000000000000000111e-01	2.457661459117857567e-87
9.696969696969692798e-02	-2.000000000000000111e-01	2.359626704199641702e-82
1.111111111111111049e-01	-2.000000000000000111e-01	1.374166955514844670e-77
1.252525252525252264e-01	-2.000000000000000111e-01	4.854121505673205359e-73
1.393939393939393478e-01	-2.000000000000000111e-01	1.040055994126219388e-68
1.535353535353535248e-01	-2.000000000000000111e-01	1.351691956799536115e-64
1.676767676767676463e-01	-2.000000000000000111e-01	1.065549583500303434e-60
1.818181818181817677e-01	-2.000000000000000111e-01	5.095003897763624892e-57
1.959595959595959447e-01	-2.000000000000000111e-01	1.477713694473698391e-53
2.101010101010100661e-01	-2.000000000000000111e-01	2.599626734378801654e-50
2.242424242424241876e-01	-2.000000000000000111e-01	2.774000971548309196e-47
2.383838383838383645e-01	-2.000000000000000111e-01	1.811554751305750115e-44
2.525252525252524860e-01	-2.000000000000000111e-01	7.948600718903382917e-41
2.666666666666666075e-01	-2.000000000000000111e-01	1.806804074322042388e-39
2.808080808080807844e-01	-2.000000000000000111e-01	2.965325476954063323e-37
2.949494949494949059e-01	-2.000000000000000111e-01	3.507475081970721463e-35
3.090909090909090273e-01	-2.000000000000000111e-01	3.275069362880307188e-33
3.232323232323231488e-01	-2.000000000000000111e-01	2.383734263608381696e-31
3.373737373737373813e-01	-2.000000000000000111e-01	1.224189136147363819e-29
3.515151515151515027e-01	-2.000000000000000111e-01	4.076894583030479831e-28
3.656565656565656242e-01	-2.000000000000000111e-01	8.446094560219957488e-27
3.797979797979797456e-01	-2.000000000000000111e-01	1.070904821046458830e-25
3.939393939393938671e-01	-2.000000000000000111e-01	8.261728791409402974e-25
4.080808080808079885e-01	-2.000000000000000111e-01	3.870172705907358405e-24
4.222222222222222210e-01	-2.000000000000000111e-01	1.100079261821272704e-23
4.363636363636363424e-01	-2.000000000000000111e-01	1.896911697709769820e-23
4.505050505050504639e-01	-2.000000000000000111e-01	1.984101416851661922e-23
4.646464646464645853e-01	-2.000000000000000111e-01	1.258815088790125599e-23
4.787878787878787068e-01	-2.000000000000000111e-01	4.844367939714907187e-24
4.929292929292928283e-01	-2.000000000000000111e-01	1.130805647390243467e-24
5.070707070707070052e-01	-2.000000000000000111e-01	1.601083523359078015e-25
5.212121212121212377e-01	-2.000000000000000111e-01	1.375038982969605413e-26
5.353535353535352481e-01	-2.000000000000000111e-01	7.162934465596758181e-28
5.494949494949494806e-01	-2.000000000000000111e-01	2.263299841584883861e-29
5.636363636363634910e-01	-2.000000000000000111e-01	4.337781579455359513e-31
5.777777777777777235e-01	-2.000000000000000111e-01	5.049732436592040438e-33
5.919191919191919560e-01	-2.000000000000000111e-01	3.555870986872624121e-35
6.060606060606059664e-01	-2.000000000000000111e-01	9.930036910033672787e-37
6.202020202020201989e-01	-2.000000000000000111e-01	1.691146173925269740e-37
6.343434343434342093e-01	-2.000000000000000111e-01	1.980112561376412766e-42
6.484848484848484418e-01	-2.000000000000000111e-01	7.624147976772832827e-43
6.626262626262624522e-01	-2.000000000000000111e-01	2.311316617702853644e-41
6.767676767676766847e-01	-2.000000000000000111e-01	1.111018855239886897e-43
6.909090909090909172e-01	-2.000000000000000111e-01	2.037881663665268271e-44
7.050505050505049276e-01	-2.000000000000000111e-01	2.315693516274005134e-43
7.191919191919191601e-01	-2.000000000000000111e-01	4.616744602767081593e-43
7.333333333333331705e-01	-2.000000000000000111e-01	3.944235563533416068e-44
7.474747474747474030e-01	-2.000000000000000111e-01	3.548217250674179531e-46
7.616161616161616355e-01	-2.000000000000000111e-01	1.829727827935811199e-43
7.757575757575756459e-01	-2.000000000000000111e-01	1.829020083419752877e-41
7.898989898989898784e-01	-2.000000000000000111e-01	1.962218162753916501e-39
8.040404040404041108e-01	-2.000000000000000111e-01	1.276883153299471987e-37
8.181818181818181213e-01	-2.000000000000000111e-01	5.039993353288986546e-36
8.323232323232323537e-01	-2.000000000000000111e-01	1.206656597941372207e-34
8.464646464646463642e-01	-2.000000000000000111e-01	1.752315638578486000e-33
8.606060606060605966e-01	-2.000000000000000111e-01	1.543532922113429321e-32
8.747474747474748291e-01	-2.000000000000000111e-01	8.246969188873242315e-32
8.888888888888888395e-01	-2.000000000000000111e-01	2.672684910693061785e-31
9.030303030303030720e-01	-2.000000000000000111e-01	5.253830606014303767e-31
9.171717171717170825e-01	-2.000000000000000111e-01	6.264397177866953708e-31
9.313131313131313149e-01	-2.000000000000000111e-01	4.530617717292815496e-31
9.454545454545453254e-01	-2.000000000000000111e-01	1.987515239838861903e-31
9.595959595959595578e-01	-2.000000000000000111e-01	5.288572111832308851e-32
9.737373737373737903e-01	-2.000000000000000111e-01	8.535742561658401945e-33
9.878787878787878007e-01	-2.000000000000000111e-01	8.356397696989188262e-34
1.002020202020202033e+00	-2.000000000000000111e-01	4.962171931354914437e-35
1.016161616161616044e+00	-2.000000000000000111e-01	1.787308124724635459e-36
1.030303030303030276e+00	-2.000000000000000111e-01	3.904828514337213729e-38
1.044444444444444509e+00	-2.000000000000000111e-01	5.174631371633992226e-40
1.058585858585858519e+00	-2.000000000000000111e-01	4.159410491331784027e-42
1.072727272727272751e+00	-2.000000000000000111e-01	2.027958499894733259e-44
1.086868686868686762e+00	-2.000000000000000111e-01	5.997375738853770841e-47
1.101010101010100994e+00	-2.000000000000000111e-01	1.075816914700720452e-49
1.115151515151515005e+00	-2.000000000000000111e-01	1.170551141234454891e-52
1.129292929292929237e+00	-2.000000000000000111e-01	7.725335189873511399e-56
1.143434343434343470e+00	-2.000000000000000111e-01	3.092567486444258889e-59
1.157575757575757480e+00	-2.000000000000000111e-01	7.509239467999234248e-63
1.171717171717171713e+00	-2.000000000000000111e-01	1.105980926374083755e-66
1.185858585858585723e+00	-2.000000000000000111e-01	9.880393357709523918e-71
1.199999999999999956e+00	-2.000000000000000111e-01	5.353967708800836758e-75
-2.000000000000000111e-01	-1.858585858585858619e-01	1.699470090678576282e-220
-1.858585858585858619e-01	-1.858585858585858619e-01	5.508209138156594374e-216
-1.717171717171717404e-01	-1.858585858585858619e-01	8.665058535916602972e-211
-1.575757575757575912e-01	-1.858585858585858619e-01	5.891446152102664258e-202
-1.434343434343434420e-01	-1.858585858585858619e-01	2.776855033058642160e-193
-1.292929292929292928e-01	-1.858585858585858619e-01	7.939478006090653704e-185
-1.151515151515151714e-01	-1.858585858585858619e-01	1.376982951954405808e-176
-1.010101010101010222e-01	-1.858585858585858619e-01	1.448627673201431575e-168
-8.686868686868688683e-02	-1.858585858585858619e-01	9.244257467290206383e-161
-7.272727272727275150e-02	-1.858585858585858619e-01	3.578252769184421371e-153
-5.858585858585860229e-02	-1.858585858585858619e-01	8.401393348268233459e-146
-4.444444444444445308e-02	-1.858585858585858619e-01	1.196495831659605101e-138
-3.030303030303033163e-02	-1.858585858585858619e-01	1.033592520762490443e-131
-1.616161616161618242e-02	-1.858585858585858619e-01	5.415828438281409256e-125
-2.020202020202033211e-03	-1.858585858585858619e-01	1.721302261025638352e-118
1.212121212121208824e-02	-1.858585858585858619e-01	3.318375989947893328e-112
2.626262626262623745e-02	-1.858585858585858619e-01	3.880341094527527277e-106
4.040404040404038666e-02	-1.858585858585858619e-01	2.752262252413416421e-100
5.454545454545450811e-02	-1.858585858585858619e-01	1.184091154789764280e-94
6.868686868686868507e-02	-1.858585858585858619e-01	3.089980484357782772e-89
8.282828282828280653e-02	-1.858585858585858619e-01	4.891043368160379551e-84
9.696969696969692798e-02	-1.858585858585858619e-01	4.695938455809878701e-79
1.111111111111111049e-01	-1.858585858585858619e-01	2.734754419036160360e-74
1.252525252525252264e-01	-1.858585858585858619e-01	9.660270437593244598e-70
1.393939393939393478e-01	-1.858585858585858619e-01	2.069832607232100048e-65
1.535353535353535248e-01	-1.858585858585858619e-01	2.690023859397456868e-61
1.676767676767676463e-01	-1.858585858585858619e-01	2.120566972609834440e-57
1.818181818181817677e-01	-1.858585858585858619e-01	1.013964609189112309e-53
1.959595959595959447e-01	-1.858585858585858619e-01	2.940820626781643514e-50
2.101010101010100661e-01	-1.858585858585858619e-01	5.173556594560632118e-47
2.242424242424241876e-01	-1.858585858585858619e-01	5.520581149883140091e-44
2.383838383838383645e-01	-1.858585858585858619e-01	1.138306172158288544e-37
2.525252525252524860e-01	-1.858585858585858619e-01	2.397255294225337367e-37
2.666666666666666075e-01	-1.858585858585858619e-01	3.716661945060495192e-36
2.808080808080807844e-01	-1.858585858585858619e-01	5.387335314578423748e-34
2.949494949494949059e-01	-1.858585858585858619e-01	5.665447003302066266e-32
3.090909090909090273e-01	-1.858585858585858619e-01	4.477692142959644728e-30
3.232323232323231488e-01	-1.858585858585858619e-01	2.823920331598929402e-28
3.373737373737373813e-01	-1.858585858585858619e-01	1.340240702195716055e-26
3.515151515151515027e-01	-1.858585858585858619e-01	4.318355270704035233e-25
3.656565656565656242e-01	-1.858585858585858619e-01	8.837859378167851824e-24
3.797979797979797456e-01	-1.858585858585858619e-01	1.115779653784705847e-22
3.939393939393938671e-01	-1.858585858585858619e-01	8.595166178834916606e-22
4.080808080808079885e-01	-1.858585858585858619e-01	4.024318423171477510e-21
4.222222222222222210e-01	-1.858585858585858619e-01	1.143694602315221741e-20
4.363636363636363424e-01	-1.858585858585858619e-01	1.972001330213681254e-20
4.505050505050504639e-01	-1.858585858585858619e-01	2.062600164734646287e-20
4.646464646464645853e-01	-1.858585858585858619e-01	1.308609502558073064e-20
4.787878787878787068e-01	-1.858585858585858619e-01	5.035982426308128169e-21
4.929292929292928283e-01	-1.858585858585858619e-01	1.175532648463762806e-21
5.070707070707070052e-01	-1.858585858585858619e-01	1.664411057487268553e-22
5.212121212121212377e-01	-1.858585858585858619e-01	1.429425655777228647e-23
5.353535353535352481e-01	-1.858585858585858619e-01	7.446248498392648781e-25
5.494949494949494806e-01	-1.858585858585858619e-01	2.352819306859397355e-26
5.636363636363634910e-01	-1.858585858585858619e-01	4.509367981935017174e-28
5.777777777777777235e-01	-1.858585858585858619e-01	5.250566483370167335e-30
5.919191919191919560e-01	-1.858585858585858619e-01	3.937454094925369522e-32
6.060606060606059664e-01	-1.858585858585858619e-01	1.584858480575468826e-34
6.202020202020201989e-01	-1.858585858585858619e-01	4.736011124099774629e-37
6.343434343434342093e-01	-1.858585858585858619e-01	1.818553887267614006e-38
6.484848484848484418e-01	-1.858585858585858619e-01	1.078626517093570737e-38
6.626262626262624522e-01	-1.858585858585858619e-01	3.368552011024814301e-38
6.767676767676766847e-01	-1.858585858585858619e-01	1.586784433390867512e-39
6.909090909090909172e-01	-1.858585858585858619e-01	1.216409534850387419e-39
7.050505050505049276e-01	-1.858585858585858619e-01	1.278263797731577489e-39
7.191919191919191601e-01	-1.858585858585858619e-01	2.187699087560855160e-42
7.333333333333331705e-01	-1.858585858585858619e-01	3.103655958433555709e-40
7.474747474747474030e-01	-1.858585858585858619e-01	4.135376850476369582e-40
7.616161616161616355e-01	-1.858585858585858619e-01	3.281194814209879344e-40
7.757575757575756459e-01	-1.858585858585858619e-01	5.803327439197980719e-38
7.898989898989898784e-01	-1.858585858585858619e-01	6.225943872224893977e-36
8.040404040404041108e-01	-1.858585858585858619e-01	4.051435662250097683e-34
8.181818181818181213e-01	-1.858585858585858619e-01	1.599144550571860360e-32
8.323232323232323537e-01	-1.858585858585858619e-01	3.828612755499032798e-31
8.464646464646463642e-01	-1.858585858585858619e-01	5.559939735420927628e-30
8.606060606060605966e-01	-1.858585858585858619e-01	4.897490967254423740e-29
8.747474747474748291e-01	-1.858585858585858619e-01	2.616689058622343811e-28
8.888888888888888395e-01	-1.858585858585858619e-01	8.480188541683584314e-28
9.030303030303030720e-01	-1.858585858585858619e-01	1.666993139552676524e-27
9.171717171717170825e-01	-1.858585858585858619e-01	1.987636812433281536e-27
9.313131313131313149e-01	-1.858585858585858619e-01	1.437524202605820760e-27
9.454545454545453254e-01	-1.858585858585858619e-01	6.306206876399882568e-28
9.595959595959595578e-01	-1.858585858585858619e-01	1.678016306464464843e-28
9.737373737373737903e-01	-1.858585858585858619e-01	2.708314248792964519e-29
9.878787878787878007e-01	-1.858585858585858619e-01	2.651409738268683847e-30
1.002020202020202033e+00	-1.858585858585858619e-01	1.574452468495861017e-31
1.016161616161616044e+00	-1.858585858585858619e-01	5.670967729179353789e-33
1.030303030303030276e+00	-1.858585858585858619e-01	1.238966923859197783e-34
1.044444444444444509e+00	-1.858585858585858619e-01	1.641863935657867235e-36
1.058585858585858519e+00	-1.858585858585858619e-01	1.319743492599372925e-38
1.072727272727272751e+00	-1.858585858585858619e-01	6.434529698560139195e-41
1.086868686868686762e+00	-1.858585858585858619e-01	1.902913314403683554e-43
1.101010101010100994e+00	-1.858585858585858619e-01	3.413470190940470954e-46
1.115151515151515005e+00	-1.858585858585858619e-01	3.714053360730610769e-49
1.129292929292929237e+00	-1.858585858585858619e-01	2.451179287601487778e-52
1.143434343434343470e+00	-1.858585858585858619e-01	9.812438142772500153e-56
1.157575757575757480e+00	-1.858585858585858619e-01	2.382614061034735634e-59
1.171717171717171713e+00	-1.858585858585858619e-01	3.509177883652102892e-63
1.185858585858585723e+00	-1.858585858585858619e-01	3.134959837537924166e-67
1.199999999999999956e+00	-1.858585858585858619e-01	1.698765740482322429e-71
-2.000000000000000111e-01	-1.717171717171717404e-01	5.308541851466407861e-212
-1.858585858585858619e-01	-1.717171717171717404e-01	1.720384268967978752e-207
-1.717171717171717404e-01	-1.717171717171717404e-01	3.381912655496264330e-203
-1.575757575757575912e-01	-1.717171717171717404e-01	1.116097662418125690e-198
-1.434343434343434420e-01	-1.717171717171717404e-01	3.357866066882086396e-190
-1.292929292929292928e-01	-1.717171717171717404e-01	9.596052941801574891e-182
-1.151515151515151714e-01	-1.717171717171717404e-01	1.663717811970683497e-173
-1.010101010101010222e-01	-1.717171717171717404e-01	1.749843184305147178e-165
-8.686868686868688683e-02	-1.717171717171717404e-01	1.116439860394247289e-157
-7.272727272727275150e-02	-1.717171717171717404e-01	4.320926302749900620e-150
-5.858585858585860229e-02	-1.717171717171717404e-01	1.014414392388751976e-142
-4.444444444444445308e-02	-1.717171717171717404e-01	1.444591068757513991e-135
-3.030303030303033163e-02	-1.717171717171717404e-01	1.247846138020991317e-128
-1.616161616161618242e-02	-1.717171717171717404e-01	6.538235404483218575e-122
-2.020202020202033211e-03	-1.717171717171717404e-01	2.077978968694144970e-115
1.212121212121208824e-02	-1.717171717171717404e-01	4.005909541410234606e-109
2.626262626262623745e-02	-1.717171717171717404e-01	4.684241737648724558e-103
4.040404040404038666e-02	-1.717171717171717404e-01	3.322421599682189705e-97
5.454545454545450811e-02	-1.717171717171717404e-01	1.429377092399885518e-91
6.868686868686868507e-02	-1.717171717171717404e-01	3.730053474004722984e-86
8.282828282828280653e-02	-1.717171717171717404e-01	5.904173628242450909e-81
9.696969696969692798e-02	-1.717171717171717404e-01	5.668638442499511267e-76
1.111111111111111049e-01	-1.717171717171717404e-01	3.301214840136758170e-71
1.252525252525252264e-01	-1.717171717171717404e-01	1.166122252396890232e-66
1.393939393939393478e-01	-1.717171717171717404e-01	2.498558628708649709e-62
1.535353535353535248e-01	-1.717171717171717404e-01	3.247207975728790467e-58
1.676767676767676463e-01	-1.717171717171717404e-01	2.559798107857173097e-54
1.818181818181817677e-01	-1.717171717171717404e-01	1.223985672547017159e-50
1.959595959595959447e-01	-1.717171717171717404e-01	3.549947577824203248e-47
2.101010101010100661e-01	-1.717171717171717404e-01	6.245144787166862191e-44
2.242424242424241876e-01	-1.717171717171717404e-01	6.664046749156126161e-41
2.383838383838383645e-01	-1.717171717171717404e-01	4.323834614471369608e-38
2.525252525252524860e-01	-1.717171717171717404e-01	1.705466467212893248e-35
2.666666666666666075e-01	-1.717171717171717404e-01	4.181805835564323932e-33
2.808080808080807844e-01	-1.717171717171717404e-01	6.182792063567949424e-31
2.949494949494949059e-01	-1.717171717171717404e-01	6.009848928091431354e-29
3.090909090909090273e-01	-1.717171717171717404e-01	4.118771276032397124e-27
3.232323232323231488e-01	-1.717171717171717404e-01	2.198179554797696741e-25
3.373737373737373813e-01	-1.717171717171717404e-01	9.267323435526967315e-24
3.515151515151515027e-01	-1.717171717171717404e-01	2.819772505437366806e-22
3.656565656565656242e-01	-1.717171717171717404e-01	5.642386215239013604e-21
3.797979797979797456e-01	-1.717171717171717404e-01	7.065970184572538923e-20
3.939393939393938671e-01	-1.717171717171717404e-01	5.427749293435115400e-19
4.080808080808079885e-01	-1.717171717171717404e-01	2.538836449170113325e-18
4.222222222222222210e-01	-1.717171717171717404e-01	7.212855595191228095e-18
4.363636363636363424e-01	-1.717171717171717404e-01	1.243525211539904824e-17
4.505050505050504639e-01	-1.717171717171717404e-01	1.300604902966672974e-17
4.646464646464645853e-01	-1.717171717171717404e-01	8.251531603615695449e-18
4.787878787878787068e-01	-1.717171717171717404e-01	3.175460413359995149e-18
4.929292929292928283e-01	-1.717171717171717404e-01	7.412360060152469820e-19
5.070707070707070052e-01	-1.717171717171717404e-01	1.049499339298854137e-19
5.212121212121212377e-01	-1.717171717171717404e-01	9.013284298539421062e-21
5.353535353535352481e-01	-1.717171717171717404e-01	4.695252975779447763e-22
5.494949494949494806e-01	-1.717171717171717404e-01	1.483576259156612187e-23
5.636363636363634910e-01	-1.717171717171717404e-01	2.843424677828377029e-25
5.777777777777777235e-01	-1.717171717171717404e-01	3.312148896928453626e-27
5.919191919191919560e-01	-1.717171717171717404e-01	2.512563093430446029e-29
6.060606060606059664e-01	-1.717171717171717404e-01	1.020565102645970714e-31
6.202020202020201989e-01	-1.717171717171717404e-01	6.737262034188826798e-34
6.343434343434342093e-01	-1.717171717171717404e-01	1.409203959047968242e-34
6.484848484848484418e-01	-1.717171717171717404e-01	4.001142733067772776e-34
6.626262626262624522e-01	-1.717171717171717404e-01	4.551730021862188374e-35
6.767676767676766847e-01	-1.717171717171717404e-01	1.374661545948596155e-35
6.909090909090909172e-01	-1.717171717171717404e-01	2.969372143510269855e-36
7.050505050505049276e-01	-1.717171717171717404e-01	2.806205919424782587e-37
7.191919191919191601e-01	-1.717171717171717404e-01	1.896841897634431833e-38
7.333333333333331705e-01	-1.717171717171717404e-01	8.622569926092168105e-37
7.474747474747474030e-01	-1.717171717171717404e-01	2.196395205449833063e-39
7.616161616161616355e-01	-1.717171717171717404e-01	6.315656144666990125e-37
7.757575757575756459e-01	-1.717171717171717404e-01	1.116899960298870063e-34
7.898989898989898784e-01	-1.717171717171717404e-01	1.198225584375355344e-32
8.040404040404041108e-01	-1.717171717171717404e-01	7.797255893213775053e-31
8.181818181818181213e-01	-1.717171717171717404e-01	3.077658542227802560e-29
8.323232323232323537e-01	-1.717171717171717404e-01	7.368415675252820676e-28
8.464646464646463642e-01	-1.717171717171717404e-01	1.070046743459294460e-26
8.606060606060605966e-01	-1.717171717171717404e-01	9.425541413891642349e-26
8.747474747474748291e-01	-1.717171717171717404e-01	5.035989081532680394e-25
8.888888888888888395e-01	-1.717171717171717404e-01	1.632067697857756702e-24
9.030303030303030720e-01	-1.717171717171717404e-01	3.208237224624032721e-24
9.171717171717170825e-01	-1.717171717171717404e-01	3.825336924935571272e-24
9.313131313131313149e-01	-1.717171717171717404e-01	2.766609260924047173e-24
9.454545454545453254e-01	-1.717171717171717404e-01	1.213670720384778407e-24
9.595959595959595578e-01	-1.717171717171717404e-01	3.229452029401313265e-25
9.737373737373737903e-01	-1.717171717171717404e-01	5.212327742777204349e-26
9.878787878787878007e-01	-1.717171717171717404e-01	5.102811293927692462e-27
1.002020202020202033e+00	-1.717171717171717404e-01	3.030136655996097506e-28
1.016161616161616044e+00	-1.717171717171717404e-01	1.091414795619288443e-29
1.030303030303030276e+00	-1.717171717171717404e-01	2.384472803513037044e-31
1.044444444444444509e+00	-1.717171717171717404e-01	3.159874429456504488e-33
1.058585858585858519e+00	-1.717171717171717404e-01	2.539932588284557174e-35
1.072727272727272751e+00	-1.717171717171717404e-01	1.238367286014589383e-37
1.086868686868686762e+00	-1.717171717171717404e-01	3.662281016756258665e-40
1.101010101010100994e+00	-1.717171717171717404e-01	6.569446430859682639e-43
1.115151515151515005e+00	-1.717171717171717404e-01	7.147938382303946790e-46
1.129292929292929237e+00	-1.717171717171717404e-01	4.717454707842093684e-49
1.143434343434343470e+00	-1.717171717171717404e-01	1.888467838569541766e-52
1.157575757575757480e+00	-1.717171717171717404e-01	4.585496449016493609e-56
1.171717171717171713e+00	-1.717171717171717404e-01	6.753642139367397631e-60
1.185858585858585723e+00	-1.717171717171717404e-01	6.033435056870291594e-64
1.199999999999999956e+00	-1.717171717171717404e-01	3.269385671009435101e-68
-2.000000000000000111e-01	-1.575757575757575912e-01	1.005800577943301098e-203
-1.858585858585858619e-01	-1.575757575757575912e-01	3.259583402905642686e-199
-1.717171717171717404e-01	-1.575757575757575912e-01	6.407479560663201953e-195
-1.575757575757575912e-01	-1.575757575757575912e-01	7.639945619114276369e-191
-1.434343434343434420e-01	-1.575757575757575912e-01	7.998695467327852728e-187
-1.292929292929292928e-01	-1.575757575757575912e-01	7.057023408564090310e-179
-1.151515151515151714e-01	-1.575757575757575912e-01	1.222023514327498557e-170
-1.010101010101010222e-01	-1.575757575757575912e-01	1.284176633635868802e-162
-8.686868686868688683e-02	-1.575757575757575912e-01	8.188203880213239879e-155
-7.272727272727275150e-02	-1.575757575757575912e-01	3.167612899648554397e-147
-5.858585858585860229e-02	-1.575757575757575912e-01	7.434069540843419746e-140
-4.444444444444445308e-02	-1.575757575757575912e-01	1.058403905798104772e-132
-3.030303030303033163e-02	-1.575757575757575912e-01	9.140952124865465997e-126
-1.616161616161618242e-02	-1.575757575757575912e-01	4.788898438015299008e-119
-2.020202020202033211e-03	-1.575757575757575912e-01	1.521864600628458523e-112
1.212121212121208824e-02	-1.575757575757575912e-01	2.933639782347214135e-106
2.626262626262623745e-02	-1.575757575757575912e-01	3.430233735321372013e-100
4.040404040404038666e-02	-1.575757575757575912e-01	2.432897014937896365e-94
5.454545454545450811e-02	-1.575757575757575912e-01	1.046657497854202275e-88
6.868686868686868507e-02	-1.575757575757575912e-01	2.731270293968204256e-83
8.282828282828280653e-02	-1.575757575757575912e-01	4.323175073329512642e-78
9.696969696969692798e-02	-1.575757575757575912e-01	4.150669541750715506e-73
1.111111111111111049e-01	-1.575757575757575912e-01	2.417185959961309793e-68
1.252525252525252264e-01	-1.575757575757575912e-01	8.538431241488140560e-64
1.393939393939393478e-01	-1.575757575757575912e-01	1.829455696166031046e-59
1.535353535353535248e-01	-1.575757575757575912e-01	2.377613498125405443e-55
1.676767676767676463e-01	-1.575757575757575912e-01	1.874286576541106102e-51
1.818181818181817677e-01	-1.575757575757575912e-01	8.962021511325715849e-48
1.959595959595959447e-01	-1.575757575757575912e-01	2.599268403262745057e-44
2.101010101010100661e-01	-1.575757575757575912e-01	4.572685839841751736e-41
2.242424242424241876e-01	-1.575757575757575912e-01	4.879402511362380167e-38
2.383838383838383645e-01	-1.575757575757575912e-01	2.340019095978742015e-31
2.525252525252524860e-01	-1.575757575757575912e-01	3.459623776110141980e-32
2.666666666666666075e-01	-1.575757575757575912e-01	3.096954596885880129e-30
2.808080808080807844e-01	-1.575757575757575912e-01	4.402165490150469954e-28
2.949494949494949059e-01	-1.575757575757575912e-01	4.083314869457875317e-26
3.090909090909090273e-01	-1.575757575757575912e-01	2.523754691438819613e-24
3.232323232323231488e-01	-1.575757575757575912e-01	1.146463786543654754e-22
3.373737373737373813e-01	-1.575757575757575912e-01	4.142229468478408282e-21
3.515151515151515027e-01	-1.575757575757575912e-01	1.149368332202061146e-19
3.656565656565656242e-01	-1.575757575757575912e-01	2.209035460849588196e-18
3.797979797979797456e-01	-1.575757575757575912e-01	2.724767113284177649e-17
3.939393939393938671e-01	-1.575757575757575912e-01	2.081835697778392768e-16
4.080808080808079885e-01	-1.575757575757575912e-01	9.719719547442887042e-16
4.222222222222222210e-01	-1.575757575757575912e-01	2.759615091487071200e-15
4.363636363636363424e-01	-1.575757575757575912e-01	4.756643597664213687e-15
4.505050505050504639e-01	-1.575757575757575912e-01	4.974606845367671862e-15
4.646464646464645853e-01	-1.575757575757575912e-01	3.155998310698931862e-15
4.787878787878787068e-01	-1.575757575757575912e-01	1.214521109790681931e-15
4.929292929292928283e-01	-1.575757575757575912e-01	2.835003244395843505e-16
5.070707070707070052e-01	-1.575757575757575912e-01	4.014012986488787801e-17
5.212121212121212377e-01	-1.575757575757575912e-01	3.447303494545675849e-18
5.353535353535352481e-01	-1.575757575757575912e-01	1.795789364333748526e-19
5.494949494949494806e-01	-1.575757575757575912e-01	5.674221403670836435e-21
5.636363636363634910e-01	-1.575757575757575912e-01	1.087508567698076752e-22
5.777777777777777235e-01	-1.575757575757575912e-01	1.264345793690838662e-24
5.919191919191919560e-01	-1.575757575757575912e-01	9.094945364482336951e-27
6.060606060606059664e-01	-1.575757575757575912e-01	4.701430033409218652e-29
6.202020202020201989e-01	-1.575757575757575912e-01	1.780339915020378569e-30
6.343434343434342093e-01	-1.575757575757575912e-01	6.963069006954305085e-31
6.484848484848484418e-01	-1.575757575757575912e-01	6.333674860478378093e-31
6.626262626262624522e-01	-1.575757575757575912e-01	2.391396942304113706e-31
6.767676767676766847e-01	-1.575757575757575912e-01	7.223604069691317036e-32
6.909090909090909172e-01	-1.575757575757575912e-01	1.358290749313833870e-32
7.050505050505049276e-01	-1.575757575757575912e-01	1.474784445828920254e-33
7.191919191919191601e-01	-1.575757575757575912e-01	9.986490552940587389e-35
7.333333333333331705e-01	-1.575757575757575912e-01	1.016249220295463595e-33
7.474747474747474030e-01	-1.575757575757575912e-01	2.296018564608864175e-33
7.616161616161616355e-01	-1.575757575757575912e-01	7.378741615486104732e-34
7.757575757575756459e-01	-1.575757575757575912e-01	1.303910130036562452e-31
7.898989898989898784e-01	-1.575757575757575912e-01	1.398780388718722246e-29
8.040404040404041108e-01	-1.575757575757575912e-01	9.102278510036373018e-28
8.181818181818181213e-01	-1.575757575757575912e-01	3.592760104302607366e-26
8.323232323232323537e-01	-1.575757575757575912e-01	8.601649743894844603e-25
8.464646464646463642e-01	-1.575757575757575912e-01	1.249137778280589550e-23
8.606060606060605966e-01	-1.575757575757575912e-01	1.100307027855174301e-22
8.747474747474748291e-01	-1.575757575757575912e-01	5.878849700133873614e-22
8.888888888888888395e-01	-1.575757575757575912e-01	1.905222691477936009e-21
9.030303030303030720e-01	-1.575757575757575912e-01	3.745191675280383037e-21
9.171717171717170825e-01	-1.575757575757575912e-01	4.465573771590703117e-21
9.313131313131313149e-01	-1.575757575757575912e-01	3.229649569037073124e-21
9.454545454545453254e-01	-1.575757575757575912e-01	1.416799681231973444e-21
9.595959595959595578e-01	-1.575757575757575912e-01	3.769957146477282511e-22
9.737373737373737903e-01	-1.575757575757575912e-01	6.084701690792948625e-23
9.878787878787878007e-01	-1.575757575757575912e-01	5.956855754316250448e-24
1.002020202020202033e+00	-1.575757575757575912e-01	3.537282869368837715e-25
1.016161616161616044e+00	-1.575757575757575912e-01	1.274082095366934211e-26
1.030303030303030276e+00	-1.575757575757575912e-01	2.783555911134166613e-28
1.044444444444444509e+00	-1.575757575757575912e-01	3.688734521776236592e-30
1.058585858585858519e+00	-1.575757575757575912e-01	2.965034602024063143e-32
1.072727272727272751e+00	-1.575757575757575912e-01	1.445629647804091927e-34
1.086868686868686762e+00	-1.575757575757575912e-01	4.275227613167576046e-37
1.101010101010100994e+00	-1.575757575757575912e-01	7.668957858759021142e-40
1.115151515151515005e+00	-1.575757575757575912e-01	8.344270526873484089e-43
1.129292929292929237e+00	-1.575757575757575912e-01	5.507003023131442689e-46
1.143434343434343470e+00	-1.575757575757575912e-01	2.204535865241320635e-49
1.157575757575757480e+00	-1.575757575757575912e-01	5.352959248408968906e-53
1.171717171717171713e+00	-1.575757575757575912e-01	7.883981931361905362e-57
1.185858585858585723e+00	-1.575757575757575912e-01	7.043235633575897538e-61
1.199999999999999956e+00	-1.575757575757575912e-01	3.816574379421630690e-65
-2.000000000000000111e-01	-1.434343434343434420e-01	1.155908429274431676e-195
-1.858585858585858619e-01	-1.434343434343434420e-01	3.746050672230094353e-191
-1.717171717171717404e-01	-1.434343434343434420e-01	7.363745652678827022e-187
-1.575757575757575912e-01	-1.434343434343434420e-01	8.780087129752774677e-183
-1.434343434343434420e-01	-1.434343434343434420e-01	6.350012107395575627e-179
-1.292929292929292928e-01	-1.434343434343434420e-01	3.103729487905670509e-175
-1.151515151515151714e-01	-1.434343434343434420e-01	5.487142151858357036e-168
-1.010101010101010222e-01	-1.434343434343434420e-01	5.748515539061099071e-160
-8.686868686868688683e-02	-1.434343434343434420e-01	3.657525351616454270e-152
-7.272727272727275150e-02	-1.434343434343434420e-01	1.412703776295600817e-144
-5.858585858585860229e-02	-1.434343434343434420e-01	3.311696421447469839e-137
-4.444444444444445308e-02	-1.434343434343434420e-01	4.711019814792187326e-130
-3.030303030303033163e-02	-1.434343434343434420e-01	4.066237213940696391e-123
-1.616161616161618242e-02	-1.434343434343434420e-01	2.129345748340058740e-116
-2.020202020202033211e-03	-1.434343434343434420e-01	6.764689953307009255e-110
1.212121212121208824e-02	-1.434343434343434420e-01	1.303700553804155472e-103
2.626262626262623745e-02	-1.434343434343434420e-01	1.524128182931225865e-97
4.040404040404038666e-02	-1.434343434343434420e-01	1.080857004438713258e-91
5.454545454545450811e-02	-1.434343434343434420e-01	4.649544341995151981e-86
6.868686868686868507e-02	-1.434343434343434420e-01	1.213227801645217891e-80
8.282828282828280653e-02	-1.434343434343434420e-01	1.920260072935370545e-75
9.696969696969692798e-02	-1.434343434343434420e-01	1.843573812682562529e-70
1.111111111111111049e-01	-1.434343434343434420e-01	1.073597866566934934e-65
1.252525252525252264e-01	-1.434343434343434420e-01	3.792292416204641337e-61
1.393939393939393478e-01	-1.434343434343434420e-01	8.125309794883398115e-57
1.535353535353535248e-01	-1.434343434343434420e-01	1.055978673330379537e-52
1.676767676767676463e-01	-1.434343434343434420e-01	8.324283729784968483e-49
1.818181818181817677e-01	-1.434343434343434420e-01	3.980289625695709581e-45
1.959595959595959447e-01	-1.434343434343434420e-01	1.154405084674489278e-41
2.101010101010100661e-01	-1.434343434343434420e-01	2.030847503702124819e-38
2.242424242424241876e-01	-1.434343434343434420e-01	2.167064086876607135e-35
2.383838383838383645e-01	-1.434343434343434420e-01	4.298945483898100119e-29
2.525252525252524860e-01	-1.434343434343434420e-01	4.602738568303369747e-29
2.666666666666666075e-01	-1.434343434343434420e-01	1.318769924956384776e-27
2.808080808080807844e-01	-1.434343434343434420e-01	1.925542268813558509e-25
2.949494949494949059e-01	-1.434343434343434420e-01	1.739930762912860247e-23
3.090909090909090273e-01	-1.434343434343434420e-01	1.006718047990717743e-21
3.232323232323231488e-01	-1.434343434343434420e-01	4.017502194519118263e-20
3.373737373737373813e-01	-1.434343434343434420e-01	1.226441191960861180e-18
3.515151515151515027e-01	-1.434343434343434420e-01	2.981281510049940885e-17
3.656565656565656242e-01	-1.434343434343434420e-01	5.351254508027776058e-16
3.797979797979797456e-01	-1.434343434343434420e-01	6.420041734862700903e-15
3.939393939393938671e-01	-1.434343434343434420e-01	4.855828523332802558e-14
4.080808080808079885e-01	-1.434343434343434420e-01	2.259087082112241833e-13
4.222222222222222210e-01	-1.434343434343434420e-01	6.406149429164446441e-13
4.363636363636363424e-01	-1.434343434343434420e-01	1.103740366896475364e-12
4.505050505050504639e-01	-1.434343434343434420e-01	1.154150922689236439e-12
4.646464646464645853e-01	-1.434343434343434420e-01	7.321822524697082703e-13
4.787878787878787068e-01	-1.434343434343434420e-01	2.817605403727676321e-13
4.929292929292928283e-01	-1.434343434343434420e-01	6.576974421057340772e-14
5.070707070707070052e-01	-1.434343434343434420e-01	9.312161645985929341e-15
5.212121212121212377e-01	-1.434343434343434420e-01	7.997439438896741684e-16
5.353535353535352481e-01	-1.434343434343434420e-01	4.166071746588191574e-17
5.494949494949494806e-01	-1.434343434343434420e-01	1.316369580674951497e-18
5.636363636363634910e-01	-1.434343434343434420e-01	2.522975802054136729e-20
5.777777777777777235e-01	-1.434343434343434420e-01	2.937474376898348417e-22
5.919191919191919560e-01	-1.434343434343434420e-01	2.167938812088226933e-24
6.060606060606059664e-01	-1.434343434343434420e-01	3.682192008111710838e-26
6.202020202020201989e-01	-1.434343434343434420e-01	8.483743864613894289e-27
6.343434343434342093e-01	-1.434343434343434420e-01	2.125059854419547279e-27
6.484848484848484418e-01	-1.434343434343434420e-01	1.544683583117988645e-27
6.626262626262624522e-01	-1.434343434343434420e-01	7.651065721308665457e-28
6.767676767676766847e-01	-1.434343434343434420e-01	2.306560013179703336e-28
6.909090909090909172e-01	-1.434343434343434420e-01	4.247468961851885003e-29
7.050505050505049276e-01	-1.434343434343434420e-01	6.317732277541698398e-30
7.191919191919191601e-01	-1.434343434343434420e-01	3.196798505147483544e-31
7.333333333333331705e-01	-1.434343434343434420e-01	7.360601140509684316e-31
7.474747474747474030e-01	-1.434343434343434420e-01	2.873193426824222511e-33
7.616161616161616355e-01	-1.434343434343434420e-01	5.253872205115480056e-31
7.757575757575756459e-01	-1.434343434343434420e-01	9.236044371124930160e-29
7.898989898989898784e-01	-1.434343434343434420e-01	9.904865786279586593e-27
8.040404040404041108e-01	-1.434343434343434420e-01	6.445191998204573718e-25
8.181818181818181213e-01	-1.434343434343434420e-01	2.543967592377764278e-23
8.323232323232323537e-01	-1.434343434343434420e-01	6.090661923727768974e-22
8.464646464646463642e-01	-1.434343434343434420e-01	8.844899576513239121e-21
8.606060606060605966e-01	-1.434343434343434420e-01	7.791057303836736794e-20
8.747474747474748291e-01	-1.434343434343434420e-01	4.162697514544836115e-19
8.888888888888888395e-01	-1.434343434343434420e-01	1.349050594243404384e-18
9.030303030303030720e-01	-1.434343434343434420e-01	2.651896317699569130e-18
9.171717171717170825e-01	-1.434343434343434420e-01	3.161984661297716819e-18
9.313131313131313149e-01	-1.434343434343434420e-01	2.286851123361822784e-18
9.454545454545453254e-01	-1.434343434343434420e-01	1.003207893952277892e-18
9.595959595959595578e-01	-1.434343434343434420e-01	2.669432255825006583e-19
9.737373737373737903e-01	-1.434343434343434420e-01	4.308457186455511243e-20
9.878787878787878007e-01	-1.434343434343434420e-01	4.217932001851136321e-21
1.002020202020202033e+00	-1.434343434343434420e-01	2.504680191977304850e-22
1.016161616161616044e+00	-1.434343434343434420e-01	9.021523878827882491e-24
1.030303030303030276e+00	-1.434343434343434420e-01	1.970981007555555801e-25
1.044444444444444509e+00	-1.434343434343434420e-01	2.611920118167496527e-27
1.058585858585858519e+00	-1.434343434343434420e-01	2.099482487115995836e-29
1.072727272727272751e+00	-1.434343434343434420e-01	1.023621824294556511e-31
1.086868686868686762e+00	-1.434343434343434420e-01	3.027204301815877311e-34
1.101010101010100994e+00	-1.434343434343434420e-01	5.430237713888477865e-37
1.115151515151515005e+00	-1.434343434343434420e-01	5.908413286971270412e-40
1.129292929292929237e+00	-1.434343434343434420e-01	3.899400160681713400e-43
1.143434343434343470e+00	-1.434343434343434420e-01	1.560988339945012886e-46
1.157575757575757480e+00	-1.434343434343434420e-01	3.790324803834793723e-50
1.171717171717171713e+00	-1.434343434343434420e-01	5.582492016226033000e-54
1.185858585858585723e+00	-1.434343434343434420e-01	4.987176154783877764e-58
1.199999999999999956e+00	-1.434343434343434420e-01	2.702440998463020508e-62
-2.000000000000000111e-01	-1.292929292929292928e-01	8.057677764145890926e-188
-1.858585858585858619e-01	-1.292929292929292928e-01	2.611320104059501877e-183
-1.717171717171717404e-01	-1.292929292929292928e-01	5.133165230691074825e-179
-1.575757575757575912e-01	-1.292929292929292928e-01	6.120477281666219284e-175
-1.434343434343434420e-01	-1.292929292929292928e-01	4.426497784854841004e-171
-1.292929292929292928e-01	-1.292929292929292928e-01	1.941826073890517610e-167
-1.151515151515151714e-01	-1.292929292929292928e-01	5.320254906177750166e-164
-1.010101010101010222e-01	-1.292929292929292928e-01	1.591463066846077233e-157
-8.686868686868688683e-02	-1.292929292929292928e-01	1.004791911128631670e-149
-7.272727272727275150e-02	-1.292929292929292928e-01	3.860498275541187826e-142
-5.858585858585860229e-02	-1.292929292929292928e-01	9.014880641289793988e-135
-4.444444444444445308e-02	-1.292929292929292928e-01	1.278774903730621387e-127
-3.030303030303033163e-02	-1.292929292929292928e-01	1.101473147964570780e-120
-1.616161616161618242e-02	-1.292929292929292928e-01	5.759340666308203990e-114
-2.020202020202033211e-03	-1.292929292929292928e-01	1.827669579172902461e-107
1.212121212121208824e-02	-1.292929292929292928e-01	3.519496877989784798e-101
2.626262626262623745e-02	-1.292929292929292928e-01	4.112176364035487995e-95
4.040404040404038666e-02	-1.292929292929292928e-01	2.914975048850914020e-89
5.454545454545450811e-02	-1.292929292929292928e-01	1.253555216612518775e-83
6.868686868686868507e-02	-1.292929292929292928e-01	3.270230448354661157e-78
8.282828282828280653e-02	-1.292929292929292928e-01	5.175180441268923406e-73
9.696969696969692798e-02	-1.292929292929292928e-01	4.967921123654398529e-68
1.111111111111111049e-01	-1.292929292929292928e-01	2.892800808326919839e-63
1.252525252525252264e-01	-1.292929292929292928e-01	1.021766411413538258e-58
1.393939393939393478e-01	-1.292929292929292928e-01	2.189122423114969268e-54
1.535353535353535248e-01	-1.292929292929292928e-01	2.844925937244082165e-50
1.676767676767676463e-01	-1.292929292929292928e-01	2.242602480406834615e-46
1.818181818181817677e-01	-1.292929292929292928e-01	1.072290715049744818e-42
1.959595959595959447e-01	-1.292929292929292928e-01	3.109929998002538568e-39
2.101010101010100661e-01	-1.292929292929292928e-01	5.470987317155075089e-36
2.242424242424241876e-01	-1.292929292929292928e-01	5.837908067332359878e-33
2.383838383838383645e-01	-1.292929292929292928e-01	4.528621266500271538e-27
2.525252525252524860e-01	-1.292929292929292928e-01	5.374771274518079357e-27
2.666666666666666075e-01	-1.292929292929292928e-01	3.659910590310481302e-25
2.808080808080807844e-01	-1.292929292929292928e-01	5.146732636844582636e-23
2.949494949494949059e-01	-1.292929292929292928e-01	4.583647746990608731e-21
3.090909090909090273e-01	-1.292929292929292928e-01	2.551367804619452386e-19
3.232323232323231488e-01	-1.292929292929292928e-01	9.311085435638482567e-18
3.373737373737373813e-01	-1.292929292929292928e-01	2.440984506486740070e-16
3.515151515151515027e-01	-1.292929292929292928e-01	5.043333786897144172e-15
3.656565656565656242e-01	-1.292929292929292928e-01	8.140253599050112699e-14
3.797979797979797456e-01	-1.292929292929292928e-01	9.300305436748109153e-13
3.939393939393938671e-01	-1.292929292929292928e-01	6.903429990232173314e-12
4.080808080808079885e-01	-1.292929292929292928e-01	3.190228088378913667e-11
4.222222222222222210e-01	-1.292929292929292928e-01	9.025547857637843695e-11
4.363636363636363424e-01	-1.292929292929292928e-01	1.553799551851063908e-10
4.505050505050504639e-01	-1.292929292929292928e-01	1.624318234658087972e-10
4.646464646464645853e-01	-1.292929292929292928e-01	1.030354670475262834e-10
4.787878787878787068e-01	-1.292929292929292928e-01	3.964913185800774302e-11
4.929292929292928283e-01	-1.292929292929292928e-01	9.254966627954587936e-12
5.070707070707070052e-01	-1.292929292929292928e-01	1.310380938838383736e-12
5.212121212121212377e-01	-1.292929292929292928e-01	1.125375543730123279e-13
5.353535353535352481e-01	-1.292929292929292928e-01	5.862369025852870677e-15
5.494949494949494806e-01	-1.292929292929292928e-01	1.852359683275254826e-16
5.636363636363634910e-01	-1.292929292929292928e-01	3.550658415687390919e-18
5.777777777777777235e-01	-1.292929292929292928e-01	4.156976086952359656e-20
5.919191919191919560e-01	-1.292929292929292928e-01	4.241958849109734871e-22
6.060606060606059664e-01	-1.292929292929292928e-01	2.960796671855641977e-23
6.202020202020201989e-01	-1.292929292929292928e-01	6.655565013696430225e-24
6.343434343434342093e-01	-1.292929292929292928e-01	4.045262641577127122e-24
6.484848484848484418e-01	-1.292929292929292928e-01	2.981260531348381368e-24
6.626262626262624522e-01	-1.292929292929292928e-01	1.473521401213648704e-24
6.767676767676766847e-01	-1.292929292929292928e-01	4.451533554587152859e-25
6.909090909090909172e-01	-1.292929292929292928e-01	8.175524010645805369e-26
7.050505050505049276e-01	-1.292929292929292928e-01	9.096422547797685289e-27
7.191919191919191601e-01	-1.292929292929292928e-01	9.711487635105456260e-28
7.333333333333331705e-01	-1.292929292929292928e-01	9.780430798047991404e-29
7.474747474747474030e-01	-1.292929292929292928e-01	4.453657180538669042e-30
7.616161616161616355e-01	-1.292929292929292928e-01	2.343334516467849761e-28
7.757575757575756459e-01	-1.292929292929292928e-01	3.975848301203537552e-26
7.898989898989898784e-01	-1.292929292929292928e-01	4.254936966261548470e-24
8.040404040404041108e-01	-1.292929292929292928e-01	2.768264748045090401e-22
8.181818181818181213e-01	-1.292929292929292928e-01	1.092628625916816511e-20
8.323232323232323537e-01	-1.292929292929292928e-01	2.615910735415317747e-19
8.464646464646463642e-01	-1.292929292929292928e-01	3.798836564716786701e-18
8.606060606060605966e-01	-1.292929292929292928e-01	3.346215380994289592e-17
8.747474747474748291e-01	-1.292929292929292928e-01	1.787854963032918333e-16
8.888888888888888395e-01	-1.292929292929292928e-01	5.794095514049510803e-16
9.030303030303030720e-01	-1.292929292929292928e-01	1.138974359829008730e-15
9.171717171717170825e-01	-1.292929292929292928e-01	1.358054392387755395e-15
9.313131313131313149e-01	-1.292929292929292928e-01	9.821895240488954313e-16
9.454545454545453254e-01	-1.292929292929292928e-01	4.308720727425752804e-16
9.595959595959595578e-01	-1.292929292929292928e-01	1.146505939538438676e-16
9.737373737373737903e-01	-1.292929292929292928e-01	1.850457805627661985e-17
9.878787878787878007e-01	-1.292929292929292928e-01	1.811577754772064723e-18
1.002020202020202033e+00	-1.292929292929292928e-01	1.075745867074769151e-19
1.016161616161616044e+00	-1.292929292929292928e-01	3.874693087941727328e-21
1.030303030303030276e+00	-1.292929292929292928e-01	8.465251091737433925e-23
1.044444444444444509e+00	-1.292929292929292928e-01	1.121804804160415066e-24
1.058585858585858519e+00	-1.292929292929292928e-01	9.017157622529735497e-27
1.072727272727272751e+00	-1.292929292929292928e-01	4.396397394200073170e-29
1.086868686868686762e+00	-1.292929292929292928e-01	1.300166994132478435e-31
1.101010101010100994e+00	-1.292929292929292928e-01	2.332256148571212401e-34
1.115151515151515005e+00	-1.292929292929292928e-01	2.537629831857078946e-37
1.129292929292929237e+00	-1.292929292929292928e-01	1.674770144450441519e-40
1.143434343434343470e+00	-1.292929292929292928e-01	6.704355951809248599e-44
1.157575757575757480e+00	-1.292929292929292928e-01	1.627922900357782800e-47
1.171717171717171713e+00	-1.292929292929292928e-01	2.397648503654452527e-51
1.185858585858585723e+00	-1.292929292929292928e-01	2.141963734157313094e-55
1.199999999999999956e+00	-1.292929292929292928e-01	1.160683006325136744e-59
-2.000000000000000111e-01	-1.151515151515151714e-01	3.406993266287797230e-180
-1.858585858585858619e-01	-1.151515151515151714e-01	1.104133258092531339e-175
-1.717171717171717404e-01	-1.151515151515151714e-01	2.170434195548339605e-171
-1.575757575757575912e-01	-1.151515151515151714e-01	2.587895107140828709e-167
-1.434343434343434420e-01	-1.151515151515151714e-01	1.871637036105265536e-163
-1.292929292929292928e-01	-1.151515151515151714e-01	8.210535933214944118e-160
-1.151515151515151714e-01	-1.151515151515151714e-01	2.184722857110451790e-156
-1.010101010101010222e-01	-1.151515151515151714e-01	3.554475064452078855e-153
-8.686868686868688683e-02	-1.151515151515151714e-01	1.755324996178860726e-147
-7.272727272727275150e-02	-1.151515151515151714e-01	6.617583853335013877e-140
-5.858585858585860229e-02	-1.151515151515151714e-01	1.525841686560728278e-132
-4.444444444444445308e-02	-1.151515151515151714e-01	2.144170717232432470e-125
-3.030303030303033163e-02	-1.151515151515151714e-01	1.834113922593584112e-118
-1.616161616161618242e-02	-1.151515151515151714e-01	9.541388337104107644e-112
-2.020202020202033211e-03	-1.151515151515151714e-01	3.016580802225477041e-105
1.212121212121208824e-02	-1.151515151515151714e-01	5.793121495280856739e-99
2.626262626262623745e-02	-1.151515151515151714e-01	6.755209886066312818e-93
4.040404040404038666e-02	-1.151515151515151714e-01	4.781580726611675115e-87
5.454545454545450811e-02	-1.151515151515151714e-01	2.054097044834452060e-81
6.868686868686868507e-02	-1.151515151515151714e-01	5.354533646855805701e-76
8.282828282828280653e-02	-1.151515151515151714e-01	8.468873796286024014e-71
9.696969696969692798e-02	-1.151515151515151714e-01	8.126397003380523599e-66
1.111111111111111049e-01	-1.151515151515151714e-01	4.730568201973092239e-61
1.252525252525252264e-01	-1.151515151515151714e-01	1.670524837590462127e-56
1.393939393939393478e-01	-1.151515151515151714e-01	3.578519834989760831e-52
1.535353535353535248e-01	-1.151515151515151714e-01	4.650021572638361873e-48
1.676767676767676463e-01	-1.151515151515151714e-01	3.665223110973660697e-44
1.818181818181817677e-01	-1.151515151515151714e-01	1.752405410172202356e-40
1.959595959595959447e-01	-1.151515151515151714e-01	5.082222824276274736e-37
2.101010101010100661e-01	-1.151515151515151714e-01	8.940360382272949284e-34
2.242424242424241876e-01	-1.151515151515151714e-01	9.539740514097311233e-31
2.383838383838383645e-01	-1.151515151515151714e-01	6.174429886538523582e-28
2.525252525252524860e-01	-1.151515151515151714e-01	1.218131351769014706e-24
2.666666666666666075e-01	-1.151515151515151714e-01	5.781269524729612721e-23
2.808080808080807844e-01	-1.151515151515151714e-01	8.375376230212814812e-21
2.949494949494949059e-01	-1.151515151515151714e-01	7.401451909277495133e-19
3.090909090909090273e-01	-1.151515151515151714e-01	4.031887638873442836e-17
3.232323232323231488e-01	-1.151515151515151714e-01	1.392422711019087553e-15
3.373737373737373813e-01	-1.151515151515151714e-01	3.252071794683788104e-14
3.515151515151515027e-01	-1.151515151515151714e-01	5.690575935103576632e-13
3.656565656565656242e-01	-1.151515151515151714e-01	7.944954676310066945e-12
3.797979797979797456e-01	-1.151515151515151714e-01	8.373142580930952398e-11
3.939393939393938671e-01	-1.151515151515151714e-01	6.007447500657659253e-10
4.080808080808079885e-01	-1.151515151515151714e-01	2.741452536595777503e-09
4.222222222222222210e-01	-1.151515151515151714e-01	7.721614356688276289e-09
4.363636363636363424e-01	-1.151515151515151714e-01	1.327284608475726960e-08
4.505050505050504639e-01	-1.151515151515151714e-01	1.386792579888431369e-08
4.646464646464645853e-01	-1.151515151515151714e-01	8.795260810571039766e-09
4.787878787878787068e-01	-1.151515151515151714e-01	3.384299543236698599e-09
4.929292929292928283e-01	-1.151515151515151714e-01	7.899521253613843548e-10
5.070707070707070052e-01	-1.151515151515151714e-01	1.118459735818812120e-10
5.212121212121212377e-01	-1.151515151515151714e-01	9.605484976204229595e-12
5.353535353535352481e-01	-1.151515151515151714e-01	5.003746474851223150e-13
5.494949494949494806e-01	-1.151515151515151714e-01	1.581097777545297892e-14
5.636363636363634910e-01	-1.151515151515151714e-01	3.034210408706300044e-16
5.777777777777777235e-01	-1.151515151515151714e-01	3.770751863774086571e-18
5.919191919191919560e-01	-1.151515151515151714e-01	1.214687154220030200e-19
6.060606060606059664e-01	-1.151515151515151714e-01	2.429132332260415772e-20
6.202020202020201989e-01	-1.151515151515151714e-01	6.540414827708896235e-21
6.343434343434342093e-01	-1.151515151515151714e-01	4.574845173965836017e-21
6.484848484848484418e-01	-1.151515151515151714e-01	3.492828245396889695e-21
6.626262626262624522e-01	-1.151515151515151714e-01	1.728128144233579950e-21
6.767676767676766847e-01	-1.151515151515151714e-01	5.221219667952810877e-22
6.909090909090909172e-01	-1.151515151515151714e-01	9.580810905135823366e-23
7.050505050505049276e-01	-1.151515151515151714e-01	1.070347851491797827e-23
7.191919191919191601e-01	-1.151515151515151714e-01	8.369531761788912107e-25
7.333333333333331705e-01	-1.151515151515151714e-01	1.352911365111164892e-25
7.474747474747474030e-01	-1.151515151515151714e-01	8.584184080912863192e-27
7.616161616161616355e-01	-1.151515151515151714e-01	7.702859731823046731e-26
7.757575757575756459e-01	-1.151515151515151714e-01	1.051186452065708024e-23
7.898989898989898784e-01	-1.151515151515151714e-01	1.109727681070022625e-21
8.040404040404041108e-01	-1.151515151515151714e-01	7.212837047463103508e-20
8.181818181818181213e-01	-1.151515151515151714e-01	2.846557796936034169e-18
8.323232323232323537e-01	-1.151515151515151714e-01	6.814899242302908329e-17
8.464646464646463642e-01	-1.151515151515151714e-01	9.896557436302418126e-16
8.606060606060605966e-01	-1.151515151515151714e-01	8.717391858364389110e-15
8.747474747474748291e-01	-1.151515151515151714e-01	4.657627037211501473e-14
8.888888888888888395e-01	-1.151515151515151714e-01	1.509447459138769145e-13
9.030303030303030720e-01	-1.151515151515151714e-01	2.967196282907483946e-13
9.171717171717170825e-01	-1.151515151515151714e-01	3.537932044665075035e-13
9.313131313131313149e-01	-1.151515151515151714e-01	2.558748600572254672e-13
9.454545454545453254e-01	-1.151515151515151714e-01	1.122485309361533414e-13
9.595959595959595578e-01	-1.151515151515151714e-01	2.986817097602337207e-14
9.737373737373737903e-01	-1.151515151515151714e-01	4.820715550639927891e-15
9.878787878787878007e-01	-1.151515151515151714e-01	4.719427282687658915e-16
1.002020202020202033e+00	-1.151515151515151714e-01	2.802476670344148425e-17
1.016161616161616044e+00	-1.151515151515151714e-01	1.009414706207320461e-18
1.030303030303030276e+00	-1.151515151515151714e-01	2.205322782937987958e-20
1.044444444444444509e+00	-1.151515151515151714e-01	2.922466995737818208e-22
1.058585858585858519e+00	-1.151515151515151714e-01	2.349102575552832448e-24
1.072727272727272751e+00	-1.151515151515151714e-01	1.145326373808181767e-26
1.086868686868686762e+00	-1.151515151515151714e-01	3.387126811373633638e-29
1.101010101010100994e+00	-1.151515151515151714e-01	6.075871305352978715e-32
1.115151515151515005e+00	-1.151515151515151714e-01	6.610900045620505356e-35
1.129292929292929237e+00	-1.151515151515151714e-01	4.363023276822374802e-38
1.143434343434343470e+00	-1.151515151515151714e-01	1.746583623476549327e-41
1.157575757575757480e+00	-1.151515151515151714e-01	4.240979295379046738e-45
1.171717171717171713e+00	-1.151515151515151714e-01	6.246228036573745760e-49
1.185858585858585723e+00	-1.151515151515151714e-01	5.580131495181590047e-53
1.199999999999999956e+00	-1.151515151515151714e-01	3.023750447420634837e-57
-2.000000000000000111e-01	-1.010101010101010222e-01	8.737910081180045227e-173
-1.858585858585858619e-01	-1.010101010101010222e-01	2.831768757969608673e-168
-1.717171717171717404e-01	-1.010101010101010222e-01	5.566509020688544131e-164
-1.575757575757575912e-01	-1.010101010101010222e-01	6.637170334660187493e-160
-1.434343434343434420e-01	-1.010101010101010222e-01	4.800184435050516331e-156
-1.292929292929292928e-01	-1.010101010101010222e-01	2.105754803381140647e-152
-1.151515151515151714e-01	-1.010101010101010222e-01	5.603154404312788290e-149
-1.010101010101010222e-01	-1.010101010101010222e-01	9.043411913522527780e-146
-8.686868686868688683e-02	-1.010101010101010222e-01	8.874465237722912888e-143
-7.272727272727275150e-02	-1.010101010101010222e-01	7.670893393871663220e-138
-5.858585858585860229e-02	-1.010101010101010222e-01	1.693057855941017213e-130
-4.444444444444445308e-02	-1.010101010101010222e-01	2.312200971437690550e-123
-3.030303030303033163e-02	-1.010101010101010222e-01	1.935254975278653744e-116
-1.616161616161618242e-02	-1.010101010101010222e-01	9.903771431578560146e-110
-2.020202020202033211e-03	-1.010101010101010222e-01	3.093054543462801020e-103
1.212121212121208824e-02	-1.010101010101010222e-01	5.886334579857583554e-97
2.626262626262623745e-02	-1.010101010101010222e-01	6.818142104991935755e-91
4.040404040404038666e-02	-1.010101010101010222e-01	4.802475235612527850e-85
5.454545454545450811e-02	-1.010101010101010222e-01	2.055664148896123426e-79
6.868686868686868507e-02	-1.010101010101010222e-01	5.344549027024391205e-74
8.282828282828280653e-02	-1.010101010101010222e-01	8.436881852788066623e-69
9.696969696969692798e-02	-1.010101010101010222e-01	8.084388021822328832e-64
1.111111111111111049e-01	-1.010101010101010222e-01	4.701324708834399762e-59
1.252525252525252264e-01	-1.010101010101010222e-01	1.658968213453076070e-54
1.393939393939393478e-01	-1.010101010101010222e-01	3.551848604298449262e-50
1.535353535353535248e-01	-1.010101010101010222e-01	4.613555284418278914e-46
1.676767676767676463e-01	-1.010101010101010222e-01	3.635443410122313712e-42
1.818181818181817677e-01	-1.010101010101010222e-01	1.737807105500885562e-38
1.959595959595959447e-01	-1.010101010101010222e-01	5.039126671061540755e-35
2.101010101010100661e-01	-1.010101010101010222e-01	8.863577748472470481e-32
2.242424242424241876e-01	-1.010101010101010222e-01	9.457057834540392710e-29
2.383838383838383645e-01	-1.010101010101010222e-01	6.120561107768900478e-26
2.525252525252524860e-01	-1.010101010101010222e-01	1.394974547054627815e-22
2.666666666666666075e-01	-1.010101010101010222e-01	5.805300031613602043e-21
2.808080808080807844e-01	-1.010101010101010222e-01	8.284451951433569442e-19
2.949494949494949059e-01	-1.010101010101010222e-01	7.290295078739887251e-17
3.090909090909090273e-01	-1.010101010101010222e-01	3.925243112518565537e-15
3.232323232323231488e-01	-1.010101010101010222e-01	1.313294494249827187e-13
3.373737373737373813e-01	-1.010101010101010222e-01	2.841934257929261887e-12
3.515151515151515027e-01	-1.010101010101010222e-01	4.319775158209708877e-11
3.656565656565656242e-01	-1.010101010101010222e-01	5.101404396450362788e-10
3.797979797979797456e-01	-1.010101010101010222e-01	4.766107945241508658e-09
3.939393939393938671e-01	-1.010101010101010222e-01	3.224293802601747693e-08
4.080808080808079885e-01	-1.010101010101010222e-01	1.437626987045673306e-07
4.222222222222222210e-01	-1.010101010101010222e-01	4.015481780948234862e-07
4.363636363636363424e-01	-1.010101010101010222e-01	6.882170554393415525e-07
4.505050505050504639e-01	-1.010101010101010222e-01	7.183494910150653579e-07
4.646464646464645853e-01	-1.010101010101010222e-01	4.554314031014630093e-07
4.787878787878787068e-01	-1.010101010101010222e-01	1.752232092219979359e-07
4.929292929292928283e-01	-1.010101010101010222e-01	4.089837270227085368e-08
5.070707070707070052e-01	-1.010101010101010222e-01	5.790549214761347996e-09
5.212121212121212377e-01	-1.010101010101010222e-01	4.972988981506505807e-10
5.353535353535352481e-01	-1.010101010101010222e-01	2.590587375072400468e-11
5.494949494949494806e-01	-1.010101010101010222e-01	8.187788320784200735e-13
5.636363636363634910e-01	-1.010101010101010222e-01	1.588845197915204404e-14
5.777777777777777235e-01	-1.010101010101010222e-01	3.076248778259674990e-16
5.919191919191919560e-01	-1.010101010101010222e-01	5.010393004447708523e-17
6.060606060606059664e-01	-1.010101010101010222e-01	1.264977257593666347e-17
6.202020202020201989e-01	-1.010101010101010222e-01	4.028924437407697212e-18
6.343434343434342093e-01	-1.010101010101010222e-01	3.206073788369191344e-18
6.484848484848484418e-01	-1.010101010101010222e-01	2.483674694482347749e-18
6.626262626262624522e-01	-1.010101010101010222e-01	1.229395332286507416e-18
6.767676767676766847e-01	-1.010101010101010222e-01	3.713551452282524730e-19
6.909090909090909172e-01	-1.010101010101010222e-01	6.813864781396214106e-20
7.050505050505049276e-01	-1.010101010101010222e-01	7.625225275186663253e-21
7.191919191919191601e-01	-1.010101010101010222e-01	5.579175355022005052e-22
7.333333333333331705e-01	-1.010101010101010222e-01	5.511738685059482172e-23
7.474747474747474030e-01	-1.010101010101010222e-01	2.289725976689543405e-23
7.616161616161616355e-01	-1.010101010101010222e-01	3.034102390099023841e-23
7.757575757575756459e-01	-1.010101010101010222e-01	1.824862063049924555e-21
7.898989898989898784e-01	-1.010101010101010222e-01	1.765474116083695020e-19
8.040404040404041108e-01	-1.010101010101010222e-01	1.140606849118123351e-17
8.181818181818181213e-01	-1.010101010101010222e-01	4.498750534240945698e-16
8.323232323232323537e-01	-1.010101010101010222e-01	1.076921388545777579e-14
8.464646464646463642e-01	-1.010101010101010222e-01	1.563854635802834750e-13
8.606060606060605966e-01	-1.010101010101010222e-01	1.377511603843246894e-12
8.747474747474748291e-01	-1.010101010101010222e-01	7.359907786025726479e-12
8.888888888888888395e-01	-1.010101010101010222e-01	2.385203078495235010e-11
9.030303030303030720e-01	-1.010101010101010222e-01	4.688711895075111720e-11
9.171717171717170825e-01	-1.010101010101010222e-01	5.590578270059217332e-11
9.313131313131313149e-01	-1.010101010101010222e-01	4.043289665010116119e-11
9.454545454545453254e-01	-1.010101010101010222e-01	1.773731591237315163e-11
9.595959595959595578e-01	-1.010101010101010222e-01	4.719715965090811769e-12
9.737373737373737903e-01	-1.010101010101010222e-01	7.617610115990518367e-13
9.878787878787878007e-01	-1.010101010101010222e-01	7.457556171463508335e-14
1.002020202020202033e+00	-1.010101010101010222e-01	4.428424453993558901e-15
1.016161616161616044e+00	-1.010101010101010222e-01	1.595059404576359544e-16
1.030303030303030276e+00	-1.010101010101010222e-01	3.484812360478530650e-18
1.044444444444444509e+00	-1.010101010101010222e-01	4.618031060405653674e-20
1.058585858585858519e+00	-1.010101010101010222e-01	3.712010665578036921e-22
1.072727272727272751e+00	-1.010101010101010222e-01	1.809824636603161520e-24
1.086868686868686762e+00	-1.010101010101010222e-01	5.352278346774231470e-27
1.101010101010100994e+00	-1.010101010101010222e-01	9.600985211486283225e-30
1.115151515151515005e+00	-1.010101010101010222e-01	1.044642823765833552e-32
1.129292929292929237e+00	-1.010101010101010222e-01	6.894372815506576961e-36
1.143434343434343470e+00	-1.010101010101010222e-01	2.759920791088743617e-39
1.157575757575757480e+00	-1.010101010101010222e-01	6.701521057774789390e-43
1.171717171717171713e+00	-1.010101010101010222e-01	9.870179928577737612e-47
1.185858585858585723e+00	-1.010101010101010222e-01	8.817625863172744334e-51
1.199999999999999956e+00	-1.010101010101010222e-01	4.778077393333394469e-55
-2.000000000000000111e-01	-8.686868686868688683e-02	1.359310865563418390e-165
-1.858585858585858619e-01	-8.686868686868688683e-02	4.405234141260895517e-161
-1.717171717171717404e-01	-8.686868686868688683e-02	8.659526112524551858e-157
-1.575757575757575912e-01	-8.686868686868688683e-02	1.032509775376904209e-152
-1.434343434343434420e-01	-8.686868686868688683e-02	7.467395143047706367e-149
-1.292929292929292928e-01	-8.686868686868688683e-02	3.275812295024438028e-145
-1.151515151515151714e-01	-8.686868686868688683e-02	8.716533405961524881e-142
-1.010101010101010222e-01	-8.686868686868688683e-02	1.406836099839871175e-138
-8.686868686868688683e-02	-8.686868686868688683e-02	1.377266963054049421e-135
-7.272727272727275150e-02	-8.686868686868688683e-02	8.185166716665263759e-133
-5.858585858585860229e-02	-8.686868686868688683e-02	1.422589180542140228e-128
-4.444444444444445308e-02	-8.686868686868688683e-02	1.778434185168034832e-121
-3.030303030303033163e-02	-8.686868686868688683e-02	1.407228992900631938e-114
-1.616161616161618242e-02	-8.686868686868688683e-02	6.882172518854890376e-108
-2.020202020202033211e-03	-8.686868686868688683e-02	2.073849745797215799e-101
1.212121212121208824e-02	-8.686868686868688683e-02	3.839034320895932367e-95
2.626262626262623745e-02	-8.686868686868688683e-02	4.354076991506491933e-89
4.040404040404038666e-02	-8.686868686868688683e-02	3.018648139944875616e-83
5.454545454545450811e-02	-8.686868686868688683e-02	1.276930323074458843e-77
6.868686868686868507e-02	-8.686868686868688683e-02	3.290977646570318445e-72
8.282828282828280653e-02	-8.686868686868688683e-02	5.161724065973319936e-67
9.696969696969692798e-02	-8.686868686868688683e-02	4.922702902464677669e-62
1.111111111111111049e-01	-8.686868686868688683e-02	2.852799594186641782e-57
1.252525252525252264e-01	-8.686868686868688683e-02	1.004128187860198497e-52
1.393939393939393478e-01	-8.686868686868688683e-02	2.145868501121205690e-48
1.535353535353535248e-01	-8.686868686868688683e-02	2.783553777840490433e-44
1.676767676767676463e-01	-8.686868686868688683e-02	2.191267827619260544e-40
1.818181818181817677e-01	-8.686868686868688683e-02	1.046718154047627522e-36
1.959595959595959447e-01	-8.686868686868688683e-02	3.033598065846522584e-33
2.101010101010100661e-01	-8.686868686868688683e-02	5.333937073619548314e-30
2.242424242424241876e-01	-8.686868686868688683e-02	5.689520733773137684e-27
2.383838383838383645e-01	-8.686868686868688683e-02	3.681495157095024156e-24
2.525252525252524860e-01	-8.686868686868688683e-02	3.688328117827874003e-21
2.666666666666666075e-01	-8.686868686868688683e-02	3.442078163224707808e-19
2.808080808080807844e-01	-8.686868686868688683e-02	4.975655126654006378e-17
2.949494949494949059e-01	-8.686868686868688683e-02	4.369046878637305142e-15
3.090909090909090273e-01	-8.686868686868688683e-02	2.337727724251385264e-13
3.232323232323231488e-01	-8.686868686868688683e-02	7.686051106123465987e-12
3.373737373737373813e-01	-8.686868686868688683e-02	1.588846501798060664e-10
3.515151515151515027e-01	-8.686868686868688683e-02	2.182401736555664729e-09
3.656565656565656242e-01	-8.686868686868688683e-02	2.196067530983455674e-08
3.797979797979797456e-01	-8.686868686868688683e-02	1.755910049652100726e-07
3.939393939393938671e-01	-8.686868686868688683e-02	1.081126975481306387e-06
4.080808080808079885e-01	-8.686868686868688683e-02	4.624707683443668212e-06
4.222222222222222210e-01	-8.686868686868688683e-02	1.271704893949424386e-05
4.363636363636363424e-01	-8.686868686868688683e-02	2.167540816772490150e-05
4.505050505050504639e-01	-8.686868686868688683e-02	2.258101012212660979e-05
4.646464646464645853e-01	-8.686868686868688683e-02	1.430683731026680775e-05
4.787878787878787068e-01	-8.686868686868688683e-02	5.503182882788313706e-06
4.929292929292928283e-01	-8.686868686868688683e-02	1.284384060733539348e-06
5.070707070707070052e-01	-8.686868686868688683e-02	1.818437647032869971e-07
5.212121212121212377e-01	-8.686868686868688683e-02	1.561703584783492671e-08
5.353535353535352481e-01	-8.686868686868688683e-02	8.136204829002540429e-10
5.494949494949494806e-01	-8.686868686868688683e-02	2.577332865395662381e-11
5.636363636363634910e-01	-8.686868686868688683e-02	5.536999162623007629e-13
5.777777777777777235e-01	-8.686868686868688683e-02	4.410386381294760051e-14
5.919191919191919560e-01	-8.686868686868688683e-02	1.509893564672667291e-14
6.060606060606059664e-01	-8.686868686868688683e-02	4.070891363021266981e-15
6.202020202020201989e-01	-8.686868686868688683e-02	1.552677903084444563e-15
6.343434343434342093e-01	-8.686868686868688683e-02	1.371244925487813907e-15
6.484848484848484418e-01	-8.686868686868688683e-02	1.071757113876374740e-15
6.626262626262624522e-01	-8.686868686868688683e-02	5.305229872726578255e-16
6.767676767676766847e-01	-8.686868686868688683e-02	1.602355325094035743e-16
6.909090909090909172e-01	-8.686868686868688683e-02	2.941228400066629201e-17
7.050505050505049276e-01	-8.686868686868688683e-02	3.314923635975685051e-18
7.191919191919191601e-01	-8.686868686868688683e-02	2.661837734643057101e-19
7.333333333333331705e-01	-8.686868686868688683e-02	3.744548190240000391e-20
7.474747474747474030e-01	-8.686868686868688683e-02	1.143626177611135598e-20
7.616161616161616355e-01	-8.686868686868688683e-02	1.569636319643549441e-20
7.757575757575756459e-01	-8.686868686868688683e-02	2.822163366073866160e-19
7.898989898989898784e-01	-8.686868686868688683e-02	1.764305429765932830e-17
8.040404040404041108e-01	-8.686868686868688683e-02	1.097483940647632240e-15
8.181818181818181213e-01	-8.686868686868688683e-02	4.314779037385068538e-14
8.323232323232323537e-01	-8.686868686868688683e-02	1.032376506682675532e-12
8.464646464646463642e-01	-8.686868686868688683e-02	1.498991004772979909e-11
8.606060606060605966e-01	-8.686868686868688683e-02	1.320332762898381020e-10
8.747474747474748291e-01	-8.686868686868688683e-02	7.054338221796794068e-10
8.888888888888888395e-01	-8.686868686868688683e-02	2.286167391734457880e-09
9.030303030303030720e-01	-8.686868686868688683e-02	4.494028768364864252e-09
9.171717171717170825e-01	-8.686868686868688683e-02	5.358446829304753435e-09
9.313131313131313149e-01	-8.686868686868688683e-02	3.875404308985065566e-09
9.454545454545453254e-01	-8.686868686868688683e-02	1.700082723486793865e-09
9.595959595959595578e-01	-8.686868686868688683e-02	4.523743931466189077e-10
9.737373737373737903e-01	-8.686868686868688683e-02	7.301311715823331614e-11
9.878787878787878007e-01	-8.686868686868688683e-02	7.147903527180969810e-12
1.002020202020202033e+00	-8.686868686868688683e-02	4.244547414965400248e-13
1.016161616161616044e+00	-8.686868686868688683e-02	1.528829348322891334e-14
1.030303030303030276e+00	-8.686868686868688683e-02	3.340115982351252647e-16
1.044444444444444509e+00	-8.686868686868688683e-02	4.426281175631299495e-18
1.058585858585858519e+00	-8.686868686868688683e-02	3.557880559453819113e-20
1.072727272727272751e+00	-8.686868686868688683e-02	1.734677098398372187e-22
1.086868686868686762e+00	-8.686868686868688683e-02	5.130041046312470961e-25
1.101010101010100994e+00	-8.686868686868688683e-02	9.202333105423702850e-28
1.115151515151515005e+00	-8.686868686868688683e-02	1.001267164642921561e-30
1.129292929292929237e+00	-8.686868686868688683e-02	6.608104668817502413e-34
1.143434343434343470e+00	-8.686868686868688683e-02	2.645323360544064314e-37
1.157575757575757480e+00	-8.686868686868688683e-02	6.423260501732130031e-41
1.171717171717171713e+00	-8.686868686868688683e-02	9.460350319524503873e-45
1.185858585858585723e+00	-8.686868686868688683e-02	8.451500403816371506e-49
1.199999999999999956e+00	-8.686868686868688683e-02	4.579682064747437011e-53
-2.000000000000000111e-01	-7.272727272727275150e-02	1.282640494566006936e-158
-1.858585858585858619e-01	-7.272727272727275150e-02	4.156761693269061250e-154
-1.717171717171717404e-01	-7.272727272727275150e-02	8.171094834577733346e-150
-1.575757575757575912e-01	-7.272727272727275150e-02	9.742721666595718911e-146
-1.434343434343434420e-01	-7.272727272727275150e-02	7.046204708534636870e-142
-1.292929292929292928e-01	-7.272727272727275150e-02	3.091043606548020327e-138
-1.151515151515151714e-01	-7.272727272727275150e-02	8.224886662749341324e-135
-1.010101010101010222e-01	-7.272727272727275150e-02	1.327485014428595199e-131
-8.686868686868688683e-02	-7.272727272727275150e-02	1.299583673808378210e-128
-7.272727272727275150e-02	-7.272727272727275150e-02	7.717093889686601720e-126
-5.858585858585860229e-02	-7.272727272727275150e-02	2.780554589105920934e-123
-4.444444444444445308e-02	-7.272727272727275150e-02	1.198364152067339631e-119
-3.030303030303033163e-02	-7.272727272727275150e-02	8.201811063430056933e-113
-1.616161616161618242e-02	-7.272727272727275150e-02	3.678606364412058367e-106
-2.020202020202033211e-03	-7.272727272727275150e-02	1.026210706506246274e-99
1.212121212121208824e-02	-7.272727272727275150e-02	1.778102703573076430e-93
2.626262626262623745e-02	-7.272727272727275150e-02	1.909066837088395932e-87
4.040404040404038666e-02	-7.272727272727275150e-02	1.266372464008191805e-81
5.454545454545450811e-02	-7.272727272727275150e-02	5.174090688192318483e-76
6.868686868686868507e-02	-7.272727272727275150e-02	1.298234549318540876e-70
8.282828282828280653e-02	-7.272727272727275150e-02	1.995146727003491630e-65
9.696969696969692798e-02	-7.272727272727275150e-02	1.873845941721557112e-60
1.111111111111111049e-01	-7.272727272727275150e-02	1.073612094582911365e-55
1.252525252525252264e-01	-7.272727272727275150e-02	3.747128638132647138e-51
1.393939393939393478e-01	-7.272727272727275150e-02	7.958147212191704572e-47
1.535353535353535248e-01	-7.272727272727275150e-02	1.027606018390839498e-42
1.676767676767676463e-01	-7.272727272727275150e-02	8.062541572630807841e-39
1.818181818181817677e-01	-7.272727272727275150e-02	3.841905638174568523e-35
1.959595959595959447e-01	-7.272727272727275150e-02	1.111481134240759670e-31
2.101010101010100661e-01	-7.272727272727275150e-02	1.951770596959357508e-28
2.242424242424241876e-01	-7.272727272727275150e-02	2.079919438483021666e-25
2.383838383838383645e-01	-7.272727272727275150e-02	1.344920653827709778e-22
2.525252525252524860e-01	-7.272727272727275150e-02	1.605723799215833385e-19
2.666666666666666075e-01	-7.272727272727275150e-02	1.256117858291599063e-17
2.808080808080807844e-01	-7.272727272727275150e-02	1.814554498649745689e-15
2.949494949494949059e-01	-7.272727272727275150e-02	1.591250277644472555e-13
3.090909090909090273e-01	-7.272727272727275150e-02	8.485227575501345766e-12
3.232323232323231488e-01	-7.272727272727275150e-02	2.763505633542726444e-10
3.373737373737373813e-01	-7.272727272727275150e-02	5.566704032542171469e-09
3.515151515151515027e-01	-7.272727272727275150e-02	7.169286843876750343e-08
3.656565656565656242e-01	-7.272727272727275150e-02	6.349731874712888085e-07
3.797979797979797456e-01	-7.272727272727275150e-02	4.289968075386617950e-06
3.939393939393938671e-01	-7.272727272727275150e-02	2.309497796130375867e-05
4.080808080808079885e-01	-7.272727272727275150e-02	9.210689129784565730e-05
4.222222222222222210e-01	-7.272727272727275150e-02	2.461429989642673478e-04
4.363636363636363424e-01	-7.272727272727275150e-02	4.151795314123095599e-04
4.505050505050504639e-01	-7.272727272727275150e-02	4.309470709334090955e-04
4.646464646464645853e-01	-7.272727272727275150e-02	2.726943118348468188e-04
4.787878787878787068e-01	-7.272727272727275150e-02	1.048476168581416142e-04
4.929292929292928283e-01	-7.272727272727275150e-02	2.446679501523975979e-05
5.070707070707070052e-01	-7.272727272727275150e-02	3.463923154767992826e-06
5.212121212121212377e-01	-7.272727272727275150e-02	2.975148086503207081e-07
5.353535353535352481e-01	-7.272727272727275150e-02	1.551273813457000091e-08
5.494949494949494806e-01	-7.272727272727275150e-02	5.018400148528678961e-10
5.636363636363634910e-01	-7.272727272727275150e-02	2.067902477280345743e-11
5.777777777777777235e-01	-7.272727272727275150e-02	7.249615688178476213e-12
5.919191919191919560e-01	-7.272727272727275150e-02	2.830484995048993980e-12
6.060606060606059664e-01	-7.272727272727275150e-02	8.114989127996326502e-13
6.202020202020201989e-01	-7.272727272727275150e-02	3.738080846999663697e-13
6.343434343434342093e-01	-7.272727272727275150e-02	3.572491330315781811e-13
6.484848484848484418e-01	-7.272727272727275150e-02	2.806422805818356795e-13
6.626262626262624522e-01	-7.272727272727275150e-02	1.388746182866940472e-13
6.767676767676766847e-01	-7.272727272727275150e-02	4.193995211466471110e-14
6.909090909090909172e-01	-7.272727272727275150e-02	7.706220713345636297e-15
7.050505050505049276e-01	-7.272727272727275150e-02	8.823034641145070128e-16
7.191919191919191601e-01	-7.272727272727275150e-02	8.471065271984622157e-17
7.333333333333331705e-01	-7.272727272727275150e-02	1.897318112997193246e-17
7.474747474747474030e-01	-7.272727272727275150e-02	6.571039508830216911e-18
7.616161616161616355e-01	-7.272727272727275150e-02	6.505700502736944943e-18
7.757575757575756459e-01	-7.272727272727275150e-02	5.955865207522117745e-17
7.898989898989898784e-01	-7.272727272727275150e-02	1.301274672851574290e-15
8.040404040404041108e-01	-7.272727272727275150e-02	6.518689029640678831e-14
8.181818181818181213e-01	-7.272727272727275150e-02	2.516043185832473429e-12
8.323232323232323537e-01	-7.272727272727275150e-02	6.006162882255485708e-11
8.464646464646463642e-01	-7.272727272727275150e-02	8.716463435264892397e-10
8.606060606060605966e-01	-7.272727272727275150e-02	7.676530102515762912e-09
8.747474747474748291e-01	-7.272727272727275150e-02	4.101290416872317999e-08
8.888888888888888395e-01	-7.272727272727275150e-02	1.329129197624111971e-07
9.030303030303030720e-01	-7.272727272727275150e-02	2.612723980052359603e-07
9.171717171717170825e-01	-7.272727272727275150e-02	3.115273431963075959e-07
9.313131313131313149e-01	-7.272727272727275150e-02	2.253067146932272375e-07
9.454545454545453254e-01	-7.272727272727275150e-02	9.883872476357306434e-08
9.595959595959595578e-01	-7.272727272727275150e-02	2.629995962846066531e-08
9.737373737373737903e-01	-7.272727272727275150e-02	4.244807063130586293e-09
9.878787878787878007e-01	-7.272727272727275150e-02	4.155619221975403676e-10
1.002020202020202033e+00	-7.272727272727275150e-02	2.467677794996487251e-11
1.016161616161616044e+00	-7.272727272727275150e-02	8.888246179502096314e-13
1.030303030303030276e+00	-7.272727272727275150e-02	1.941863109191151051e-14
1.044444444444444509e+00	-7.272727272727275150e-02	2.573333432473819305e-16
1.058585858585858519e+00	-7.272727272727275150e-02	2.068466197482624582e-18
1.072727272727272751e+00	-7.272727272727275150e-02	1.008499549554882717e-20
1.086868686868686762e+00	-7.272727272727275150e-02	2.982482497277912872e-23
1.101010101010100994e+00	-7.272727272727275150e-02	5.350015170107054884e-26
1.115151515151515005e+00	-7.272727272727275150e-02	5.821126510854501785e-29
1.129292929292929237e+00	-7.272727272727275150e-02	3.841793142979186029e-32
1.143434343434343470e+00	-7.272727272727275150e-02	1.537927387176123386e-35
1.157575757575757480e+00	-7.272727272727275150e-02	3.734329189362012082e-39
1.171717171717171713e+00	-7.272727272727275150e-02	5.500020173596158546e-43
1.185858585858585723e+00	-7.272727272727275150e-02	4.913499093391058900e-47
1.199999999999999956e+00	-7.272727272727275150e-02	2.662517020438881085e-51
-2.000000000000000111e-01	-5.858585858585860229e-02	7.341184347693396293e-152
-1.858585858585858619e-01	-5.858585858585860229e-02	2.379119167031949985e-147
-1.717171717171717404e-01	-5.858585858585860229e-02	4.676719207461340170e-143
-1.575757575757575912e-01	-5.858585858585860229e-02	5.576238427566429366e-139
-1.434343434343434420e-01	-5.858585858585860229e-02	4.032889238778257757e-135
-1.292929292929292928e-01	-5.858585858585860229e-02	1.769156163701489333e-131
-1.151515151515151714e-01	-5.858585858585860229e-02	4.707506844189263484e-128
-1.010101010101010222e-01	-5.858585858585860229e-02	7.597849121902475649e-125
-8.686868686868688683e-02	-5.858585858585860229e-02	7.438156037555172681e-122
-7.272727272727275150e-02	-5.858585858585860229e-02	4.416872054861489997e-119
-5.858585858585860229e-02	-5.858585858585860229e-02	1.590886767961365066e-116
-4.444444444444445308e-02	-5.858585858585860229e-02	3.476296044186535470e-114
-3.030303030303033163e-02	-5.858585858585860229e-02	4.620103601105886644e-111
-1.616161616161618242e-02	-5.858585858585860229e-02	1.706654444200568056e-104
-2.020202020202033211e-03	-5.858585858585860229e-02	4.332159812538611688e-98
1.212121212121208824e-02	-5.858585858585860229e-02	6.821866384327702139e-92
2.626262626262623745e-02	-5.858585858585860229e-02	6.677286606542392823e-86
4.040404040404038666e-02	-5.858585858585860229e-02	4.066154000746901811e-80
5.454545454545450811e-02	-5.858585858585860229e-02	1.539927106417915227e-74
6.868686868686868507e-02	-5.858585858585860229e-02	3.621434952341715807e-69
8.282828282828280653e-02	-5.858585858585860229e-02	5.275504744740900602e-64
9.696969696969692798e-02	-5.858585858585860229e-02	4.746404601538245339e-59
1.111111111111111049e-01	-5.858585858585860229e-02	2.629298764268135509e-54
1.252525252525252264e-01	-5.858585858585860229e-02	8.941642454142214762e-50
1.393939393939393478e-01	-5.858585858585860229e-02	1.861971060774919087e-45
1.535353535353535248e-01	-5.858585858585860229e-02	2.368992025740401347e-41
1.676767676767676463e-01	-5.858585858585860229e-02	1.838345972841076134e-37
1.818181818181817677e-01	-5.858585858585860229e-02	8.688909113163132994e-34
1.959595959595959447e-01	-5.858585858585860229e-02	2.498717011828553047e-30
2.101010101010100661e-01	-5.858585858585860229e-02	4.368514488075765383e-27
2.242424242424241876e-01	-5.858585858585860229e-02	4.640384622036636968e-24
2.383838383838383645e-01	-5.858585858585860229e-02	2.993528903128624407e-21
2.525252525252524860e-01	-5.858585858585860229e-02	1.172454116941055327e-18
2.666666666666666075e-01	-5.858585858585860229e-02	2.787304627758589499e-16
2.808080808080807844e-01	-5.858585858585860229e-02	4.021789039989419083e-14
2.949494949494949059e-01	-5.858585858585860229e-02	3.522616550602773355e-12
3.090909090909090273e-01	-5.858585858585860229e-02	1.874278798881407374e-10
3.232323232323231488e-01	-5.858585858585860229e-02	6.071856103213796193e-09
3.373737373737373813e-01	-5.858585858585860229e-02	1.205706296216978632e-07
3.515151515151515027e-01	-5.858585858585860229e-02	1.495166202361696093e-06
3.656565656565656242e-01	-5.858585858585860229e-02	1.213169980191314202e-05
3.797979797979797456e-01	-5.858585858585860229e-02	7.048391497308991122e-05
3.939393939393938671e-01	-5.858585858585860229e-02	3.221873104131048717e-04
4.080808080808079885e-01	-5.858585858585860229e-02	1.153027353439065603e-03
4.222222222222222210e-01	-5.858585858585860229e-02	2.930371995157971411e-03
4.363636363636363424e-01	-5.858585858585860229e-02	4.847950085176797215e-03
4.505050505050504639e-01	-5.858585858585860229e-02	4.997335466282761852e-03
4.646464646464645853e-01	-5.858585858585860229e-02	3.154609983186135863e-03
4.787878787878787068e-01	-5.858585858585860229e-02	1.211913137863167072e-03
4.929292929292928283e-01	-5.858585858585860229e-02	2.827365355347775055e-04
5.070707070707070052e-01	-5.858585858585860229e-02	4.003156721225151606e-05
5.212121212121212377e-01	-5.858585858585860229e-02	3.441002865746739037e-06
5.353535353535352481e-01	-5.858585858585860229e-02	1.806532944435215431e-07
5.494949494949494806e-01	-5.858585858585860229e-02	6.988915154120743323e-09
5.636363636363634910e-01	-5.858585858585860229e-02	1.377728259637590110e-09
5.777777777777777235e-01	-5.858585858585860229e-02	8.084668540493011091e-10
5.919191919191919560e-01	-5.858585858585860229e-02	3.247164247971364253e-10
6.060606060606059664e-01	-5.858585858585860229e-02	1.008339584765419557e-10
6.202020202020201989e-01	-5.858585858585860229e-02	5.601273010728269666e-11
6.343434343434342093e-01	-5.858585858585860229e-02	5.664347982067133072e-11
6.484848484848484418e-01	-5.858585858585860229e-02	4.459084232054598014e-11
6.626262626262624522e-01	-5.858585858585860229e-02	2.205203069730725901e-11
6.767676767676766847e-01	-5.858585858585860229e-02	6.659219062958655329e-12
6.909090909090909172e-01	-5.858585858585860229e-02	1.226499275655750722e-12
7.050505050505049276e-01	-5.858585858585860229e-02	1.453959222385857993e-13
7.191919191919191601e-01	-5.858585858585860229e-02	1.887400505377278970e-14
7.333333333333331705e-01	-5.858585858585860229e-02	6.355625488370271271e-15
7.474747474747474030e-01	-5.858585858585860229e-02	2.319636588514894191e-15
7.616161616161616355e-01	-5.858585858585860229e-02	1.756177289461367713e-15
7.757575757575756459e-01	-5.858585858585860229e-02	1.272424192323915114e-14
7.898989898989898784e-01	-5.858585858585860229e-02	1.114993199645958981e-13
8.040404040404041108e-01	-5.858585858585860229e-02	2.591068111364210242e-12
8.181818181818181213e-01	-5.858585858585860229e-02	9.001526508123383099e-11
8.323232323232323537e-01	-5.858585858585860229e-02	2.124302416971563380e-09
8.464646464646463642e-01	-5.858585858585860229e-02	3.076235068255706911e-08
8.606060606060605966e-01	-5.858585858585860229e-02	2.707679353898235764e-07
8.747474747474748291e-01	-5.858585858585860229e-02	1.446378212502438118e-06
8.888888888888888395e-01	-5.858585858585860229e-02	4.687138634262828126e-06
9.030303030303030720e-01	-5.858585858585860229e-02	9.213572173756463880e-06
9.171717171717170825e-01	-5.858585858585860229e-02	1.098572930623941208e-05
9.313131313131313149e-01	-5.858585858585860229e-02	7.945227403762596631e-06
9.454545454545453254e-01	-5.858585858585860229e-02	3.485452559862331511e-06
9.595959595959595578e-01	-5.858585858585860229e-02	9.274426826301570828e-07
9.737373737373737903e-01	-5.858585858585860229e-02	1.496890179595900668e-07
9.878787878787878007e-01	-5.858585858585860229e-02	1.465438936321658026e-08
1.002020202020202033e+00	-5.858585858585860229e-02	8.702027111610661000e-10
1.016161616161616044e+00	-5.858585858585860229e-02	3.134354060542657007e-11
1.030303030303030276e+00	-5.858585858585860229e-02	6.847792463217590545e-13
1.044444444444444509e+00	-5.858585858585860229e-02	9.074611490198302948e-15
1.058585858585858519e+00	-5.858585858585860229e-02	7.294246010066508201e-17
1.072727272727272751e+00	-5.858585858585860229e-02	3.556376132423462601e-19
1.086868686868686762e+00	-5.858585858585860229e-02	1.051743609935517493e-21
1.101010101010100994e+00	-5.858585858585860229e-02	1.886631111280951871e-24
1.115151515151515005e+00	-5.858585858585860229e-02	2.052763969612954991e-27
1.129292929292929237e+00	-5.858585858585860229e-02	1.354771198995288959e-30
1.143434343434343470e+00	-5.858585858585860229e-02	5.423352202343125518e-34
1.157575757575757480e+00	-5.858585858585860229e-02	1.316875075005080657e-37
1.171717171717171713e+00	-5.858585858585860229e-02	1.939528925105771840e-41
1.185858585858585723e+00	-5.858585858585860229e-02	1.732697938260422182e-45
1.199999999999999956e+00	-5.858585858585860229e-02	9.389109086741526147e-50
-2.000000000000000111e-01	-4.444444444444445308e-02	2.548605861100086888e-145
-1.858585858585858619e-01	-4.444444444444445308e-02	8.259471797858172668e-141
-1.717171717171717404e-01	-4.444444444444445308e-02	1.623593390902367791e-136
-1.575757575757575912e-01	-4.444444444444445308e-02	1.935874919127986597e-132
-1.434343434343434420e-01	-4.444444444444445308e-02	1.400078054408160648e-128
-1.292929292929292928e-01	-4.444444444444445308e-02	6.141891253530352133e-125
-1.151515151515151714e-01	-4.444444444444445308e-02	1.634281681408460237e-121
-1.010101010101010222e-01	-4.444444444444445308e-02	2.637707399649645741e-118
-8.686868686868688683e-02	-4.444444444444445308e-02	2.582267547673692523e-115
-7.272727272727275150e-02	-4.444444444444445308e-02	1.533383450396619574e-112
-5.858585858585860229e-02	-4.444444444444445308e-02	5.523002256540307395e-110
-4.444444444444445308e-02	-4.444444444444445308e-02	1.206631295944545816e-107
-3.030303030303033163e-02	-4.444444444444445308e-02	1.599165955467137694e-105
-1.616161616161618242e-02	-4.444444444444445308e-02	7.712894044996388958e-103
-2.020202020202033211e-03	-4.444444444444445308e-02	1.536842390058681446e-96
1.212121212121208824e-02	-4.444444444444445308e-02	2.253886177922551963e-90
2.626262626262623745e-02	-4.444444444444445308e-02	2.033264200961276895e-84
4.040404040404038666e-02	-4.444444444444445308e-02	1.131735357085418112e-78
5.454545454545450811e-02	-4.444444444444445308e-02	3.898571836908661629e-73
6.868686868686868507e-02	-4.444444444444445308e-02	8.333503273493422290e-68
8.282828282828280653e-02	-4.444444444444445308e-02	1.107442178280739547e-62
9.696969696969692798e-02	-4.444444444444445308e-02	9.156134937187542026e-58
1.111111111111111049e-01	-4.444444444444445308e-02	4.707408288056750887e-53
1.252525252525252264e-01	-4.444444444444445308e-02	1.502475185546295265e-48
1.393939393939393478e-01	-4.444444444444445308e-02	2.969554221602211774e-44
1.535353535353535248e-01	-4.444444444444445308e-02	3.623541705678064312e-40
1.676767676767676463e-01	-4.444444444444445308e-02	2.721403767419313541e-36
1.818181818181817677e-01	-4.444444444444445308e-02	1.254332495993520476e-32
1.959595959595959447e-01	-4.444444444444445308e-02	3.539068240592872653e-29
2.101010101010100661e-01	-4.444444444444445308e-02	6.099588063345530675e-26
2.242424242424241876e-01	-4.444444444444445308e-02	6.410706221504063665e-23
2.383838383838383645e-01	-4.444444444444445308e-02	4.103214441410587546e-20
2.525252525252524860e-01	-4.444444444444445308e-02	1.931669227657004107e-17
2.666666666666666075e-01	-4.444444444444445308e-02	3.782252000412094539e-15
2.808080808080807844e-01	-4.444444444444445308e-02	5.439921624583924958e-13
2.949494949494949059e-01	-4.444444444444445308e-02	4.752484388020223570e-11
3.090909090909090273e-01	-4.444444444444445308e-02	2.522207369451290349e-09
3.232323232323231488e-01	-4.444444444444445308e-02	8.139701389622376865e-08
3.373737373737373813e-01	-4.444444444444445308e-02	1.602813412574519452e-06
3.515151515151515027e-01	-4.444444444444445308e-02	1.945168232581018594e-05
3.656565656565656242e-01	-4.444444444444445308e-02	1.494962475776024009e-04
3.797979797979797456e-01	-4.444444444444445308e-02	7.750516647603312168e-04
3.939393939393938671e-01	-4.444444444444445308e-02	3.001407791520523810e-03
4.080808080808079885e-01	-4.444444444444445308e-02	9.273508866199790465e-03
4.222222222222222210e-01	-4.444444444444445308e-02	2.169748686699387794e-02
4.363636363636363424e-01	-4.444444444444445308e-02	3.466036305212232688e-02
4.505050505050504639e-01	-4.444444444444445308e-02	3.526721592690709034e-02
4.646464646464645853e-01	-4.444444444444445308e-02	2.216130398136832713e-02
4.787878787878787068e-01	-4.444444444444445308e-02	8.500763401105636274e-03
4.929292929292928283e-01	-4.444444444444445308e-02	1.982646629268217629e-03
5.070707070707070052e-01	-4.444444444444445308e-02	2.810040826251236569e-04
5.212121212121212377e-01	-4.444444444444445308e-02	2.430161407358285617e-05
5.353535353535352481e-01	-4.444444444444445308e-02	1.349689354273456643e-06
5.494949494949494806e-01	-4.444444444444445308e-02	1.283734236769518879e-07
5.636363636363634910e-01	-4.444444444444445308e-02	8.740028579683121357e-08
5.777777777777777235e-01	-4.444444444444445308e-02	5.550051947571596824e-08
5.919191919191919560e-01	-4.444444444444445308e-02	2.283472519366914414e-08
6.060606060606059664e-01	-4.444444444444445308e-02	7.864875011329708695e-09
6.202020202020201989e-01	-4.444444444444445308e-02	5.203983917667251558e-09
6.343434343434342093e-01	-4.444444444444445308e-02	5.462386455061314164e-09
6.484848484848484418e-01	-4.444444444444445308e-02	4.299030586504726125e-09
6.626262626262624522e-01	-4.444444444444445308e-02	2.124185104415930968e-09
6.767676767676766847e-01	-4.444444444444445308e-02	6.415149801872711531e-10
6.909090909090909172e-01	-4.444444444444445308e-02	1.187978445154656012e-10
7.050505050505049276e-01	-4.444444444444445308e-02	1.516777456979534396e-11
7.191919191919191601e-01	-4.444444444444445308e-02	3.002969685120175829e-12
7.333333333333331705e-01	-4.444444444444445308e-02	1.342363089164386865e-12
7.474747474747474030e-01	-4.444444444444445308e-02	5.003822150678405442e-13
7.616161616161616355e-01	-4.444444444444445308e-02	2.987369350786770488e-13
7.757575757575756459e-01	-4.444444444444445308e-02	1.872021081854446433e-12
7.898989898989898784e-01	-4.444444444444445308e-02	1.204825619631773727e-11
8.040404040404041108e-01	-4.444444444444445308e-02	9.509170023654616801e-11
8.181818181818181213e-01	-4.444444444444445308e-02	2.068931885550383470e-09
8.323232323232323537e-01	-4.444444444444445308e-02	4.602895014037357437e-08
8.464646464646463642e-01	-4.444444444444445308e-02	6.601835326081029792e-07
8.606060606060605966e-01	-4.444444444444445308e-02	5.797158204045403250e-06
8.747474747474748291e-01	-4.444444444444445308e-02	3.094631123282171232e-05
8.888888888888888395e-01	-4.444444444444445308e-02	1.002651358657121302e-04
9.030303030303030720e-01	-4.444444444444445308e-02	1.970812415868172210e-04
9.171717171717170825e-01	-4.444444444444445308e-02	2.349842899371740266e-04
9.313131313131313149e-01	-4.444444444444445308e-02	1.699472409539477303e-04
9.454545454545453254e-01	-4.444444444444445308e-02	7.455320726546542690e-05
9.595959595959595578e-01	-4.444444444444445308e-02	1.983782474370582462e-05
9.737373737373737903e-01	-4.444444444444445308e-02	3.201819570815981608e-06
9.878787878787878007e-01	-4.444444444444445308e-02	3.134545845321605158e-07
1.002020202020202033e+00	-4.444444444444445308e-02	1.861346928720287571e-08
1.016161616161616044e+00	-4.444444444444445308e-02	6.704323269447449920e-10
1.030303030303030276e+00	-4.444444444444445308e-02	1.464729683560099020e-11
1.044444444444444509e+00	-4.444444444444445308e-02	1.941042005028652552e-13
1.058585858585858519e+00	-4.444444444444445308e-02	1.560225241014882947e-15
1.072727272727272751e+00	-4.444444444444445308e-02	7.607020383684446751e-18
1.086868686868686762e+00	-4.444444444444445308e-02	2.249659423307884672e-20
1.101010101010100994e+00	-4.444444444444445308e-02	4.035467786726491425e-23
1.115151515151515005e+00	-4.444444444444445308e-02	4.390822786494017778e-26
1.129292929292929237e+00	-4.444444444444445308e-02	2.897829628291298257e-29
1.143434343434343470e+00	-4.444444444444445308e-02	1.160044641358078098e-32
1.157575757575757480e+00	-4.444444444444445308e-02	2.816770545415987568e-36
1.171717171717171713e+00	-4.444444444444445308e-02	4.148615196641794353e-40
1.185858585858585723e+00	-4.444444444444445308e-02	3.706207755328700297e-44
1.199999999999999956e+00	-4.444444444444445308e-02	2.008493908753970179e-48
-2.000000000000000111e-01	-3.030303030303033163e-02	5.366807099413606404e-139
-1.858585858585858619e-01	-3.030303030303033163e-02	1.739256597833993644e-134
-1.717171717171717404e-01	-3.030303030303033163e-02	3.418914592127062748e-130
-1.575757575757575912e-01	-3.030303030303033163e-02	4.076506918756553651e-126
-1.434343434343434420e-01	-3.030303030303033163e-02	2.948241943789160894e-122
-1.292929292929292928e-01	-3.030303030303033163e-02	1.293340838293176048e-118
-1.151515151515151714e-01	-3.030303030303033163e-02	3.441420807655946658e-115
-1.010101010101010222e-01	-3.030303030303033163e-02	5.554404255570351681e-112
-8.686868686868688683e-02	-3.030303030303033163e-02	5.437660695997476614e-109
-7.272727272727275150e-02	-3.030303030303033163e-02	3.228952370752125292e-106
-5.858585858585860229e-02	-3.030303030303033163e-02	1.163017066949691995e-103
-4.444444444444445308e-02	-3.030303030303033163e-02	2.540887587091958100e-101
-3.030303030303033163e-02	-3.030303030303033163e-02	3.367128808459077013e-99
-1.616161616161618242e-02	-3.030303030303033163e-02	2.706674204007169122e-97
-2.020202020202033211e-03	-3.030303030303033163e-02	5.256816452055760435e-95
1.212121212121208824e-02	-3.030303030303033163e-02	5.597382243286954547e-89
2.626262626262623745e-02	-3.030303030303033163e-02	4.851963980770537373e-83
4.040404040404038666e-02	-3.030303030303033163e-02	2.568773747499355415e-77
5.454545454545450811e-02	-3.030303030303033163e-02	8.323620090400876971e-72
6.868686868686868507e-02	-3.030303030303033163e-02	1.654875227293076548e-66
8.282828282828280653e-02	-3.030303030303033163e-02	2.024564269029521959e-61
9.696969696969692798e-02	-3.030303030303033163e-02	1.528791627576421948e-56
1.111111111111111049e-01	-3.030303030303033163e-02	7.147011429972173975e-52
1.252525252525252264e-01	-3.030303030303033163e-02	2.073863311591888696e-47
1.393939393939393478e-01	-3.030303030303033163e-02	3.741742560710325197e-43
1.535353535353535248e-01	-3.030303030303033163e-02	4.200185706451943732e-39
1.676767676767676463e-01	-3.030303030303033163e-02	2.931437714568108079e-35
1.818181818181817677e-01	-3.030303030303033163e-02	1.269799088613204760e-31
1.959595959595959447e-01	-3.030303030303033163e-02	3.404872325605925967e-28
2.101010101010100661e-01	-3.030303030303033163e-02	5.634623700437583415e-25
2.242424242424241876e-01	-3.030303030303033163e-02	5.737084754153424870e-22
2.383838383838383645e-01	-3.030303030303033163e-02	3.583749485975934402e-19
2.525252525252524860e-01	-3.030303030303033163e-02	2.008730853838166100e-16
2.666666666666666075e-01	-3.030303030303033163e-02	3.204857963734213501e-14
2.808080808080807844e-01	-3.030303030303033163e-02	4.553243328195578435e-12
2.949494949494949059e-01	-3.030303030303033163e-02	3.947191474925238743e-10
3.090909090909090273e-01	-3.030303030303033163e-02	2.082200240317579473e-08
3.232323232323231488e-01	-3.030303030303033163e-02	6.683091109411676703e-07
3.373737373737373813e-01	-3.030303030303033163e-02	1.306842690321534115e-05
3.515151515151515027e-01	-3.030303030303033163e-02	1.564675653549999347e-04
3.656565656565656242e-01	-3.030303030303033163e-02	1.164138165811259579e-03
3.797979797979797456e-01	-3.030303030303033163e-02	5.594658154340770816e-03
3.939393939393938671e-01	-3.030303030303033163e-02	1.883303442897988483e-02
4.080808080808079885e-01	-3.030303030303033163e-02	4.915684452296650853e-02
4.222222222222222210e-01	-3.030303030303033163e-02	1.017025568003861041e-01
4.363636363636363424e-01	-3.030303030303033163e-02	1.529242784273572020e-01
4.505050505050504639e-01	-3.030303030303033163e-02	1.519187405717041806e-01
4.646464646464645853e-01	-3.030303030303033163e-02	9.464866005523484005e-02
4.787878787878787068e-01	-3.030303030303033163e-02	3.621136735404593271e-02
4.929292929292928283e-01	-3.030303030303033163e-02	8.452983936096277601e-03
5.070707070707070052e-01	-3.030303030303033163e-02	1.208302025204685418e-03
5.212121212121212377e-01	-3.030303030303033163e-02	1.092676196057677985e-04
5.353535353535352481e-01	-3.030303030303033163e-02	8.781229844043081088e-06
5.494949494949494806e-01	-3.030303030303033163e-02	3.775737366164173548e-06
5.636363636363634910e-01	-3.030303030303033163e-02	3.596108601188743438e-06
5.777777777777777235e-01	-3.030303030303033163e-02	2.323376276973736352e-06
5.919191919191919560e-01	-3.030303030303033163e-02	9.892941556806979879e-07
6.060606060606059664e-01	-3.030303030303033163e-02	3.875184724459392170e-07
6.202020202020201989e-01	-3.030303030303033163e-02	2.986704462416843247e-07
6.343434343434342093e-01	-3.030303030303033163e-02	3.202594697374307120e-07
6.484848484848484418e-01	-3.030303030303033163e-02	2.515025784362721314e-07
6.626262626262624522e-01	-3.030303030303033163e-02	1.241319756896303546e-07
6.767676767676766847e-01	-3.030303030303033163e-02	3.750799745772218178e-08
6.909090909090909172e-01	-3.030303030303033163e-02	7.031677852763729951e-09
7.050505050505049276e-01	-3.030303030303033163e-02	1.040702032018398532e-09
7.191919191919191601e-01	-3.030303030303033163e-02	3.324995291827532213e-10
7.333333333333331705e-01	-3.030303030303033163e-02	1.751759717636327110e-10
7.474747474747474030e-01	-3.030303030303033163e-02	6.576604198078969870e-11
7.616161616161616355e-01	-3.030303030303033163e-02	3.195162863856686312e-11
7.757575757575756459e-01	-3.030303030303033163e-02	1.716663571540490224e-10
7.898989898989898784e-01	-3.030303030303033163e-02	1.032479023759614377e-09
8.040404040404041108e-01	-3.030303030303033163e-02	4.643073324576935580e-09
8.181818181818181213e-01	-3.030303030303033163e-02	3.729942431331112601e-08
8.323232323232323537e-01	-3.030303030303033163e-02	6.322753186027349911e-07
8.464646464646463642e-01	-3.030303030303033163e-02	8.684181165038176598e-06
8.606060606060605966e-01	-3.030303030303033163e-02	7.550607460309233146e-05
8.747474747474748291e-01	-3.030303030303033163e-02	4.019591877197121348e-04
8.888888888888888395e-01	-3.030303030303033163e-02	1.301295389449819888e-03
9.030303030303030720e-01	-3.030303030303033163e-02	2.557227880267742403e-03
9.171717171717170825e-01	-3.030303030303033163e-02	3.048829030775556878e-03
9.313131313131313149e-01	-3.030303030303033163e-02	2.204954229999682349e-03
9.454545454545453254e-01	-3.030303030303033163e-02	9.672733272882743294e-04
9.595959595959595578e-01	-3.030303030303033163e-02	2.573808152129783726e-04
9.737373737373737903e-01	-3.030303030303033163e-02	4.154117296308751790e-05
9.878787878787878007e-01	-3.030303030303033163e-02	4.066834143365028473e-06
1.002020202020202033e+00	-3.030303030303033163e-02	2.414955556909048775e-07
1.016161616161616044e+00	-3.030303030303033163e-02	8.698347564696763098e-09
1.030303030303030276e+00	-3.030303030303033163e-02	1.900374924544146650e-10
1.044444444444444509e+00	-3.030303030303033163e-02	2.518353789853833141e-12
1.058585858585858519e+00	-3.030303030303033163e-02	2.024273115810816134e-14
1.072727272727272751e+00	-3.030303030303033163e-02	9.869528096215094737e-17
1.086868686868686762e+00	-3.030303030303033163e-02	2.918761323715353007e-19
1.101010101010100994e+00	-3.030303030303033163e-02	5.235711315615832017e-22
1.115151515151515005e+00	-3.030303030303033163e-02	5.696757293829752931e-25
1.129292929292929237e+00	-3.030303030303033163e-02	3.759712672077747195e-28
1.143434343434343470e+00	-3.030303030303033163e-02	1.505069344211277624e-31
1.157575757575757480e+00	-3.030303030303033163e-02	3.654544701513635856e-35
1.171717171717171713e+00	-3.030303030303033163e-02	5.382511510240431273e-39
1.185858585858585723e+00	-3.030303030303033163e-02	4.808799290919236602e-43
1.199999999999999956e+00	-3.030303030303033163e-02	3.274991174866262401e-47
-2.000000000000000111e-01	-1.616161616161618242e-02	6.855068210768605127e-133
-1.858585858585858619e-01	-1.616161616161618242e-02	2.221526842077364487e-128
-1.717171717171717404e-01	-1.616161616161618242e-02	4.366912440713493158e-124
-1.575757575757575912e-01	-1.616161616161618242e-02	5.206837945954168542e-120
-1.434343434343434420e-01	-1.616161616161618242e-02	3.765727784226856753e-116
-1.292929292929292928e-01	-1.616161616161618242e-02	1.651957147039995190e-112
-1.151515151515151714e-01	-1.616161616161618242e-02	4.395654638402494092e-109
-1.010101010101010222e-01	-1.616161616161618242e-02	7.094524079980827834e-106
-8.686868686868688683e-02	-1.616161616161618242e-02	6.945409977034047723e-103
-7.272727272727275150e-02	-1.616161616161618242e-02	4.124273150421673011e-100
-5.858585858585860229e-02	-1.616161616161618242e-02	1.485497310550890382e-97
-4.444444444444445308e-02	-1.616161616161618242e-02	3.245422431284822627e-95
-3.030303030303033163e-02	-1.616161616161618242e-02	4.300763011050640033e-93
-1.616161616161618242e-02	-1.616161616161618242e-02	3.456962792659487118e-91
-2.020202020202033211e-03	-1.616161616161618242e-02	1.685526731406899760e-89
1.212121212121208824e-02	-1.616161616161618242e-02	1.417267085071451167e-87
2.626262626262623745e-02	-1.616161616161618242e-02	7.852480637858227407e-82
4.040404040404038666e-02	-1.616161616161618242e-02	4.079801229745215729e-76
5.454545454545450811e-02	-1.616161616161618242e-02	1.289668400187101004e-70
6.868686868686868507e-02	-1.616161616161618242e-02	2.482935557796878179e-65
8.282828282828280653e-02	-1.616161616161618242e-02	2.915307004940211564e-60
9.696969696969692798e-02	-1.616161616161618242e-02	2.091124931938245178e-55
1.111111111111111049e-01	-1.616161616161618242e-02	9.182874602445402740e-51
1.252525252525252264e-01	-1.616161616161618242e-02	2.475076578768356585e-46
1.393939393939393478e-01	-1.616161616161618242e-02	4.106493280746892665e-42
1.535353535353535248e-01	-1.616161616161618242e-02	4.206941190041073853e-38
1.676767676767676463e-01	-1.616161616161618242e-02	2.669130146563771123e-34
1.818181818181817677e-01	-1.616161616161618242e-02	1.051396511034520730e-30
1.959595959595959447e-01	-1.616161616161618242e-02	2.575502416735262445e-27
2.101010101010100661e-01	-1.616161616161618242e-02	3.925131573767340355e-24
2.242424242424241876e-01	-1.616161616161618242e-02	3.718746666305412650e-21
2.383838383838383645e-01	-1.616161616161618242e-02	2.186064048382120942e-18
2.525252525252524860e-01	-1.616161616161618242e-02	7.952309617704716217e-16
2.666666666666666075e-01	-1.616161616161618242e-02	1.784695814420249825e-13
2.808080808080807844e-01	-1.616161616161618242e-02	2.463532313167783784e-11
2.949494949494949059e-01	-1.616161616161618242e-02	2.085673670290550816e-09
3.090909090909090273e-01	-1.616161616161618242e-02	1.080526571334512399e-07
3.232323232323231488e-01	-1.616161616161618242e-02	3.419674969138163985e-06
3.373737373737373813e-01	-1.616161616161618242e-02	6.607148773936657950e-05
3.515151515151515027e-01	-1.616161616161618242e-02	7.805536282277453436e-04
3.656565656565656242e-01	-1.616161616161618242e-02	5.678648862575410086e-03
3.797979797979797456e-01	-1.616161616161618242e-02	2.599262430637546556e-02
3.939393939393938671e-01	-1.616161616161618242e-02	7.895545895321458285e-02
4.080808080808079885e-01	-1.616161616161618242e-02	1.752881270456950469e-01
4.222222222222222210e-01	-1.616161616161618242e-02	3.093181765539458894e-01
4.363636363636363424e-01	-1.616161616161618242e-02	4.220463016198705009e-01
4.505050505050504639e-01	-1.616161616161618242e-02	4.016895468990877571e-01
4.646464646464645853e-01	-1.616161616161618242e-02	2.463943598534520107e-01
4.787878787878787068e-01	-1.616161616161618242e-02	9.401028839097481937e-02
4.929292929292928283e-01	-1.616161616161618242e-02	2.220696135708428998e-02
5.070707070707070052e-01	-1.616161616161618242e-02	3.374469246454635512e-03
5.212121212121212377e-01	-1.616161616161618242e-02	3.983614739406124124e-04
5.353535353535352481e-01	-1.616161616161618242e-02	9.116419020231206747e-05
5.494949494949494806e-01	-1.616161616161618242e-02	8.983720056000093991e-05
5.636363636363634910e-01	-1.616161616161618242e-02	9.057262153948783198e-05
5.777777777777777235e-01	-1.616161616161618242e-02	5.938480633131865588e-05
5.919191919191919560e-01	-1.616161616161618242e-02	2.659679806393234303e-05
6.060606060606059664e-01	-1.616161616161618242e-02	1.211229650742906982e-05
6.202020202020201989e-01	-1.616161616161618242e-02	1.055524308774536219e-05
6.343434343434342093e-01	-1.616161616161618242e-02	1.141396798244124785e-05
6.484848484848484418e-01	-1.616161616161618242e-02	8.929229801744216691e-06
6.626262626262624522e-01	-1.616161616161618242e-02	4.401511365323552775e-06
6.767676767676766847e-01	-1.616161616161618242e-02	1.332054810862831698e-06
6.909090909090909172e-01	-1.616161616161618242e-02	2.566431654098364087e-07
7.050505050505049276e-01	-1.616161616161618242e-02	4.931830513117369927e-08
7.191919191919191601e-01	-1.616161616161618242e-02	2.440725931180714931e-08
7.333333333333331705e-01	-1.616161616161618242e-02	1.398365466903077357e-08
7.474747474747474030e-01	-1.616161616161618242e-02	5.257577234497015605e-09
7.616161616161616355e-01	-1.616161616161618242e-02	2.149334546332824067e-09
7.757575757575756459e-01	-1.616161616161618242e-02	9.664213417983551630e-09
7.898989898989898784e-01	-1.616161616161618242e-02	5.691288373240022037e-08
8.040404040404041108e-01	-1.616161616161618242e-02	2.200819596614049706e-07
8.181818181818181213e-01	-1.616161616161618242e-02	7.907351202359217887e-07
8.323232323232323537e-01	-1.616161616161618242e-02	6.317143913357738852e-06
8.464646464646463642e-01	-1.616161616161618242e-02	7.233485252457966046e-05
8.606060606060605966e-01	-1.616161616161618242e-02	6.036987481535649848e-04
8.747474747474748291e-01	-1.616161616161618242e-02	3.177933938335503455e-03
8.888888888888888395e-01	-1.616161616161618242e-02	1.025466833630708612e-02
9.030303030303030720e-01	-1.616161616161618242e-02	2.013256935201043415e-02
9.171717171717170825e-01	-1.616161616161618242e-02	2.399609833333705283e-02
9.313131313131313149e-01	-1.616161616161618242e-02	1.735286691802877951e-02
9.454545454545453254e-01	-1.616161616161618242e-02	7.612202306464009756e-03
9.595959595959595578e-01	-1.616161616161618242e-02	2.025509028367045248e-03
9.737373737373737903e-01	-1.616161616161618242e-02	3.269157589462313778e-04
9.878787878787878007e-01	-1.616161616161618242e-02	3.200466566357071981e-05
1.002020202020202033e+00	-1.616161616161618242e-02	1.900491352409554857e-06
1.016161616161616044e+00	-1.616161616161618242e-02	6.845315807582759546e-08
1.030303030303030276e+00	-1.616161616161618242e-02	1.495533055130950514e-09
1.044444444444444509e+00	-1.616161616161618242e-02	1.981862247951884531e-11
1.058585858585858519e+00	-1.616161616161618242e-02	1.593036879279634740e-13
1.072727272727272751e+00	-1.616161616161618242e-02	7.766996513051000042e-16
1.086868686868686762e+00	-1.616161616161618242e-02	2.296969905743749568e-18
1.101010101010100994e+00	-1.616161616161618242e-02	4.120333933756878551e-21
1.115151515151515005e+00	-1.616161616161618242e-02	4.483162071938378405e-24
1.129292929292929237e+00	-1.616161616161618242e-02	2.958771171625168019e-27
1.143434343434343470e+00	-1.616161616161618242e-02	1.184440454722005819e-30
1.157575757575757480e+00	-1.616161616161618242e-02	2.876007434894847211e-34
1.171717171717171713e+00	-1.616161616161618242e-02	4.236017272471885589e-38
1.185858585858585723e+00	-1.616161616161618242e-02	4.405507247146672395e-42
1.199999999999999956e+00	-1.616161616161618242e-02	1.499091711598299047e-43
-2.000000000000000111e-01	-2.020202020202033211e-03	5.311455558175483527e-127
-1.858585858585858619e-01	-2.020202020202033211e-03	1.721158925959812393e-122
-1.717171717171717404e-01	-2.020202020202033211e-03	3.383272886875390561e-118
-1.575757575757575912e-01	-2.020202020202033211e-03	4.033993087223945288e-114
-1.434343434343434420e-01	-2.020202020202033211e-03	2.917492191644127209e-110
-1.292929292929292928e-01	-2.020202020202033211e-03	1.279851233793673572e-106
-1.151515151515151714e-01	-2.020202020202033211e-03	3.405526494742146444e-103
-1.010101010101010222e-01	-2.020202020202033211e-03	5.496471298533931034e-100
-8.686868686868688683e-02	-2.020202020202033211e-03	5.380945375657687229e-97
-7.272727272727275150e-02	-2.020202020202033211e-03	3.195274087995616653e-94
-5.858585858585860229e-02	-2.020202020202033211e-03	1.150886687377849094e-91
-4.444444444444445308e-02	-2.020202020202033211e-03	2.514385885822588197e-89
-3.030303030303033163e-02	-2.020202020202033211e-03	3.332009327703053812e-87
-1.616161616161618242e-02	-2.020202020202033211e-03	2.678276443473528990e-85
-2.020202020202033211e-03	-2.020202020202033211e-03	1.305808554688779580e-83
1.212121212121208824e-02	-2.020202020202033211e-03	3.861794605122377609e-82
2.626262626262623745e-02	-2.020202020202033211e-03	1.496587372130671008e-80
4.040404040404038666e-02	-2.020202020202033211e-03	4.147356384429181036e-75
5.454545454545450811e-02	-2.020202020202033211e-03	1.299377620849994646e-69
6.868686868686868507e-02	-2.020202020202033211e-03	2.472998848486848674e-64
8.282828282828280653e-02	-2.020202020202033211e-03	2.860255630490769143e-59
9.696969696969692798e-02	-2.020202020202033211e-03	2.011527837439060084e-54
1.111111111111111049e-01	-2.020202020202033211e-03	8.608492329669540532e-50
1.252525252525252264e-01	-2.020202020202033211e-03	2.244206736508513628e-45
1.393939393939393478e-01	-2.020202020202033211e-03	3.568859399138150614e-41
1.535353535353535248e-01	-2.020202020202033211e-03	3.468078808725796931e-37
1.676767676767676463e-01	-2.020202020202033211e-03	2.063889662105404052e-33
1.818181818181817677e-01	-2.020202020202033211e-03	7.541336262245700762e-30
1.959595959595959447e-01	-2.020202020202033211e-03	1.696867572470322666e-26
2.101010101010100661e-01	-2.020202020202033211e-03	2.358448343241308621e-23
2.242424242424241876e-01	-2.020202020202033211e-03	2.030774591276318995e-20
2.383838383838383645e-01	-2.020202020202033211e-03	1.085930151043662410e-17
2.525252525252524860e-01	-2.020202020202033211e-03	3.611576972374248037e-15
2.666666666666666075e-01	-2.020202020202033211e-03	7.472734365282685362e-13
2.808080808080807844e-01	-2.020202020202033211e-03	9.610430650668817942e-11
2.949494949494949059e-01	-2.020202020202033211e-03	7.666887582975263772e-09
3.090909090909090273e-01	-2.020202020202033211e-03	3.783910557617000996e-07
3.232323232323231488e-01	-2.020202020202033211e-03	1.151982471950031589e-05
3.373737373737373813e-01	-2.020202020202033211e-03	2.157848881626649477e-04
3.515151515151515027e-01	-2.020202020202033211e-03	2.483585339480787191e-03
3.656565656565656242e-01	-2.020202020202033211e-03	1.759539007873699157e-02
3.797979797979797456e-01	-2.020202020202033211e-03	7.750149154084963465e-02
3.939393939393938671e-01	-2.020202020202033211e-03	2.187574875883540604e-01
4.080808080808079885e-01	-2.020202020202033211e-03	4.244688875025128261e-01
4.222222222222222210e-01	-2.020202020202033211e-03	6.283134696396485142e-01
4.363636363636363424e-01	-2.020202020202033211e-03	7.448179732512301143e-01
4.505050505050504639e-01	-2.020202020202033211e-03	6.591363859140745296e-01
4.646464646464645853e-01	-2.020202020202033211e-03	3.941974602232838909e-01
4.787878787878787068e-01	-2.020202020202033211e-03	1.520242068366606802e-01
4.929292929292928283e-01	-2.020202020202033211e-03	3.927014792681643440e-02
5.070707070707070052e-01	-2.020202020202033211e-03	8.253568321638180688e-03
5.212121212121212377e-01	-2.020202020202033211e-03	2.019871641705645558e-03
5.353535353535352481e-01	-2.020202020202033211e-03	1.096036363155839487e-03
5.494949494949494806e-01	-2.020202020202033211e-03	1.350663941774061724e-03
5.636363636363634910e-01	-2.020202020202033211e-03	1.388999420219244737e-03
5.777777777777777235e-01	-2.020202020202033211e-03	9.300921988426862248e-04
5.919191919191919560e-01	-2.020202020202033211e-03	4.478197883518615099e-04
6.060606060606059664e-01	-2.020202020202033211e-03	2.403810287312902567e-04
6.202020202020201989e-01	-2.020202020202033211e-03	2.291334003606424418e-04
6.343434343434342093e-01	-2.020202020202033211e-03	2.473085922781048814e-04
6.484848484848484418e-01	-2.020202020202033211e-03	1.924591489156256751e-04
6.626262626262624522e-01	-2.020202020202033211e-03	9.474806175580590816e-05
6.767676767676766847e-01	-2.020202020202033211e-03	2.879015541027704151e-05
6.909090909090909172e-01	-2.020202020202033211e-03	5.884508672862957441e-06
7.050505050505049276e-01	-2.020202020202033211e-03	1.667064754949136985e-06
7.191919191919191601e-01	-2.020202020202033211e-03	1.140132734204376395e-06
7.333333333333331705e-01	-2.020202020202033211e-03	6.796533494089909174e-07
7.474747474747474030e-01	-2.020202020202033211e-03	2.553974866232808397e-07
7.616161616161616355e-01	-2.020202020202033211e-03	9.079907307367322316e-08
7.757575757575756459e-01	-2.020202020202033211e-03	3.337361154951805019e-07
7.898989898989898784e-01	-2.020202020202033211e-03	1.938869489379055234e-06
8.040404040404041108e-01	-2.020202020202033211e-03	7.193073331788315493e-06
8.181818181818181213e-01	-2.020202020202033211e-03	1.904807554097165902e-05
8.323232323232323537e-01	-2.020202020202033211e-03	6.369481766786660559e-05
8.464646464646463642e-01	-2.020202020202033211e-03	4.291372924919668527e-04
8.606060606060605966e-01	-2.020202020202033211e-03	3.069842539406450205e-03
8.747474747474748291e-01	-2.020202020202033211e-03	1.545639560355584717e-02
8.888888888888888395e-01	-2.020202020202033211e-03	4.922146985837441702e-02
9.030303030303030720e-01	-2.020202020202033211e-03	9.625820106118951336e-02
9.171717171717170825e-01	-2.020202020202033211e-03	1.145988021755940944e-01
9.313131313131313149e-01	-2.020202020202033211e-03	8.284454823955224312e-02
9.454545454545453254e-01	-2.020202020202033211e-03	3.633790615990808992e-02
9.595959595959595578e-01	-2.020202020202033211e-03	9.668766944842054067e-03
9.737373737373737903e-01	-2.020202020202033211e-03	1.560518937021578923e-03
9.878787878787878007e-01	-2.020202020202033211e-03	1.527725712525142526e-04
1.002020202020202033e+00	-2.020202020202033211e-03	9.071887789048718774e-06
1.016161616161616044e+00	-2.020202020202033211e-03	3.267572003327498026e-07
1.030303030303030276e+00	-2.020202020202033211e-03	7.138840287260006386e-09
1.044444444444444509e+00	-2.020202020202033211e-03	9.460304297473139698e-11
1.058585858585858519e+00	-2.020202020202033211e-03	7.604268945961697655e-13
1.072727272727272751e+00	-2.020202020202033211e-03	3.707530631937864821e-15
1.086868686868686762e+00	-2.020202020202033211e-03	1.096445230300295823e-17
1.101010101010100994e+00	-2.020202020202033211e-03	1.966817447763776120e-20
1.115151515151515005e+00	-2.020202020202033211e-03	2.140011349715077906e-23
1.129292929292929237e+00	-2.020202020202033211e-03	1.412352216191687839e-26
1.143434343434343470e+00	-2.020202020202033211e-03	5.653857675679511491e-30
1.157575757575757480e+00	-2.020202020202033211e-03	1.372877822561309914e-33
1.171717171717171713e+00	-2.020202020202033211e-03	2.234177559823050332e-37
1.185858585858585723e+00	-2.020202020202033211e-03	8.447356402899246420e-39
1.199999999999999956e+00	-2.020202020202033211e-03	2.030875776073194831e-39
-2.000000000000000111e-01	1.212121212121208824e-02	2.496994739929338282e-121
-1.858585858585858619e-01	1.212121212121208824e-02	8.088953186331394601e-117
-1.717171717171717404e-01	1.212121212121208824e-02	1.589938110079969104e-112
-1.575757575757575912e-01	1.212121212121208824e-02	1.895712040394366375e-108
-1.434343434343434420e-01	1.212121212121208824e-02	1.371025885722794358e-104
-1.292929292929292928e-01	1.212121212121208824e-02	6.014439699630877865e-101
-1.151515151515151714e-01	1.212121212121208824e-02	1.600368114718064382e-97
-1.010101010101010222e-01	1.212121212121208824e-02	2.582971290517979839e-94
-8.686868686868688683e-02	1.212121212121208824e-02	2.528681873235234269e-91
-7.272727272727275150e-02	1.212121212121208824e-02	1.501563590092160900e-88
-5.858585858585860229e-02	1.212121212121208824e-02	5.408392200714320281e-86
-4.444444444444445308e-02	1.212121212121208824e-02	1.181591998864047821e-83
-3.030303030303033163e-02	1.212121212121208824e-02	1.565819941969833224e-81
-1.616161616161618242e-02	1.212121212121208824e-02	1.258609521461328103e-79
-2.020202020202033211e-03	1.212121212121208824e-02	6.136420619927228933e-78
1.212121212121208824e-02	1.212121212121208824e-02	1.814738876844788526e-76
2.626262626262623745e-02	1.212121212121208824e-02	3.255330013704102300e-75
4.040404040404038666e-02	1.212121212121208824e-02	6.202379458472762864e-74
5.454545454545450811e-02	1.212121212121208824e-02	8.267349818477190505e-69
6.868686868686868507e-02	1.212121212121208824e-02	1.560959401596779400e-63
8.282828282828280653e-02	1.212121212121208824e-02	1.790653783568037658e-58
9.696969696969692798e-02	1.212121212121208824e-02	1.247953230331630586e-53
1.111111111111111049e-01	1.212121212121208824e-02	5.284258606704099639e-49
1.252525252525252264e-01	1.212121212121208824e-02	1.359741436600615195e-44
1.393939393939393478e-01	1.212121212121208824e-02	2.127003050240617589e-40
1.535353535353535248e-01	1.212121212121208824e-02	2.023730139883611837e-36
1.676767676767676463e-01	1.212121212121208824e-02	1.172039432205590976e-32
1.818181818181817677e-01	1.212121212121208824e-02	4.136106055046054516e-29
1.959595959595959447e-01	1.212121212121208824e-02	8.906419960061729999e-26
2.101010101010100661e-01	1.212121212121208824e-02	1.172330874289934748e-22
2.242424242424241876e-01	1.212121212121208824e-02	9.453492360098055106e-20
2.383838383838383645e-01	1.212121212121208824e-02	4.682413502441253657e-17
2.525252525252524860e-01	1.212121212121208824e-02	1.428778135516455419e-14
2.666666666666666075e-01	1.212121212121208824e-02	2.697103157043648590e-12
2.808080808080807844e-01	1.212121212121208824e-02	3.148313992796449237e-10
2.949494949494949059e-01	1.212121212121208824e-02	2.285403300291402955e-08
3.090909090909090273e-01	1.212121212121208824e-02	1.031973744764594272e-06
3.232323232323231488e-01	1.212121212121208824e-02	2.899279616943134690e-05
3.373737373737373813e-01	1.212121212121208824e-02	5.063462591790992640e-04
3.515151515151515027e-01	1.212121212121208824e-02	5.489174279847654041e-03
3.656565656565656242e-01	1.212121212121208824e-02	3.690878275095380023e-02
3.797979797979797456e-01	1.212121212121208824e-02	1.543794618574127198e-01
3.939393939393938671e-01	1.212121212121208824e-02	4.074054179513422191e-01
4.080808080808079885e-01	1.212121212121208824e-02	7.071882991141316133e-01
4.222222222222222210e-01	1.212121212121208824e-02	8.813495093554057913e-01
4.363636363636363424e-01	1.212121212121208824e-02	8.715979898249951452e-01
4.505050505050504639e-01	1.212121212121208824e-02	6.886304808719893034e-01
4.646464646464645853e-01	1.212121212121208824e-02	4.027187956524239665e-01
4.787878787878787068e-01	1.212121212121208824e-02	1.747282623264314050e-01
4.929292929292928283e-01	1.212121212121208824e-02	6.854436030356642062e-02
5.070707070707070052e-01	1.212121212121208824e-02	2.865392706145724472e-02
5.212121212121212377e-01	1.212121212121208824e-02	1.218816916266002304e-02
5.353535353535352481e-01	1.212121212121208824e-02	9.233023285303702463e-03
5.494949494949494806e-01	1.212121212121208824e-02	1.242140076493073245e-02
5.636363636363634910e-01	1.212121212121208824e-02	1.298574670796667427e-02
5.777777777777777235e-01	1.212121212121208824e-02	8.976484122705312776e-03
5.919191919191919560e-01	1.212121212121208824e-02	4.771078504206666647e-03
6.060606060606059664e-01	1.212121212121208824e-02	3.021772081875295866e-03
6.202020202020201989e-01	1.212121212121208824e-02	3.050573640209923703e-03
6.343434343434342093e-01	1.212121212121208824e-02	3.259999657040849215e-03
6.484848484848484418e-01	1.212121212121208824e-02	2.520960942638888862e-03
6.626262626262624522e-01	1.212121212121208824e-02	1.240047572449453923e-03
6.767676767676766847e-01	1.212121212121208824e-02	3.804993412648142222e-04
6.909090909090909172e-01	1.212121212121208824e-02	8.771917251673493846e-05
7.050505050505049276e-01	1.212121212121208824e-02	3.969995967859918926e-05
7.191919191919191601e-01	1.212121212121208824e-02	3.306721435891556696e-05
7.333333333333331705e-01	1.212121212121208824e-02	2.007069188489153834e-05
7.474747474747474030e-01	1.212121212121208824e-02	7.533999444850306187e-06
7.616161616161616355e-01	1.212121212121208824e-02	2.400637199440923304e-06
7.757575757575756459e-01	1.212121212121208824e-02	7.081738835326462432e-06
7.898989898989898784e-01	1.212121212121208824e-02	4.059338618154490874e-05
8.040404040404041108e-01	1.212121212121208824e-02	1.480632496060330626e-04
8.181818181818181213e-01	1.212121212121208824e-02	3.545417375499716100e-04
8.323232323232323537e-01	1.212121212121208824e-02	7.383738425524075761e-04
8.464646464646463642e-01	1.212121212121208824e-02	2.361685350737179404e-03
8.606060606060605966e-01	1.212121212121208824e-02	1.117776531791568086e-02
8.747474747474748291e-01	1.212121212121208824e-02	4.816527373189209704e-02
8.888888888888888395e-01	1.212121212121208824e-02	1.457316997231326017e-01
9.030303030303030720e-01	1.212121212121208824e-02	2.805584673555927555e-01
9.171717171717170825e-01	1.212121212121208824e-02	3.324569287048350086e-01
9.313131313131313149e-01	1.212121212121208824e-02	2.400049166532481348e-01
9.454545454545453254e-01	1.212121212121208824e-02	1.052300704633750555e-01
9.595959595959595578e-01	1.212121212121208824e-02	2.799621050888282184e-02
9.737373737373737903e-01	1.212121212121208824e-02	4.518371890429055335e-03
9.878787878787878007e-01	1.212121212121208824e-02	4.423375800449667059e-04
1.002020202020202033e+00	1.212121212121208824e-02	2.626665668386196710e-05
1.016161616161616044e+00	1.212121212121208824e-02	9.460888013886171959e-07
1.030303030303030276e+00	1.212121212121208824e-02	2.066970521309558047e-08
1.044444444444444509e+00	1.212121212121208824e-02	2.739123952451579873e-10
1.058585858585858519e+00	1.212121212121208824e-02	2.201729874149939118e-12
1.072727272727272751e+00	1.212121212121208824e-02	1.073473454138006479e-14
1.086868686868686762e+00	1.212121212121208824e-02	3.174632816430170345e-17
1.101010101010100994e+00	1.212121212121208824e-02	5.694696840573532803e-20
1.115151515151515005e+00	1.212121212121208824e-02	6.196160122427066401e-23
1.129292929292929237e+00	1.212121212121208824e-02	4.089305644737733189e-26
1.143434343434343470e+00	1.212121212121208824e-02	1.637035043323226432e-29
1.157575757575757480e+00	1.212121212121208824e-02	4.241577141750835922e-33
1.171717171717171713e+00	1.212121212121208824e-02	1.752072064514995898e-34
1.185858585858585723e+00	1.212121212121208824e-02	6.936107240484573093e-35
1.199999999999999956e+00	1.212121212121208824e-02	1.671119368005285058e-35
-2.000000000000000111e-01	2.626262626262623745e-02	7.128835200706189455e-116
-1.858585858585858619e-01	2.626262626262623745e-02	2.306478577366526300e-111
-1.717171717171717404e-01	2.626262626262623745e-02	4.532333288412355985e-107
-1.575757575757575912e-01	2.626262626262623745e-02	5.403678337654742062e-103
-1.434343434343434420e-01	2.626262626262623745e-02	3.908027212718095389e-99
-1.292929292929292928e-01	2.626262626262623745e-02	1.714375681676023913e-95
-1.151515151515151714e-01	2.626262626262623745e-02	4.561739477322294519e-92
-1.010101010101010222e-01	2.626262626262623745e-02	7.362581553507435692e-89
-8.686868686868688683e-02	2.626262626262623745e-02	7.207833138849363094e-86
-7.272727272727275150e-02	2.626262626262623745e-02	4.280103347183278309e-83
-5.858585858585860229e-02	2.626262626262623745e-02	1.541624856232149614e-80
-4.444444444444445308e-02	2.626262626262623745e-02	3.368046412780039342e-78
-3.030303030303033163e-02	2.626262626262623745e-02	4.463261636647491312e-76
-1.616161616161618242e-02	2.626262626262623745e-02	3.587579543775791891e-74
-2.020202020202033211e-03	2.626262626262623745e-02	1.749144330687316846e-72
1.212121212121208824e-02	2.626262626262623745e-02	5.172787874238497528e-71
2.626262626262623745e-02	2.626262626262623745e-02	9.278945127578460930e-70
4.040404040404038666e-02	2.626262626262623745e-02	1.009607540527325759e-68
5.454545454545450811e-02	2.626262626262623745e-02	1.025149483312195128e-67
6.868686868686868507e-02	2.626262626262623745e-02	6.598137308603925066e-63
8.282828282828280653e-02	2.626262626262623745e-02	7.401345364371060670e-58
9.696969696969692798e-02	2.626262626262623745e-02	5.061155146401203140e-53
1.111111111111111049e-01	2.626262626262623745e-02	2.108136299058737510e-48
1.252525252525252264e-01	2.626262626262623745e-02	5.345613883107519475e-44
1.393939393939393478e-01	2.626262626262623745e-02	8.248018867029379648e-40
1.535353535353535248e-01	2.626262626262623745e-02	7.741466497707318214e-36
1.676767676767676463e-01	2.626262626262623745e-02	4.419312679814071353e-32
1.818181818181817677e-01	2.626262626262623745e-02	1.534453982341276926e-28
1.959595959595959447e-01	2.626262626262623745e-02	3.241250739926116863e-25
2.101010101010100661e-01	2.626262626262623745e-02	4.166949648689944613e-22
2.242424242424241876e-01	2.626262626262623745e-02	3.262652459421477635e-19
2.383838383838383645e-01	2.626262626262623745e-02	1.557416830453624308e-16
2.525252525252524860e-01	2.626262626262623745e-02	4.538509717415115051e-14
2.666666666666666075e-01	2.626262626262623745e-02	8.088516299547746508e-12
2.808080808080807844e-01	2.626262626262623745e-02	8.835630831329172741e-10
2.949494949494949059e-01	2.626262626262623745e-02	5.931486283834785632e-08
3.090909090909090273e-01	2.626262626262623745e-02	2.454346365040211936e-06
3.232323232323231488e-01	2.626262626262623745e-02	6.278986180879969604e-05
3.373737373737373813e-01	2.626262626262623745e-02	9.960576475060371315e-04
3.515151515151515027e-01	2.626262626262623745e-02	9.821701755288006139e-03
3.656565656565656242e-01	2.626262626262623745e-02	6.032292931971435651e-02
3.797979797979797456e-01	2.626262626262623745e-02	2.313784425742273221e-01
3.939393939393938671e-01	2.626262626262623745e-02	5.581347956085450646e-01
4.080808080808079885e-01	2.626262626262623745e-02	8.651743809982150868e-01
4.222222222222222210e-01	2.626262626262623745e-02	9.128336236707843554e-01
4.363636363636363424e-01	2.626262626262623745e-02	7.314438394037291458e-01
4.505050505050504639e-01	2.626262626262623745e-02	4.995632552580231978e-01
4.646464646464645853e-01	2.626262626262623745e-02	3.190514469452184754e-01
4.787878787878787068e-01	2.626262626262623745e-02	2.254750798047912563e-01
4.929292929292928283e-01	2.626262626262623745e-02	1.715854986293319229e-01
5.070707070707070052e-01	2.626262626262623745e-02	1.052128190786134065e-01
5.212121212121212377e-01	2.626262626262623745e-02	5.359480651001517076e-02
5.353535353535352481e-01	2.626262626262623745e-02	4.883593327343618840e-02
5.494949494949494806e-01	2.626262626262623745e-02	6.975647607815735340e-02
5.636363636363634910e-01	2.626262626262623745e-02	7.426668316509120460e-02
5.777777777777777235e-01	2.626262626262623745e-02	5.382568715197140474e-02
5.919191919191919560e-01	2.626262626262623745e-02	3.247022407803184380e-02
6.060606060606059664e-01	2.626262626262623745e-02	2.394971575862308091e-02
6.202020202020201989e-01	2.626262626262623745e-02	2.490666691888834480e-02
6.343434343434342093e-01	2.626262626262623745e-02	2.620347870363939208e-02
6.484848484848484418e-01	2.626262626262623745e-02	2.012997263721306301e-02
6.626262626262624522e-01	2.626262626262623745e-02	9.911022995587754833e-03
6.767676767676766847e-01	2.626262626262623745e-02	3.110985133506676339e-03
6.909090909090909172e-01	2.626262626262623745e-02	8.933594434230048400e-04
7.050505050505049276e-01	2.626262626262623745e-02	6.365340048118775821e-04
7.191919191919191601e-01	2.626262626262623745e-02	5.880203205452352909e-04
7.333333333333331705e-01	2.626262626262623745e-02	3.597811869040616617e-04
7.474747474747474030e-01	2.626262626262623745e-02	1.349094634251442391e-04
7.616161616161616355e-01	2.626262626262623745e-02	3.953579484829076280e-05
7.757575757575756459e-01	2.626262626262623745e-02	9.255758657712979292e-05
7.898989898989898784e-01	2.626262626262623745e-02	5.224673796709246743e-04
8.040404040404041108e-01	2.626262626262623745e-02	1.888525328140569460e-03
8.181818181818181213e-01	2.626262626262623745e-02	4.328624626178826339e-03
8.323232323232323537e-01	2.626262626262623745e-02	7.339992884408378174e-03
8.464646464646463642e-01	2.626262626262623745e-02	1.386126467819495667e-02
8.606060606060605966e-01	2.626262626262623745e-02	3.690788265500573317e-02
8.747474747474748291e-01	2.626262626262623745e-02	1.093572973758127898e-01
8.888888888888888395e-01	2.626262626262623745e-02	2.790875869503666729e-01
9.030303030303030720e-01	2.626262626262623745e-02	5.060462261989002730e-01
9.171717171717170825e-01	2.626262626262623745e-02	5.885357373345829757e-01
9.313131313131313149e-01	2.626262626262623745e-02	4.224962547927847423e-01
9.454545454545453254e-01	2.626262626262623745e-02	1.849366121053830914e-01
9.595959595959595578e-01	2.626262626262623745e-02	4.917793064783327478e-02
9.737373737373737903e-01	2.626262626262623745e-02	7.935795184136437697e-03
9.878787878787878007e-01	2.626262626262623745e-02	7.768618365377367605e-04
1.002020202020202033e+00	2.626262626262623745e-02	4.613060826800503649e-05
1.016161616161616044e+00	2.626262626262623745e-02	1.661554361171542637e-06
1.030303030303030276e+00	2.626262626262623745e-02	3.630081312628651633e-08
1.044444444444444509e+00	2.626262626262623745e-02	4.810536646834103707e-10
1.058585858585858519e+00	2.626262626262623745e-02	3.866747072128213681e-12
1.072727272727272751e+00	2.626262626262623745e-02	1.885267462328959206e-14
1.086868686868686762e+00	2.626262626262623745e-02	5.575388277692037366e-17
1.101010101010100994e+00	2.626262626262623745e-02	1.000120181800075821e-19
1.115151515151515005e+00	2.626262626262623745e-02	1.088188643133927966e-22
1.129292929292929237e+00	2.626262626262623745e-02	7.181832873403836560e-26
1.143434343434343470e+00	2.626262626262623745e-02	2.998246269082925811e-29
1.157575757575757480e+00	2.626262626262623745e-02	1.337911598135226893e-30
1.171717171717171713e+00	2.626262626262623745e-02	8.715616954817942414e-31
1.185858585858585723e+00	2.626262626262623745e-02	3.461901516490987198e-31
1.199999999999999956e+00	2.626262626262623745e-02	8.340780835002202383e-32
-2.000000000000000111e-01	4.040404040404038666e-02	1.240580523834474151e-110
-1.858585858585858619e-01	4.040404040404038666e-02	3.993334266779776551e-106
-1.717171717171717404e-01	4.040404040404038666e-02	7.838533385067468216e-102
-1.575757575757575912e-01	4.040404040404038666e-02	9.343336332133352453e-98
-1.434343434343434420e-01	4.040404040404038666e-02	6.756919695882142205e-94
-1.292929292929292928e-01	4.040404040404038666e-02	2.964098661044836671e-90
-1.151515151515151714e-01	4.040404040404038666e-02	7.887078760391409901e-87
-1.010101010101010222e-01	4.040404040404038666e-02	1.272962511238680278e-83
-8.686868686868688683e-02	4.040404040404038666e-02	1.246206971811508133e-80
-7.272727272727275150e-02	4.040404040404038666e-02	7.400135958580658149e-78
-5.858585858585860229e-02	4.040404040404038666e-02	2.665410752497630994e-75
-4.444444444444445308e-02	4.040404040404038666e-02	5.823224164932670968e-73
-3.030303030303033163e-02	4.040404040404038666e-02	7.716809636813187813e-71
-1.616161616161618242e-02	4.040404040404038666e-02	6.202788600260395940e-69
-2.020202020202033211e-03	4.040404040404038666e-02	3.024204030698619883e-67
1.212121212121208824e-02	4.040404040404038666e-02	8.943553524227797471e-66
2.626262626262623745e-02	4.040404040404038666e-02	1.604294326732624996e-64
4.040404040404038666e-02	4.040404040404038666e-02	1.745552437499710249e-63
5.454545454545450811e-02	4.040404040404038666e-02	1.152025949437908359e-62
6.868686868686868507e-02	4.040404040404038666e-02	7.121961738568723259e-62
8.282828282828280653e-02	4.040404040404038666e-02	2.609748767781362686e-57
9.696969696969692798e-02	4.040404040404038666e-02	1.666842171128362204e-52
1.111111111111111049e-01	4.040404040404038666e-02	6.537199617040990051e-48
1.252525252525252264e-01	4.040404040404038666e-02	1.572867573310729703e-43
1.393939393939393478e-01	4.040404040404038666e-02	2.319270972417784071e-39
1.535353535353535248e-01	4.040404040404038666e-02	2.093614911948734709e-35
1.676767676767676463e-01	4.040404040404038666e-02	1.155738100853437888e-31
1.818181818181817677e-01	4.040404040404038666e-02	3.897648437388992473e-28
1.959595959595959447e-01	4.040404040404038666e-02	8.023121653709802573e-25
2.101010101010100661e-01	4.040404040404038666e-02	1.007322289608011713e-21
2.242424242424241876e-01	4.040404040404038666e-02	7.709879771664291519e-19
2.383838383838383645e-01	4.040404040404038666e-02	3.596208643924085394e-16
2.525252525252524860e-01	4.040404040404038666e-02	1.022187486932346848e-13
2.666666666666666075e-01	4.040404040404038666e-02	1.770905508667946476e-11
2.808080808080807844e-01	4.040404040404038666e-02	1.870977957173632721e-09
2.949494949494949059e-01	4.040404040404038666e-02	1.206525244679432283e-07
3.090909090909090273e-01	4.040404040404038666e-02	4.755199237658548954e-06
3.232323232323231488e-01	4.040404040404038666e-02	1.147453383544619343e-04
3.373737373737373813e-01	4.040404040404038666e-02	1.699104294995002276e-03
3.515151515151515027e-01	4.040404040404038666e-02	1.548212555945826727e-02
3.656565656565656242e-01	4.040404040404038666e-02	8.710162623644883417e-02
3.797979797979797456e-01	4.040404040404038666e-02	3.038774890051736399e-01
3.939393939393938671e-01	4.040404040404038666e-02	6.620841911226295062e-01
4.080808080808079885e-01	4.040404040404038666e-02	9.149377945936845169e-01
4.222222222222222210e-01	4.040404040404038666e-02	8.346970455867590566e-01
4.363636363636363424e-01	4.040404040404038666e-02	5.577568006152795466e-01
4.505050505050504639e-01	4.040404040404038666e-02	3.535721457274248469e-01
4.646464646464645853e-01	4.040404040404038666e-02	3.260497245597128169e-01
4.787878787878787068e-01	4.040404040404038666e-02	4.021331339616165401e-01
4.929292929292928283e-01	4.040404040404038666e-02	4.015305812580211020e-01
5.070707070707070052e-01	4.040404040404038666e-02	2.682145144732179798e-01
5.212121212121212377e-01	4.040404040404038666e-02	1.505539559599907429e-01
5.353535353535352481e-01	4.040404040404038666e-02	1.611919359611758973e-01
5.494949494949494806e-01	4.040404040404038666e-02	2.407425139663903479e-01
5.636363636363634910e-01	4.040404040404038666e-02	2.617576335213149252e-01
5.777777777777777235e-01	4.040404040404038666e-02	2.028997554420750582e-01
5.919191919191919560e-01	4.040404040404038666e-02	1.420916773740003303e-01
6.060606060606059664e-01	4.040404040404038666e-02	1.191446743245641593e-01
6.202020202020201989e-01	4.040404040404038666e-02	1.250963648416186513e-01
6.343434343434342093e-01	4.040404040404038666e-02	1.293043150585993506e-01
6.484848484848484418e-01	4.040404040404038666e-02	9.890078233908172756e-02
6.626262626262624522e-01	4.040404040404038666e-02	4.900071692393658668e-02
6.767676767676766847e-01	4.040404040404038666e-02	1.617141625700778060e-02
6.909090909090909172e-01	4.040404040404038666e-02	6.491634035812606819e-03
7.050505050505049276e-01	4.040404040404038666e-02	6.567894303102682178e-03
7.191919191919191601e-01	4.040404040404038666e-02	6.373453211753220271e-03
7.333333333333331705e-01	4.040404040404038666e-02	3.913230030491060378e-03
7.474747474747474030e-01	4.040404040404038666e-02	1.466078295327675508e-03
7.616161616161616355e-01	4.040404040404038666e-02	4.035114515707093801e-04
7.757575757575756459e-01	4.040404040404038666e-02	7.470841961173674273e-04
7.898989898989898784e-01	4.040404040404038666e-02	4.140768278561955153e-03
8.040404040404041108e-01	4.040404040404038666e-02	1.489380001872608883e-02
8.181818181818181213e-01	4.040404040404038666e-02	3.339231447247736906e-02
8.323232323232323537e-01	4.040404040404038666e-02	5.103295948448601654e-02
8.464646464646463642e-01	4.040404040404038666e-02	7.097400580025303718e-02
8.606060606060605966e-01	4.040404040404038666e-02	1.216780433631833441e-01
8.747474747474748291e-01	4.040404040404038666e-02	2.266792196394514514e-01
8.888888888888888395e-01	4.040404040404038666e-02	3.986554955742222517e-01
9.030303030303030720e-01	4.040404040404038666e-02	5.972437387854885316e-01
9.171717171717170825e-01	4.040404040404038666e-02	6.473514422647294042e-01
9.313131313131313149e-01	4.040404040404038666e-02	4.544386932313414507e-01
9.454545454545453254e-01	4.040404040404038666e-02	1.975810759477512057e-01
9.595959595959595578e-01	4.040404040404038666e-02	5.243483003740736365e-02
9.737373737373737903e-01	4.040404040404038666e-02	8.456262622867574338e-03
9.878787878787878007e-01	4.040404040404038666e-02	8.276587075010703124e-04
1.002020202020202033e+00	4.040404040404038666e-02	4.914396875405701535e-05
1.016161616161616044e+00	4.040404040404038666e-02	1.770050499388194043e-06
1.030303030303030276e+00	4.040404040404038666e-02	3.867077293753482714e-08
1.044444444444444509e+00	4.040404040404038666e-02	5.124569311981542428e-10
1.058585858585858519e+00	4.040404040404038666e-02	4.119152012296020637e-12
1.072727272727272751e+00	4.040404040404038666e-02	2.008323719501457799e-14
1.086868686868686762e+00	4.040404040404038666e-02	5.939294660128051469e-17
1.101010101010100994e+00	4.040404040404038666e-02	1.065396301543125604e-19
1.115151515151515005e+00	4.040404040404038666e-02	1.159218411500560853e-22
1.129292929292929237e+00	4.040404040404038666e-02	7.860172823619426711e-26
1.143434343434343470e+00	4.040404040404038666e-02	3.762803998933656491e-27
1.157575757575757480e+00	4.040404040404038666e-02	4.029307429250020716e-27
1.171717171717171713e+00	4.040404040404038666e-02	2.638589164767908557e-27
1.185858585858585723e+00	4.040404040404038666e-02	1.048066550866510987e-27
1.199999999999999956e+00	4.040404040404038666e-02	2.525113254074648276e-28
-2.000000000000000111e-01	5.454545454545450811e-02	1.335579893785264082e-105
-1.858585858585858619e-01	5.454545454545450811e-02	4.211647996322208446e-101
-1.717171717171717404e-01	5.454545454545450811e-02	8.230343596616898851e-97
-1.575757575757575912e-01	5.454545454545450811e-02	9.801065707360532621e-93
-1.434343434343434420e-01	5.454545454545450811e-02	7.086514010704721512e-89
-1.292929292929292928e-01	5.454545454545450811e-02	3.108551040803615922e-85
-1.151515151515151714e-01	5.454545454545450811e-02	8.271372734113947678e-82
-1.010101010101010222e-01	5.454545454545450811e-02	1.334984409803162898e-78
-8.686868686868688683e-02	5.454545454545450811e-02	1.306924741757757428e-75
-7.272727272727275150e-02	5.454545454545450811e-02	7.760685152201580203e-73
-5.858585858585860229e-02	5.454545454545450811e-02	2.795274761493352749e-70
-4.444444444444445308e-02	5.454545454545450811e-02	6.106942978405764391e-68
-3.030303030303033163e-02	5.454545454545450811e-02	8.092787615206496294e-66
-1.616161616161618242e-02	5.454545454545450811e-02	6.505000529486106759e-64
-2.020202020202033211e-03	5.454545454545450811e-02	3.171549136477462854e-62
1.212121212121208824e-02	5.454545454545450811e-02	9.379300861911776406e-61
2.626262626262623745e-02	5.454545454545450811e-02	1.682458670419163304e-59
4.040404040404038666e-02	5.454545454545450811e-02	1.830599152287703497e-58
5.454545454545450811e-02	5.454545454545450811e-02	1.208139334633412999e-57
6.868686868686868507e-02	5.454545454545450811e-02	4.836450366761138543e-57
8.282828282828280653e-02	5.454545454545450811e-02	2.339647006206772990e-56
9.696969696969692798e-02	5.454545454545450811e-02	6.762905489093029937e-52
1.111111111111111049e-01	5.454545454545450811e-02	2.403089854021728254e-47
1.252525252525252264e-01	5.454545454545450811e-02	5.234220978491689594e-43
1.393939393939393478e-01	5.454545454545450811e-02	6.995288358893310547e-39
1.535353535353535248e-01	5.454545454545450811e-02	5.741230918451631153e-35
1.676767676767676463e-01	5.454545454545450811e-02	2.895527472472255376e-31
1.818181818181817677e-01	5.454545454545450811e-02	8.976941844530405675e-28
1.959595959595959447e-01	5.454545454545450811e-02	1.710906916035597298e-24
2.101010101010100661e-01	5.454545454545450811e-02	2.004048969821562593e-21
2.242424242424241876e-01	5.454545454545450811e-02	1.441941472819094902e-18
2.383838383838383645e-01	5.454545454545450811e-02	6.368492645926960461e-16
2.525252525252524860e-01	5.454545454545450811e-02	1.725153194630283044e-13
2.666666666666666075e-01	5.454545454545450811e-02	2.864028428428430838e-11
2.808080808080807844e-01	5.454545454545450811e-02	2.912000366542629129e-09
2.949494949494949059e-01	5.454545454545450811e-02	1.812446858533889252e-07
3.090909090909090273e-01	5.454545454545450811e-02	6.904412140410156127e-06
3.232323232323231488e-01	5.454545454545450811e-02	1.610171904603308903e-04
3.373737373737373813e-01	5.454545454545450811e-02	2.300455578645524586e-03
3.515151515151515027e-01	5.454545454545450811e-02	2.016269802386607204e-02
3.656565656565656242e-01	5.454545454545450811e-02	1.086714530549871549e-01
3.797979797979797456e-01	5.454545454545450811e-02	3.617712350442242042e-01
3.939393939393938671e-01	5.454545454545450811e-02	7.509338374574767716e-01
4.080808080808079885e-01	5.454545454545450811e-02	9.942619476444154447e-01
4.222222222222222210e-01	5.454545454545450811e-02	8.878054176791089214e-01
4.363636363636363424e-01	5.454545454545450811e-02	6.067054093730988029e-01
4.505050505050504639e-01	5.454545454545450811e-02	4.229424828275063497e-01
4.646464646464645853e-01	5.454545454545450811e-02	4.579354494849030566e-01
4.787878787878787068e-01	5.454545454545450811e-02	6.203754591582073541e-01
4.929292929292928283e-01	5.454545454545450811e-02	6.377948110207326549e-01
5.070707070707070052e-01	5.454545454545450811e-02	4.367687788957136941e-01
5.212121212121212377e-01	5.454545454545450811e-02	2.749226330512347660e-01
5.353535353535352481e-01	5.454545454545450811e-02	3.422316694887127531e-01
5.494949494949494806e-01	5.454545454545450811e-02	5.220934564336489059e-01
5.636363636363634910e-01	5.454545454545450811e-02	5.786857918660106570e-01
5.777777777777777235e-01	5.454545454545450811e-02	4.892506321144958759e-01
5.919191919191919560e-01	5.454545454545450811e-02	4.015138523380314406e-01
6.060606060606059664e-01	5.454545454545450811e-02	3.720759278038913154e-01
6.202020202020201989e-01	5.454545454545450811e-02	3.909781921219023793e-01
6.343434343434342093e-01	5.454545454545450811e-02	3.994821618962262622e-01
6.484848484848484418e-01	5.454545454545450811e-02	3.070659604928995812e-01
6.626262626262624522e-01	5.454545454545450811e-02	1.552900671316729819e-01
6.767676767676766847e-01	5.454545454545450811e-02	5.656090990578668820e-02
6.909090909090909172e-01	5.454545454545450811e-02	3.375806035542450179e-02
7.050505050505049276e-01	5.454545454545450811e-02	4.234889734418133961e-02
7.191919191919191601e-01	5.454545454545450811e-02	4.199373703336204550e-02
7.333333333333331705e-01	5.454545454545450811e-02	2.582102445221809081e-02
7.474747474747474030e-01	5.454545454545450811e-02	9.667133328742858953e-03
7.616161616161616355e-01	5.454545454545450811e-02	2.540047105004916792e-03
7.757575757575756459e-01	5.454545454545450811e-02	3.734163727733488900e-03
7.898989898989898784e-01	5.454545454545450811e-02	2.025396036601525424e-02
8.040404040404041108e-01	5.454545454545450811e-02	7.271923579661393466e-02
8.181818181818181213e-01	5.454545454545450811e-02	1.614898046249801655e-01
8.323232323232323537e-01	5.454545454545450811e-02	2.336277710081610948e-01
8.464646464646463642e-01	5.454545454545450811e-02	2.671803232667139261e-01
8.606060606060605966e-01	5.454545454545450811e-02	3.349235371696804298e-01
8.747474747474748291e-01	5.454545454545450811e-02	4.510379394245379592e-01
8.888888888888888395e-01	5.454545454545450811e-02	5.291388147388939034e-01
9.030303030303030720e-01	5.454545454545450811e-02	5.413590128268391810e-01
9.171717171717170825e-01	5.454545454545450811e-02	4.734812802773336604e-01
9.313131313131313149e-01	5.454545454545450811e-02	3.058773365928523225e-01
9.454545454545453254e-01	5.454545454545450811e-02	1.294225741624517034e-01
9.595959595959595578e-01	5.454545454545450811e-02	3.405469856814960505e-02
9.737373737373737903e-01	5.454545454545450811e-02	5.476844832934286457e-03
9.878787878787878007e-01	5.454545454545450811e-02	5.355078053844930996e-04
1.002020202020202033e+00	5.454545454545450811e-02	3.178280881454110076e-05
1.016161616161616044e+00	5.454545454545450811e-02	1.144462877066701647e-06
1.030303030303030276e+00	5.454545454545450811e-02	2.499939379438562162e-08
1.044444444444444509e+00	5.454545454545450811e-02	3.312485200483777020e-10
1.058585858585858519e+00	5.454545454545450811e-02	2.662359645020435091e-12
1.072727272727272751e+00	5.454545454545450811e-02	1.297967323309076093e-14
1.086868686868686762e+00	5.454545454545450811e-02	3.838332999497901024e-17
1.101010101010100994e+00	5.454545454545450811e-02	6.884992170626622080e-20
1.115151515151515005e+00	5.454545454545450811e-02	7.622220756587693787e-23
1.129292929292929237e+00	5.454545454545450811e-02	3.899954662022323237e-24
1.143434343434343470e+00	5.454545454545450811e-02	6.853503939730475520e-24
1.157575757575757480e+00	5.454545454545450811e-02	7.399096130231667012e-24
1.171717171717171713e+00	5.454545454545450811e-02	4.845301886810162756e-24
1.185858585858585723e+00	5.454545454545450811e-02	1.924588680318293758e-24
1.199999999999999956e+00	5.454545454545450811e-02	4.636923467594872596e-25
-2.000000000000000111e-01	6.868686868686868507e-02	9.397582053788416678e-101
-1.858585858585858619e-01	6.868686868686868507e-02	2.741069749351903683e-96
-1.717171717171717404e-01	6.868686868686868507e-02	5.261279749029430929e-92
-1.575757575757575912e-01	6.868686868686868507e-02	6.241133710062981430e-88
-1.434343434343434420e-01	6.868686868686868507e-02	4.508836276273025676e-84
-1.292929292929292928e-01	6.868686868686868507e-02	1.977487520798446702e-80
-1.151515151515151714e-01	6.868686868686868507e-02	5.261592449747647417e-77
-1.010101010101010222e-01	6.868686868686868507e-02	8.492046931605608353e-74
-8.686868686868688683e-02	6.868686868686868507e-02	8.313541055244005383e-71
-7.272727272727275150e-02	6.868686868686868507e-02	4.936684548417125724e-68
-5.858585858585860229e-02	6.868686868686868507e-02	1.778114743965345076e-65
-4.444444444444445308e-02	6.868686868686868507e-02	3.884714781059495182e-63
-3.030303030303033163e-02	6.868686868686868507e-02	5.147939270727899883e-61
-1.616161616161618242e-02	6.868686868686868507e-02	4.137924937129004716e-59
-2.020202020202033211e-03	6.868686868686868507e-02	2.017468286440696035e-57
1.212121212121208824e-02	6.868686868686868507e-02	5.966308969087821963e-56
2.626262626262623745e-02	6.868686868686868507e-02	1.070236301941469805e-54
4.040404040404038666e-02	6.868686868686868507e-02	1.164470607692741032e-53
5.454545454545450811e-02	6.868686868686868507e-02	7.685149123742727273e-53
6.868686868686868507e-02	6.868686868686868507e-02	3.076457946547722412e-52
8.282828282828280653e-02	6.868686868686868507e-02	7.470609040775127620e-52
9.696969696969692798e-02	6.868686868686868507e-02	4.097910029977186960e-51
1.111111111111111049e-01	6.868686868686868507e-02	1.013053988728379643e-46
1.252525252525252264e-01	6.868686868686868507e-02	2.085976699515074362e-42
1.393939393939393478e-01	6.868686868686868507e-02	2.617412918648196076e-38
1.535353535353535248e-01	6.868686868686868507e-02	2.002035728106568936e-34
1.676767676767676463e-01	6.868686868686868507e-02	9.340391450308623699e-31
1.818181818181817677e-01	6.868686868686868507e-02	2.660113519753024811e-27
1.959595959595959447e-01	6.868686868686868507e-02	4.629209675263095340e-24
2.101010101010100661e-01	6.868686868686868507e-02	4.928171219042913090e-21
2.242424242424241876e-01	6.868686868686868507e-02	3.213629388333055170e-18
2.383838383838383645e-01	6.868686868686868507e-02	1.285401753232312222e-15
2.525252525252524860e-01	6.868686868686868507e-02	3.158237089189061528e-13
2.666666666666666075e-01	6.868686868686868507e-02	4.773723136470157242e-11
2.808080808080807844e-01	6.868686868686868507e-02	4.445581182628729271e-09
2.949494949494949059e-01	6.868686868686868507e-02	2.554601683295969970e-07
3.090909090909090273e-01	6.868686868686868507e-02	9.072784431976879435e-06
3.232323232323231488e-01	6.868686868686868507e-02	1.995034154823236664e-04
3.373737373737373813e-01	6.868686868686868507e-02	2.721769790915314329e-03
3.515151515151515027e-01	6.868686868686868507e-02	2.309808235898947251e-02
3.656565656565656242e-01	6.868686868686868507e-02	1.223891286387281535e-01
3.797979797979797456e-01	6.868686868686868507e-02	4.075635194829492214e-01
3.939393939393938671e-01	6.868686868686868507e-02	8.651566940665145200e-01
4.080808080808079885e-01	6.868686868686868507e-02	1.210407255927254733e+00
4.222222222222222210e-01	6.868686868686868507e-02	1.197407907972600327e+00
4.363636363636363424e-01	6.868686868686868507e-02	9.354772399640317593e-01
4.505050505050504639e-01	6.868686868686868507e-02	6.746321287490438801e-01
4.646464646464645853e-01	6.868686868686868507e-02	6.049292129057688427e-01
4.787878787878787068e-01	6.868686868686868507e-02	7.066309391858773825e-01
4.929292929292928283e-01	6.868686868686868507e-02	7.002217910821075808e-01
5.070707070707070052e-01	6.868686868686868507e-02	4.950044380281234946e-01
5.212121212121212377e-01	6.868686868686868507e-02	3.699915680288941022e-01
5.353535353535352481e-01	6.868686868686868507e-02	5.158674433081025246e-01
5.494949494949494806e-01	6.868686868686868507e-02	7.611643734634558900e-01
5.636363636363634910e-01	6.868686868686868507e-02	8.399703504417345146e-01
5.777777777777777235e-01	6.868686868686868507e-02	7.783944652009859855e-01
5.919191919191919560e-01	6.868686868686868507e-02	7.408306228996184295e-01
6.060606060606059664e-01	6.868686868686868507e-02	7.407644584415309374e-01
6.202020202020201989e-01	6.868686868686868507e-02	7.863152505793090663e-01
6.343434343434342093e-01	6.868686868686868507e-02	8.135616909403284858e-01
6.484848484848484418e-01	6.868686868686868507e-02	6.443590270706883727e-01
6.626262626262624522e-01	6.868686868686868507e-02	3.425158475759840782e-01
6.767676767676766847e-01	6.868686868686868507e-02	1.449739793933497722e-01
6.909090909090909172e-01	6.868686868686868507e-02	1.208364241683740764e-01
7.050505050505049276e-01	6.868686868686868507e-02	1.680197974667864136e-01
7.191919191919191601e-01	6.868686868686868507e-02	1.679997692154150402e-01
7.333333333333331705e-01	6.868686868686868507e-02	1.033517576712629366e-01
7.474747474747474030e-01	6.868686868686868507e-02	3.867378201411909855e-02
7.616161616161616355e-01	6.868686868686868507e-02	9.821827650706604906e-03
7.757575757575756459e-01	6.868686868686868507e-02	1.159140591136449162e-02
7.898989898989898784e-01	6.868686868686868507e-02	6.132674722005974910e-02
8.040404040404041108e-01	6.868686868686868507e-02	2.205005097331891317e-01
8.181818181818181213e-01	6.868686868686868507e-02	4.897576585280510320e-01
8.323232323232323537e-01	6.868686868686868507e-02	6.931084814703006858e-01
8.464646464646463642e-01	6.868686868686868507e-02	7.038958920276757736e-01
8.606060606060605966e-01	6.868686868686868507e-02	6.795250536614185766e-01
8.747474747474748291e-01	6.868686868686868507e-02	7.179024381513208208e-01
8.888888888888888395e-01	6.868686868686868507e-02	6.625683692334570773e-01
9.030303030303030720e-01	6.868686868686868507e-02	4.754610358456758390e-01
9.171717171717170825e-01	6.868686868686868507e-02	2.855377881260411366e-01
9.313131313131313149e-01	6.868686868686868507e-02	1.458343083665821216e-01
9.454545454545453254e-01	6.868686868686868507e-02	5.567965345564983293e-02
9.595959595959595578e-01	6.868686868686868507e-02	1.406591093595438435e-02
9.737373737373737903e-01	6.868686868686868507e-02	2.221995953495621481e-03
9.878787878787878007e-01	6.868686868686868507e-02	2.151840740232809047e-04
1.002020202020202033e+00	6.868686868686868507e-02	1.269302759840673994e-05
1.016161616161616044e+00	6.868686868686868507e-02	4.550608856701595844e-07
1.030303030303030276e+00	6.868686868686868507e-02	9.907610655302718321e-09
1.044444444444444509e+00	6.868686868686868507e-02	1.309484259509938463e-10
1.058585858585858519e+00	6.868686868686868507e-02	1.050436542972188842e-12
1.072727272727272751e+00	6.868686868686868507e-02	5.113455324881484813e-15
1.086868686868686762e+00	6.868686868686868507e-02	1.510390249482919985e-17
1.101010101010100994e+00	6.868686868686868507e-02	2.737009389439835478e-20
1.115151515151515005e+00	6.868686868686868507e-02	1.491020219153058135e-21
1.129292929292929237e+00	6.868686868686868507e-02	4.288891082526233818e-21
1.143434343434343470e+00	6.868686868686868507e-02	7.633705375746466641e-21
1.157575757575757480e+00	6.868686868686868507e-02	8.241431449791366785e-21
1.171717171717171713e+00	6.868686868686868507e-02	5.396905605328151493e-21
1.185858585858585723e+00	6.868686868686868507e-02	2.143689635735101997e-21
[truncated: 8,001 more rows]
