# Supplementary material for: Distinct activation mechanisms of CXCR4 and ACKR3 revealed by single-molecule analysis of their conformational landscapes
Source: eLife. 2025 Apr 15;13:RP100098. doi: 10.7554/eLife.100098 (PMC11999697; doi:10.7554/eLife.100098)
Supplement: Figure 3—source data 3. [file elife-100098-fig3-data3.csv]

# FRET (bin center)	Full density	state 0 density (18.5670%)	state 1 density (16.7223%)	state 2 density (25.4986%)	state 3 density (39.2120%)
-1.930000000000000049e-01	3.057558862765720996e-03	3.057558862765720996e-03	0.000000000000000000e+00	0.000000000000000000e+00	0.000000000000000000e+00
-1.789999999999999925e-01	0.000000000000000000e+00	0.000000000000000000e+00	0.000000000000000000e+00	0.000000000000000000e+00	0.000000000000000000e+00
-1.650000000000000078e-01	1.528779431382860498e-03	1.528779431382860498e-03	0.000000000000000000e+00	0.000000000000000000e+00	0.000000000000000000e+00
-1.510000000000000231e-01	0.000000000000000000e+00	0.000000000000000000e+00	0.000000000000000000e+00	0.000000000000000000e+00	0.000000000000000000e+00
-1.370000000000000107e-01	1.528779431382860498e-03	1.528779431382860498e-03	0.000000000000000000e+00	0.000000000000000000e+00	0.000000000000000000e+00
-1.229999999999999982e-01	0.000000000000000000e+00	0.000000000000000000e+00	0.000000000000000000e+00	0.000000000000000000e+00	0.000000000000000000e+00
-1.090000000000000135e-01	1.528779431382860498e-03	1.528779431382860498e-03	0.000000000000000000e+00	0.000000000000000000e+00	0.000000000000000000e+00
-9.500000000000001499e-02	3.057558862765720996e-03	3.057558862765720996e-03	0.000000000000000000e+00	0.000000000000000000e+00	0.000000000000000000e+00
-8.100000000000001643e-02	1.070145601968002305e-02	1.070145601968002305e-02	0.000000000000000000e+00	0.000000000000000000e+00	0.000000000000000000e+00
-6.700000000000000400e-02	7.643897156914302923e-03	7.643897156914302923e-03	0.000000000000000000e+00	0.000000000000000000e+00	0.000000000000000000e+00
-5.300000000000001932e-02	2.293169147074290704e-02	2.293169147074290704e-02	0.000000000000000000e+00	0.000000000000000000e+00	0.000000000000000000e+00
-3.900000000000003464e-02	2.446047090212576797e-02	2.446047090212576797e-02	0.000000000000000000e+00	0.000000000000000000e+00	0.000000000000000000e+00
-2.500000000000002220e-02	6.879507441222872111e-02	6.879507441222872111e-02	0.000000000000000000e+00	0.000000000000000000e+00	0.000000000000000000e+00
-1.100000000000000977e-02	8.714042758882305229e-02	8.714042758882305229e-02	0.000000000000000000e+00	0.000000000000000000e+00	0.000000000000000000e+00
2.999999999999974909e-03	1.605218402952003631e-01	1.605218402952003631e-01	0.000000000000000000e+00	0.000000000000000000e+00	0.000000000000000000e+00
1.699999999999995959e-02	3.088134451393377833e-01	3.088134451393377833e-01	0.000000000000000000e+00	0.000000000000000000e+00	0.000000000000000000e+00
3.099999999999997202e-02	4.173567847675209719e-01	4.173567847675209719e-01	0.000000000000000000e+00	0.000000000000000000e+00	0.000000000000000000e+00
4.499999999999998446e-02	4.937957563366639491e-01	4.937957563366639491e-01	0.000000000000000000e+00	0.000000000000000000e+00	0.000000000000000000e+00
5.899999999999999689e-02	5.442454775722983529e-01	5.442454775722983529e-01	0.000000000000000000e+00	0.000000000000000000e+00	0.000000000000000000e+00
7.299999999999995381e-02	6.191546124628722891e-01	6.099829931217614076e-01	9.171619341110867629e-03	0.000000000000000000e+00	0.000000000000000000e+00
8.699999999999996625e-02	6.451436865885165073e-01	6.344434640238871825e-01	1.070022256462934557e-02	0.000000000000000000e+00	0.000000000000000000e+00
1.009999999999999787e-01	6.466731708513568933e-01	6.420873611808014525e-01	4.585809670555433815e-03	0.000000000000000000e+00	0.000000000000000000e+00
1.149999999999999356e-01	7.078231146516206218e-01	6.925370824164358563e-01	1.528603223518477938e-02	0.000000000000000000e+00	0.000000000000000000e+00
1.289999999999999480e-01	7.231112613811779832e-01	7.108824355930302152e-01	1.222882578814782177e-02	0.000000000000000000e+00	0.000000000000000000e+00
1.429999999999999605e-01	7.766180128559849738e-01	7.598033773972817650e-01	1.681463545870325732e-02	0.000000000000000000e+00	0.000000000000000000e+00
1.569999999999999729e-01	7.445120589261653432e-01	7.139399944557958122e-01	3.057206447036955876e-02	0.000000000000000000e+00	0.000000000000000000e+00
1.709999999999999853e-01	7.873161209262417026e-01	7.414580242206874061e-01	4.585809670555433815e-02	0.000000000000000000e+00	0.000000000000000000e+00
1.849999999999999423e-01	8.148329172360825323e-01	7.582745979658988000e-01	5.655831927018368371e-02	0.000000000000000000e+00	0.000000000000000000e+00
1.989999999999999547e-01	7.750830661493486318e-01	7.047673178674986882e-01	7.031574828184998516e-02	0.000000000000000000e+00	0.000000000000000000e+00
2.129999999999999671e-01	7.796616512974644531e-01	6.420873611808014525e-01	1.375742901166630283e-01	0.000000000000000000e+00	0.000000000000000000e+00
2.269999999999999241e-01	8.025922855210210205e-01	6.558463760632471384e-01	1.467459094577738821e-01	0.000000000000000000e+00	0.000000000000000000e+00
2.409999999999999365e-01	7.658925925667489087e-01	5.411879187095326449e-01	2.247046738572162639e-01	0.000000000000000000e+00	0.000000000000000000e+00
2.549999999999999489e-01	7.536554850089750568e-01	4.693352854345381742e-01	2.843201995744368826e-01	0.000000000000000000e+00	0.000000000000000000e+00
2.689999999999999614e-01	6.542860554241397564e-01	3.806660784143322540e-01	2.736199770098075024e-01	0.000000000000000000e+00	0.000000000000000000e+00
2.829999999999999738e-01	7.765718463955166850e-01	3.592631663749721871e-01	4.173086800205444979e-01	0.000000000000000000e+00	0.000000000000000000e+00
2.969999999999999307e-01	8.117224960140019263e-01	2.965832096882749513e-01	5.151392863257270305e-01	0.000000000000000000e+00	0.000000000000000000e+00
3.109999999999999987e-01	7.505683232249930059e-01	2.094427820994519129e-01	5.411255411255411207e-01	0.000000000000000000e+00	0.000000000000000000e+00
3.249999999999999001e-01	7.689082139577915198e-01	1.803959729031775483e-01	5.885122410546139715e-01	0.000000000000000000e+00	0.000000000000000000e+00
3.389999999999999125e-01	7.413859552041547341e-01	1.161872367850974030e-01	6.206129087485019458e-01	4.585809670555432947e-03	0.000000000000000000e+00
3.529999999999999249e-01	6.649535033259940109e-01	9.631310417712020400e-02	5.548829701372074430e-01	1.375742901166629971e-02	0.000000000000000000e+00
3.669999999999999374e-01	7.001083819332244440e-01	7.032385384361158898e-02	6.144984958544280618e-01	1.528603223518477591e-02	0.000000000000000000e+00
3.809999999999999498e-01	6.435442478035161562e-01	1.987413260797718864e-02	6.068554797368357345e-01	1.681463545870325732e-02	0.000000000000000000e+00
3.949999999999999623e-01	6.634178517879001369e-01	3.516192692180579449e-02	6.144984958544280618e-01	1.375742901166629971e-02	0.000000000000000000e+00
4.089999999999999747e-01	6.435460098821599306e-01	3.516192692180579449e-02	5.747548120429476493e-01	3.362927091740651464e-02	0.000000000000000000e+00
4.229999999999998761e-01	6.557716639287488603e-01	7.643897156914302923e-03	6.068554797368357345e-01	4.127228703499889739e-02	0.000000000000000000e+00
4.369999999999998885e-01	6.282566296975519160e-01	6.115117725531441992e-03	5.533543669136889998e-01	6.878714505833148640e-02	0.000000000000000000e+00
4.509999999999999010e-01	6.190848341485766237e-01	4.586338294148581060e-03	5.350111282314672367e-01	7.948736762296085279e-02	0.000000000000000000e+00
4.649999999999999134e-01	6.190844817328479133e-01	1.528779431382860498e-03	5.105534766551715897e-01	1.070022256462934279e-01	0.000000000000000000e+00
4.789999999999999258e-01	6.282564534896875053e-01	4.586338294148581060e-03	4.524665541614694697e-01	1.712035610340695013e-01	0.000000000000000000e+00
4.929999999999999383e-01	6.007414516425345630e-01	1.528779431382860498e-03	4.280089025851737672e-01	1.696749578105510303e-01	1.528811815426929684e-03
5.069999999999998952e-01	6.313133075209956813e-01	1.528779431382860498e-03	3.852080123266564127e-01	2.445765157629564146e-01	0.000000000000000000e+00
5.210000000000000187e-01	6.267277064423487642e-01	1.528779431382860498e-03	3.454643285151760002e-01	2.782057866803629431e-01	1.528811815426929684e-03
5.350000000000000311e-01	6.420143644532588789e-01	1.528779431382860498e-03	2.552767383275857949e-01	3.790935994325824732e-01	6.115247261707718734e-03
5.489999999999998215e-01	6.909292828060773495e-01	0.000000000000000000e+00	2.201188641866608231e-01	4.662239831731357365e-01	4.586435446280789051e-03
5.629999999999998339e-01	7.123295193434274752e-01	0.000000000000000000e+00	1.773179739281434131e-01	5.319539217844302392e-01	3.057623630853859367e-03
5.769999999999998463e-01	7.597168450482256752e-01	0.000000000000000000e+00	1.436887030107369123e-01	6.083840829603541778e-01	7.644059077134647551e-03
5.909999999999998588e-01	8.437904395255588774e-01	0.000000000000000000e+00	1.039450191992564998e-01	7.291437376183138586e-01	1.070168270798850692e-02
6.049999999999998712e-01	8.804779598495445780e-01	0.000000000000000000e+00	7.490155795240541203e-02	7.872306601120160341e-01	1.834574178512315620e-02
6.189999999999998836e-01	8.942372661883869478e-01	0.000000000000000000e+00	6.267273216425758853e-02	7.994594859001638021e-01	3.210504812396552249e-02
6.329999999999998961e-01	8.697794060201828881e-01	0.000000000000000000e+00	3.210066769388803670e-02	8.071025020177562403e-01	3.057623630853859020e-02
6.469999999999999085e-01	9.630269143496199558e-01	0.000000000000000000e+00	3.362927091740651464e-02	8.789468535231247381e-01	5.045078990908868216e-02
6.609999999999999210e-01	1.018058507723460959e+00	0.000000000000000000e+00	9.171619341110867629e-03	9.446767921344191299e-01	6.421009624793104498e-02
6.749999999999999334e-01	9.997186065117746878e-01	0.000000000000000000e+00	6.114412894073910885e-03	9.049331083229388284e-01	8.867108529476191991e-02
6.889999999999999458e-01	1.065455428656048031e+00	0.000000000000000000e+00	4.585809670555433815e-03	9.217477437816420371e-01	1.391218752038505813e-01
7.029999999999999583e-01	1.187748484151420758e+00	0.000000000000000000e+00	7.643016117592389691e-03	1.005820921075158303e+00	1.742845469586699891e-01
7.169999999999999707e-01	1.296295374598183336e+00	0.000000000000000000e+00	6.114412894073910885e-03	9.981779049575658647e-01	2.920030567465435878e-01
7.309999999999999831e-01	1.320763038586084681e+00	0.000000000000000000e+00	3.057206447036955443e-03	9.523198082520115682e-01	3.653860238870361710e-01
7.449999999999999956e-01	1.284084696306070805e+00	0.000000000000000000e+00	0.000000000000000000e+00	8.590750116173844209e-01	4.250096846886864399e-01
7.590000000000000080e-01	1.479765307963922139e+00	0.000000000000000000e+00	0.000000000000000000e+00	9.125761244405311556e-01	5.671891835233909829e-01
7.729999999999997984e-01	1.417103839762720918e+00	0.000000000000000000e+00	0.000000000000000000e+00	7.673588182062758278e-01	6.497450215564450904e-01
7.869999999999998108e-01	1.525669086297427590e+00	0.000000000000000000e+00	0.000000000000000000e+00	6.236701151955389433e-01	9.019989711018885359e-01
8.009999999999998233e-01	1.651046048004118916e+00	0.000000000000000000e+00	0.000000000000000000e+00	5.181964927727639170e-01	1.132849555231354888e+00
8.150000000000000577e-01	1.583797518580911445e+00	0.000000000000000000e+00	0.000000000000000000e+00	3.775649962090639744e-01	1.206232522371847526e+00
8.289999999999998481e-01	1.733627334250003926e+00	0.000000000000000000e+00	0.000000000000000000e+00	3.317068995035096224e-01	1.401920434746494415e+00
8.429999999999998606e-01	1.710705795205931468e+00	0.000000000000000000e+00	0.000000000000000000e+00	2.537481351040672961e-01	1.456957660101864116e+00
8.569999999999998730e-01	1.946152410009467371e+00	0.000000000000000000e+00	0.000000000000000000e+00	1.834323868222173248e-01	1.762720023187249963e+00
8.709999999999998854e-01	1.927814386124956814e+00	0.000000000000000000e+00	0.000000000000000000e+00	1.268740675520336481e-01	1.800940318572923138e+00
8.849999999999998979e-01	1.920175541845533296e+00	0.000000000000000000e+00	0.000000000000000000e+00	8.865898696407170654e-02	1.831516554881461589e+00
8.989999999999999103e-01	1.998149116270476089e+00	0.000000000000000000e+00	0.000000000000000000e+00	5.808692249370215471e-02	1.940062193776773913e+00
9.129999999999999227e-01	1.848328061461538052e+00	0.000000000000000000e+00	0.000000000000000000e+00	3.974368381148042639e-02	1.808584377650057640e+00
9.269999999999999352e-01	1.826923861677927530e+00	0.000000000000000000e+00	0.000000000000000000e+00	4.585809670555433121e-02	1.781065764972373122e+00
9.409999999999999476e-01	1.599135281609392445e+00	0.000000000000000000e+00	0.000000000000000000e+00	1.375742901166629971e-02	1.585377852597726234e+00
9.549999999999999600e-01	1.524223502653472728e+00	0.000000000000000000e+00	0.000000000000000000e+00	1.375742901166629971e-02	1.510466073641806517e+00
9.689999999999999725e-01	1.339238107354448371e+00	0.000000000000000000e+00	0.000000000000000000e+00	7.643016117592387956e-03	1.331595091236855932e+00
9.829999999999999849e-01	1.050292257054941558e+00	0.000000000000000000e+00	0.000000000000000000e+00	1.070022256462934383e-02	1.039592034490312233e+00
9.969999999999999973e-01	8.775377734631492066e-01	0.000000000000000000e+00	0.000000000000000000e+00	1.528603223518477721e-03	8.760091702396307634e-01
1.011000000000000121e+00	5.962361908326857529e-01	0.000000000000000000e+00	0.000000000000000000e+00	3.057206447036955443e-03	5.931789843856487554e-01
1.024999999999999911e+00	3.822027452648240065e-01	0.000000000000000000e+00	0.000000000000000000e+00	1.528603223518477721e-03	3.806741420413055077e-01
1.038999999999999702e+00	2.415520582455464582e-01	0.000000000000000000e+00	0.000000000000000000e+00	1.528603223518477721e-03	2.400234550220279872e-01
1.052999999999999936e+00	1.895726651129392704e-01	0.000000000000000000e+00	0.000000000000000000e+00	0.000000000000000000e+00	1.895726651129392704e-01
1.066999999999999726e+00	1.024303916336042897e-01	0.000000000000000000e+00	0.000000000000000000e+00	0.000000000000000000e+00	1.024303916336042897e-01
1.080999999999999961e+00	6.421009624793104498e-02	0.000000000000000000e+00	0.000000000000000000e+00	0.000000000000000000e+00	6.421009624793104498e-02
1.094999999999999751e+00	3.974910720110017004e-02	0.000000000000000000e+00	0.000000000000000000e+00	0.000000000000000000e+00	3.974910720110017004e-02
1.108999999999999986e+00	3.974910720110017004e-02	0.000000000000000000e+00	0.000000000000000000e+00	0.000000000000000000e+00	3.974910720110017004e-02
1.122999999999999776e+00	1.987455360055008502e-02	0.000000000000000000e+00	0.000000000000000000e+00	0.000000000000000000e+00	1.987455360055008502e-02
1.137000000000000011e+00	2.446098904683087494e-02	0.000000000000000000e+00	0.000000000000000000e+00	0.000000000000000000e+00	2.446098904683087494e-02
1.150999999999999801e+00	4.586435446280789051e-03	0.000000000000000000e+00	0.000000000000000000e+00	0.000000000000000000e+00	4.586435446280789051e-03
1.165000000000000036e+00	4.586435446280789051e-03	0.000000000000000000e+00	0.000000000000000000e+00	0.000000000000000000e+00	4.586435446280789051e-03
1.178999999999999826e+00	1.528811815426929684e-03	0.000000000000000000e+00	0.000000000000000000e+00	0.000000000000000000e+00	1.528811815426929684e-03
1.193000000000000060e+00	7.644059077134647551e-03	0.000000000000000000e+00	0.000000000000000000e+00	0.000000000000000000e+00	7.644059077134647551e-03
