# Supplementary material for: Distinct activation mechanisms of CXCR4 and ACKR3 revealed by single-molecule analysis of their conformational landscapes
Source: eLife. 2025 Apr 15;13:RP100098. doi: 10.7554/eLife.100098 (PMC11999697; doi:10.7554/eLife.100098)
Supplement: Figure 3—source data 4. [file elife-100098-fig3-data4.csv]

# initial FRET	final FRET	density
-2.000000000000000111e-01	-2.000000000000000111e-01	3.691567441023025992e-172
-1.858585858585858619e-01	-2.000000000000000111e-01	2.698901570429699053e-169
-1.717171717171717404e-01	-2.000000000000000111e-01	1.392311748182762669e-166
-1.575757575757575912e-01	-2.000000000000000111e-01	2.255705488771925115e-163
-1.434343434343434420e-01	-2.000000000000000111e-01	1.177339255891914284e-159
-1.292929292929292928e-01	-2.000000000000000111e-01	9.129631705595378769e-154
-1.151515151515151714e-01	-2.000000000000000111e-01	6.999039961503444805e-147
-1.010101010101010222e-01	-2.000000000000000111e-01	3.273104768097292691e-140
-8.686868686868688683e-02	-2.000000000000000111e-01	9.287763137048112686e-134
-7.272727272727275150e-02	-2.000000000000000111e-01	1.598724070039068615e-127
-5.858585858585860229e-02	-2.000000000000000111e-01	1.669242051251970613e-121
-4.444444444444445308e-02	-2.000000000000000111e-01	1.057163185485933229e-115
-3.030303030303033163e-02	-2.000000000000000111e-01	4.061066752213863373e-110
-1.616161616161618242e-02	-2.000000000000000111e-01	9.462660305529431625e-105
-2.020202020202033211e-03	-2.000000000000000111e-01	1.337399979325365606e-99
1.212121212121208824e-02	-2.000000000000000111e-01	1.146527022658472355e-94
2.626262626262623745e-02	-2.000000000000000111e-01	5.961865776053581153e-90
4.040404040404038666e-02	-2.000000000000000111e-01	1.880420634859983921e-85
5.454545454545450811e-02	-2.000000000000000111e-01	3.597516024598654093e-81
6.868686868686868507e-02	-2.000000000000000111e-01	8.778314922343213873e-54
8.282828282828280653e-02	-2.000000000000000111e-01	4.771904039119381295e-52
9.696969696969692798e-02	-2.000000000000000111e-01	3.191234843443912192e-48
1.111111111111111049e-01	-2.000000000000000111e-01	1.304560202291430468e-44
1.252525252525252264e-01	-2.000000000000000111e-01	3.234784323948528759e-41
1.393939393939393478e-01	-2.000000000000000111e-01	4.865208415252243435e-38
1.535353535353535248e-01	-2.000000000000000111e-01	4.438461769036250050e-35
1.676767676767676463e-01	-2.000000000000000111e-01	2.456056946649616643e-32
1.818181818181817677e-01	-2.000000000000000111e-01	8.243645274016211310e-30
1.959595959595959447e-01	-2.000000000000000111e-01	1.678321174496421684e-27
2.101010101010100661e-01	-2.000000000000000111e-01	2.072553579421428397e-25
2.242424242424241876e-01	-2.000000000000000111e-01	1.552427667586907072e-23
2.383838383838383645e-01	-2.000000000000000111e-01	7.053292531705948035e-22
2.525252525252524860e-01	-2.000000000000000111e-01	1.943781002282702478e-20
2.666666666666666075e-01	-2.000000000000000111e-01	3.249209278162151665e-19
2.808080808080807844e-01	-2.000000000000000111e-01	3.294450229417292111e-18
2.949494949494949059e-01	-2.000000000000000111e-01	2.026110521016810344e-17
3.090909090909090273e-01	-2.000000000000000111e-01	7.558197347659617045e-17
3.232323232323231488e-01	-2.000000000000000111e-01	1.710205262706096273e-16
3.373737373737373813e-01	-2.000000000000000111e-01	2.347216629504043171e-16
3.515151515151515027e-01	-2.000000000000000111e-01	1.954038482095443209e-16
3.656565656565656242e-01	-2.000000000000000111e-01	9.867084629493502532e-17
3.797979797979797456e-01	-2.000000000000000111e-01	3.022235596791661734e-17
3.939393939393938671e-01	-2.000000000000000111e-01	5.616039059800416201e-18
4.080808080808079885e-01	-2.000000000000000111e-01	6.342690970647188799e-19
4.222222222222222210e-01	-2.000000000000000111e-01	4.430806604324963504e-20
4.363636363636363424e-01	-2.000000000000000111e-01	2.229736010864623952e-21
4.505050505050504639e-01	-2.000000000000000111e-01	1.541161929069858827e-22
4.646464646464645853e-01	-2.000000000000000111e-01	1.719720692912187720e-23
4.787878787878787068e-01	-2.000000000000000111e-01	1.522745668767293523e-24
4.929292929292928283e-01	-2.000000000000000111e-01	8.476851415796507163e-26
5.070707070707070052e-01	-2.000000000000000111e-01	2.855014031642272275e-27
5.212121212121212377e-01	-2.000000000000000111e-01	5.851868879145258371e-29
5.353535353535352481e-01	-2.000000000000000111e-01	2.603986637307724307e-24
5.494949494949494806e-01	-2.000000000000000111e-01	3.410648294940333759e-31
5.636363636363634910e-01	-2.000000000000000111e-01	2.964936203865557371e-24
5.777777777777777235e-01	-2.000000000000000111e-01	1.583173614123834575e-25
5.919191919191919560e-01	-2.000000000000000111e-01	5.137000850726323355e-23
6.060606060606059664e-01	-2.000000000000000111e-01	1.030562965726564892e-20
6.202020202020201989e-01	-2.000000000000000111e-01	1.207076636216482110e-18
6.343434343434342093e-01	-2.000000000000000111e-01	8.739818503420730802e-17
6.484848484848484418e-01	-2.000000000000000111e-01	3.838691161111588488e-15
6.626262626262624522e-01	-2.000000000000000111e-01	1.022677822588552881e-13
6.767676767676766847e-01	-2.000000000000000111e-01	1.652606369358169891e-12
6.909090909090909172e-01	-2.000000000000000111e-01	1.619850450404861195e-11
7.050505050505049276e-01	-2.000000000000000111e-01	9.630644113466342238e-11
7.191919191919191601e-01	-2.000000000000000111e-01	3.473047015854679152e-10
7.333333333333331705e-01	-2.000000000000000111e-01	7.596978640128107842e-10
7.474747474747474030e-01	-2.000000000000000111e-01	1.007966417175558257e-09
7.616161616161616355e-01	-2.000000000000000111e-01	8.111966246396343307e-10
7.757575757575756459e-01	-2.000000000000000111e-01	3.959871761151149703e-10
7.898989898989898784e-01	-2.000000000000000111e-01	1.172495064207428027e-10
8.040404040404041108e-01	-2.000000000000000111e-01	2.105793783599529889e-11
8.181818181818181213e-01	-2.000000000000000111e-01	2.294011391102176717e-12
8.323232323232323537e-01	-2.000000000000000111e-01	1.515829014222831474e-13
8.464646464646463642e-01	-2.000000000000000111e-01	6.075468531074546451e-15
8.606060606060605966e-01	-2.000000000000000111e-01	1.477012771188147741e-16
8.747474747474748291e-01	-2.000000000000000111e-01	2.178028909726805139e-18
8.888888888888888395e-01	-2.000000000000000111e-01	1.948130046687452595e-20
9.030303030303030720e-01	-2.000000000000000111e-01	1.056932385103976247e-22
9.171717171717170825e-01	-2.000000000000000111e-01	3.478200551304408057e-25
9.313131313131313149e-01	-2.000000000000000111e-01	6.946912731222757202e-28
9.454545454545453254e-01	-2.000000000000000111e-01	8.804420320828164617e-31
9.595959595959595578e-01	-2.000000000000000111e-01	2.921024341111567993e-33
9.737373737373737903e-01	-2.000000000000000111e-01	8.105023221677490568e-35
9.878787878787878007e-01	-2.000000000000000111e-01	1.718004337973111847e-36
1.002020202020202033e+00	-2.000000000000000111e-01	2.216194288750981721e-38
1.016161616161616044e+00	-2.000000000000000111e-01	1.734141894628683090e-40
1.030303030303030276e+00	-2.000000000000000111e-01	8.230696367583062288e-43
1.044444444444444509e+00	-2.000000000000000111e-01	2.369538764280484607e-45
1.058585858585858519e+00	-2.000000000000000111e-01	4.138092268999025179e-48
1.072727272727272751e+00	-2.000000000000000111e-01	4.415388482567683367e-51
1.086868686868686762e+00	-2.000000000000000111e-01	4.761851153780491155e-54
1.101010101010100994e+00	-2.000000000000000111e-01	7.137786269094954457e-56
1.115151515151515005e+00	-2.000000000000000111e-01	1.539757991034218912e-57
1.129292929292929237e+00	-2.000000000000000111e-01	2.045497715763331434e-59
1.143434343434343470e+00	-2.000000000000000111e-01	1.648511715287007143e-61
1.157575757575757480e+00	-2.000000000000000111e-01	8.058621610274953815e-64
1.171717171717171713e+00	-2.000000000000000111e-01	2.389485576610310270e-66
1.185858585858585723e+00	-2.000000000000000111e-01	4.297570178997981544e-69
1.199999999999999956e+00	-2.000000000000000111e-01	4.688311465746453856e-72
-2.000000000000000111e-01	-1.858585858585858619e-01	3.519289957804346169e-164
-1.858585858585858619e-01	-1.858585858585858619e-01	2.563387948875746522e-161
-1.717171717171717404e-01	-1.858585858585858619e-01	1.175625114429819640e-158
-1.575757575757575912e-01	-1.858585858585858619e-01	7.298249496304175566e-156
-1.434343434343434420e-01	-1.858585858585858619e-01	2.474520023180547776e-152
-1.292929292929292928e-01	-1.858585858585858619e-01	9.403295043989565333e-149
-1.151515151515151714e-01	-1.858585858585858619e-01	7.950373905171067188e-143
-1.010101010101010222e-01	-1.858585858585858619e-01	3.693597628554090555e-136
-8.686868686868688683e-02	-1.858585858585858619e-01	1.047011822895845791e-129
-7.272727272727275150e-02	-1.858585858585858619e-01	1.801808066117828785e-123
-5.858585858585860229e-02	-1.858585858585858619e-01	1.881176657094215230e-117
-4.444444444444445308e-02	-1.858585858585858619e-01	1.191369525639381255e-111
-3.030303030303033163e-02	-1.858585858585858619e-01	4.576602791038058636e-106
-1.616161616161618242e-02	-1.858585858585858619e-01	1.066389899756639827e-100
-2.020202020202033211e-03	-1.858585858585858619e-01	1.507176140036500541e-95
1.212121212121208824e-02	-1.858585858585858619e-01	1.292072774845475568e-90
2.626262626262623745e-02	-1.858585858585858619e-01	6.718694135384569771e-86
4.040404040404038666e-02	-1.858585858585858619e-01	2.119130409479077873e-81
5.454545454545450811e-02	-1.858585858585858619e-01	4.054202267827471135e-77
6.868686868686868507e-02	-1.858585858585858619e-01	1.218547263369884712e-53
8.282828282828280653e-02	-1.858585858585858619e-01	1.353938193409353619e-49
9.696969696969692798e-02	-1.858585858585858619e-01	9.127410166360140968e-46
1.111111111111111049e-01	-1.858585858585858619e-01	3.730237683505886470e-42
1.252525252525252264e-01	-1.858585858585858619e-01	9.249488358201733550e-39
1.393939393939393478e-01	-1.858585858585858619e-01	1.391149581402052274e-35
1.535353535353535248e-01	-1.858585858585858619e-01	1.269126357031117294e-32
1.676767676767676463e-01	-1.858585858585858619e-01	7.022808277677661225e-30
1.818181818181817677e-01	-1.858585858585858619e-01	2.357174183089084628e-27
1.959595959595959447e-01	-1.858585858585858619e-01	4.798963579695153575e-25
2.101010101010100661e-01	-1.858585858585858619e-01	5.926225144325104762e-23
2.242424242424241876e-01	-1.858585858585858619e-01	4.438985785336291083e-21
2.383838383838383645e-01	-1.858585858585858619e-01	2.016806704864307530e-19
2.525252525252524860e-01	-1.858585858585858619e-01	5.558014984589883021e-18
2.666666666666666075e-01	-1.858585858585858619e-01	9.290734828096517113e-17
2.808080808080807844e-01	-1.858585858585858619e-01	9.420096049738890682e-16
2.949494949494949059e-01	-1.858585858585858619e-01	5.793426637814231071e-15
3.090909090909090273e-01	-1.858585858585858619e-01	2.161178346857097342e-14
3.232323232323231488e-01	-1.858585858585858619e-01	4.890132429318566490e-14
3.373737373737373813e-01	-1.858585858585858619e-01	6.711592355350742621e-14
3.515151515151515027e-01	-1.858585858585858619e-01	5.587347247441006758e-14
3.656565656565656242e-01	-1.858585858585858619e-01	2.821388733878628179e-14
3.797979797979797456e-01	-1.858585858585858619e-01	8.642064794339390305e-15
3.939393939393938671e-01	-1.858585858585858619e-01	1.606458174704631160e-15
4.080808080808079885e-01	-1.858585858585858619e-01	1.820524401453935971e-16
4.222222222222222210e-01	-1.858585858585858619e-01	1.313797234078165286e-17
4.363636363636363424e-01	-1.858585858585858619e-01	8.304321627738425883e-19
4.505050505050504639e-01	-1.858585858585858619e-01	9.221615722710529464e-20
4.646464646464645853e-01	-1.858585858585858619e-01	1.220830332445981394e-20
4.787878787878787068e-01	-1.858585858585858619e-01	1.105085705381784928e-21
4.929292929292928283e-01	-1.858585858585858619e-01	6.147599056259200840e-23
5.070707070707070052e-01	-1.858585858585858619e-01	2.077154058811608923e-24
5.212121212121212377e-01	-1.858585858585858619e-01	2.054418722288839979e-24
5.353535353535352481e-01	-1.858585858585858619e-01	5.293647214706920319e-28
5.494949494949494806e-01	-1.858585858585858619e-01	1.763775563821764077e-22
5.636363636363634910e-01	-1.858585858585858619e-01	1.931337123894513215e-26
5.777777777777777235e-01	-1.858585858585858619e-01	1.033143976076979182e-23
5.919191919191919560e-01	-1.858585858585858619e-01	1.325738187628636766e-20
6.060606060606059664e-01	-1.858585858585858619e-01	6.811732314585550678e-19
6.202020202020201989e-01	-1.858585858585858619e-01	7.876486478284796215e-17
6.343434343434342093e-01	-1.858585858585858619e-01	5.703413490692536534e-15
6.484848484848484418e-01	-1.858585858585858619e-01	2.505044326417785621e-13
6.626262626262624522e-01	-1.858585858585858619e-01	6.673767361419544841e-12
6.767676767676766847e-01	-1.858585858585858619e-01	1.078454055165371451e-10
6.909090909090909172e-01	-1.858585858585858619e-01	1.057078273089912685e-09
7.050505050505049276e-01	-1.858585858585858619e-01	6.284743536465557335e-09
7.191919191919191601e-01	-1.858585858585858619e-01	2.266433016062855835e-08
7.333333333333331705e-01	-1.858585858585858619e-01	4.957618809563860297e-08
7.474747474747474030e-01	-1.858585858585858619e-01	6.577764011080560713e-08
7.616161616161616355e-01	-1.858585858585858619e-01	5.293688234590482486e-08
7.757575757575756459e-01	-1.858585858585858619e-01	2.584123986192050388e-08
7.898989898989898784e-01	-1.858585858585858619e-01	7.651441263414488272e-09
8.040404040404041108e-01	-1.858585858585858619e-01	1.374194053342696450e-09
8.181818181818181213e-01	-1.858585858585858619e-01	1.497020665795902051e-10
8.323232323232323537e-01	-1.858585858585858619e-01	9.891962040408022665e-12
8.464646464646463642e-01	-1.858585858585858619e-01	3.964715249753979883e-13
8.606060606060605966e-01	-1.858585858585858619e-01	9.638655896414134410e-15
8.747474747474748291e-01	-1.858585858585858619e-01	1.421333086237807761e-16
8.888888888888888395e-01	-1.858585858585858619e-01	1.271306271127437776e-18
9.030303030303030720e-01	-1.858585858585858619e-01	6.897328823555523389e-21
9.171717171717170825e-01	-1.858585858585858619e-01	2.270413309631644136e-23
9.313131313131313149e-01	-1.858585858585858619e-01	4.630375645801634020e-26
9.454545454545453254e-01	-1.858585858585858619e-01	1.498752195891241195e-28
9.595959595959595578e-01	-1.858585858585858619e-01	5.533077946310471211e-30
9.737373737373737903e-01	-1.858585858585858619e-01	1.926131629096300043e-31
9.878787878787878007e-01	-1.858585858585858619e-01	4.096125139131565159e-33
1.002020202020202033e+00	-1.858585858585858619e-01	5.284146231605855339e-35
1.016161616161616044e+00	-1.858585858585858619e-01	4.134774755531532345e-37
1.030303030303030276e+00	-1.858585858585858619e-01	1.962473766287292641e-39
1.044444444444444509e+00	-1.858585858585858619e-01	5.649835394623373797e-42
1.058585858585858519e+00	-1.858585858585858619e-01	9.876595213594708997e-45
1.072727272727272751e+00	-1.858585858585858619e-01	1.150913606780283864e-47
1.086868686868686762e+00	-1.858585858585858619e-01	6.978275567245614463e-50
1.101010101010100994e+00	-1.858585858585858619e-01	2.280258652753257774e-51
1.115151515151515005e+00	-1.858585858585858619e-01	4.989245842696364969e-53
1.129292929292929237e+00	-1.858585858585858619e-01	6.629007102936272854e-55
1.143434343434343470e+00	-1.858585858585858619e-01	5.342471904389117851e-57
1.157575757575757480e+00	-1.858585858585858619e-01	2.611625984564876088e-59
1.171717171717171713e+00	-1.858585858585858619e-01	7.743808959676716080e-62
1.185858585858585723e+00	-1.858585858585858619e-01	1.392750087416051230e-64
1.199999999999999956e+00	-1.858585858585858619e-01	1.519380936619006319e-67
-2.000000000000000111e-01	-1.717171717171717404e-01	2.035217983930336263e-156
-1.858585858585858619e-01	-1.717171717171717404e-01	1.481137642056178347e-153
-1.717171717171717404e-01	-1.717171717171717404e-01	6.595783933335407101e-151
-1.575757575757575912e-01	-1.717171717171717404e-01	2.320717152168487578e-148
-1.434343434343434420e-01	-1.717171717171717404e-01	3.527292734758042564e-145
-1.292929292929292928e-01	-1.717171717171717404e-01	1.119333001947526191e-141
-1.151515151515151714e-01	-1.717171717171717404e-01	2.906126924169074080e-138
-1.010101010101010222e-01	-1.717171717171717404e-01	2.563506417469236253e-132
-8.686868686868688683e-02	-1.717171717171717404e-01	7.180783838162492331e-126
-7.272727272727275150e-02	-1.717171717171717404e-01	1.232608520581808638e-119
-5.858585858585860229e-02	-1.717171717171717404e-01	1.286135618220096615e-113
-4.444444444444445308e-02	-1.717171717171717404e-01	8.144093615323369156e-108
-3.030303030303033163e-02	-1.717171717171717404e-01	3.128421016342156364e-102
-1.616161616161618242e-02	-1.717171717171717404e-01	7.289447988890600705e-97
-2.020202020202033211e-03	-1.717171717171717404e-01	1.030248145372029704e-91
1.212121212121208824e-02	-1.717171717171717404e-01	8.832113103812950977e-87
2.626262626262623745e-02	-1.717171717171717404e-01	4.592640735421098702e-82
4.040404040404038666e-02	-1.717171717171717404e-01	1.448555957168288909e-77
5.454545454545450811e-02	-1.717171717171717404e-01	2.771296560166907852e-73
6.868686868686868507e-02	-1.717171717171717404e-01	3.215923028671526533e-69
8.282828282828280653e-02	-1.717171717171717404e-01	2.348259750332248262e-47
9.696969696969692798e-02	-1.717171717171717404e-01	1.582623134006147756e-43
1.111111111111111049e-01	-1.717171717171717404e-01	6.469694890054028821e-40
1.252525252525252264e-01	-1.717171717171717404e-01	1.604223982916473343e-36
1.393939393939393478e-01	-1.717171717171717404e-01	2.412798888903451024e-33
1.535353535353535248e-01	-1.717171717171717404e-01	2.201162768400505071e-30
1.676767676767676463e-01	-1.717171717171717404e-01	1.218030342357662810e-27
1.818181818181817677e-01	-1.717171717171717404e-01	4.088264357632528567e-25
1.959595959595959447e-01	-1.717171717171717404e-01	8.323284676128607262e-23
2.101010101010100661e-01	-1.717171717171717404e-01	1.027839826484730639e-20
2.242424242424241876e-01	-1.717171717171717404e-01	7.698942021684004242e-19
2.383838383838383645e-01	-1.717171717171717404e-01	3.497933681379825380e-17
2.525252525252524860e-01	-1.717171717171717404e-01	9.639777460736230756e-16
2.666666666666666075e-01	-1.717171717171717404e-01	1.611377738958286000e-14
2.808080808080807844e-01	-1.717171717171717404e-01	1.633814047478252002e-13
2.949494949494949059e-01	-1.717171717171717404e-01	1.004807358098494543e-12
3.090909090909090273e-01	-1.717171717171717404e-01	3.748330725217923376e-12
3.232323232323231488e-01	-1.717171717171717404e-01	8.481407297614985417e-12
3.373737373737373813e-01	-1.717171717171717404e-01	1.164053414936863930e-11
3.515151515151515027e-01	-1.717171717171717404e-01	9.690660798419502899e-12
3.656565656565656242e-01	-1.717171717171717404e-01	4.893443005076740950e-12
3.797979797979797456e-01	-1.717171717171717404e-01	1.499020637494383586e-12
3.939393939393938671e-01	-1.717171717171717404e-01	2.788952780001753998e-13
4.080808080808079885e-01	-1.717171717171717404e-01	3.187979922698931433e-14
4.222222222222222210e-01	-1.717171717171717404e-01	2.485437828832336775e-15
4.363636363636363424e-01	-1.717171717171717404e-01	2.291433692086982079e-16
4.505050505050504639e-01	-1.717171717171717404e-01	3.724242129985144007e-17
4.646464646464645853e-01	-1.717171717171717404e-01	5.334998729003137301e-18
4.787878787878787068e-01	-1.717171717171717404e-01	4.872076456299952737e-19
4.929292929292928283e-01	-1.717171717171717404e-01	2.712741079038055069e-20
5.070707070707070052e-01	-1.717171717171717404e-01	9.291273993020305041e-22
5.212121212121212377e-01	-1.717171717171717404e-01	1.878933168077402151e-23
5.353535353535352481e-01	-1.717171717171717404e-01	2.336103825465447536e-25
5.494949494949494806e-01	-1.717171717171717404e-01	2.640774559084305623e-27
5.636363636363634910e-01	-1.717171717171717404e-01	7.647550675785961258e-25
5.777777777777777235e-01	-1.717171717171717404e-01	5.810757107254604665e-20
5.919191919191919560e-01	-1.717171717171717404e-01	3.656427688354171226e-19
6.060606060606059664e-01	-1.717171717171717404e-01	2.627494363012810201e-17
6.202020202020201989e-01	-1.717171717171717404e-01	3.117829066622777395e-15
6.343434343434342093e-01	-1.717171717171717404e-01	2.257572881957494575e-13
6.484848484848484418e-01	-1.717171717171717404e-01	9.915680724435421794e-12
6.626262626262624522e-01	-1.717171717171717404e-01	2.641667809317408494e-10
6.767676767676766847e-01	-1.717171717171717404e-01	4.268829292493785324e-09
6.909090909090909172e-01	-1.717171717171717404e-01	4.184217839550555949e-08
7.050505050505049276e-01	-1.717171717171717404e-01	2.487681063141171742e-07
7.191919191919191601e-01	-1.717171717171717404e-01	8.971189456227264072e-07
7.333333333333331705e-01	-1.717171717171717404e-01	1.962367176844238574e-06
7.474747474747474030e-01	-1.717171717171717404e-01	2.603666939352160917e-06
7.616161616161616355e-01	-1.717171717171717404e-01	2.095393057644309584e-06
7.757575757575756459e-01	-1.717171717171717404e-01	1.022870108854804231e-06
7.898989898989898784e-01	-1.717171717171717404e-01	3.028659073567855641e-07
8.040404040404041108e-01	-1.717171717171717404e-01	5.439452705988691993e-08
8.181818181818181213e-01	-1.717171717171717404e-01	5.925635532825158003e-09
8.323232323232323537e-01	-1.717171717171717404e-01	3.915521214587790128e-10
8.464646464646463642e-01	-1.717171717171717404e-01	1.569347578048487013e-11
8.606060606060605966e-01	-1.717171717171717404e-01	3.815255406169232675e-13
8.747474747474748291e-01	-1.717171717171717404e-01	5.626042581647013514e-15
8.888888888888888395e-01	-1.717171717171717404e-01	5.032201535774192899e-17
9.030303030303030720e-01	-1.717171717171717404e-01	2.730504429650296353e-19
9.171717171717170825e-01	-1.717171717171717404e-01	9.076208549224275361e-22
9.313131313131313149e-01	-1.717171717171717404e-01	3.235337166313672015e-24
9.454545454545453254e-01	-1.717171717171717404e-01	1.395938731743448160e-25
9.595959595959595578e-01	-1.717171717171717404e-01	7.945523842827647610e-27
9.737373737373737903e-01	-1.717171717171717404e-01	2.785407586399899024e-28
9.878787878787878007e-01	-1.717171717171717404e-01	5.923997423773244738e-30
1.002020202020202033e+00	-1.717171717171717404e-01	7.642174762100020330e-32
1.016161616161616044e+00	-1.717171717171717404e-01	5.979901171194568769e-34
1.030303030303030276e+00	-1.717171717171717404e-01	2.838224203678819286e-36
1.044444444444444509e+00	-1.717171717171717404e-01	8.172265803986927161e-39
1.058585858585858519e+00	-1.717171717171717404e-01	1.448052020999980772e-41
1.072727272727272751e+00	-1.717171717171717404e-01	3.593621871752517474e-44
1.086868686868686762e+00	-1.717171717171717404e-01	1.249480955822338682e-45
1.101010101010100994e+00	-1.717171717171717404e-01	4.477621337240009705e-47
1.115151515151515005e+00	-1.717171717171717404e-01	9.807426196242776767e-49
1.129292929292929237e+00	-1.717171717171717404e-01	1.303087450192930427e-50
1.143434343434343470e+00	-1.717171717171717404e-01	1.050188789493570469e-52
1.157575757575757480e+00	-1.717171717171717404e-01	5.133766511181622336e-55
1.171717171717171713e+00	-1.717171717171717404e-01	1.522228195832825023e-57
1.185858585858585723e+00	-1.717171717171717404e-01	2.737778609794390603e-60
1.199999999999999956e+00	-1.717171717171717404e-01	2.986701394592884391e-63
-2.000000000000000111e-01	-1.575757575757575912e-01	7.139211034491743062e-149
-1.858585858585858619e-01	-1.575757575757575912e-01	5.194550743300535184e-146
-1.717171717171717404e-01	-1.575757575757575912e-01	2.297234796099703898e-143
-1.575757575757575912e-01	-1.575757575757575912e-01	6.599603279519049903e-141
-1.434343434343434420e-01	-1.575757575757575912e-01	3.627004448254554358e-138
-1.292929292929292928e-01	-1.575757575757575912e-01	9.153937419649570529e-135
-1.151515151515151714e-01	-1.575757575757575912e-01	1.891813103153682755e-131
-1.010101010101010222e-01	-1.575757575757575912e-01	3.611928190183409728e-128
-8.686868686868688683e-02	-1.575757575757575912e-01	3.082708154337639547e-122
-7.272727272727275150e-02	-1.575757575757575912e-01	5.152501990313361392e-116
-5.858585858585860229e-02	-1.575757575757575912e-01	5.342853466978002632e-110
-4.444444444444445308e-02	-1.575757575757575912e-01	3.378245078333564388e-104
-3.030303030303033163e-02	-1.575757575757575912e-01	1.297250000154525925e-98
-1.616161616161618242e-02	-1.575757575757575912e-01	3.022441730566648572e-93
-2.020202020202033211e-03	-1.575757575757575912e-01	4.271661968779548436e-88
1.212121212121208824e-02	-1.575757575757575912e-01	3.661994778068131169e-83
2.626262626262623745e-02	-1.575757575757575912e-01	1.904211209682020293e-78
4.040404040404038666e-02	-1.575757575757575912e-01	6.006034376482546063e-74
5.454545454545450811e-02	-1.575757575757575912e-01	1.149040971834384297e-69
6.868686868686868507e-02	-1.575757575757575912e-01	1.333392941523373772e-65
8.282828282828280653e-02	-1.575757575757575912e-01	2.470406058468575192e-45
9.696969696969692798e-02	-1.575757575757575912e-01	1.664944339299807326e-41
1.111111111111111049e-01	-1.575757575757575912e-01	6.806626956883695175e-38
1.252525252525252264e-01	-1.575757575757575912e-01	1.687668770874543103e-34
1.393939393939393478e-01	-1.575757575757575912e-01	2.538302243766942767e-31
1.535353535353535248e-01	-1.575757575757575912e-01	2.315657728357473179e-28
1.676767676767676463e-01	-1.575757575757575912e-01	1.281387008721993973e-25
1.818181818181817677e-01	-1.575757575757575912e-01	4.300918174209503484e-23
1.959595959595959447e-01	-1.575757575757575912e-01	8.756225918798151170e-21
2.101010101010100661e-01	-1.575757575757575912e-01	1.081303605413179355e-18
2.242424242424241876e-01	-1.575757575757575912e-01	8.099407662013895163e-17
2.383838383838383645e-01	-1.575757575757575912e-01	3.679881051225007861e-15
2.525252525252524860e-01	-1.575757575757575912e-01	1.014119695997342666e-13
2.666666666666666075e-01	-1.575757575757575912e-01	1.695194634346226715e-12
2.808080808080807844e-01	-1.575757575757575912e-01	1.718797982564205728e-11
2.949494949494949059e-01	-1.575757575757575912e-01	1.057073087991860284e-10
3.090909090909090273e-01	-1.575757575757575912e-01	3.943302675736349197e-10
3.232323232323231488e-01	-1.575757575757575912e-01	8.922573625193345868e-10
3.373737373737373813e-01	-1.575757575757575912e-01	1.224602749079478609e-09
3.515151515151515027e-01	-1.575757575757575912e-01	1.019475297190753223e-09
3.656565656565656242e-01	-1.575757575757575912e-01	5.148108777668883090e-10
3.797979797979797456e-01	-1.575757575757575912e-01	1.577388621667206744e-10
3.939393939393938671e-01	-1.575757575757575912e-01	2.941314695114082503e-11
4.080808080808079885e-01	-1.575757575757575912e-01	3.435385985278757999e-12
4.222222222222222210e-01	-1.575757575757575912e-01	3.168284220219867958e-13
4.363636363636363424e-01	-1.575757575757575912e-01	4.688981480213947095e-14
4.505050505050504639e-01	-1.575757575757575912e-01	9.605838568486539755e-15
4.646464646464645853e-01	-1.575757575757575912e-01	1.422548913112900757e-15
4.787878787878787068e-01	-1.575757575757575912e-01	1.303644599856209864e-16
4.929292929292928283e-01	-1.575757575757575912e-01	7.261434404947989254e-18
5.070707070707070052e-01	-1.575757575757575912e-01	2.459494986553338960e-19
5.212121212121212377e-01	-1.575757575757575912e-01	5.029594816762568407e-21
5.353535353535352481e-01	-1.575757575757575912e-01	6.253592328732056276e-23
5.494949494949494806e-01	-1.575757575757575912e-01	5.076726188634778600e-25
5.636363636363634910e-01	-1.575757575757575912e-01	1.868975763564515218e-23
5.777777777777777235e-01	-1.575757575757575912e-01	9.823258639998988563e-21
5.919191919191919560e-01	-1.575757575757575912e-01	3.185931460606278346e-18
6.060606060606059664e-01	-1.575757575757575912e-01	6.330692767342194709e-16
6.202020202020201989e-01	-1.575757575757575912e-01	7.485905750017506883e-14
6.343434343434342093e-01	-1.575757575757575912e-01	5.420306369633588916e-12
6.484848484848484418e-01	-1.575757575757575912e-01	2.380699547206340604e-10
6.626262626262624522e-01	-1.575757575757575912e-01	6.342496829276975189e-09
6.767676767676766847e-01	-1.575757575757575912e-01	1.024922064942938006e-07
6.909090909090909172e-01	-1.575757575757575912e-01	1.004607327809604135e-06
7.050505050505049276e-01	-1.575757575757575912e-01	5.972783256308219246e-06
7.191919191919191601e-01	-1.575757575757575912e-01	2.153932470172206795e-05
7.333333333333331705e-01	-1.575757575757575912e-01	4.711533962389985691e-05
7.474747474747474030e-01	-1.575757575757575912e-01	6.251258865446994981e-05
7.616161616161616355e-01	-1.575757575757575912e-01	5.030921670593650264e-05
7.757575757575756459e-01	-1.575757575757575912e-01	2.455853987903038808e-05
7.898989898989898784e-01	-1.575757575757575912e-01	7.271641237173135603e-06
8.040404040404041108e-01	-1.575757575757575912e-01	1.305982206769968732e-06
8.181818181818181213e-01	-1.575757575757575912e-01	1.422711987394158438e-07
8.323232323232323537e-01	-1.575757575757575912e-01	9.400947692512940927e-09
8.464646464646463642e-01	-1.575757575757575912e-01	3.767915862488495031e-10
8.606060606060605966e-01	-1.575757575757575912e-01	9.160215174540266465e-12
8.747474747474748291e-01	-1.575757575757575912e-01	1.350782398976227473e-13
8.888888888888888395e-01	-1.575757575757575912e-01	1.208274264797046826e-15
9.030303030303030720e-01	-1.575757575757575912e-01	6.586018817706321362e-18
9.171717171717170825e-01	-1.575757575757575912e-01	2.962204066944629021e-20
9.313131313131313149e-01	-1.575757575757575912e-01	1.308006105287373590e-21
9.454545454545453254e-01	-1.575757575757575912e-01	1.206043279452456715e-22
9.595959595959595578e-01	-1.575757575757575912e-01	6.968749189078088547e-24
9.737373737373737903e-01	-1.575757575757575912e-01	2.443457249558558021e-25
9.878787878787878007e-01	-1.575757575757575912e-01	5.196751014758288601e-27
1.002020202020202033e+00	-1.575757575757575912e-01	6.704000305188865523e-29
1.016161616161616044e+00	-1.575757575757575912e-01	5.245793213977244390e-31
1.030303030303030276e+00	-1.575757575757575912e-01	2.489850232945331482e-33
1.044444444444444509e+00	-1.575757575757575912e-01	7.183496747490408202e-36
1.058585858585858519e+00	-1.575757575757575912e-01	1.504621437401849444e-38
1.072727272727272751e+00	-1.575757575757575912e-01	2.615409828108673987e-40
1.086868686868686762e+00	-1.575757575757575912e-01	1.479080473018145728e-41
1.101010101010100994e+00	-1.575757575757575912e-01	5.338428231246910401e-43
1.115151515151515005e+00	-1.575757575757575912e-01	1.169377485721291320e-44
1.129292929292929237e+00	-1.575757575757575912e-01	1.553723035183108213e-46
1.143434343434343470e+00	-1.575757575757575912e-01	1.252181906902038501e-48
1.157575757575757480e+00	-1.575757575757575912e-01	6.121194212410864209e-51
1.171717171717171713e+00	-1.575757575757575912e-01	1.815013285472786661e-53
1.185858585858585723e+00	-1.575757575757575912e-01	3.264362441231303894e-56
1.199999999999999956e+00	-1.575757575757575912e-01	3.561162988418013554e-59
-2.000000000000000111e-01	-1.434343434343434420e-01	1.519030124252764925e-141
-1.858585858585858619e-01	-1.434343434343434420e-01	1.105208219032337388e-138
-1.717171717171717404e-01	-1.434343434343434420e-01	4.879794035474931253e-136
-1.575757575757575912e-01	-1.434343434343434420e-01	1.328394142529592708e-133
-1.434343434343434420e-01	-1.434343434343434420e-01	3.414147462626050147e-131
-1.292929292929292928e-01	-1.434343434343434420e-01	4.664230847683795188e-128
-1.151515151515151714e-01	-1.434343434343434420e-01	9.315436063219771612e-125
-1.010101010101010222e-01	-1.434343434343434420e-01	1.178977279860675769e-121
-8.686868686868688683e-02	-1.434343434343434420e-01	1.953110834971815865e-118
-7.272727272727275150e-02	-1.434343434343434420e-01	1.406596637567252951e-112
-5.858585858585860229e-02	-1.434343434343434420e-01	1.370734395307318524e-106
-4.444444444444445308e-02	-1.434343434343434420e-01	8.536266542400392711e-101
-3.030303030303033163e-02	-1.434343434343434420e-01	3.266127183663723250e-95
-1.616161616161618242e-02	-1.434343434343434420e-01	7.603236959659279188e-90
-2.020202020202033211e-03	-1.434343434343434420e-01	1.074362543002930705e-84
1.212121212121208824e-02	-1.434343434343434420e-01	9.209824896423998470e-80
2.626262626262623745e-02	-1.434343434343434420e-01	4.788990762497423473e-75
4.040404040404038666e-02	-1.434343434343434420e-01	1.510482075508047209e-70
5.454545454545450811e-02	-1.434343434343434420e-01	2.889768245101496818e-66
6.868686868686868507e-02	-1.434343434343434420e-01	3.353401774242352163e-62
8.282828282828280653e-02	-1.434343434343434420e-01	2.927903499821039924e-39
9.696969696969692798e-02	-1.434343434343434420e-01	2.538299916689992052e-39
1.111111111111111049e-01	-1.434343434343434420e-01	4.343133044806087669e-36
1.252525252525252264e-01	-1.434343434343434420e-01	1.076922221198747309e-32
1.393939393939393478e-01	-1.434343434343434420e-01	1.619721913491817166e-29
1.535353535353535248e-01	-1.434343434343434420e-01	1.477649706739378318e-26
1.676767676767676463e-01	-1.434343434343434420e-01	8.176688266334646832e-24
1.818181818181817677e-01	-1.434343434343434420e-01	2.744468839609933392e-21
1.959595959595959447e-01	-1.434343434343434420e-01	5.587455565053528261e-19
2.101010101010100661e-01	-1.434343434343434420e-01	6.899931435760217782e-17
2.242424242424241876e-01	-1.434343434343434420e-01	5.168331748662060932e-15
2.383838383838383645e-01	-1.434343434343434420e-01	2.348177405320544759e-13
2.525252525252524860e-01	-1.434343434343434420e-01	6.471222638134527374e-12
2.666666666666666075e-01	-1.434343434343434420e-01	1.081724567345438243e-10
2.808080808080807844e-01	-1.434343434343434420e-01	1.096786154513067341e-09
2.949494949494949059e-01	-1.434343434343434420e-01	6.745313525347173113e-09
3.090909090909090273e-01	-1.434343434343434420e-01	2.516270003811089954e-08
3.232323232323231488e-01	-1.434343434343434420e-01	5.693604458670291821e-08
3.373737373737373813e-01	-1.434343434343434420e-01	7.814346011457247039e-08
3.515151515151515027e-01	-1.434343434343434420e-01	6.505439511900585094e-08
3.656565656565656242e-01	-1.434343434343434420e-01	3.285282748662233159e-08
3.797979797979797456e-01	-1.434343434343434420e-01	1.007193128036350855e-08
3.939393939393938671e-01	-1.434343434343434420e-01	1.888729962093773400e-09
4.080808080808079885e-01	-1.434343434343434420e-01	2.324622545129019596e-10
4.222222222222222210e-01	-1.434343434343434420e-01	2.920524758884964897e-11
4.363636363636363424e-01	-1.434343434343434420e-01	6.691385978704657948e-12
4.505050505050504639e-01	-1.434343434343434420e-01	1.536481183713507248e-12
4.646464646464645853e-01	-1.434343434343434420e-01	2.306205596473965237e-13
4.787878787878787068e-01	-1.434343434343434420e-01	2.116354418647008646e-14
4.929292929292928283e-01	-1.434343434343434420e-01	1.178983978480670811e-15
5.070707070707070052e-01	-1.434343434343434420e-01	3.984065917264648714e-17
5.212121212121212377e-01	-1.434343434343434420e-01	8.166441543027529154e-19
5.353535353535352481e-01	-1.434343434343434420e-01	9.381476349910845131e-20
5.494949494949494806e-01	-1.434343434343434420e-01	2.164715451843634625e-18
5.636363636363634910e-01	-1.434343434343434420e-01	2.096552900737075275e-19
5.777777777777777235e-01	-1.434343434343434420e-01	3.271609367271771448e-18
5.919191919191919560e-01	-1.434343434343434420e-01	4.642575621951046138e-17
6.060606060606059664e-01	-1.434343434343434420e-01	9.135438420432985522e-15
6.202020202020201989e-01	-1.434343434343434420e-01	1.090164891793238900e-12
6.343434343434342093e-01	-1.434343434343434420e-01	7.893704028777219132e-11
6.484848484848484418e-01	-1.434343434343434420e-01	3.467061608871767164e-09
6.626262626262624522e-01	-1.434343434343434420e-01	9.236708299749794988e-08
6.767676767676766847e-01	-1.434343434343434420e-01	1.492615036847204286e-06
6.909090909090909172e-01	-1.434343434343434420e-01	1.463030268281094650e-05
7.050505050505049276e-01	-1.434343434343434420e-01	8.698286831059038270e-05
7.191919191919191601e-01	-1.434343434343434420e-01	3.136816059832193406e-04
7.333333333333331705e-01	-1.434343434343434420e-01	6.861503600662156215e-04
7.474747474747474030e-01	-1.434343434343434420e-01	9.103836575589215529e-04
7.616161616161616355e-01	-1.434343434343434420e-01	7.326634474670516272e-04
7.757575757575756459e-01	-1.434343434343434420e-01	3.576510562209636026e-04
7.898989898989898784e-01	-1.434343434343434420e-01	1.058984036406629214e-04
8.040404040404041108e-01	-1.434343434343434420e-01	1.901928689400190779e-05
8.181818181818181213e-01	-1.434343434343434420e-01	2.071924664481293138e-06
8.323232323232323537e-01	-1.434343434343434420e-01	1.369079305388073539e-07
8.464646464646463642e-01	-1.434343434343434420e-01	5.487293220707114782e-09
8.606060606060605966e-01	-1.434343434343434420e-01	1.334021395625461475e-10
8.747474747474748291e-01	-1.434343434343434420e-01	1.967225629787002235e-12
8.888888888888888395e-01	-1.434343434343434420e-01	1.763401294924009485e-14
9.030303030303030720e-01	-1.434343434343434420e-01	1.119990426670351292e-16
9.171717171717170825e-01	-1.434343434343434420e-01	4.598031606039822013e-18
9.313131313131313149e-01	-1.434343434343434420e-01	6.737044450709492252e-19
9.454545454545453254e-01	-1.434343434343434420e-01	6.414640918097287083e-20
9.595959595959595578e-01	-1.434343434343434420e-01	3.708041081300609154e-21
9.737373737373737903e-01	-1.434343434343434420e-01	1.300159731806042792e-22
9.878787878787878007e-01	-1.434343434343434420e-01	2.765183087558096270e-24
1.002020202020202033e+00	-1.434343434343434420e-01	3.567188154466036970e-26
1.016161616161616044e+00	-1.434343434343434420e-01	2.791287236584966805e-28
1.030303030303030276e+00	-1.434343434343434420e-01	1.325237941107165182e-30
1.044444444444444509e+00	-1.434343434343434420e-01	3.927057071392162495e-33
1.058585858585858519e+00	-1.434343434343434420e-01	2.495391276295967335e-35
1.072727272727272751e+00	-1.434343434343434420e-01	1.802707471452557988e-36
1.086868686868686762e+00	-1.434343434343434420e-01	1.069141047846499755e-37
1.101010101010100994e+00	-1.434343434343434420e-01	3.860876126788349008e-39
1.115151515151515005e+00	-1.434343434343434420e-01	8.457259606102779023e-41
1.129292929292929237e+00	-1.434343434343434420e-01	1.123695302239489614e-42
1.143434343434343470e+00	-1.434343434343434420e-01	9.056124517731951722e-45
1.157575757575757480e+00	-1.434343434343434420e-01	4.427016288899911700e-47
1.171717171717171713e+00	-1.434343434343434420e-01	1.312667610360629562e-49
1.185858585858585723e+00	-1.434343434343434420e-01	2.360876848328873513e-52
1.199999999999999956e+00	-1.434343434343434420e-01	2.575531180695196157e-55
-2.000000000000000111e-01	-1.292929292929292928e-01	1.960459712593248352e-134
-1.858585858585858619e-01	-1.292929292929292928e-01	1.426366085603216973e-131
-1.717171717171717404e-01	-1.292929292929292928e-01	6.295443865512919881e-129
-1.575757575757575912e-01	-1.292929292929292928e-01	1.691797507780825495e-126
-1.434343434343434420e-01	-1.292929292929292928e-01	3.122120171801135621e-124
-1.292929292929292928e-01	-1.292929292929292928e-01	1.599075871587178642e-121
-1.151515151515151714e-01	-1.292929292929292928e-01	2.792360128590614918e-118
-1.010101010101010222e-01	-1.292929292929292928e-01	3.516717552155711993e-115
-8.686868686868688683e-02	-1.292929292929292928e-01	2.707097784621777267e-112
-7.272727272727275150e-02	-1.292929292929292928e-01	5.169401832274668035e-109
-5.858585858585860229e-02	-1.292929292929292928e-01	2.524008962874167835e-103
-4.444444444444445308e-02	-1.292929292929292928e-01	1.366479462047696876e-97
-3.030303030303033163e-02	-1.292929292929292928e-01	5.040331325426052735e-92
-1.616161616161618242e-02	-1.292929292929292928e-01	1.163017163346848501e-86
-2.020202020202033211e-03	-1.292929292929292928e-01	1.639954109853655655e-81
1.212121212121208824e-02	-1.292929292929292928e-01	1.405138340073971293e-76
2.626262626262623745e-02	-1.292929292929292928e-01	7.305697342294611421e-72
4.040404040404038666e-02	-1.292929292929292928e-01	2.304207099941624119e-67
5.454545454545450811e-02	-1.292929292929292928e-01	4.408249766309987287e-63
6.868686868686868507e-02	-1.292929292929292928e-01	5.115500386551762432e-59
8.282828282828280653e-02	-1.292929292929292928e-01	3.600688173355347812e-55
9.696969696969692798e-02	-1.292929292929292928e-01	1.772513919789957659e-35
1.111111111111111049e-01	-1.292929292929292928e-01	1.681028870729552904e-34
1.252525252525252264e-01	-1.292929292929292928e-01	4.168275129241564740e-31
1.393939393939393478e-01	-1.292929292929292928e-01	6.269205402616867948e-28
1.535353535353535248e-01	-1.292929292929292928e-01	5.719308600695477194e-25
1.676767676767676463e-01	-1.292929292929292928e-01	3.164823389212457782e-22
1.818181818181817677e-01	-1.292929292929292928e-01	1.062258813305081764e-19
1.959595959595959447e-01	-1.292929292929292928e-01	2.162649410433645153e-17
2.101010101010100661e-01	-1.292929292929292928e-01	2.670649006135685871e-15
2.242424242424241876e-01	-1.292929292929292928e-01	2.000425681968437079e-13
2.383838383838383645e-01	-1.292929292929292928e-01	9.088724594033536447e-12
2.525252525252524860e-01	-1.292929292929292928e-01	2.504715368241050227e-10
2.666666666666666075e-01	-1.292929292929292928e-01	4.186862822660224745e-09
2.808080808080807844e-01	-1.292929292929292928e-01	4.245159363176397182e-08
2.949494949494949059e-01	-1.292929292929292928e-01	2.610803463879084695e-07
3.090909090909090273e-01	-1.292929292929292928e-01	9.739334601441859099e-07
3.232323232323231488e-01	-1.292929292929292928e-01	2.203735178028169024e-06
3.373737373737373813e-01	-1.292929292929292928e-01	3.024582235306177268e-06
3.515151515151515027e-01	-1.292929292929292928e-01	2.518000645825663979e-06
3.656565656565656242e-01	-1.292929292929292928e-01	1.271791186779830884e-06
3.797979797979797456e-01	-1.292929292929292928e-01	3.904708616656824802e-07
3.939393939393938671e-01	-1.292929292929292928e-01	7.427027794631860399e-08
4.080808080808079885e-01	-1.292929292929292928e-01	1.030209499773784702e-08
4.222222222222222210e-01	-1.292929292929292928e-01	2.015591313648073616e-09
4.363636363636363424e-01	-1.292929292929292928e-01	6.233186041908931434e-10
4.505050505050504639e-01	-1.292929292929292928e-01	1.504233923276684219e-10
4.646464646464645853e-01	-1.292929292929292928e-01	2.269904163400839906e-11
4.787878787878787068e-01	-1.292929292929292928e-01	2.084170425998322016e-12
4.929292929292928283e-01	-1.292929292929292928e-01	1.161103735081630151e-13
5.070707070707070052e-01	-1.292929292929292928e-01	3.923723666061954214e-15
5.212121212121212377e-01	-1.292929292929292928e-01	8.043439497628060912e-17
5.353535353535352481e-01	-1.292929292929292928e-01	1.004452792936034956e-18
5.494949494949494806e-01	-1.292929292929292928e-01	1.379809166745207682e-20
5.636363636363634910e-01	-1.292929292929292928e-01	3.552725923578610616e-17
5.777777777777777235e-01	-1.292929292929292928e-01	2.786879869565955323e-18
5.919191919191919560e-01	-1.292929292929292928e-01	9.754282781757142606e-16
6.060606060606059664e-01	-1.292929292929292928e-01	8.088107471244424033e-14
6.202020202020201989e-01	-1.292929292929292928e-01	9.629953650171614798e-12
6.343434343434342093e-01	-1.292929292929292928e-01	6.972891892026376857e-10
6.484848484848484418e-01	-1.292929292929292928e-01	3.062622363913532187e-08
6.626262626262624522e-01	-1.292929292929292928e-01	8.159228828312291012e-07
6.767676767676766847e-01	-1.292929292929292928e-01	1.318498671966992404e-05
6.909090909090909172e-01	-1.292929292929292928e-01	1.292365022566616562e-04
7.050505050505049276e-01	-1.292929292929292928e-01	7.683615233677838557e-04
7.191919191919191601e-01	-1.292929292929292928e-01	2.770900538312619926e-03
7.333333333333331705e-01	-1.292929292929292928e-01	6.061096238370076474e-03
7.474747474747474030e-01	-1.292929292929292928e-01	8.041856834078346325e-03
7.616161616161616355e-01	-1.292929292929292928e-01	6.471968716893565163e-03
7.757575757575756459e-01	-1.292929292929292928e-01	3.159303846026941236e-03
7.898989898989898784e-01	-1.292929292929292928e-01	9.354515472292117186e-04
8.040404040404041108e-01	-1.292929292929292928e-01	1.680065113405026860e-04
8.181818181818181213e-01	-1.292929292929292928e-01	1.830230736771358907e-05
8.323232323232323537e-01	-1.292929292929292928e-01	1.209373619513093313e-06
8.464646464646463642e-01	-1.292929292929292928e-01	4.847190873887328130e-08
8.606060606060605966e-01	-1.292929292929292928e-01	1.178420156607698021e-09
8.747474747474748291e-01	-1.292929292929292928e-01	1.739471841442517433e-11
8.888888888888888395e-01	-1.292929292929292928e-01	1.679268777749152560e-13
9.030303030303030720e-01	-1.292929292929292928e-01	6.180974827023861161e-15
9.171717171717170825e-01	-1.292929292929292928e-01	1.385405240159021966e-15
9.313131313131313149e-01	-1.292929292929292928e-01	2.172418499414646898e-16
9.454545454545453254e-01	-1.292929292929292928e-01	2.070305714656986298e-17
9.595959595959595578e-01	-1.292929292929292928e-01	1.196772142211121472e-18
9.737373737373737903e-01	-1.292929292929292928e-01	4.196272159687741887e-20
9.878787878787878007e-01	-1.292929292929292928e-01	8.924641999294072824e-22
1.002020202020202033e+00	-1.292929292929292928e-01	1.151312229945286039e-23
1.016161616161616044e+00	-1.292929292929292928e-01	9.009284363770824966e-26
1.030303030303030276e+00	-1.292929292929292928e-01	4.294432429975851194e-28
1.044444444444444509e+00	-1.292929292929292928e-01	1.726890265574578875e-30
1.058585858585858519e+00	-1.292929292929292928e-01	8.240104654016225726e-32
1.072727272727272751e+00	-1.292929292929292928e-01	7.879484706361261172e-33
1.086868686868686762e+00	-1.292929292929292928e-01	4.689945795713868913e-34
1.101010101010100994e+00	-1.292929292929292928e-01	1.693696380584844425e-35
1.115151515151515005e+00	-1.292929292929292928e-01	3.710048061422532505e-37
1.129292929292929237e+00	-1.292929292929292928e-01	4.929449716258843019e-39
1.143434343434343470e+00	-1.292929292929292928e-01	3.972759372362722168e-41
1.157575757575757480e+00	-1.292929292929292928e-01	1.942052631774405693e-43
1.171717171717171713e+00	-1.292929292929292928e-01	5.758437333374701177e-46
1.185858585858585723e+00	-1.292929292929292928e-01	1.035674322700963447e-48
1.199999999999999956e+00	-1.292929292929292928e-01	1.129839327726788831e-51
-2.000000000000000111e-01	-1.151515151515151714e-01	1.534703477147270488e-127
-1.858585858585858619e-01	-1.151515151515151714e-01	1.116597077920392451e-124
-1.717171717171717404e-01	-1.151515151515151714e-01	4.927814623701264606e-122
-1.575757575757575912e-01	-1.151515151515151714e-01	1.320291167455592024e-119
-1.434343434343434420e-01	-1.151515151515151714e-01	2.211628805244575986e-117
-1.292929292929292928e-01	-1.151515151515151714e-01	4.516106072163532033e-115
-1.151515151515151714e-01	-1.151515151515151714e-01	5.151457415874624652e-112
-1.010101010101010222e-01	-1.151515151515151714e-01	6.369282698434929675e-109
-8.686868686868688683e-02	-1.151515151515151714e-01	4.889572398967432213e-106
-7.272727272727275150e-02	-1.151515151515151714e-01	2.299058424860297643e-103
-5.858585858585860229e-02	-1.151515151515151714e-01	7.178017419933009681e-100
-4.444444444444445308e-02	-1.151515151515151714e-01	1.888567546731958160e-94
-3.030303030303033163e-02	-1.151515151515151714e-01	5.226357894281804194e-89
-1.616161616161618242e-02	-1.151515151515151714e-01	1.106890120772500079e-83
-2.020202020202033211e-03	-1.151515151515151714e-01	1.527634484750658199e-78
1.212121212121208824e-02	-1.151515151515151714e-01	1.302211359822946956e-73
2.626262626262623745e-02	-1.151515151515151714e-01	6.762384009200143892e-69
4.040404040404038666e-02	-1.151515151515151714e-01	2.132242156201369916e-64
5.454545454545450811e-02	-1.151515151515151714e-01	4.078986845799903244e-60
6.868686868686868507e-02	-1.151515151515151714e-01	4.733337262945179305e-56
8.282828282828280653e-02	-1.151515151515151714e-01	3.331679746822721207e-52
9.696969696969692798e-02	-1.151515151515151714e-01	9.654189863590303435e-37
1.111111111111111049e-01	-1.151515151515151714e-01	3.946591041541255220e-33
1.252525252525252264e-01	-1.151515151515151714e-01	9.786675683976566275e-30
1.393939393939393478e-01	-1.151515151515151714e-01	1.471836612110428285e-26
1.535353535353535248e-01	-1.151515151515151714e-01	1.342735540139984494e-23
1.676767676767676463e-01	-1.151515151515151714e-01	7.430130352957058167e-21
1.818181818181817677e-01	-1.151515151515151714e-01	2.493890015443458822e-18
1.959595959595959447e-01	-1.151515151515151714e-01	5.077302917220643404e-16
2.101010101010100661e-01	-1.151515151515151714e-01	6.269945523350180946e-14
2.242424242424241876e-01	-1.151515151515151714e-01	4.696446452028199421e-12
2.383838383838383645e-01	-1.151515151515151714e-01	2.133781262553704636e-10
2.525252525252524860e-01	-1.151515151515151714e-01	5.880379216601976118e-09
2.666666666666666075e-01	-1.151515151515151714e-01	9.829596383797785435e-08
2.808080808080807844e-01	-1.151515151515151714e-01	9.966460547835500516e-07
2.949494949494949059e-01	-1.151515151515151714e-01	6.129444761867091725e-06
3.090909090909090273e-01	-1.151515151515151714e-01	2.286526603141466962e-05
3.232323232323231488e-01	-1.151515151515151714e-01	5.173763141603005314e-05
3.373737373737373813e-01	-1.151515151515151714e-01	7.100912882172345450e-05
3.515151515151515027e-01	-1.151515151515151714e-01	5.911817196770926359e-05
3.656565656565656242e-01	-1.151515151515151714e-01	2.987056374490048975e-05
3.797979797979797456e-01	-1.151515151515151714e-01	9.204948441233616363e-06
3.939393939393938671e-01	-1.151515151515151714e-01	1.813323475481816898e-06
4.080808080808079885e-01	-1.151515151515151714e-01	3.197945583920168509e-07
4.222222222222222210e-01	-1.151515151515151714e-01	1.001994107726157703e-07
4.363636363636363424e-01	-1.151515151515151714e-01	3.639765572859408249e-08
4.505050505050504639e-01	-1.151515151515151714e-01	8.964832867207742358e-09
4.646464646464645853e-01	-1.151515151515151714e-01	1.355660184177387645e-09
4.787878787878787068e-01	-1.151515151515151714e-01	1.244999341461703983e-10
4.929292929292928283e-01	-1.151515151515151714e-01	6.936117326037114251e-12
5.070707070707070052e-01	-1.151515151515151714e-01	2.344014919168988425e-13
5.212121212121212377e-01	-1.151515151515151714e-01	4.819973670045081266e-15
5.353535353535352481e-01	-1.151515151515151714e-01	6.258458471068947710e-17
5.494949494949494806e-01	-1.151515151515151714e-01	2.708605019379017794e-18
5.636363636363634910e-01	-1.151515151515151714e-01	5.024761792157599755e-16
5.777777777777777235e-01	-1.151515151515151714e-01	4.188842308684651474e-16
5.919191919191919560e-01	-1.151515151515151714e-01	5.687162149149628759e-15
6.060606060606059664e-01	-1.151515151515151714e-01	4.513845096206555967e-13
6.202020202020201989e-01	-1.151515151515151714e-01	5.165494037297816725e-11
6.343434343434342093e-01	-1.151515151515151714e-01	3.736214315488315895e-09
6.484848484848484418e-01	-1.151515151515151714e-01	1.640969790579466292e-07
6.626262626262624522e-01	-1.151515151515151714e-01	4.371756051808742123e-06
6.767676767676766847e-01	-1.151515151515151714e-01	7.064582412949876032e-05
6.909090909090909172e-01	-1.151515151515151714e-01	6.924556997408326834e-04
7.050505050505049276e-01	-1.151515151515151714e-01	4.116919809935531971e-03
7.191919191919191601e-01	-1.151515151515151714e-01	1.484662489021836181e-02
7.333333333333331705e-01	-1.151515151515151714e-01	3.247565945812577737e-02
7.474747474747474030e-01	-1.151515151515151714e-01	4.308867466931418089e-02
7.616161616161616355e-01	-1.151515151515151714e-01	3.467713492864545055e-02
7.757575757575756459e-01	-1.151515151515151714e-01	1.692770940985779266e-02
7.898989898989898784e-01	-1.151515151515151714e-01	5.012196588312992085e-03
8.040404040404041108e-01	-1.151515151515151714e-01	9.001873645508552072e-04
8.181818181818181213e-01	-1.151515151515151714e-01	9.806468641310321134e-05
8.323232323232323537e-01	-1.151515151515151714e-01	6.479885355337349422e-06
8.464646464646463642e-01	-1.151515151515151714e-01	2.597164553911180495e-07
8.606060606060605966e-01	-1.151515151515151714e-01	6.316947665590070146e-09
8.747474747474748291e-01	-1.151515151515151714e-01	9.658250822342939766e-11
8.888888888888888395e-01	-1.151515151515151714e-01	3.279810688878174110e-12
9.030303030303030720e-01	-1.151515151515151714e-01	1.049486969373421825e-12
9.171717171717170825e-01	-1.151515151515151714e-01	2.706912555967390579e-13
9.313131313131313149e-01	-1.151515151515151714e-01	4.252806984459496653e-14
9.454545454545453254e-01	-1.151515151515151714e-01	4.053000622382851468e-15
9.595959595959595578e-01	-1.151515151515151714e-01	2.342898696761262337e-16
9.737373737373737903e-01	-1.151515151515151714e-01	8.214961999576336888e-18
9.878787878787878007e-01	-1.151515151515151714e-01	1.747160027653031158e-19
1.002020202020202033e+00	-1.151515151515151714e-01	2.253915916416894395e-21
1.016161616161616044e+00	-1.151515151515151714e-01	1.764771810324586907e-23
1.030303030303030276e+00	-1.151515151515151714e-01	8.865347909405066637e-26
1.044444444444444509e+00	-1.151515151515151714e-01	1.560558587863594293e-27
1.058585858585858519e+00	-1.151515151515151714e-01	2.139601339462735563e-28
1.072727272727272751e+00	-1.151515151515151714e-01	2.096072658946846344e-29
1.086868686868686762e+00	-1.151515151515151714e-01	1.247933257350782730e-30
1.101010101010100994e+00	-1.151515151515151714e-01	4.506717507335973805e-32
1.115151515151515005e+00	-1.151515151515151714e-01	9.871981341432007623e-34
1.129292929292929237e+00	-1.151515151515151714e-01	1.311665909254316128e-35
1.143434343434343470e+00	-1.151515151515151714e-01	1.057102381474798175e-37
1.157575757575757480e+00	-1.151515151515151714e-01	5.167563070343591155e-40
1.171717171717171713e+00	-1.151515151515151714e-01	1.532249312916166822e-42
1.185858585858585723e+00	-1.151515151515151714e-01	2.755801925925352042e-45
1.199999999999999956e+00	-1.151515151515151714e-01	3.006363416653745497e-48
-2.000000000000000111e-01	-1.010101010101010222e-01	7.287288630625252731e-121
-1.858585858585858619e-01	-1.010101010101010222e-01	5.301975701854782642e-118
-1.717171717171717404e-01	-1.010101010101010222e-01	2.339844206686494172e-115
-1.575757575757575912e-01	-1.010101010101010222e-01	6.264689640058896825e-113
-1.434343434343434420e-01	-1.010101010101010222e-01	1.024632937659428278e-110
-1.292929292929292928e-01	-1.010101010101010222e-01	1.265814969480019306e-108
-1.151515151515151714e-01	-1.010101010101010222e-01	6.116087751118663017e-106
-1.010101010101010222e-01	-1.010101010101010222e-01	7.009931756915309246e-103
-8.686868686868688683e-02	-1.010101010101010222e-01	5.368905701475863965e-100
-7.272727272727275150e-02	-1.010101010101010222e-01	2.501620197995634692e-97
-5.858585858585860229e-02	-1.010101010101010222e-01	7.354021009313477474e-95
-4.444444444444445308e-02	-1.010101010101010222e-01	4.854923859562923453e-91
-3.030303030303033163e-02	-1.010101010101010222e-01	6.245335389175470011e-86
-1.616161616161618242e-02	-1.010101010101010222e-01	8.023375815447713294e-81
-2.020202020202033211e-03	-1.010101010101010222e-01	9.174435781411196285e-76
1.212121212121208824e-02	-1.010101010101010222e-01	7.429434630887977511e-71
2.626262626262623745e-02	-1.010101010101010222e-01	3.810097883512912396e-66
4.040404040404038666e-02	-1.010101010101010222e-01	1.197800870378669950e-61
5.454545454545450811e-02	-1.010101010101010222e-01	2.289799325623439804e-57
6.868686868686868507e-02	-1.010101010101010222e-01	2.656693356192453155e-53
8.282828282828280653e-02	-1.010101010101010222e-01	1.869909257542833698e-49
9.696969696969692798e-02	-1.010101010101010222e-01	7.983414404242739618e-46
1.111111111111111049e-01	-1.010101010101010222e-01	5.620099362383901264e-32
1.252525252525252264e-01	-1.010101010101010222e-01	1.450956955082819724e-28
1.393939393939393478e-01	-1.010101010101010222e-01	2.095951930726047561e-25
1.535353535353535248e-01	-1.010101010101010222e-01	1.912107713920287659e-22
1.676767676767676463e-01	-1.010101010101010222e-01	1.058079502436146963e-19
1.818181818181817677e-01	-1.010101010101010222e-01	3.551396518652657787e-17
1.959595959595959447e-01	-1.010101010101010222e-01	7.230277114150740103e-15
2.101010101010100661e-01	-1.010101010101010222e-01	8.928646638543847210e-13
2.242424242424241876e-01	-1.010101010101010222e-01	6.687922673476531757e-11
2.383838383838383645e-01	-1.010101010101010222e-01	3.038587628289497549e-09
2.525252525252524860e-01	-1.010101010101010222e-01	8.373889044285349892e-08
2.666666666666666075e-01	-1.010101010101010222e-01	1.399772811316418342e-06
2.808080808080807844e-01	-1.010101010101010222e-01	1.419262802774083745e-05
2.949494949494949059e-01	-1.010101010101010222e-01	8.728568177593394172e-05
3.090909090909090273e-01	-1.010101010101010222e-01	3.256103297731929055e-04
3.232323232323231488e-01	-1.010101010101010222e-01	7.367648205775134858e-04
3.373737373737373813e-01	-1.010101010101010222e-01	1.011208518013836238e-03
3.515151515151515027e-01	-1.010101010101010222e-01	8.419555918515843687e-04
3.656565656565656242e-01	-1.010101010101010222e-01	4.258185931368595688e-04
3.797979797979797456e-01	-1.010101010101010222e-01	1.324507018145623237e-04
3.939393939393938671e-01	-1.010101010101010222e-01	2.834661862068912143e-05
4.080808080808079885e-01	-1.010101010101010222e-01	7.377741071028463815e-06
4.222222222222222210e-01	-1.010101010101010222e-01	3.342914266179642220e-06
4.363636363636363424e-01	-1.010101010101010222e-01	1.306917320511782467e-06
4.505050505050504639e-01	-1.010101010101010222e-01	3.245353943769814237e-07
4.646464646464645853e-01	-1.010101010101010222e-01	4.911696833065143287e-08
4.787878787878787068e-01	-1.010101010101010222e-01	4.511139592245098701e-09
4.929292929292928283e-01	-1.010101010101010222e-01	2.513270818958423561e-10
5.070707070707070052e-01	-1.010101010101010222e-01	8.495126778647283404e-12
5.212121212121212377e-01	-1.010101010101010222e-01	1.760150766366407845e-13
5.353535353535352481e-01	-1.010101010101010222e-01	3.268950469051344977e-15
5.494949494949494806e-01	-1.010101010101010222e-01	6.082086531418115355e-16
5.636363636363634910e-01	-1.010101010101010222e-01	4.927190828297355112e-15
5.777777777777777235e-01	-1.010101010101010222e-01	7.640604366858590718e-14
5.919191919191919560e-01	-1.010101010101010222e-01	5.798280434324470045e-13
6.060606060606059664e-01	-1.010101010101010222e-01	4.352121630589306218e-12
6.202020202020201989e-01	-1.010101010101010222e-01	1.768727237437148129e-10
6.343434343434342093e-01	-1.010101010101010222e-01	1.215966104181064361e-08
6.484848484848484418e-01	-1.010101010101010222e-01	5.333326423362845477e-07
6.626262626262624522e-01	-1.010101010101010222e-01	1.420816691510234204e-05
6.767676767676766847e-01	-1.010101010101010222e-01	2.295980635231711453e-04
6.909090909090909172e-01	-1.010101010101010222e-01	2.250472489649903846e-03
7.050505050505049276e-01	-1.010101010101010222e-01	1.337993862948401273e-02
7.191919191919191601e-01	-1.010101010101010222e-01	4.825134786243725354e-02
7.333333333333331705e-01	-1.010101010101010222e-01	1.055454928738939202e-01
7.474747474747474030e-01	-1.010101010101010222e-01	1.400376614708169487e-01
7.616161616161616355e-01	-1.010101010101010222e-01	1.127002610124322179e-01
7.757575757575756459e-01	-1.010101010101010222e-01	5.501484689432575154e-02
7.898989898989898784e-01	-1.010101010101010222e-01	1.628957712088712970e-02
8.040404040404041108e-01	-1.010101010101010222e-01	2.925597838425610889e-03
8.181818181818181213e-01	-1.010101010101010222e-01	3.187090329601144291e-04
8.323232323232323537e-01	-1.010101010101010222e-01	2.105960495059362641e-05
8.464646464646463642e-01	-1.010101010101010222e-01	8.442562086701271248e-07
8.606060606060605966e-01	-1.010101010101010222e-01	2.087600901260394688e-08
8.747474747474748291e-01	-1.010101010101010222e-01	7.153912883321578045e-10
8.888888888888888395e-01	-1.010101010101010222e-01	2.932964429459554369e-10
9.030303030303030720e-01	-1.010101010101010222e-01	1.241032887734906725e-10
9.171717171717170825e-01	-1.010101010101010222e-01	3.214201968832933885e-11
9.313131313131313149e-01	-1.010101010101010222e-01	5.050037131463999780e-12
9.454545454545453254e-01	-1.010101010101010222e-01	4.812763430766428259e-13
9.595959595959595578e-01	-1.010101010101010222e-01	2.782087237160254643e-14
9.737373737373737903e-01	-1.010101010101010222e-01	9.754893121022641477e-16
9.878787878787878007e-01	-1.010101010101010222e-01	2.074674242085897411e-17
1.002020202020202033e+00	-1.010101010101010222e-01	2.676653167326228006e-19
1.016161616161616044e+00	-1.010101010101010222e-01	2.112399444253264201e-21
1.030303030303030276e+00	-1.010101010101010222e-01	1.792282031752313135e-23
1.044444444444444509e+00	-1.010101010101010222e-01	2.158388434021753928e-24
1.058585858585858519e+00	-1.010101010101010222e-01	3.446993932405593119e-25
1.072727272727272751e+00	-1.010101010101010222e-01	3.382964825764238759e-26
1.086868686868686762e+00	-1.010101010101010222e-01	2.014146107906774509e-27
1.101010101010100994e+00	-1.010101010101010222e-01	7.273777970299476630e-29
1.115151515151515005e+00	-1.010101010101010222e-01	1.593323753942300894e-30
1.129292929292929237e+00	-1.010101010101010222e-01	2.117010130206883080e-32
1.143434343434343470e+00	-1.010101010101010222e-01	1.706148215379622263e-34
1.157575757575757480e+00	-1.010101010101010222e-01	8.340373330753207503e-37
1.171717171717171713e+00	-1.010101010101010222e-01	2.473028607788539849e-39
1.185858585858585723e+00	-1.010101010101010222e-01	4.447825130521247412e-42
1.199999999999999956e+00	-1.010101010101010222e-01	4.852227814443329703e-45
-2.000000000000000111e-01	-8.686868686868688683e-02	2.098854754602006032e-114
-1.858585858585858619e-01	-8.686868686868688683e-02	1.527052928134137107e-111
-1.717171717171717404e-01	-8.686868686868688683e-02	6.739090597727933185e-109
-1.575757575757575912e-01	-8.686868686868688683e-02	1.804030514004766952e-106
-1.434343434343434420e-01	-8.686868686868688683e-02	2.934107604355145388e-104
-1.292929292929292928e-01	-8.686868686868688683e-02	3.060624105336891293e-102
-1.151515151515151714e-01	-8.686868686868688683e-02	5.397965011619621416e-100
-1.010101010101010222e-01	-8.686868686868688683e-02	4.716510315232707756e-97
-8.686868686868688683e-02	-8.686868686868688683e-02	3.576665202813988778e-94
-7.272727272727275150e-02	-8.686868686868688683e-02	1.665980921171498779e-91
-5.858585858585860229e-02	-8.686868686868688683e-02	4.709600202434876033e-89
-4.444444444444445308e-02	-8.686868686868688683e-02	9.545280746883139638e-87
-3.030303030303033163e-02	-8.686868686868688683e-02	1.403616450650521134e-82
-1.616161616161618242e-02	-8.686868686868688683e-02	9.198152072865433643e-78
-2.020202020202033211e-03	-8.686868686868688683e-02	5.268098296132430888e-73
1.212121212121208824e-02	-8.686868686868688683e-02	2.960703087514241023e-68
2.626262626262623745e-02	-8.686868686868688683e-02	1.349725598244895587e-63
4.040404040404038666e-02	-8.686868686868688683e-02	4.116641676811777137e-59
5.454545454545450811e-02	-8.686868686868688683e-02	7.812648973990523215e-55
6.868686868686868507e-02	-8.686868686868688683e-02	9.048930935247461441e-51
8.282828282828280653e-02	-8.686868686868688683e-02	6.366508278458297016e-47
9.696969696969692798e-02	-8.686868686868688683e-02	2.717867957012144115e-43
1.111111111111111049e-01	-8.686868686868688683e-02	4.854458327727988315e-31
1.252525252525252264e-01	-8.686868686868688683e-02	2.377356814024326734e-27
1.393939393939393478e-01	-8.686868686868688683e-02	1.810414841437425419e-24
1.535353535353535248e-01	-8.686868686868688683e-02	1.651617212070196945e-21
1.676767676767676463e-01	-8.686868686868688683e-02	9.139345265150574649e-19
1.818181818181817677e-01	-8.686868686868688683e-02	3.067580352447209603e-16
1.959595959595959447e-01	-8.686868686868688683e-02	6.245277287636256317e-14
2.101010101010100661e-01	-8.686868686868688683e-02	7.712273427316111947e-12
2.242424242424241876e-01	-8.686868686868688683e-02	5.776809230524530852e-10
2.383838383838383645e-01	-8.686868686868688683e-02	2.624632776994175953e-08
2.525252525252524860e-01	-8.686868686868688683e-02	7.233091931420716920e-07
2.666666666666666075e-01	-8.686868686868688683e-02	1.209078049212628107e-05
2.808080808080807844e-01	-8.686868686868688683e-02	1.225912870565285234e-04
2.949494949494949059e-01	-8.686868686868688683e-02	7.539452396486110743e-04
3.090909090909090273e-01	-8.686868686868688683e-02	2.812516490364260196e-03
3.232323232323231488e-01	-8.686868686868688683e-02	6.363951478955657756e-03
3.373737373737373813e-01	-8.686868686868688683e-02	8.734727808363628929e-03
3.515151515151515027e-01	-8.686868686868688683e-02	7.274511072996806514e-03
3.656565656565656242e-01	-8.686868686868688683e-02	3.687975126362097456e-03
3.797979797979797456e-01	-8.686868686868688683e-02	1.174146668361815372e-03
3.939393939393938671e-01	-8.686868686868688683e-02	3.003264086551200081e-04
4.080808080808079885e-01	-8.686868686868688683e-02	1.257878519856622302e-04
4.222222222222222210e-01	-8.686868686868688683e-02	7.098640101362923237e-05
4.363636363636363424e-01	-8.686868686868688683e-02	2.862090355576931189e-05
4.505050505050504639e-01	-8.686868686868688683e-02	7.130177507900447456e-06
4.646464646464645853e-01	-8.686868686868688683e-02	1.079472915644792082e-06
4.787878787878787068e-01	-8.686868686868688683e-02	9.914738048472316345e-08
4.929292929292928283e-01	-8.686868686868688683e-02	5.524049649366005412e-09
5.070707070707070052e-01	-8.686868686868688683e-02	1.871499419211292593e-10
5.212121212121212377e-01	-8.686868686868688683e-02	4.282413997349301759e-12
5.353535353535352481e-01	-8.686868686868688683e-02	3.082333394511158528e-13
5.494949494949494806e-01	-8.686868686868688683e-02	1.129500940534461559e-13
5.636363636363634910e-01	-8.686868686868688683e-02	5.054752559782317595e-13
5.777777777777777235e-01	-8.686868686868688683e-02	6.737614656090155492e-12
5.919191919191919560e-01	-8.686868686868688683e-02	5.700372687964225120e-11
6.060606060606059664e-01	-8.686868686868688683e-02	2.956090223564842820e-10
6.202020202020201989e-01	-8.686868686868688683e-02	1.243365852552730179e-09
6.343434343434342093e-01	-8.686868686868688683e-02	2.566234464236703203e-08
6.484848484848484418e-01	-8.686868686868688683e-02	1.053309799521210089e-06
6.626262626262624522e-01	-8.686868686868688683e-02	2.801017133341250929e-05
6.767676767676766847e-01	-8.686868686868688683e-02	4.526113439970201667e-04
6.909090909090909172e-01	-8.686868686868688683e-02	4.436396566240000637e-03
7.050505050505049276e-01	-8.686868686868688683e-02	2.637611042874325740e-02
7.191919191919191601e-01	-8.686868686868688683e-02	9.511873772649265257e-02
7.333333333333331705e-01	-8.686868686868688683e-02	2.080637016244339110e-01
7.474747474747474030e-01	-8.686868686868688683e-02	2.760587251234868367e-01
7.616161616161616355e-01	-8.686868686868688683e-02	2.221680228557280368e-01
7.757575757575756459e-01	-8.686868686868688683e-02	1.084517431661522896e-01
7.898989898989898784e-01	-8.686868686868688683e-02	3.211193222009193354e-02
8.040404040404041108e-01	-8.686868686868688683e-02	5.767282988416049840e-03
8.181818181818181213e-01	-8.686868686868688683e-02	6.282775707590490749e-04
8.323232323232323537e-01	-8.686868686868688683e-02	4.151932158607555200e-05
8.464646464646463642e-01	-8.686868686868688683e-02	1.677346867352325140e-06
8.606060606060605966e-01	-8.686868686868688683e-02	6.609049843365660759e-08
8.747474747474748291e-01	-8.686868686868688683e-02	3.033709277608177355e-08
8.888888888888888395e-01	-8.686868686868688683e-02	2.093817406129708886e-08
9.030303030303030720e-01	-8.686868686868688683e-02	8.938209393429764889e-09
9.171717171717170825e-01	-8.686868686868688683e-02	2.315132485382357882e-09
9.313131313131313149e-01	-8.686868686868688683e-02	3.637403960450567071e-10
9.454545454545453254e-01	-8.686868686868688683e-02	3.466479096040758112e-11
9.595959595959595578e-01	-8.686868686868688683e-02	2.003842069729645443e-12
9.737373737373737903e-01	-8.686868686868688683e-02	7.026106282707919018e-14
9.878787878787878007e-01	-8.686868686868688683e-02	1.494332689372512895e-15
1.002020202020202033e+00	-8.686868686868688683e-02	1.930167093981103133e-17
1.016161616161616044e+00	-8.686868686868688683e-02	1.686094800531465475e-19
1.030303030303030276e+00	-8.686868686868688683e-02	8.531102402576622162e-21
1.044444444444444509e+00	-8.686868686868688683e-02	2.087069666167136279e-21
1.058585858585858519e+00	-8.686868686868688683e-02	3.374091132017857714e-22
1.072727272727272751e+00	-8.686868686868688683e-02	3.311856206647042162e-23
1.086868686868686762e+00	-8.686868686868688683e-02	1.971812358793625471e-24
1.101010101010100994e+00	-8.686868686868688683e-02	7.120896275875148145e-26
1.115151515151515005e+00	-8.686868686868688683e-02	1.559834962509601222e-27
1.129292929292929237e+00	-8.686868686868688683e-02	2.072514395720892421e-29
1.143434343434343470e+00	-8.686868686868688683e-02	1.670288057271753687e-31
1.157575757575757480e+00	-8.686868686868688683e-02	8.165073726871541148e-34
1.171717171717171713e+00	-8.686868686868688683e-02	2.421050007054412594e-36
1.185858585858585723e+00	-8.686868686868688683e-02	4.354339868819429401e-39
1.199999999999999956e+00	-8.686868686868688683e-02	4.750242737746887340e-42
-2.000000000000000111e-01	-7.272727272727275150e-02	3.666685961483843008e-108
-1.858585858585858619e-01	-7.272727272727275150e-02	2.667751711181382603e-105
-1.717171717171717404e-01	-7.272727272727275150e-02	1.177313566575542172e-102
-1.575757575757575912e-01	-7.272727272727275150e-02	3.151508892152306976e-100
-1.434343434343434420e-01	-7.272727272727275150e-02	5.119000937782680403e-98
-1.292929292929292928e-01	-7.272727272727275150e-02	5.110523765291971285e-96
-1.151515151515151714e-01	-7.272727272727275150e-02	4.494883759213553230e-94
-1.010101010101010222e-01	-7.272727272727275150e-02	1.989143651670933334e-91
-8.686868686868688683e-02	-7.272727272727275150e-02	1.446675951916936088e-88
-7.272727272727275150e-02	-7.272727272727275150e-02	6.730155603213429219e-86
-5.858585858585860229e-02	-7.272727272727275150e-02	1.902102836273816955e-83
-4.444444444444445308e-02	-7.272727272727275150e-02	3.264036527882169871e-81
-3.030303030303033163e-02	-7.272727272727275150e-02	6.240414167752033380e-79
-1.616161616161618242e-02	-7.272727272727275150e-02	1.592687792815083445e-74
-2.020202020202033211e-03	-7.272727272727275150e-02	5.733331336110528733e-70
1.212121212121208824e-02	-7.272727272727275150e-02	1.545951316876301014e-65
2.626262626262623745e-02	-7.272727272727275150e-02	3.927541951607803938e-61
4.040404040404038666e-02	-7.272727272727275150e-02	9.344670450125398605e-57
5.454545454545450811e-02	-7.272727272727275150e-02	1.651144788609708376e-52
6.868686868686868507e-02	-7.272727272727275150e-02	1.878847625800941365e-48
8.282828282828280653e-02	-7.272727272727275150e-02	1.316334142783178427e-44
9.696969696969692798e-02	-7.272727272727275150e-02	5.613872057796328143e-41
1.111111111111111049e-01	-7.272727272727275150e-02	1.453443292784417426e-37
1.252525252525252264e-01	-7.272727272727275150e-02	6.306576887312062833e-27
1.393939393939393478e-01	-7.272727272727275150e-02	9.557397448962074863e-24
1.535353535353535248e-01	-7.272727272727275150e-02	8.653281640713606764e-21
1.676767676767676463e-01	-7.272727272727275150e-02	4.788360095515526614e-18
1.818181818181817677e-01	-7.272727272727275150e-02	1.607191576683624319e-15
1.959595959595959447e-01	-7.272727272727275150e-02	3.272076319673949257e-13
2.101010101010100661e-01	-7.272727272727275150e-02	4.040676828051000082e-11
2.242424242424241876e-01	-7.272727272727275150e-02	3.026632730363147884e-09
2.383838383838383645e-01	-7.272727272727275150e-02	1.375118884485858545e-07
2.525252525252524860e-01	-7.272727272727275150e-02	3.789620168758123707e-06
2.666666666666666075e-01	-7.272727272727275150e-02	6.334699748711308993e-05
2.808080808080807844e-01	-7.272727272727275150e-02	6.422902152353790039e-04
2.949494949494949059e-01	-7.272727272727275150e-02	3.950131310416397402e-03
3.090909090909090273e-01	-7.272727272727275150e-02	1.473557484555376371e-02
3.232323232323231488e-01	-7.272727272727275150e-02	3.334276428445170221e-02
3.373737373737373813e-01	-7.272727272727275150e-02	4.576687787924502843e-02
3.515151515151515027e-01	-7.272727272727275150e-02	3.813951873530836006e-02
3.656565656565656242e-01	-7.272727272727275150e-02	1.945422658792930748e-02
3.797979797979797456e-01	-7.272727272727275150e-02	6.552698636685401479e-03
3.939393939393938671e-01	-7.272727272727275150e-02	2.313080096489862018e-03
4.080808080808079885e-01	-7.272727272727275150e-02	1.486393318416267661e-03
4.222222222222222210e-01	-7.272727272727275150e-02	9.333154671997224766e-04
4.363636363636363424e-01	-7.272727272727275150e-02	3.810126328175352070e-04
4.505050505050504639e-01	-7.272727272727275150e-02	9.504063091753661024e-05
4.646464646464645853e-01	-7.272727272727275150e-02	1.439052455107599106e-05
4.787878787878787068e-01	-7.272727272727275150e-02	1.321773162668702699e-06
4.929292929292928283e-01	-7.272727272727275150e-02	7.368340320219742341e-08
5.070707070707070052e-01	-7.272727272727275150e-02	2.558178676097040783e-09
5.212121212121212377e-01	-7.272727272727275150e-02	1.165025774828930421e-10
5.353535353535352481e-01	-7.272727272727275150e-02	3.801277115673862530e-11
5.494949494949494806e-01	-7.272727272727275150e-02	1.429304708329712591e-11
5.636363636363634910e-01	-7.272727272727275150e-02	3.232676121231914044e-11
5.777777777777777235e-01	-7.272727272727275150e-02	4.078029902652491738e-10
5.919191919191919560e-01	-7.272727272727275150e-02	3.441338550314430771e-09
6.060606060606059664e-01	-7.272727272727275150e-02	1.767701924628203862e-08
6.202020202020201989e-01	-7.272727272727275150e-02	5.548149380142784034e-08
6.343434343434342093e-01	-7.272727272727275150e-02	1.327859807722318537e-07
6.484848484848484418e-01	-7.272727272727275150e-02	1.376680691304467298e-06
6.626262626262624522e-01	-7.272727272727275150e-02	3.357476207680016412e-05
6.767676767676766847e-01	-7.272727272727275150e-02	5.412366514722859005e-04
6.909090909090909172e-01	-7.272727272727275150e-02	5.304729836156689242e-03
7.050505050505049276e-01	-7.272727272727275150e-02	3.153860446835778791e-02
7.191919191919191601e-01	-7.272727272727275150e-02	1.137359240914964376e-01
7.333333333333331705e-01	-7.272727272727275150e-02	2.487871087945320303e-01
7.474747474747474030e-01	-7.272727272727275150e-02	3.300904982836617152e-01
7.616161616161616355e-01	-7.272727272727275150e-02	2.656520022600388220e-01
7.757575757575756459e-01	-7.272727272727275150e-02	1.296785303538377510e-01
7.898989898989898784e-01	-7.272727272727275150e-02	3.839706111653074655e-02
8.040404040404041108e-01	-7.272727272727275150e-02	6.896092433403971933e-03
8.181818181818181213e-01	-7.272727272727275150e-02	7.512831739732616287e-04
8.323232323232323537e-01	-7.272727272727275150e-02	4.982814529202776938e-05
8.464646464646463642e-01	-7.272727272727275150e-02	2.577447395189583088e-06
8.606060606060605966e-01	-7.272727272727275150e-02	1.169966839889441672e-06
8.747474747474748291e-01	-7.272727272727275150e-02	1.300823057090363800e-06
8.888888888888888395e-01	-7.272727272727275150e-02	9.147836393516273662e-07
9.030303030303030720e-01	-7.272727272727275150e-02	3.905447962047227103e-07
9.171717171717170825e-01	-7.272727272727275150e-02	1.011503939096517227e-07
9.313131313131313149e-01	-7.272727272727275150e-02	1.589167209090890853e-08
9.454545454545453254e-01	-7.272727272727275150e-02	1.514469013970127980e-09
9.595959595959595578e-01	-7.272727272727275150e-02	8.754522191732493152e-11
9.737373737373737903e-01	-7.272727272727275150e-02	3.069609766224138519e-12
9.878787878787878007e-01	-7.272727272727275150e-02	6.529641626138093099e-14
1.002020202020202033e+00	-7.272727272727275150e-02	8.567402065388500549e-16
1.016161616161616044e+00	-7.272727272727275150e-02	1.714101705052237876e-17
1.030303030303030276e+00	-7.272727272727275150e-02	4.672025705863604837e-18
1.044444444444444509e+00	-7.272727272727275150e-02	1.238194762979172527e-18
1.058585858585858519e+00	-7.272727272727275150e-02	2.003558608113604895e-19
1.072727272727272751e+00	-7.272727272727275150e-02	1.966622304659392415e-20
1.086868686868686762e+00	-7.272727272727275150e-02	1.170887361195918218e-21
1.101010101010100994e+00	-7.272727272727275150e-02	4.228479156300804324e-23
1.115151515151515005e+00	-7.272727272727275150e-02	9.262499228737037882e-25
1.129292929292929237e+00	-7.272727272727275150e-02	1.230685518231231485e-26
1.143434343434343470e+00	-7.272727272727275150e-02	9.918383812450752482e-29
1.157575757575757480e+00	-7.272727272727275150e-02	4.848525062937238453e-31
1.171717171717171713e+00	-7.272727272727275150e-02	1.437650415720719635e-33
1.185858585858585723e+00	-7.272727272727275150e-02	2.585662627520081273e-36
1.199999999999999956e+00	-7.272727272727275150e-02	2.820754807541217601e-39
-2.000000000000000111e-01	-5.858585858585860229e-02	3.885437800975936455e-102
-1.858585858585858619e-01	-5.858585858585860229e-02	2.826907833929259241e-99
-1.717171717171717404e-01	-5.858585858585860229e-02	1.247550928101781974e-96
-1.575757575757575912e-01	-5.858585858585860229e-02	3.339495993837906613e-94
-1.434343434343434420e-01	-5.858585858585860229e-02	5.422714371507645176e-92
-1.292929292929292928e-01	-5.858585858585860229e-02	5.357497550313258115e-90
-1.151515151515151714e-01	-5.858585858585860229e-02	3.553756090837614836e-88
-1.010101010101010222e-01	-5.858585858585860229e-02	5.762550482935551886e-86
-8.686868686868688683e-02	-5.858585858585860229e-02	3.564279331186339652e-83
-7.272727272727275150e-02	-5.858585858585860229e-02	1.649331342023308366e-80
-5.858585858585860229e-02	-5.858585858585860229e-02	4.660684654950952965e-78
-4.444444444444445308e-02	-5.858585858585860229e-02	7.990111424006505323e-76
-3.030303030303033163e-02	-5.858585858585860229e-02	8.345837462618154511e-74
-1.616161616161618242e-02	-5.858585858585860229e-02	2.563328891463546378e-71
-2.020202020202033211e-03	-5.858585858585860229e-02	6.823110680402680729e-67
1.212121212121208824e-02	-5.858585858585860229e-02	1.421445064956120320e-62
2.626262626262623745e-02	-5.858585858585860229e-02	1.990215876207037068e-58
4.040404040404038666e-02	-5.858585858585860229e-02	2.279426974382269130e-54
5.454545454545450811e-02	-5.858585858585860229e-02	2.565962470038651517e-50
6.868686868686868507e-02	-5.858585858585860229e-02	2.488845145738383355e-46
8.282828282828280653e-02	-5.858585858585860229e-02	1.671102926515166739e-42
9.696969696969692798e-02	-5.858585858585860229e-02	7.053802184774630587e-39
1.111111111111111049e-01	-5.858585858585860229e-02	1.821798060289092636e-35
1.252525252525252264e-01	-5.858585858585860229e-02	2.004199351632331109e-26
1.393939393939393478e-01	-5.858585858585860229e-02	3.014371734687553943e-23
1.535353535353535248e-01	-5.858585858585860229e-02	2.751603470708700775e-20
1.676767676767676463e-01	-5.858585858585860229e-02	1.521715821329941443e-17
1.818181818181817677e-01	-5.858585858585860229e-02	5.107570410617905488e-15
1.959595959595959447e-01	-5.858585858585860229e-02	1.039848581333742996e-12
2.101010101010100661e-01	-5.858585858585860229e-02	1.284105700365235704e-10
2.242424242424241876e-01	-5.858585858585860229e-02	9.618478258757787889e-09
2.383838383838383645e-01	-5.858585858585860229e-02	4.370054789267056353e-07
2.525252525252524860e-01	-5.858585858585860229e-02	1.204321154343419099e-05
2.666666666666666075e-01	-5.858585858585860229e-02	2.013133920422192739e-04
2.808080808080807844e-01	-5.858585858585860229e-02	2.041164214296647093e-03
2.949494949494949059e-01	-5.858585858585860229e-02	1.255330978159118621e-02
3.090909090909090273e-01	-5.858585858585860229e-02	4.682895890390269267e-02
3.232323232323231488e-01	-5.858585858585860229e-02	1.059634265130148106e-01
3.373737373737373813e-01	-5.858585858585860229e-02	1.454704582204138785e-01
3.515151515151515027e-01	-5.858585858585860229e-02	1.214181264590309534e-01
3.656565656565656242e-01	-5.858585858585860229e-02	6.289098409300938886e-02
3.797979797979797456e-01	-5.858585858585860229e-02	2.406682295475390948e-02
3.939393939393938671e-01	-5.858585858585860229e-02	1.333130339015420850e-02
4.080808080808079885e-01	-5.858585858585860229e-02	1.141386239461432070e-02
4.222222222222222210e-01	-5.858585858585860229e-02	7.505616471550648032e-03
4.363636363636363424e-01	-5.858585858585860229e-02	3.079238798082303136e-03
4.505050505050504639e-01	-5.858585858585860229e-02	7.684770163559179711e-04
4.646464646464645853e-01	-5.858585858585860229e-02	1.163647475076687050e-04
4.787878787878787068e-01	-5.858585858585860229e-02	1.068957139222789897e-05
4.929292929292928283e-01	-5.858585858585860229e-02	5.993898873757520570e-07
5.070707070707070052e-01	-5.858585858585860229e-02	2.619537528118401292e-08
5.212121212121212377e-01	-5.858585858585860229e-02	6.115498656731614653e-09
5.353535353535352481e-01	-5.858585858585860229e-02	3.258600545824902707e-09
5.494949494949494806e-01	-5.858585858585860229e-02	1.184420617733317294e-09
5.636363636363634910e-01	-5.858585858585860229e-02	1.367220413439982909e-09
5.777777777777777235e-01	-5.858585858585860229e-02	1.508169930467587739e-08
5.919191919191919560e-01	-5.858585858585860229e-02	1.262111277997322470e-07
6.060606060606059664e-01	-5.858585858585860229e-02	6.472137167026725032e-07
6.202020202020201989e-01	-5.858585858585860229e-02	2.016925034039875857e-06
6.343434343434342093e-01	-5.858585858585860229e-02	3.833985180352879935e-06
6.484848484848484418e-01	-5.858585858585860229e-02	5.290659759524053615e-06
6.626262626262624522e-01	-5.858585858585860229e-02	2.737339880777759398e-05
6.767676767676766847e-01	-5.858585858585860229e-02	3.939680551855785119e-04
6.909090909090909172e-01	-5.858585858585860229e-02	3.848130043422471301e-03
7.050505050505049276e-01	-5.858585858585860229e-02	2.287497218077721994e-02
7.191919191919191601e-01	-5.858585858585860229e-02	8.249103682500970314e-02
7.333333333333331705e-01	-5.858585858585860229e-02	1.804408951089245261e-01
7.474747474747474030e-01	-5.858585858585860229e-02	2.394085398898665451e-01
7.616161616161616355e-01	-5.858585858585860229e-02	1.926724366269295941e-01
7.757575757575756459e-01	-5.858585858585860229e-02	9.405341075288269070e-02
7.898989898989898784e-01	-5.858585858585860229e-02	2.784867875515792401e-02
8.040404040404041108e-01	-5.858585858585860229e-02	5.001727105170031620e-03
8.181818181818181213e-01	-5.858585858585860229e-02	5.458623321113829224e-04
8.323232323232323537e-01	-5.858585858585860229e-02	4.104040616603771313e-05
8.464646464646463642e-01	-5.858585858585860229e-02	1.711806861304210857e-05
8.606060606060605966e-01	-5.858585858585860229e-02	2.984223380356248857e-05
8.747474747474748291e-01	-5.858585858585860229e-02	3.449821915283027643e-05
8.888888888888888395e-01	-5.858585858585860229e-02	2.425587671213783804e-05
9.030303030303030720e-01	-5.858585858585860229e-02	1.035216429714352904e-05
9.171717171717170825e-01	-5.858585858585860229e-02	2.680793508459454790e-06
9.313131313131313149e-01	-5.858585858585860229e-02	4.211491012747907797e-07
9.454545454545453254e-01	-5.858585858585860229e-02	4.013406920695306464e-08
9.595959595959595578e-01	-5.858585858585860229e-02	2.319953118131914204e-09
9.737373737373737903e-01	-5.858585858585860229e-02	8.134633612855498265e-11
9.878787878787878007e-01	-5.858585858585860229e-02	1.734403052862922289e-12
1.002020202020202033e+00	-5.858585858585860229e-02	2.755863831685246114e-14
1.016161616161616044e+00	-5.858585858585860229e-02	3.974934112712867541e-15
1.030303030303030276e+00	-5.858585858585860229e-02	1.672352063666216337e-15
1.044444444444444509e+00	-5.858585858585860229e-02	4.459479286596023156e-16
1.058585858585858519e+00	-5.858585858585860229e-02	7.216492825633843653e-17
1.072727272727272751e+00	-5.858585858585860229e-02	7.083459351599871533e-18
1.086868686868686762e+00	-5.858585858585860229e-02	4.217349245444193669e-19
1.101010101010100994e+00	-5.858585858585860229e-02	1.523030649373565645e-20
1.115151515151515005e+00	-5.858585858585860229e-02	3.336204269601321057e-22
1.129292929292929237e+00	-5.858585858585860229e-02	4.432732655696986658e-24
1.143434343434343470e+00	-5.858585858585860229e-02	3.572443420019510312e-26
1.157575757575757480e+00	-5.858585858585860229e-02	1.746361280771009072e-28
1.171717171717171713e+00	-5.858585858585860229e-02	5.178187157349697336e-31
1.185858585858585723e+00	-5.858585858585860229e-02	9.313143768926184617e-34
1.199999999999999956e+00	-5.858585858585860229e-02	1.015990824940546988e-36
-2.000000000000000111e-01	-4.444444444444445308e-02	2.497359825730950427e-96
-1.858585858585858619e-01	-4.444444444444445308e-02	1.816991136031810039e-93
-1.717171717171717404e-01	-4.444444444444445308e-02	8.018616035460121349e-91
-1.575757575757575912e-01	-4.444444444444445308e-02	2.146452070792544932e-88
-1.434343434343434420e-01	-4.444444444444445308e-02	3.485192180755386346e-86
-1.292929292929292928e-01	-4.444444444444445308e-02	3.434916445983873618e-84
-1.151515151515151714e-01	-4.444444444444445308e-02	2.104442375637827923e-82
-1.010101010101010222e-01	-4.444444444444445308e-02	1.427605352265632004e-80
-8.686868686868688683e-02	-4.444444444444445308e-02	5.422907111885153174e-78
-7.272727272727275150e-02	-4.444444444444445308e-02	2.452976891100272527e-75
-5.858585858585860229e-02	-4.444444444444445308e-02	6.927034646659627386e-73
-4.444444444444445308e-02	-4.444444444444445308e-02	1.187517467415844460e-70
-3.030303030303033163e-02	-4.444444444444445308e-02	1.234890308575249146e-68
-1.616161616161618242e-02	-4.444444444444445308e-02	7.950930733865714937e-67
-2.020202020202033211e-03	-4.444444444444445308e-02	5.679485242473612270e-64
1.212121212121208824e-02	-4.444444444444445308e-02	1.086463620957459930e-59
2.626262626262623745e-02	-4.444444444444445308e-02	1.345139772864631254e-55
4.040404040404038666e-02	-4.444444444444445308e-02	1.056904793764009121e-51
5.454545454545450811e-02	-4.444444444444445308e-02	5.917066272997912191e-48
6.868686868686868507e-02	-4.444444444444445308e-02	2.971313567038265403e-44
8.282828282828280653e-02	-4.444444444444445308e-02	1.448043951803388813e-40
9.696969696969692798e-02	-4.444444444444445308e-02	5.537716714959332486e-37
1.111111111111111049e-01	-4.444444444444445308e-02	1.394918592399035997e-33
1.252525252525252264e-01	-4.444444444444445308e-02	3.129254768471442337e-22
1.393939393939393478e-01	-4.444444444444445308e-02	5.810769430260229616e-23
1.535353535353535248e-01	-4.444444444444445308e-02	5.301014261324680093e-20
1.676767676767676463e-01	-4.444444444444445308e-02	2.933332602361028080e-17
1.818181818181817677e-01	-4.444444444444445308e-02	9.845548129865270795e-15
1.959595959595959447e-01	-4.444444444444445308e-02	2.004445354404130258e-12
2.101010101010100661e-01	-4.444444444444445308e-02	2.475278145930309216e-10
2.242424242424241876e-01	-4.444444444444445308e-02	1.854082495459598424e-08
2.383838383838383645e-01	-4.444444444444445308e-02	8.423823108547576412e-07
2.525252525252524860e-01	-4.444444444444445308e-02	2.321477543757013089e-05
2.666666666666666075e-01	-4.444444444444445308e-02	3.880563153481576474e-04
2.808080808080807844e-01	-4.444444444444445308e-02	3.934595059004640516e-03
2.949494949494949059e-01	-4.444444444444445308e-02	2.419806130924704105e-02
3.090909090909090273e-01	-4.444444444444445308e-02	9.026901864762737482e-02
3.232323232323231488e-01	-4.444444444444445308e-02	2.042669466587728466e-01
3.373737373737373813e-01	-4.444444444444445308e-02	2.805388129473415648e-01
3.515151515151515027e-01	-4.444444444444445308e-02	2.350923333535830106e-01
3.656565656565656242e-01	-4.444444444444445308e-02	1.264613035757629345e-01
3.797979797979797456e-01	-4.444444444444445308e-02	6.229663648598304793e-02
3.939393939393938671e-01	-4.444444444444445308e-02	5.503065564513796165e-02
4.080808080808079885e-01	-4.444444444444445308e-02	5.481557824993394529e-02
4.222222222222222210e-01	-4.444444444444445308e-02	3.673373582281826838e-02
4.363636363636363424e-01	-4.444444444444445308e-02	1.509972767672223236e-02
4.505050505050504639e-01	-4.444444444444445308e-02	3.769143094864698968e-03
4.646464646464645853e-01	-4.444444444444445308e-02	5.707642236486591344e-04
4.787878787878787068e-01	-4.444444444444445308e-02	5.250639709778570614e-05
4.929292929292928283e-01	-4.444444444444445308e-02	3.129151700749472286e-06
5.070707070707070052e-01	-4.444444444444445308e-02	4.197353321129640521e-07
5.212121212121212377e-01	-4.444444444444445308e-02	3.032950270692627666e-07
5.353535353535352481e-01	-4.444444444444445308e-02	1.718652923517475419e-07
5.494949494949494806e-01	-4.444444444444445308e-02	6.142591047538298902e-08
5.636363636363634910e-01	-4.444444444444445308e-02	4.101347333422523151e-08
5.777777777777777235e-01	-4.444444444444445308e-02	3.457158101862334242e-07
5.919191919191919560e-01	-4.444444444444445308e-02	2.819796832857938530e-06
6.060606060606059664e-01	-4.444444444444445308e-02	1.438888929210747759e-05
6.202020202020201989e-01	-4.444444444444445308e-02	4.478885864079543318e-05
6.343434343434342093e-01	-4.444444444444445308e-02	8.468546227278529737e-05
6.484848484848484418e-01	-4.444444444444445308e-02	9.767706155673097862e-05
6.626262626262624522e-01	-4.444444444444445308e-02	7.945217304482556379e-05
6.767676767676766847e-01	-4.444444444444445308e-02	2.060364813448184050e-04
6.909090909090909172e-01	-4.444444444444445308e-02	1.711535288955083958e-03
7.050505050505049276e-01	-4.444444444444445308e-02	1.008117020793884711e-02
7.191919191919191601e-01	-4.444444444444445308e-02	3.630497326145102482e-02
7.333333333333331705e-01	-4.444444444444445308e-02	7.938887907653592590e-02
7.474747474747474030e-01	-4.444444444444445308e-02	1.053250358385314223e-01
7.616161616161616355e-01	-4.444444444444445308e-02	8.476246207024962231e-02
7.757575757575756459e-01	-4.444444444444445308e-02	4.137677964292878902e-02
7.898989898989898784e-01	-4.444444444444445308e-02	1.225160558168958934e-02
8.040404040404041108e-01	-4.444444444444445308e-02	2.202584744984354206e-03
8.181818181818181213e-01	-4.444444444444445308e-02	2.567171943479042541e-04
8.323232323232323537e-01	-4.444444444444445308e-02	9.914410341639084609e-05
8.464646464646463642e-01	-4.444444444444445308e-02	2.559656143753618164e-04
8.606060606060605966e-01	-4.444444444444445308e-02	4.820772305856437043e-04
8.747474747474748291e-01	-4.444444444444445308e-02	5.560709837054254737e-04
8.888888888888888395e-01	-4.444444444444445308e-02	3.903852909057193643e-04
9.030303030303030720e-01	-4.444444444444445308e-02	1.664959647753663243e-04
9.171717171717170825e-01	-4.444444444444445308e-02	4.310194183842818377e-05
9.313131313131313149e-01	-4.444444444444445308e-02	6.770266513936431529e-06
9.454545454545453254e-01	-4.444444444444445308e-02	6.451401022963307357e-07
9.595959595959595578e-01	-4.444444444444445308e-02	3.729137260616413920e-08
9.737373737373737903e-01	-4.444444444444445308e-02	1.308003714433497848e-09
9.878787878787878007e-01	-4.444444444444445308e-02	2.876574448845663674e-11
1.002020202020202033e+00	-4.444444444444445308e-02	1.503710897955959336e-12
1.016161616161616044e+00	-4.444444444444445308e-02	8.330730646172000337e-13
1.030303030303030276e+00	-4.444444444444445308e-02	3.651973512416054038e-13
1.044444444444444509e+00	-4.444444444444445308e-02	9.742745591568848865e-14
1.058585858585858519e+00	-4.444444444444445308e-02	1.576614530106209242e-14
1.072727272727272751e+00	-4.444444444444445308e-02	1.547550284678529143e-15
1.086868686868686762e+00	-4.444444444444445308e-02	9.213803178561798074e-17
1.101010101010100994e+00	-4.444444444444445308e-02	3.327422943068410800e-18
1.115151515151515005e+00	-4.444444444444445308e-02	7.288732261546720700e-20
1.129292929292929237e+00	-4.444444444444445308e-02	9.684359500635761895e-22
1.143434343434343470e+00	-4.444444444444445308e-02	7.804852911822031506e-24
1.157575757575757480e+00	-4.444444444444445308e-02	3.815341861241860736e-26
1.171717171717171713e+00	-4.444444444444445308e-02	1.131298228168401899e-28
1.185858585858585723e+00	-4.444444444444445308e-02	2.034677914163303055e-31
1.199999999999999956e+00	-4.444444444444445308e-02	2.219673768375066040e-34
-2.000000000000000111e-01	-3.030303030303033163e-02	9.736372830296556396e-91
-1.858585858585858619e-01	-3.030303030303033163e-02	7.083842280474977677e-88
-1.717171717171717404e-01	-3.030303030303033163e-02	3.126190845246763439e-85
-1.575757575757575912e-01	-3.030303030303033163e-02	8.368296586141156073e-83
-1.434343434343434420e-01	-3.030303030303033163e-02	1.358737621315486133e-80
-1.292929292929292928e-01	-3.030303030303033163e-02	1.338383344664945888e-78
-1.151515151515151714e-01	-3.030303030303033163e-02	8.042493258899483058e-77
-1.010101010101010222e-01	-3.030303030303033163e-02	3.513710973654351683e-75
-8.686868686868688683e-02	-3.030303030303033163e-02	5.378131676113040050e-73
-7.272727272727275150e-02	-3.030303030303033163e-02	2.217874538434204832e-70
-5.858585858585860229e-02	-3.030303030303033163e-02	6.245225473311408878e-68
-4.444444444444445308e-02	-3.030303030303033163e-02	1.070545469621227232e-65
-3.030303030303033163e-02	-3.030303030303033163e-02	1.113222862391315719e-63
-1.616161616161618242e-02	-3.030303030303033163e-02	7.022369234699059194e-62
-2.020202020202033211e-03	-3.030303030303033163e-02	2.946219546756623229e-60
1.212121212121208824e-02	-3.030303030303033163e-02	5.292076581678894262e-57
2.626262626262623745e-02	-3.030303030303033163e-02	6.390842705342446728e-53
4.040404040404038666e-02	-3.030303030303033163e-02	4.758551090942751116e-49
5.454545454545450811e-02	-3.030303030303033163e-02	2.190432084892917870e-45
6.868686868686868507e-02	-3.030303030303033163e-02	6.591790623961449203e-42
8.282828282828280653e-02	-3.030303030303033163e-02	1.529955531912867656e-38
9.696969696969692798e-02	-3.030303030303033163e-02	3.416205456552554708e-35
1.111111111111111049e-01	-3.030303030303033163e-02	6.953285536204286253e-32
1.252525252525252264e-01	-3.030303030303033163e-02	1.022421546364883697e-28
1.393939393939393478e-01	-3.030303030303033163e-02	2.650498143369987807e-21
1.535353535353535248e-01	-3.030303030303033163e-02	6.203546345891580477e-20
1.676767676767676463e-01	-3.030303030303033163e-02	3.431650700544347188e-17
1.818181818181817677e-01	-3.030303030303033163e-02	1.151578973467399471e-14
1.959595959595959447e-01	-3.030303030303033163e-02	2.344185807917898768e-12
2.101010101010100661e-01	-3.030303030303033163e-02	2.894586860772533754e-10
2.242424242424241876e-01	-3.030303030303033163e-02	2.168051282987468091e-08
2.383838383838383645e-01	-3.030303030303033163e-02	9.849997513549560808e-07
2.525252525252524860e-01	-3.030303030303033163e-02	2.714459002890579241e-05
2.666666666666666075e-01	-3.030303030303033163e-02	4.537422197995373834e-04
2.808080808080807844e-01	-3.030303030303033163e-02	4.600581987917335899e-03
2.949494949494949059e-01	-3.030303030303033163e-02	2.829397823048980173e-02
3.090909090909090273e-01	-3.030303030303033163e-02	1.055501044411457090e-01
3.232323232323231488e-01	-3.030303030303033163e-02	2.388728226300831370e-01
3.373737373737373813e-01	-3.030303030303033163e-02	3.284081467825193390e-01
3.515151515151515027e-01	-3.030303030303033163e-02	2.780012771546652717e-01
3.656565656565656242e-01	-3.030303030303033163e-02	1.634375918831453833e-01
3.797979797979797456e-01	-3.030303030303033163e-02	1.201617524774709622e-01
3.939393939393938671e-01	-3.030303030303033163e-02	1.516115369258723145e-01
4.080808080808079885e-01	-3.030303030303033163e-02	1.617152593942313976e-01
4.222222222222222210e-01	-3.030303030303033163e-02	1.091918283919572491e-01
4.363636363636363424e-01	-3.030303030303033163e-02	4.491877797767183933e-02
4.505050505050504639e-01	-3.030303030303033163e-02	1.121351332442732315e-02
4.646464646464645853e-01	-3.030303030303033163e-02	1.698781423756582027e-03
4.787878787878787068e-01	-3.030303030303033163e-02	1.587262654897853324e-04
4.929292929292928283e-01	-3.030303030303033163e-02	1.541680654018596941e-05
5.070707070707070052e-01	-3.030303030303033163e-02	1.059521045405463767e-05
5.212121212121212377e-01	-3.030303030303033163e-02	9.661285666298289037e-06
5.353535353535352481e-01	-3.030303030303033163e-02	5.506678381900110967e-06
5.494949494949494806e-01	-3.030303030303033163e-02	1.961424667788145297e-06
5.636363636363634910e-01	-3.030303030303033163e-02	9.354760539363617157e-07
5.777777777777777235e-01	-3.030303030303033163e-02	5.124099242594190431e-06
5.919191919191919560e-01	-3.030303030303033163e-02	3.874707904067572453e-05
6.060606060606059664e-01	-3.030303030303033163e-02	1.946038254859030017e-04
6.202020202020201989e-01	-3.030303030303033163e-02	6.037384576768131542e-04
6.343434343434342093e-01	-3.030303030303033163e-02	1.140695680769239755e-03
6.484848484848484418e-01	-3.030303030303033163e-02	1.311108669485437639e-03
6.626262626262624522e-01	-3.030303030303033163e-02	9.345657152158766976e-04
6.767676767676766847e-01	-3.030303030303033163e-02	5.173628124392814836e-04
6.909090909090909172e-01	-3.030303030303033163e-02	7.598554141959362653e-04
7.050505050505049276e-01	-3.030303030303033163e-02	3.006236209925246695e-03
7.191919191919191601e-01	-3.030303030303033163e-02	9.955174137009735816e-03
7.333333333333331705e-01	-3.030303030303033163e-02	2.132701170384985329e-02
7.474747474747474030e-01	-3.030303030303033163e-02	2.815162679316567801e-02
7.616161616161616355e-01	-3.030303030303033163e-02	2.262745537317339961e-02
7.757575757575756459e-01	-3.030303030303033163e-02	1.104242042466211694e-02
7.898989898989898784e-01	-3.030303030303033163e-02	3.272077881023568308e-03
8.040404040404041108e-01	-3.030303030303033163e-02	6.143572210016878159e-04
8.181818181818181213e-01	-3.030303030303033163e-02	2.506716079874245651e-04
8.323232323232323537e-01	-3.030303030303033163e-02	8.657178437717145047e-04
8.464646464646463642e-01	-3.030303030303033163e-02	2.560539728871971590e-03
8.606060606060605966e-01	-3.030303030303033163e-02	4.761990156300620683e-03
8.747474747474748291e-01	-3.030303030303033163e-02	5.454413802934925115e-03
8.888888888888888395e-01	-3.030303030303033163e-02	3.816719157856560823e-03
9.030303030303030720e-01	-3.030303030303033163e-02	1.625350004499757786e-03
9.171717171717170825e-01	-3.030303030303033163e-02	4.204753287057613558e-04
9.313131313131313149e-01	-3.030303030303033163e-02	6.602561013074866394e-05
9.454545454545453254e-01	-3.030303030303033163e-02	6.290690015390501312e-06
9.595959595959595578e-01	-3.030303030303033163e-02	3.636182544141838006e-07
9.737373737373737903e-01	-3.030303030303033163e-02	1.281262623316275133e-08
9.878787878787878007e-01	-3.030303030303033163e-02	3.980420471095245051e-10
1.002020202020202033e+00	-3.030303030303033163e-02	1.552277514591221438e-10
1.016161616161616044e+00	-3.030303030303033163e-02	1.100524171723019575e-10
1.030303030303030276e+00	-3.030303030303033163e-02	4.839352119758066216e-11
1.044444444444444509e+00	-3.030303030303033163e-02	1.291086925368839337e-11
1.058585858585858519e+00	-3.030303030303033163e-02	2.089295176375609472e-12
1.072727272727272751e+00	-3.030303030303033163e-02	2.050779879541927322e-13
1.086868686868686762e+00	-3.030303030303033163e-02	1.220993098476620037e-14
1.101010101010100994e+00	-3.030303030303033163e-02	4.409428300513428695e-16
1.115151515151515005e+00	-3.030303030303033163e-02	9.658868998203346177e-18
1.129292929292929237e+00	-3.030303030303033163e-02	1.283350195773836302e-19
1.143434343434343470e+00	-3.030303030303033163e-02	1.034282082538474392e-21
1.157575757575757480e+00	-3.030303030303033163e-02	5.056007807480688519e-24
1.171717171717171713e+00	-3.030303030303033163e-02	1.499171734075390174e-26
1.185858585858585723e+00	-3.030303030303033163e-02	2.696310787827921292e-29
1.199999999999999956e+00	-3.030303030303033163e-02	2.941463258369997997e-32
-2.000000000000000111e-01	-1.616161616161618242e-02	2.302439276562552913e-85
-1.858585858585858619e-01	-1.616161616161618242e-02	1.675173802236272963e-82
-1.717171717171717404e-01	-1.616161616161618242e-02	7.392757745621260503e-80
-1.575757575757575912e-01	-1.616161616161618242e-02	1.978918942299143989e-77
-1.434343434343434420e-01	-1.616161616161618242e-02	3.213105043179065125e-75
-1.292929292929292928e-01	-1.616161616161618242e-02	3.164559636011023162e-73
-1.151515151515151714e-01	-1.616161616161618242e-02	1.893014027841840750e-71
-1.010101010101010222e-01	-1.616161616161618242e-02	7.187072279161733163e-70
-8.686868686868688683e-02	-1.616161616161618242e-02	4.098156354809651512e-68
-7.272727272727275150e-02	-1.616161616161618242e-02	1.228191636177480287e-65
-5.858585858585860229e-02	-1.616161616161618242e-02	3.416219303288026393e-63
-4.444444444444445308e-02	-1.616161616161618242e-02	5.853945111116162159e-61
-3.030303030303033163e-02	-1.616161616161618242e-02	6.087250577940767538e-59
-1.616161616161618242e-02	-1.616161616161618242e-02	3.839498119579365490e-57
-2.020202020202033211e-03	-1.616161616161618242e-02	1.469695841385115530e-55
1.212121212121208824e-02	-1.616161616161618242e-02	4.941492152606042941e-54
2.626262626262623745e-02	-1.616161616161618242e-02	1.875343974816647310e-50
4.040404040404038666e-02	-1.616161616161618242e-02	1.385337780224544425e-46
5.454545454545450811e-02	-1.616161616161618242e-02	6.234773590579974563e-43
6.868686868686868507e-02	-1.616161616161618242e-02	1.715405078555422977e-39
8.282828282828280653e-02	-1.616161616161618242e-02	2.956840312083584195e-36
9.696969696969692798e-02	-1.616161616161618242e-02	3.488958022251231053e-33
1.111111111111111049e-01	-1.616161616161618242e-02	3.483580617746998495e-30
1.252525252525252264e-01	-1.616161616161618242e-02	3.425503582422910410e-27
1.393939393939393478e-01	-1.616161616161618242e-02	5.103325537647456644e-23
1.535353535353535248e-01	-1.616161616161618242e-02	4.554990837977444336e-20
1.676767676767676463e-01	-1.616161616161618242e-02	2.488106595101390763e-17
1.818181818181817677e-01	-1.616161616161618242e-02	8.284437071023308698e-15
1.959595959595959447e-01	-1.616161616161618242e-02	1.677763839131423226e-12
2.101010101010100661e-01	-1.616161616161618242e-02	2.065074787509702374e-10
2.242424242424241876e-01	-1.616161616161618242e-02	1.543616654271502965e-08
2.383838383838383645e-01	-1.616161616161618242e-02	7.004143578006619026e-07
2.525252525252524860e-01	-1.616161616161618242e-02	1.928697891087678169e-05
2.666666666666666075e-01	-1.616161616161618242e-02	3.222498151053072900e-04
2.808080808080807844e-01	-1.616161616161618242e-02	3.266591189810620893e-03
2.949494949494949059e-01	-1.616161616161618242e-02	2.008837751995845924e-02
3.090909090909090273e-01	-1.616161616161618242e-02	7.494514419310958908e-02
3.232323232323231488e-01	-1.616161616161618242e-02	1.696825584925097385e-01
3.373737373737373813e-01	-1.616161616161618242e-02	2.339571455407422618e-01
3.515151515151515027e-01	-1.616161616161618242e-02	2.031487816765661647e-01
3.656565656565656242e-01	-1.616161616161618242e-02	1.442430287133211197e-01
3.797979797979797456e-01	-1.616161616161618242e-02	1.707052871323766763e-01
3.939393939393938671e-01	-1.616161616161618242e-02	2.650261087838762797e-01
4.080808080808079885e-01	-1.616161616161618242e-02	2.908600832707823880e-01
4.222222222222222210e-01	-1.616161616161618242e-02	1.969774560680772890e-01
4.363636363636363424e-01	-1.616161616161618242e-02	8.105734800904901283e-02
4.505050505050504639e-01	-1.616161616161618242e-02	2.024059603460842335e-02
4.646464646464645853e-01	-1.616161616161618242e-02	3.082318014988383922e-03
4.787878787878787068e-01	-1.616161616161618242e-02	3.379607601712563423e-04
4.929292929292928283e-01	-1.616161616161618242e-02	1.480643968234820573e-04
5.070707070707070052e-01	-1.616161616161618242e-02	2.013043685380553477e-04
5.212121212121212377e-01	-1.616161616161618242e-02	1.877627244281871246e-04
5.353535353535352481e-01	-1.616161616161618242e-02	1.070586581501696349e-04
5.494949494949494806e-01	-1.616161616161618242e-02	3.829757971869817898e-05
5.636363636363634910e-01	-1.616161616161618242e-02	1.620533867551511069e-05
5.777777777777777235e-01	-1.616161616161618242e-02	5.418639624177210647e-05
5.919191919191919560e-01	-1.616161616161618242e-02	3.371696722654096375e-04
6.060606060606059664e-01	-1.616161616161618242e-02	1.611643882490680852e-03
6.202020202020201989e-01	-1.616161616161618242e-02	4.946193146585382491e-03
6.343434343434342093e-01	-1.616161616161618242e-02	9.324879416234558432e-03
6.484848484848484418e-01	-1.616161616161618242e-02	1.072045693269604513e-02
6.626262626262624522e-01	-1.616161616161618242e-02	7.672921159466784477e-03
6.767676767676766847e-01	-1.616161616161618242e-02	4.098457628898642159e-03
6.909090909090909172e-01	-1.616161616161618242e-02	3.169231054184362944e-03
7.050505050505049276e-01	-1.616161616161618242e-02	3.899088554787798373e-03
7.191919191919191601e-01	-1.616161616161618242e-02	4.529632409819412363e-03
7.333333333333331705e-01	-1.616161616161618242e-02	5.011019434154868543e-03
7.474747474747474030e-01	-1.616161616161618242e-02	5.064097679594519591e-03
7.616161616161616355e-01	-1.616161616161618242e-02	3.763262126936089969e-03
7.757575757575756459e-01	-1.616161616161618242e-02	1.802132140217851128e-03
7.898989898989898784e-01	-1.616161616161618242e-02	5.584574837558753608e-04
8.040404040404041108e-01	-1.616161616161618242e-02	3.264007739308771947e-04
8.181818181818181213e-01	-1.616161616161618242e-02	1.382637798635932272e-03
8.323232323232323537e-01	-1.616161616161618242e-02	5.726458762491091342e-03
8.464646464646463642e-01	-1.616161616161618242e-02	1.604822728463610806e-02
8.606060606060605966e-01	-1.616161616161618242e-02	2.895321826511646976e-02
8.747474747474748291e-01	-1.616161616161618242e-02	3.267601495135632333e-02
8.888888888888888395e-01	-1.616161616161618242e-02	2.270628694918665896e-02
9.030303030303030720e-01	-1.616161616161618242e-02	9.638323476785551000e-03
9.171717171717170825e-01	-1.616161616161618242e-02	2.489721603497925539e-03
9.313131313131313149e-01	-1.616161616161618242e-02	3.906856623844785293e-04
9.454545454545453254e-01	-1.616161616161618242e-02	3.721186488733172908e-05
9.595959595959595578e-01	-1.616161616161618242e-02	2.152096718098827847e-06
9.737373737373737903e-01	-1.616161616161618242e-02	8.057074545313109010e-08
9.878787878787878007e-01	-1.616161616161618242e-02	1.180522820080215222e-08
1.002020202020202033e+00	-1.616161616161618242e-02	1.221679832767500462e-08
1.016161616161616044e+00	-1.616161616161618242e-02	8.844000783274189545e-09
1.030303030303030276e+00	-1.616161616161618242e-02	3.889872360603359702e-09
1.044444444444444509e+00	-1.616161616161618242e-02	1.037778497728687817e-09
1.058585858585858519e+00	-1.616161616161618242e-02	1.679380071817150987e-10
1.072727272727272751e+00	-1.616161616161618242e-02	1.648421389178365085e-11
1.086868686868686762e+00	-1.616161616161618242e-02	9.814369444922016978e-13
1.101010101010100994e+00	-1.616161616161618242e-02	3.544308189131374736e-14
1.115151515151515005e+00	-1.616161616161618242e-02	7.763820194851653495e-16
1.129292929292929237e+00	-1.616161616161618242e-02	1.031559716651226909e-17
1.143434343434343470e+00	-1.616161616161618242e-02	8.313582181331091048e-20
1.157575757575757480e+00	-1.616161616161618242e-02	4.064030222177119844e-22
1.171717171717171713e+00	-1.616161616161618242e-02	1.205037544938327813e-24
1.185858585858585723e+00	-1.616161616161618242e-02	2.167300555568952973e-27
1.199999999999999956e+00	-1.616161616161618242e-02	2.364354651856117327e-30
-2.000000000000000111e-01	-2.020202020202033211e-03	3.302585647429998178e-80
-1.858585858585858619e-01	-2.020202020202033211e-03	2.402845109715371379e-77
-1.717171717171717404e-01	-2.020202020202033211e-03	1.060406493949042548e-74
-1.575757575757575912e-01	-2.020202020202033211e-03	2.838532680070825656e-72
-1.434343434343434420e-01	-2.020202020202033211e-03	4.608827383210434878e-70
-1.292929292929292928e-01	-2.020202020202033211e-03	4.539057903902557305e-68
-1.151515151515151714e-01	-2.020202020202033211e-03	2.712373411724134197e-66
-1.010101010101010222e-01	-2.020202020202033211e-03	9.936863859860800480e-65
-8.686868686868688683e-02	-2.020202020202033211e-03	3.019307015415153783e-63
-7.272727272727275150e-02	-2.020202020202033211e-03	4.294920672072964902e-61
-5.858585858585860229e-02	-2.020202020202033211e-03	1.134867101140187299e-58
-4.444444444444445308e-02	-2.020202020202033211e-03	1.941700226686490943e-56
-3.030303030303033163e-02	-2.020202020202033211e-03	2.018996862473150385e-54
-1.616161616161618242e-02	-2.020202020202033211e-03	1.273468245136109527e-52
-2.020202020202033211e-03	-2.020202020202033211e-03	4.872113590015065953e-51
1.212121212121208824e-02	-2.020202020202033211e-03	1.133352100061533259e-49
2.626262626262623745e-02	-2.020202020202033211e-03	4.917373373263818899e-48
4.040404040404038666e-02	-2.020202020202033211e-03	2.463270648208074447e-44
5.454545454545450811e-02	-2.020202020202033211e-03	1.105571622313158804e-40
6.868686868686868507e-02	-2.020202020202033211e-03	3.013722486995788997e-37
8.282828282828280653e-02	-2.020202020202033211e-03	4.999038513560895052e-34
9.696969696969692798e-02	-2.020202020202033211e-03	5.097944928683492420e-31
1.111111111111111049e-01	-2.020202020202033211e-03	3.329315601223274337e-28
1.252525252525252264e-01	-2.020202020202033211e-03	1.590328164186855361e-25
1.393939393939393478e-01	-2.020202020202033211e-03	7.015003654123376213e-23
1.535353535353535248e-01	-2.020202020202033211e-03	4.904433809964191173e-20
1.676767676767676463e-01	-2.020202020202033211e-03	2.018971041465457926e-17
1.818181818181817677e-01	-2.020202020202033211e-03	5.555406818527385091e-15
1.959595959595959447e-01	-2.020202020202033211e-03	9.809627233947724655e-13
2.101010101010100661e-01	-2.020202020202033211e-03	1.095148537872295032e-10
2.242424242424241876e-01	-2.020202020202033211e-03	7.652676327702583267e-09
2.383838383838383645e-01	-2.020202020202033211e-03	3.319184777778141075e-07
2.525252525252524860e-01	-2.020202020202033211e-03	8.875944137877952536e-06
2.666666666666666075e-01	-2.020202020202033211e-03	1.456139020784250092e-04
2.808080808080807844e-01	-2.020202020202033211e-03	1.460480971659938385e-03
2.949494949494949059e-01	-2.020202020202033211e-03	8.935403166610633025e-03
3.090909090909090273e-01	-2.020202020202033211e-03	3.330389627460992458e-02
3.232323232323231488e-01	-2.020202020202033211e-03	7.562942775304530574e-02
3.373737373737373813e-01	-2.020202020202033211e-03	1.054996342552170507e-01
3.515151515151515027e-01	-2.020202020202033211e-03	9.770762539379397593e-02
3.656565656565656242e-01	-2.020202020202033211e-03	9.545192383210389375e-02
3.797979797979797456e-01	-2.020202020202033211e-03	1.679437094048910617e-01
3.939393939393938671e-01	-2.020202020202033211e-03	2.866346401932907684e-01
4.080808080808079885e-01	-2.020202020202033211e-03	3.179906785038337791e-01
4.222222222222222210e-01	-2.020202020202033211e-03	2.155916583657840335e-01
4.363636363636363424e-01	-2.020202020202033211e-03	8.875652103825348860e-02
4.505050505050504639e-01	-2.020202020202033211e-03	2.225406575716242993e-02
4.646464646464645853e-01	-2.020202020202033211e-03	3.630592354073329010e-03
4.787878787878787068e-01	-2.020202020202033211e-03	1.034802424112931871e-03
4.929292929292928283e-01	-2.020202020202033211e-03	1.613450077052043779e-03
5.070707070707070052e-01	-2.020202020202033211e-03	2.379971320167960976e-03
5.212121212121212377e-01	-2.020202020202033211e-03	2.215837408499329430e-03
5.353535353535352481e-01	-2.020202020202033211e-03	1.262903311879439274e-03
5.494949494949494806e-01	-2.020202020202033211e-03	4.561623482396356152e-04
5.636363636363634910e-01	-2.020202020202033211e-03	1.994563172994726487e-04
5.777777777777777235e-01	-2.020202020202033211e-03	4.664801233796510792e-04
5.919191919191919560e-01	-2.020202020202033211e-03	2.006630302803191507e-03
6.060606060606059664e-01	-2.020202020202033211e-03	8.343265286444417547e-03
6.202020202020201989e-01	-2.020202020202033211e-03	2.474107382034963082e-02
6.343434343434342093e-01	-2.020202020202033211e-03	4.630432262595291643e-02
6.484848484848484418e-01	-2.020202020202033211e-03	5.320827409909890948e-02
6.626262626262624522e-01	-2.020202020202033211e-03	3.842947224208333873e-02
6.767676767676766847e-01	-2.020202020202033211e-03	2.187293197376785625e-02
6.909090909090909172e-01	-2.020202020202033211e-03	1.918463149440994067e-02
7.050505050505049276e-01	-2.020202020202033211e-03	2.279893615282602495e-02
7.191919191919191601e-01	-2.020202020202033211e-03	1.978517353682255134e-02
7.333333333333331705e-01	-2.020202020202033211e-03	1.085669169150691067e-02
7.474747474747474030e-01	-2.020202020202033211e-03	3.892644057790916375e-03
7.616161616161616355e-01	-2.020202020202033211e-03	1.056979062824540050e-03
7.757575757575756459e-01	-2.020202020202033211e-03	2.902912139408657583e-04
7.898989898989898784e-01	-2.020202020202033211e-03	2.748234090393212345e-04
8.040404040404041108e-01	-2.020202020202033211e-03	1.431800951388060347e-03
8.181818181818181213e-01	-2.020202020202033211e-03	7.064440092030332095e-03
8.323232323232323537e-01	-2.020202020202033211e-03	2.548525905508667450e-02
8.464646464646463642e-01	-2.020202020202033211e-03	6.462590905587262124e-02
8.606060606060605966e-01	-2.020202020202033211e-03	1.100077548505957736e-01
8.747474747474748291e-01	-2.020202020202033211e-03	1.204686474296743220e-01
8.888888888888888395e-01	-2.020202020202033211e-03	8.249646396428222950e-02
9.030303030303030720e-01	-2.020202020202033211e-03	3.477772490844424635e-02
9.171717171717170825e-01	-2.020202020202033211e-03	8.955007670806106046e-03
9.313131313131313149e-01	-2.020202020202033211e-03	1.403157983250619091e-03
9.454545454545453254e-01	-2.020202020202033211e-03	1.335709713788216008e-04
9.595959595959595578e-01	-2.020202020202033211e-03	7.793706554638957053e-06
9.737373737373737903e-01	-2.020202020202033211e-03	5.228552961073561792e-07
9.878787878787878007e-01	-2.020202020202033211e-03	5.031513015897773516e-07
1.002020202020202033e+00	-2.020202020202033211e-03	5.947036654539294614e-07
1.016161616161616044e+00	-2.020202020202033211e-03	4.311870639821622560e-07
1.030303030303030276e+00	-2.020202020202033211e-03	1.896528747774714820e-07
1.044444444444444509e+00	-2.020202020202033211e-03	5.059746836290105223e-08
1.058585858585858519e+00	-2.020202020202033211e-03	8.187910864085498618e-09
1.072727272727272751e+00	-2.020202020202033211e-03	8.036970043166071826e-10
1.086868686868686762e+00	-2.020202020202033211e-03	4.785050329582519805e-11
1.101010101010100994e+00	-2.020202020202033211e-03	1.728047141296449885e-12
1.115151515151515005e+00	-2.020202020202033211e-03	3.785293652875278326e-14
1.129292929292929237e+00	-2.020202020202033211e-03	5.029426686764066303e-16
1.143434343434343470e+00	-2.020202020202033211e-03	4.053333162419243449e-18
1.157575757575757480e+00	-2.020202020202033211e-03	1.981440504623358235e-20
1.171717171717171713e+00	-2.020202020202033211e-03	5.875227472724858857e-23
1.185858585858585723e+00	-2.020202020202033211e-03	1.056679422082372206e-25
1.199999999999999956e+00	-2.020202020202033211e-03	1.152754241077178910e-28
-2.000000000000000111e-01	1.212121212121208824e-02	2.873392195950329789e-75
-1.858585858585858619e-01	1.212121212121208824e-02	2.090579056344586327e-72
-1.717171717171717404e-01	1.212121212121208824e-02	9.225994626690068914e-70
-1.575757575757575912e-01	1.212121212121208824e-02	2.469646051223365742e-67
-1.434343434343434420e-01	1.212121212121208824e-02	4.009878117557593361e-65
-1.292929292929292928e-01	1.212121212121208824e-02	3.949148165126546294e-63
-1.151515151515151714e-01	1.212121212121208824e-02	2.359290864469610080e-61
-1.010101010101010222e-01	1.212121212121208824e-02	8.570627248203242944e-60
-8.686868686868688683e-02	1.212121212121208824e-02	2.051742722653327222e-58
-7.272727272727275150e-02	1.212121212121208824e-02	1.056605154345035211e-56
-5.858585858585860229e-02	1.212121212121208824e-02	2.298716364561317085e-54
-4.444444444444445308e-02	1.212121212121208824e-02	3.907112278509637358e-52
-3.030303030303033163e-02	1.212121212121208824e-02	4.061878148427230326e-50
-1.616161616161618242e-02	1.212121212121208824e-02	2.561987496516785785e-48
-2.020202020202033211e-03	1.212121212121208824e-02	9.801781654116011609e-47
1.212121212121208824e-02	1.212121212121208824e-02	2.274645085929157666e-45
2.626262626262623745e-02	1.212121212121208824e-02	3.237614054483210582e-44
4.040404040404038666e-02	1.212121212121208824e-02	2.928763394442906784e-42
5.454545454545450811e-02	1.212121212121208824e-02	1.192352934554536373e-38
6.868686868686868507e-02	1.212121212121208824e-02	3.247002666316849932e-35
8.282828282828280653e-02	1.212121212121208824e-02	5.365621208201930659e-32
9.696969696969692798e-02	1.212121212121208824e-02	5.385166374716534757e-29
1.111111111111111049e-01	1.212121212121208824e-02	3.296514606552584829e-26
1.252525252525252264e-01	1.212121212121208824e-02	1.252522326508403945e-23
1.393939393939393478e-01	1.212121212121208824e-02	3.156309749998435278e-21
1.535353535353535248e-01	1.212121212121208824e-02	6.456945391943914777e-19
1.676767676767676463e-01	1.212121212121208824e-02	1.636029733468957436e-16
1.818181818181817677e-01	1.212121212121208824e-02	2.335535478692910283e-14
1.959595959595959447e-01	1.212121212121208824e-02	2.970294693249832340e-12
2.101010101010100661e-01	1.212121212121208824e-02	2.423536591227649453e-10
2.242424242424241876e-01	1.212121212121208824e-02	1.239837688891771601e-08
2.383838383838383645e-01	1.212121212121208824e-02	3.984700836429877170e-07
2.525252525252524860e-01	1.212121212121208824e-02	8.117470580330630206e-06
2.666666666666666075e-01	1.212121212121208824e-02	1.058856469115138663e-04
2.808080808080807844e-01	1.212121212121208824e-02	8.914655872772962687e-04
2.949494949494949059e-01	1.212121212121208824e-02	4.860624382054705601e-03
3.090909090909090273e-01	1.212121212121208824e-02	1.713106045821524356e-02
3.232323232323231488e-01	1.212121212121208824e-02	3.883253726416918683e-02
3.373737373737373813e-01	1.212121212121208824e-02	5.673989633942821270e-02
3.515151515151515027e-01	1.212121212121208824e-02	5.771267227793393934e-02
3.656565656565656242e-01	1.212121212121208824e-02	6.284988857342391211e-02
3.797979797979797456e-01	1.212121212121208824e-02	1.127262674148190730e-01
3.939393939393938671e-01	1.212121212121208824e-02	1.909332004910628544e-01
4.080808080808079885e-01	1.212121212121208824e-02	2.113284970111480032e-01
4.222222222222222210e-01	1.212121212121208824e-02	1.433252660410810619e-01
4.363636363636363424e-01	1.212121212121208824e-02	5.940742676905235581e-02
4.505050505050504639e-01	1.212121212121208824e-02	1.600641097091426088e-02
4.646464646464645853e-01	1.212121212121208824e-02	5.050693419268151643e-03
4.787878787878787068e-01	1.212121212121208824e-02	6.215820599526200758e-03
4.929292929292928283e-01	1.212121212121208824e-02	1.190443512112838477e-02
5.070707070707070052e-01	1.212121212121208824e-02	1.718373705426537446e-02
5.212121212121212377e-01	1.212121212121208824e-02	1.587964545827475621e-02
5.353535353535352481e-01	1.212121212121208824e-02	9.040854487357540686e-03
5.494949494949494806e-01	1.212121212121208824e-02	3.314213173465534786e-03
5.636363636363634910e-01	1.212121212121208824e-02	1.632455651307650494e-03
5.777777777777777235e-01	1.212121212121208824e-02	3.341138216240447430e-03
5.919191919191919560e-01	1.212121212121208824e-02	9.358243015867857839e-03
6.060606060606059664e-01	1.212121212121208824e-02	2.863471790821048302e-02
6.202020202020201989e-01	1.212121212121208824e-02	7.669704208507974186e-02
6.343434343434342093e-01	1.212121212121208824e-02	1.401645703139613730e-01
6.484848484848484418e-01	1.212121212121208824e-02	1.604856035841489836e-01
6.626262626262624522e-01	1.212121212121208824e-02	1.172729890184679158e-01
6.767676767676766847e-01	1.212121212121208824e-02	7.225438847362609940e-02
6.909090909090909172e-01	1.212121212121208824e-02	7.312205740902424922e-02
7.050505050505049276e-01	1.212121212121208824e-02	9.099220972275734454e-02
7.191919191919191601e-01	1.212121212121208824e-02	7.921350382722017192e-02
7.333333333333331705e-01	1.212121212121208824e-02	4.284104248241411145e-02
7.474747474747474030e-01	1.212121212121208824e-02	1.437043104246773194e-02
7.616161616161616355e-01	1.212121212121208824e-02	3.115197594408960092e-03
7.757575757575756459e-01	1.212121212121208824e-02	6.815855856993790389e-04
7.898989898989898784e-01	1.212121212121208824e-02	1.360432913076290318e-03
8.040404040404041108e-01	1.212121212121208824e-02	6.553702039590213711e-03
8.181818181818181213e-01	1.212121212121208824e-02	2.639194172282683173e-02
8.323232323232323537e-01	1.212121212121208824e-02	7.964547215597747587e-02
8.464646464646463642e-01	1.212121212121208824e-02	1.744792479724753265e-01
8.606060606060605966e-01	1.212121212121208824e-02	2.686384937595550082e-01
8.747474747474748291e-01	1.212121212121208824e-02	2.775776853888128892e-01
8.888888888888888395e-01	1.212121212121208824e-02	1.844604101125576490e-01
9.030303030303030720e-01	1.212121212121208824e-02	7.663717488192033078e-02
9.171717171717170825e-01	1.212121212121208824e-02	1.959876299885986856e-02
9.313131313131313149e-01	1.212121212121208824e-02	3.061242676709747743e-03
9.454545454545453254e-01	1.212121212121208824e-02	2.913783266779273995e-04
9.595959595959595578e-01	1.212121212121208824e-02	1.909616852452415751e-05
9.737373737373737903e-01	1.212121212121208824e-02	8.053081270820736868e-06
9.878787878787878007e-01	1.212121212121208824e-02	1.472263228572347581e-05
1.002020202020202033e+00	1.212121212121208824e-02	1.758540404506889890e-05
1.016161616161616044e+00	1.212121212121208824e-02	1.275160715563276393e-05
1.030303030303030276e+00	1.212121212121208824e-02	5.608653690634840730e-06
1.044444444444444509e+00	1.212121212121208824e-02	1.496331621898696461e-06
1.058585858585858519e+00	1.212121212121208824e-02	2.421431230468361799e-07
1.072727272727272751e+00	1.212121212121208824e-02	2.376793081349199003e-08
1.086868686868686762e+00	1.212121212121208824e-02	1.415094793547216982e-09
1.101010101010100994e+00	1.212121212121208824e-02	5.110396634075190780e-11
1.115151515151515005e+00	1.212121212121208824e-02	1.119434272063764342e-12
1.129292929292929237e+00	1.212121212121208824e-02	1.487364817078213206e-14
1.143434343434343470e+00	1.212121212121208824e-02	1.198702260326967976e-16
1.157575757575757480e+00	1.212121212121208824e-02	5.859763104613502974e-19
1.171717171717171713e+00	1.212121212121208824e-02	1.737495579378622055e-21
1.185858585858585723e+00	1.212121212121208824e-02	3.124944239540147898e-24
1.199999999999999956e+00	1.212121212121208824e-02	3.409068682496416247e-27
-2.000000000000000111e-01	2.626262626262623745e-02	1.516389055573339068e-70
-1.858585858585858619e-01	2.626262626262623745e-02	1.103271319980631548e-67
-1.717171717171717404e-01	2.626262626262623745e-02	4.868878428035632868e-65
-1.575757575757575912e-01	2.626262626262623745e-02	1.303318162905671105e-62
-1.434343434343434420e-01	2.626262626262623745e-02	2.116152125636410382e-60
-1.292929292929292928e-01	2.626262626262623745e-02	2.084099461623145478e-58
-1.151515151515151714e-01	2.626262626262623745e-02	1.245007750190453766e-56
-1.010101010101010222e-01	2.626262626262623745e-02	4.513881489638239851e-55
-8.686868686868688683e-02	2.626262626262623745e-02	1.012586696943567567e-53
-7.272727272727275150e-02	2.626262626262623745e-02	2.305493844263632678e-52
-5.858585858585860229e-02	2.626262626262623745e-02	2.887271337526129285e-50
-4.444444444444445308e-02	2.626262626262623745e-02	4.771847601695725792e-48
-3.030303030303033163e-02	2.626262626262623745e-02	4.956796945796462544e-46
-1.616161616161618242e-02	2.626262626262623745e-02	3.126374782128140426e-44
-2.020202020202033211e-03	2.626262626262623745e-02	1.196103493564487654e-42
1.212121212121208824e-02	2.626262626262623745e-02	2.775695327289108659e-41
2.626262626262623745e-02	2.626262626262623745e-02	3.907291308031459256e-40
4.040404040404038666e-02	2.626262626262623745e-02	3.509554978323853032e-39
5.454545454545450811e-02	2.626262626262623745e-02	7.972893937220011414e-37
6.868686868686868507e-02	2.626262626262623745e-02	2.124250894570329640e-33
8.282828282828280653e-02	2.626262626262623745e-02	3.508930115497815156e-30
9.696969696969692798e-02	2.626262626262623745e-02	3.516282303832971099e-27
1.111111111111111049e-01	2.626262626262623745e-02	2.138445473924684834e-24
1.252525252525252264e-01	2.626262626262623745e-02	7.906195272451266411e-22
1.393939393939393478e-01	2.626262626262623745e-02	1.789979633295061148e-19
1.535353535353535248e-01	2.626262626262623745e-02	2.560858513604247801e-17
1.676767676767676463e-01	2.626262626262623745e-02	2.574864632121429348e-15
1.818181818181817677e-01	2.626262626262623745e-02	2.292690276156642304e-13
1.959595959595959447e-01	2.626262626262623745e-02	2.015390103276194477e-11
2.101010101010100661e-01	2.626262626262623745e-02	1.426997693637701467e-09
2.242424242424241876e-01	2.626262626262623745e-02	6.760860421507916144e-08
2.383838383838383645e-01	2.626262626262623745e-02	2.011162745451359475e-06
2.525252525252524860e-01	2.626262626262623745e-02	3.714265568367362033e-05
2.666666666666666075e-01	2.626262626262623745e-02	4.284377074615406756e-04
2.808080808080807844e-01	2.626262626262623745e-02	3.131871354100332870e-03
2.949494949494949059e-01	2.626262626262623745e-02	1.481135553464612079e-02
3.090909090909090273e-01	2.626262626262623745e-02	4.633638440924837953e-02
3.232323232323231488e-01	2.626262626262623745e-02	9.733754335942348956e-02
3.373737373737373813e-01	2.626262626262623745e-02	1.374235289990601572e-01
3.515151515151515027e-01	2.626262626262623745e-02	1.303343839417728800e-01
3.656565656565656242e-01	2.626262626262623745e-02	9.064433870158603024e-02
3.797979797979797456e-01	2.626262626262623745e-02	7.121943842491526566e-02
3.939393939393938671e-01	2.626262626262623745e-02	8.391283714395246507e-02
4.080808080808079885e-01	2.626262626262623745e-02	8.722465003510196380e-02
4.222222222222222210e-01	2.626262626262623745e-02	5.976600290530386522e-02
4.363636363636363424e-01	2.626262626262623745e-02	2.827973706963205977e-02
4.505050505050504639e-01	2.626262626262623745e-02	1.635759729494933382e-02
4.646464646464645853e-01	2.626262626262623745e-02	2.030080863947729061e-02
4.787878787878787068e-01	2.626262626262623745e-02	3.295531366370151038e-02
4.929292929292928283e-01	2.626262626262623745e-02	5.555254160749021480e-02
5.070707070707070052e-01	2.626262626262623745e-02	7.593054542326523049e-02
5.212121212121212377e-01	2.626262626262623745e-02	6.917283879392778501e-02
5.353535353535352481e-01	2.626262626262623745e-02	3.929393806697518282e-02
5.494949494949494806e-01	2.626262626262623745e-02	1.471469213634262960e-02
5.636363636363634910e-01	2.626262626262623745e-02	8.568471784673750702e-03
5.777777777777777235e-01	2.626262626262623745e-02	1.770230556321208265e-02
5.919191919191919560e-01	2.626262626262623745e-02	3.720554833723466182e-02
6.060606060606059664e-01	2.626262626262623745e-02	7.398795593547917437e-02
6.202020202020201989e-01	2.626262626262623745e-02	1.544696612718316209e-01
6.343434343434342093e-01	2.626262626262623745e-02	2.621157758237814273e-01
6.484848484848484418e-01	2.626262626262623745e-02	2.958682970506728571e-01
6.626262626262624522e-01	2.626262626262623745e-02	2.194851628910442776e-01
6.767676767676766847e-01	2.626262626262623745e-02	1.486319721996964549e-01
6.909090909090909172e-01	2.626262626262623745e-02	1.717940215983113084e-01
7.050505050505049276e-01	2.626262626262623745e-02	2.221970427209104815e-01
7.191919191919191601e-01	2.626262626262623745e-02	1.963581588769595376e-01
7.333333333333331705e-01	2.626262626262623745e-02	1.093861009194303235e-01
7.474747474747474030e-01	2.626262626262623745e-02	3.950234892173331430e-02
7.616161616161616355e-01	2.626262626262623745e-02	1.018805090251308221e-02
7.757575757575756459e-01	2.626262626262623745e-02	3.438573408892601959e-03
7.898989898989898784e-01	2.626262626262623745e-02	7.036404362614613259e-03
8.040404040404041108e-01	2.626262626262623745e-02	2.438326380341671040e-02
8.181818181818181213e-01	2.626262626262623745e-02	7.491769846615729811e-02
8.323232323232323537e-01	2.626262626262623745e-02	1.830899938999417942e-01
8.464646464646463642e-01	2.626262626262623745e-02	3.338090018277707904e-01
8.606060606060605966e-01	2.626262626262623745e-02	4.421441326620806356e-01
8.747474747474748291e-01	2.626262626262623745e-02	4.121806526719777319e-01
8.888888888888888395e-01	2.626262626262623745e-02	2.581103309041049010e-01
9.030303030303030720e-01	2.626262626262623745e-02	1.039983513715486696e-01
9.171717171717170825e-01	2.626262626262623745e-02	2.620344926602131974e-02
9.313131313131313149e-01	2.626262626262623745e-02	4.065177295998547401e-03
9.454545454545453254e-01	2.626262626262623745e-02	3.927949536528584713e-04
9.595959595959595578e-01	2.626262626262623745e-02	6.348740611469723394e-05
9.737373737373737903e-01	2.626262626262623745e-02	1.347254998069872557e-04
9.878787878787878007e-01	2.626262626262623745e-02	2.639115585198810346e-04
1.002020202020202033e+00	2.626262626262623745e-02	3.154516379803336680e-04
1.016161616161616044e+00	2.626262626262623745e-02	2.287395930565332104e-04
1.030303030303030276e+00	2.626262626262623745e-02	1.006081552419360424e-04
1.044444444444444509e+00	2.626262626262623745e-02	2.684120107006921069e-05
1.058585858585858519e+00	2.626262626262623745e-02	4.343562896724474362e-06
1.072727272727272751e+00	2.626262626262623745e-02	4.263490710671916507e-07
1.086868686868686762e+00	2.626262626262623745e-02	2.538396571193859009e-08
1.101010101010100994e+00	2.626262626262623745e-02	9.167027749605443161e-10
1.115151515151515005e+00	2.626262626262623745e-02	2.008040815686448574e-11
1.129292929292929237e+00	2.626262626262623745e-02	2.668034501267491281e-13
1.143434343434343470e+00	2.626262626262623745e-02	2.150231705349604146e-15
1.157575757575757480e+00	2.626262626262623745e-02	1.051124105643160549e-17
1.171717171717171713e+00	2.626262626262623745e-02	3.116718977066749037e-20
1.185858585858585723e+00	2.626262626262623745e-02	5.605523909950940636e-23
1.199999999999999956e+00	2.626262626262623745e-02	6.115186238717255114e-26
-2.000000000000000111e-01	4.040404040404038666e-02	4.854016958857105198e-66
-1.858585858585858619e-01	4.040404040404038666e-02	3.531611942016173512e-63
-1.717171717171717404e-01	4.040404040404038666e-02	1.558545834475867519e-60
-1.575757575757575912e-01	4.040404040404038666e-02	4.171969218779749766e-58
-1.434343434343434420e-01	4.040404040404038666e-02	6.773880459608234660e-56
-1.292929292929292928e-01	4.040404040404038666e-02	6.671276223945722302e-54
-1.151515151515151714e-01	4.040404040404038666e-02	3.985262053090217300e-52
-1.010101010101010222e-01	4.040404040404038666e-02	1.444233726081943637e-50
-8.686868686868688683e-02	4.040404040404038666e-02	3.189374241858770782e-49
-7.272727272727275150e-02	4.040404040404038666e-02	4.959145735803873210e-48
-5.858585858585860229e-02	4.040404040404038666e-02	2.400124418395608889e-46
-4.444444444444445308e-02	4.040404040404038666e-02	3.544937218806825718e-44
-3.030303030303033163e-02	4.040404040404038666e-02	3.669316753523087163e-42
-1.616161616161618242e-02	4.040404040404038666e-02	2.314093945528310043e-40
-2.020202020202033211e-03	4.040404040404038666e-02	8.853346132357578166e-39
1.212121212121208824e-02	4.040404040404038666e-02	2.054520197477974162e-37
2.626262626262623745e-02	4.040404040404038666e-02	2.891934800142688231e-36
4.040404040404038666e-02	4.040404040404038666e-02	2.469804124839251879e-35
5.454545454545450811e-02	4.040404040404038666e-02	1.588255707399412488e-34
6.868686868686868507e-02	4.040404040404038666e-02	8.470125982585826276e-32
8.282828282828280653e-02	4.040404040404038666e-02	1.392492335560870899e-28
9.696969696969692798e-02	4.040404040404038666e-02	1.395196867598876582e-25
1.111111111111111049e-01	4.040404040404038666e-02	8.479641226737377975e-23
1.252525252525252264e-01	4.040404040404038666e-02	3.126713696058740615e-20
1.393939393939393478e-01	4.040404040404038666e-02	6.999590753184550196e-18
1.535353535353535248e-01	4.040404040404038666e-02	9.541692366399268664e-16
1.676767676767676463e-01	4.040404040404038666e-02	8.028892143495270031e-14
1.818181818181817677e-01	4.040404040404038666e-02	4.389170493850591352e-12
1.959595959595959447e-01	4.040404040404038666e-02	1.830594180496831809e-10
2.101010101010100661e-01	4.040404040404038666e-02	7.376563650804426877e-09
2.242424242424241876e-01	4.040404040404038666e-02	2.783753835498400186e-07
2.383838383838383645e-01	4.040404040404038666e-02	7.757050216249116264e-06
2.525252525252524860e-01	4.040404040404038666e-02	1.401680082314985757e-04
2.666666666666666075e-01	4.040404040404038666e-02	1.588909195570253462e-03
2.808080808080807844e-01	4.040404040404038666e-02	1.131257459182770202e-02
2.949494949494949059e-01	4.040404040404038666e-02	5.129273003220287397e-02
3.090909090909090273e-01	4.040404040404038666e-02	1.511194058016219754e-01
3.232323232323231488e-01	4.040404040404038666e-02	2.952896271082804946e-01
3.373737373737373813e-01	4.040404040404038666e-02	3.876374829121398968e-01
3.515151515151515027e-01	4.040404040404038666e-02	3.426863738751415589e-01
3.656565656565656242e-01	4.040404040404038666e-02	2.059299235787069582e-01
3.797979797979797456e-01	4.040404040404038666e-02	9.265952954632622474e-02
3.939393939393938671e-01	4.040404040404038666e-02	4.573674194411047472e-02
4.080808080808079885e-01	4.040404040404038666e-02	3.423264271910704537e-02
4.222222222222222210e-01	4.040404040404038666e-02	2.945325451572561662e-02
4.363636363636363424e-01	4.040404040404038666e-02	3.299091127895647374e-02
4.505050505050504639e-01	4.040404040404038666e-02	5.569375754943493156e-02
4.646464646464645853e-01	4.040404040404038666e-02	8.931285889358960006e-02
4.787878787878787068e-01	4.040404040404038666e-02	1.219176053523289421e-01
4.929292929292928283e-01	4.040404040404038666e-02	1.665404806292966611e-01
5.070707070707070052e-01	4.040404040404038666e-02	2.069339907303475445e-01
5.212121212121212377e-01	4.040404040404038666e-02	1.835407197371919374e-01
5.353535353535352481e-01	4.040404040404038666e-02	1.038270786771590126e-01
5.494949494949494806e-01	4.040404040404038666e-02	4.020177143542733728e-02
5.636363636363634910e-01	4.040404040404038666e-02	2.863612618677498917e-02
5.777777777777777235e-01	4.040404040404038666e-02	6.249740524097793792e-02
5.919191919191919560e-01	4.040404040404038666e-02	1.165523283556841871e-01
6.060606060606059664e-01	4.040404040404038666e-02	1.653583111337405542e-01
6.202020202020201989e-01	4.040404040404038666e-02	2.299725033954607700e-01
6.343434343434342093e-01	4.040404040404038666e-02	3.198840987971011685e-01
6.484848484848484418e-01	4.040404040404038666e-02	3.443214380155676935e-01
6.626262626262624522e-01	4.040404040404038666e-02	2.614674149173175643e-01
6.767676767676766847e-01	4.040404040404038666e-02	1.971959029494168569e-01
6.909090909090909172e-01	4.040404040404038666e-02	2.520803293992294192e-01
7.050505050505049276e-01	4.040404040404038666e-02	3.361846383541270966e-01
7.191919191919191601e-01	4.040404040404038666e-02	3.091469641962398818e-01
7.333333333333331705e-01	4.040404040404038666e-02	1.895895587921003211e-01
7.474747474747474030e-01	4.040404040404038666e-02	8.362711431060355916e-02
7.616161616161616355e-01	4.040404040404038666e-02	2.971909276130241598e-02
7.757575757575756459e-01	4.040404040404038666e-02	1.470866683687119779e-02
7.898989898989898784e-01	4.040404040404038666e-02	2.930355295170466307e-02
8.040404040404041108e-01	4.040404040404038666e-02	7.810522760441750145e-02
8.181818181818181213e-01	4.040404040404038666e-02	1.767176190457201979e-01
8.323232323232323537e-01	4.040404040404038666e-02	3.326131452716135639e-01
8.464646464646463642e-01	4.040404040404038666e-02	4.877579826710700117e-01
8.606060606060605966e-01	4.040404040404038666e-02	5.307433341673400973e-01
8.747474747474748291e-01	4.040404040404038666e-02	4.202797335446745719e-01
8.888888888888888395e-01	4.040404040404038666e-02	2.352245787072095029e-01
9.030303030303030720e-01	4.040404040404038666e-02	8.880109516085395172e-02
9.171717171717170825e-01	4.040404040404038666e-02	2.163315805258747906e-02
9.313131313131313149e-01	4.040404040404038666e-02	3.311308936855184796e-03
9.454545454545453254e-01	4.040404040404038666e-02	3.965334425126763158e-04
9.595959595959595578e-01	4.040404040404038666e-02	4.695132172944367459e-04
9.737373737373737903e-01	4.040404040404038666e-02	1.459999224695440008e-03
9.878787878787878007e-01	4.040404040404038666e-02	2.872275663742474699e-03
1.002020202020202033e+00	4.040404040404038666e-02	3.432551167086475563e-03
1.016161616161616044e+00	4.040404040404038666e-02	2.488851679090715342e-03
1.030303030303030276e+00	4.040404040404038666e-02	1.094672532331023972e-03
1.044444444444444509e+00	4.040404040404038666e-02	2.920460504903981194e-04
1.058585858585858519e+00	4.040404040404038666e-02	4.726015047257920554e-05
1.072727272727272751e+00	4.040404040404038666e-02	4.638891404012498303e-06
1.086868686868686762e+00	4.040404040404038666e-02	2.761902431154848640e-07
1.101010101010100994e+00	4.040404040404038666e-02	9.974184552655663962e-09
1.115151515151515005e+00	4.040404040404038666e-02	2.184848803961781842e-10
1.129292929292929237e+00	4.040404040404038666e-02	2.902954929213561792e-12
1.143434343434343470e+00	4.040404040404038666e-02	2.339559598531727996e-14
1.157575757575757480e+00	4.040404040404038666e-02	1.143675578941794653e-16
1.171717171717171713e+00	4.040404040404038666e-02	3.391146070489658218e-19
1.185858585858585723e+00	4.040404040404038666e-02	6.099090267706584068e-22
1.199999999999999956e+00	4.040404040404038666e-02	6.653628362468191437e-25
-2.000000000000000111e-01	5.454545454545450811e-02	9.424685179963304488e-62
-1.858585858585858619e-01	5.454545454545450811e-02	6.857069312575150965e-59
-1.717171717171717404e-01	5.454545454545450811e-02	3.026113001448205174e-56
-1.575757575757575912e-01	5.454545454545450811e-02	8.100403603432387610e-54
-1.434343434343434420e-01	5.454545454545450811e-02	1.315234189698893494e-51
-1.292929292929292928e-01	5.454545454545450811e-02	1.295312173799020640e-49
-1.151515151515151714e-01	5.454545454545450811e-02	7.737864156526684891e-48
-1.010101010101010222e-01	5.454545454545450811e-02	2.803858018565206139e-46
-8.686868686868688683e-02	5.454545454545450811e-02	6.169246637404654733e-45
-7.272727272727275150e-02	5.454545454545450811e-02	8.541937796403538490e-44
-5.858585858585860229e-02	5.454545454545450811e-02	1.588256188814100507e-42
-4.444444444444445308e-02	5.454545454545450811e-02	1.616604596127207223e-40
-3.030303030303033163e-02	5.454545454545450811e-02	1.648144072825585392e-38
-1.616161616161618242e-02	5.454545454545450811e-02	1.038963210588001938e-36
-2.020202020202033211e-03	5.454545454545450811e-02	3.974853875624513030e-35
1.212121212121208824e-02	5.454545454545450811e-02	9.224099638814353248e-34
2.626262626262623745e-02	5.454545454545450811e-02	1.298380353018288513e-32
4.040404040404038666e-02	5.454545454545450811e-02	1.108550594742311338e-31
5.454545454545450811e-02	5.454545454545450811e-02	5.748390736034735875e-31
6.868686868686868507e-02	5.454545454545450811e-02	3.832626511982661832e-30
8.282828282828280653e-02	5.454545454545450811e-02	3.355396127618150689e-27
9.696969696969692798e-02	5.454545454545450811e-02	3.358445647996648540e-24
1.111111111111111049e-01	5.454545454545450811e-02	2.041050935076387873e-21
1.252525252525252264e-01	5.454545454545450811e-02	7.524087141873645607e-19
1.393939393939393478e-01	5.454545454545450811e-02	1.682546285621574544e-16
1.535353535353535248e-01	5.454545454545450811e-02	2.283063388965059149e-14
1.676767676767676463e-01	5.454545454545450811e-02	1.883361957638956087e-12
1.818181818181817677e-01	5.454545454545450811e-02	9.481406376040926843e-11
1.959595959595959447e-01	5.454545454545450811e-02	2.985854660258261152e-09
2.101010101010100661e-01	5.454545454545450811e-02	6.412679679165589548e-08
2.242424242424241876e-01	5.454545454545450811e-02	1.169686895493160581e-06
2.383838383838383645e-01	5.454545454545450811e-02	2.155796021001778046e-05
2.525252525252524860e-01	5.454545454545450811e-02	3.400885192741757426e-04
2.666666666666666075e-01	5.454545454545450811e-02	3.715629720203331241e-03
2.808080808080807844e-01	5.454545454545450811e-02	2.601746511121771216e-02
2.949494949494949059e-01	5.454545454545450811e-02	1.155198002040253996e-01
3.090909090909090273e-01	5.454545454545450811e-02	3.288030798233846919e-01
3.232323232323231488e-01	5.454545454545450811e-02	6.110288695544102699e-01
3.373737373737373813e-01	5.454545454545450811e-02	7.565740812374754931e-01
3.515151515151515027e-01	5.454545454545450811e-02	6.385090535789956778e-01
3.656565656565656242e-01	5.454545454545450811e-02	3.825852552003911611e-01
3.797979797979797456e-01	5.454545454545450811e-02	1.805125382635337505e-01
3.939393939393938671e-01	5.454545454545450811e-02	8.763488562516115465e-02
4.080808080808079885e-01	5.454545454545450811e-02	6.698095133669602907e-02
4.222222222222222210e-01	5.454545454545450811e-02	7.720705734131824705e-02
4.363636363636363424e-01	5.454545454545450811e-02	1.103978979464575738e-01
4.505050505050504639e-01	5.454545454545450811e-02	1.851613634505818451e-01
4.646464646464645853e-01	5.454545454545450811e-02	2.713363483640722773e-01
4.787878787878787068e-01	5.454545454545450811e-02	3.108697877300109491e-01
4.929292929292928283e-01	5.454545454545450811e-02	3.316880684298623150e-01
5.070707070707070052e-01	5.454545454545450811e-02	3.533146467881877473e-01
5.212121212121212377e-01	5.454545454545450811e-02	2.981950376355689825e-01
5.353535353535352481e-01	5.454545454545450811e-02	1.678484777846907805e-01
5.494949494949494806e-01	5.454545454545450811e-02	6.976770088115022417e-02
5.636363636363634910e-01	5.454545454545450811e-02	6.324847366143036831e-02
5.777777777777777235e-01	5.454545454545450811e-02	1.431184939490750541e-01
5.919191919191919560e-01	5.454545454545450811e-02	2.577437102110073375e-01
6.060606060606059664e-01	5.454545454545450811e-02	3.197747077452722242e-01
6.202020202020201989e-01	5.454545454545450811e-02	3.178190507275553411e-01
6.343434343434342093e-01	5.454545454545450811e-02	3.145100065305307946e-01
6.484848484848484418e-01	5.454545454545450811e-02	3.006920292520465776e-01
6.626262626262624522e-01	5.454545454545450811e-02	2.410271095729262514e-01
6.767676767676766847e-01	5.454545454545450811e-02	1.984251318416109244e-01
6.909090909090909172e-01	5.454545454545450811e-02	2.472511332577395082e-01
7.050505050505049276e-01	5.454545454545450811e-02	3.324197993400470619e-01
7.191919191919191601e-01	5.454545454545450811e-02	3.413532720580892965e-01
7.333333333333331705e-01	5.454545454545450811e-02	2.640370421413382185e-01
7.474747474747474030e-01	5.454545454545450811e-02	1.600890891174222286e-01
7.616161616161616355e-01	5.454545454545450811e-02	7.612164847248799326e-02
7.757575757575756459e-01	5.454545454545450811e-02	4.533602372530730340e-02
7.898989898989898784e-01	5.454545454545450811e-02	8.755460561489174232e-02
8.040404040404041108e-01	5.454545454545450811e-02	2.034733470667387523e-01
8.181818181818181213e-01	5.454545454545450811e-02	3.681237121939206491e-01
8.323232323232323537e-01	5.454545454545450811e-02	5.342774219491845944e-01
8.464646464646463642e-01	5.454545454545450811e-02	6.166893637190236088e-01
8.606060606060605966e-01	5.454545454545450811e-02	5.358678434863802797e-01
8.747474747474748291e-01	5.454545454545450811e-02	3.397869493432778554e-01
8.888888888888888395e-01	5.454545454545450811e-02	1.563038514574351390e-01
9.030303030303030720e-01	5.454545454545450811e-02	5.122045892494801744e-02
9.171717171717170825e-01	5.454545454545450811e-02	1.147223092419066143e-02
9.313131313131313149e-01	5.454545454545450811e-02	1.761246642069585165e-03
9.454545454545453254e-01	5.454545454545450811e-02	7.652008649700137513e-04
9.595959595959595578e-01	5.454545454545450811e-02	3.045823873370503976e-03
9.737373737373737903e-01	5.454545454545450811e-02	9.676827036638472462e-03
9.878787878787878007e-01	5.454545454545450811e-02	1.897804854556072243e-02
1.002020202020202033e+00	5.454545454545450811e-02	2.266029004372958552e-02
1.016161616161616044e+00	5.454545454545450811e-02	1.642682557359768925e-02
1.030303030303030276e+00	5.454545454545450811e-02	7.224630246333466760e-03
1.044444444444444509e+00	5.454545454545450811e-02	1.927422807711426855e-03
1.058585858585858519e+00	5.454545454545450811e-02	3.119028435344794320e-04
1.072727272727272751e+00	5.454545454545450811e-02	3.061526958076057117e-05
1.086868686868686762e+00	5.454545454545450811e-02	1.822771071007208810e-06
1.101010101010100994e+00	5.454545454545450811e-02	6.582656198178230366e-08
1.115151515151515005e+00	5.454545454545450811e-02	1.441933249673943606e-09
1.129292929292929237e+00	5.454545454545450811e-02	1.915861278101736058e-11
1.143434343434343470e+00	5.454545454545450811e-02	1.544037626681912584e-13
1.157575757575757480e+00	5.454545454545450811e-02	7.547908278904125207e-16
1.171717171717171713e+00	5.454545454545450811e-02	2.238052466148345116e-18
1.185858585858585723e+00	5.454545454545450811e-02	4.025212636380372586e-21
1.199999999999999956e+00	5.454545454545450811e-02	4.391190782028037881e-24
-2.000000000000000111e-01	6.868686868686868507e-02	1.109960003019926787e-57
-1.858585858585858619e-01	6.868686868686868507e-02	8.075678422739222338e-55
-1.717171717171717404e-01	6.868686868686868507e-02	3.563900896515547054e-52
-1.575757575757575912e-01	6.868686868686868507e-02	9.539972780305619188e-50
-1.434343434343434420e-01	6.868686868686868507e-02	1.548971999000839494e-47
-1.292929292929292928e-01	6.868686868686868507e-02	1.525509497061246610e-45
-1.151515151515151714e-01	6.868686868686868507e-02	9.112997841144517317e-44
-1.010101010101010222e-01	6.868686868686868507e-02	3.302065020855559381e-42
-8.686868686868688683e-02	6.868686868686868507e-02	7.259266829313789664e-41
-7.272727272727275150e-02	6.868686868686868507e-02	9.763992612643321353e-40
-5.858585858585860229e-02	6.868686868686868507e-02	1.033960697278867482e-38
-4.444444444444445308e-02	6.868686868686868507e-02	4.697421610565340402e-37
-3.030303030303033163e-02	6.868686868686868507e-02	4.497094621598259744e-35
-1.616161616161618242e-02	6.868686868686868507e-02	2.829521230295408262e-33
-2.020202020202033211e-03	6.868686868686868507e-02	1.082456224028694835e-31
1.212121212121208824e-02	6.868686868686868507e-02	2.511958667923833264e-30
2.626262626262623745e-02	6.868686868686868507e-02	3.535822350285845741e-29
4.040404040404038666e-02	6.868686868686868507e-02	3.018863225014425427e-28
5.454545454545450811e-02	6.868686868686868507e-02	1.563416715210046898e-27
6.868686868686868507e-02	6.868686868686868507e-02	4.940700876789475875e-27
8.282828282828280653e-02	6.868686868686868507e-02	5.829975949364900387e-26
9.696969696969692798e-02	6.868686868686868507e-02	4.904764433520292318e-23
1.111111111111111049e-01	6.868686868686868507e-02	2.980136471670801050e-20
1.252525252525252264e-01	6.868686868686868507e-02	1.098564736168587922e-17
1.393939393939393478e-01	6.868686868686868507e-02	2.456372574802221572e-15
1.535353535353535248e-01	6.868686868686868507e-02	3.331611004629607760e-13
1.676767676767676463e-01	6.868686868686868507e-02	2.741699484358411197e-11
1.818181818181817677e-01	6.868686868686868507e-02	1.369176054848976802e-09
1.959595959595959447e-01	6.868686868686868507e-02	4.160676858925643821e-08
2.101010101010100661e-01	6.868686868686868507e-02	7.771364366906126151e-07
2.242424242424241876e-01	6.868686868686868507e-02	9.304057306304425675e-06
2.383838383838383645e-01	6.868686868686868507e-02	8.235836526103345527e-05
2.525252525252524860e-01	6.868686868686868507e-02	6.980473288573927401e-04
2.666666666666666075e-01	6.868686868686868507e-02	5.857214140891160194e-03
2.808080808080807844e-01	6.868686868686868507e-02	3.818239229822627950e-02
2.949494949494949059e-01	6.868686868686868507e-02	1.663557021557914573e-01
3.090909090909090273e-01	6.868686868686868507e-02	4.673195503966578457e-01
3.232323232323231488e-01	6.868686868686868507e-02	8.512789089719277058e-01
3.373737373737373813e-01	6.868686868686868507e-02	1.029673034564855705e+00
3.515151515151515027e-01	6.868686868686868507e-02	8.701027873578424110e-01
3.656565656565656242e-01	6.868686868686868507e-02	5.733853758726230598e-01
3.797979797979797456e-01	6.868686868686868507e-02	3.503410659832839613e-01
3.939393939393938671e-01	6.868686868686868507e-02	2.384829070910190196e-01
4.080808080808079885e-01	6.868686868686868507e-02	2.181464615732796319e-01
4.222222222222222210e-01	6.868686868686868507e-02	2.497194618129120192e-01
4.363636363636363424e-01	6.868686868686868507e-02	3.094515356512991811e-01
4.505050505050504639e-01	6.868686868686868507e-02	4.293762759424882280e-01
4.646464646464645853e-01	6.868686868686868507e-02	5.528757139709169488e-01
4.787878787878787068e-01	6.868686868686868507e-02	5.481389808544983033e-01
4.929292929292928283e-01	6.868686868686868507e-02	4.584935041933113076e-01
5.070707070707070052e-01	6.868686868686868507e-02	3.914996160979540285e-01
5.212121212121212377e-01	6.868686868686868507e-02	3.027303206242543121e-01
5.353535353535352481e-01	6.868686868686868507e-02	1.724727216326136514e-01
5.494949494949494806e-01	6.868686868686868507e-02	8.907147939725856833e-02
5.636363636363634910e-01	6.868686868686868507e-02	1.070743629092918980e-01
5.777777777777777235e-01	6.868686868686868507e-02	2.259329606084333752e-01
5.919191919191919560e-01	6.868686868686868507e-02	3.955183358935411841e-01
6.060606060606059664e-01	6.868686868686868507e-02	4.959267054475922643e-01
6.202020202020201989e-01	6.868686868686868507e-02	4.637351966019645499e-01
6.343434343434342093e-01	6.868686868686868507e-02	3.777710810171001077e-01
6.484848484848484418e-01	6.868686868686868507e-02	3.210524408503018789e-01
6.626262626262624522e-01	6.868686868686868507e-02	2.770118719642970517e-01
6.767676767676766847e-01	6.868686868686868507e-02	2.218255109762307664e-01
6.909090909090909172e-01	6.868686868686868507e-02	2.032119019992003617e-01
7.050505050505049276e-01	6.868686868686868507e-02	2.503390532086764986e-01
7.191919191919191601e-01	6.868686868686868507e-02	3.178381142806642745e-01
7.333333333333331705e-01	6.868686868686868507e-02	3.360802967240469896e-01
7.474747474747474030e-01	6.868686868686868507e-02	2.613980222107286644e-01
7.616161616161616355e-01	6.868686868686868507e-02	1.438443879127767888e-01
7.757575757575756459e-01	6.868686868686868507e-02	9.422821609030088141e-02
7.898989898989898784e-01	6.868686868686868507e-02	1.792609553889548402e-01
8.040404040404041108e-01	6.868686868686868507e-02	3.877215006498916927e-01
8.181818181818181213e-01	6.868686868686868507e-02	6.266459072508491213e-01
8.323232323232323537e-01	6.868686868686868507e-02	7.749406070063445950e-01
8.464646464646463642e-01	6.868686868686868507e-02	7.475927836234275148e-01
8.606060606060605966e-01	6.868686868686868507e-02	5.404520330913906712e-01
8.747474747474748291e-01	6.868686868686868507e-02	2.781206579321928718e-01
8.888888888888888395e-01	6.868686868686868507e-02	9.996863292955894542e-02
9.030303030303030720e-01	6.868686868686868507e-02	2.538946334116530187e-02
9.171717171717170825e-01	6.868686868686868507e-02	4.711253215535806532e-03
9.313131313131313149e-01	6.868686868686868507e-02	1.209923832193082792e-03
9.454545454545453254e-01	6.868686868686868507e-02	3.089471588320147257e-03
9.595959595959595578e-01	6.868686868686868507e-02	1.294576593773890706e-02
9.737373737373737903e-01	6.868686868686868507e-02	3.936778394668009884e-02
9.878787878787878007e-01	6.868686868686868507e-02	7.627934215445861255e-02
1.002020202020202033e+00	6.868686868686868507e-02	9.080297585200626520e-02
1.016161616161616044e+00	6.868686868686868507e-02	6.577491206737071106e-02
1.030303030303030276e+00	6.868686868686868507e-02	2.892284588268896617e-02
1.044444444444444509e+00	6.868686868686868507e-02	7.715823534790297242e-03
1.058585858585858519e+00	6.868686868686868507e-02	1.248589421979459657e-03
1.072727272727272751e+00	6.868686868686868507e-02	1.225567325492446904e-04
1.086868686868686762e+00	6.868686868686868507e-02	7.296774223545278674e-06
1.101010101010100994e+00	6.868686868686868507e-02	2.635116855571876228e-07
1.115151515151515005e+00	6.868686868686868507e-02	5.772232869524331232e-09
1.129292929292929237e+00	6.868686868686868507e-02	7.669423898674672481e-11
1.143434343434343470e+00	6.868686868686868507e-02	6.180968934821769373e-13
1.157575757575757480e+00	6.868686868686868507e-02	3.021518760826881699e-15
1.171717171717171713e+00	6.868686868686868507e-02	8.959194074990189145e-18
1.185858585858585723e+00	6.868686868686868507e-02	1.611341188218912230e-20
[truncated: 8,001 more rows]
