# Supplementary material for: Distinct activation mechanisms of CXCR4 and ACKR3 revealed by single-molecule analysis of their conformational landscapes
Source: eLife. 2025 Apr 15;13:RP100098. doi: 10.7554/eLife.100098 (PMC11999697; doi:10.7554/eLife.100098)
Supplement: Figure 3—figure supplement 1—source data 1. [file elife-100098-fig3-figsupp1-data1.csv]

CXCL12	22	2	-11	-13			CXCL12	28	-6	-23
VUF16840	-4	-8	0	12			IT1t	3	-4	1
CXCL12_P2G	5	6	-6	-6			CXCL12_P2G	16	-1	-15
CXCL12_LRHQ	10	-1	-6	-3			CXCL12_LRHQ	9	-1	-9
CXCL11	15	2	-8	-9
VUF15485	6	5	-7	-4
