# Supplementary material for: Distinct activation mechanisms of CXCR4 and ACKR3 revealed by single-molecule analysis of their conformational landscapes
Source: eLife. 2025 Apr 15;13:RP100098. doi: 10.7554/eLife.100098 (PMC11999697; doi:10.7554/eLife.100098)
Supplement: Figure 4—source data 1. [file elife-100098-fig4-data1.csv]

# FRET (bin center)	Full density	state 0 density (28.2932%)	state 1 density (31.7284%)	state 2 density (18.9347%)	state 3 density (21.0437%)
-1.930000000000000049e-01	0.000000000000000000e+00	0.000000000000000000e+00	0.000000000000000000e+00	0.000000000000000000e+00	0.000000000000000000e+00
-1.789999999999999925e-01	0.000000000000000000e+00	0.000000000000000000e+00	0.000000000000000000e+00	0.000000000000000000e+00	0.000000000000000000e+00
-1.650000000000000078e-01	1.264826933730657825e-03	1.264826933730657825e-03	0.000000000000000000e+00	0.000000000000000000e+00	0.000000000000000000e+00
-1.510000000000000231e-01	1.264826933730657825e-03	1.264826933730657825e-03	0.000000000000000000e+00	0.000000000000000000e+00	0.000000000000000000e+00
-1.370000000000000107e-01	1.264826933730657825e-03	1.264826933730657825e-03	0.000000000000000000e+00	0.000000000000000000e+00	0.000000000000000000e+00
-1.229999999999999982e-01	3.794480801191973257e-03	3.794480801191973257e-03	0.000000000000000000e+00	0.000000000000000000e+00	0.000000000000000000e+00
-1.090000000000000135e-01	8.853788536114603688e-03	8.853788536114603688e-03	0.000000000000000000e+00	0.000000000000000000e+00	0.000000000000000000e+00
-9.500000000000001499e-02	1.391309627103723585e-02	1.391309627103723585e-02	0.000000000000000000e+00	0.000000000000000000e+00	0.000000000000000000e+00
-8.100000000000001643e-02	1.391309627103723585e-02	1.391309627103723585e-02	0.000000000000000000e+00	0.000000000000000000e+00	0.000000000000000000e+00
-6.700000000000000400e-02	3.541515414445841475e-02	3.541515414445841475e-02	0.000000000000000000e+00	0.000000000000000000e+00	0.000000000000000000e+00
-5.300000000000001932e-02	7.462478909010880623e-02	7.462478909010880623e-02	0.000000000000000000e+00	0.000000000000000000e+00	0.000000000000000000e+00
-3.900000000000003464e-02	1.454550973790256496e-01	1.441902704452950046e-01	1.264826933730657825e-03	0.000000000000000000e+00	0.000000000000000000e+00
-2.500000000000002220e-02	2.630840022159768310e-01	2.592895214147848404e-01	3.794480801191973257e-03	0.000000000000000000e+00	0.000000000000000000e+00
-1.100000000000000977e-02	4.869583694863032775e-01	4.818990617513806418e-01	5.059307734922631299e-03	0.000000000000000000e+00	0.000000000000000000e+00
2.999999999999974909e-03	6.045872743232544311e-01	5.969983127208704499e-01	7.588961602383946514e-03	0.000000000000000000e+00	0.000000000000000000e+00
1.699999999999995959e-02	8.335209493285035132e-01	8.271968146598501770e-01	6.324134668653288473e-03	0.000000000000000000e+00	0.000000000000000000e+00
3.099999999999997202e-02	1.044747047261523232e+00	1.035893258725408606e+00	8.853788536114603688e-03	0.000000000000000000e+00	0.000000000000000000e+00
4.499999999999998446e-02	1.206644894779047572e+00	1.183878009971895739e+00	2.276688480715183954e-02	0.000000000000000000e+00	0.000000000000000000e+00
5.899999999999999689e-02	1.187672490773087786e+00	1.153522163562360037e+00	3.415032721072776278e-02	0.000000000000000000e+00	0.000000000000000000e+00
7.299999999999995381e-02	1.366013088429110622e+00	1.307831049477500285e+00	5.818203895161025430e-02	0.000000000000000000e+00	0.000000000000000000e+00
8.699999999999996625e-02	1.368542742296571912e+00	1.273680722266772536e+00	9.486202002979932102e-02	0.000000000000000000e+00	0.000000000000000000e+00
1.009999999999999787e-01	1.357159299892995996e+00	1.244589702790967367e+00	1.125695971020285457e-01	0.000000000000000000e+00	0.000000000000000000e+00
1.149999999999999356e-01	1.467199243127562891e+00	1.293917953206462856e+00	1.732812899211001179e-01	0.000000000000000000e+00	0.000000000000000000e+00
1.289999999999999480e-01	1.517792320476789580e+00	1.264826933730657910e+00	2.529653867461315597e-01	0.000000000000000000e+00	0.000000000000000000e+00
1.429999999999999605e-01	1.649334321584777996e+00	1.271151068399311246e+00	3.781832531854666390e-01	0.000000000000000000e+00	0.000000000000000000e+00
1.569999999999999729e-01	1.683484648795505301e+00	1.224352471851276603e+00	4.591321769442287537e-01	0.000000000000000000e+00	0.000000000000000000e+00
1.709999999999999853e-01	1.841588015511837817e+00	1.121901490219093578e+00	7.196865252927442391e-01	0.000000000000000000e+00	0.000000000000000000e+00
1.849999999999999423e-01	1.875738342722565566e+00	1.032098777924216781e+00	8.436395647983487844e-01	0.000000000000000000e+00	0.000000000000000000e+00
1.989999999999999547e-01	1.788465284295150282e+00	8.512285264007327656e-01	9.359719309606867599e-01	1.264826933730657391e-03	0.000000000000000000e+00
2.129999999999999671e-01	1.813761822969763182e+00	6.830065442145552002e-01	1.130755278755207982e+00	0.000000000000000000e+00	0.000000000000000000e+00
2.269999999999999241e-01	1.772022534156651563e+00	5.211086966970309708e-01	1.245854529724697901e+00	5.059307734922629564e-03	0.000000000000000000e+00
2.409999999999999365e-01	1.621508129042703361e+00	3.490922337096615813e-01	1.268621414531849734e+00	3.794480801191971956e-03	0.000000000000000000e+00
2.549999999999999489e-01	1.682219821861774767e+00	2.820564062219366730e-01	1.392574454037454279e+00	7.588961602383943912e-03	0.000000000000000000e+00
2.689999999999999614e-01	1.606330205837935177e+00	1.998426555294439411e-01	1.384985492435070187e+00	2.150205787342117369e-02	0.000000000000000000e+00
2.829999999999999738e-01	1.554472301554978175e+00	1.505144051139482853e-01	1.384985492435070187e+00	1.897240400595986282e-02	0.000000000000000000e+00
2.969999999999999307e-01	1.403957896441030195e+00	9.359719309606868987e-02	1.278740030001695116e+00	3.162067334326643803e-02	0.000000000000000000e+00
3.109999999999999987e-01	1.298977260941385437e+00	6.197651975280223102e-02	1.202850413977855526e+00	3.415032721072774891e-02	0.000000000000000000e+00
3.249999999999999001e-01	1.224352471851276603e+00	3.920963494565039148e-02	1.144668375026245188e+00	4.047446187938103651e-02	0.000000000000000000e+00
3.389999999999999125e-01	1.178818702236972937e+00	3.035584640953578606e-02	1.077632547538520447e+00	7.083030828891681563e-02	0.000000000000000000e+00
3.529999999999999249e-01	1.040952566460331408e+00	2.782619254207447171e-02	9.157347000209962173e-01	9.739167389726061108e-02	0.000000000000000000e+00
3.669999999999999374e-01	9.827705275087210701e-01	7.588961602383946514e-03	8.512285264007326546e-01	1.239530395056044204e-01	0.000000000000000000e+00
3.809999999999999498e-01	1.004272585382142147e+00	6.324134668653289340e-03	8.259319877261195320e-01	1.720164629873693896e-01	0.000000000000000000e+00
3.949999999999999623e-01	8.828491997439991135e-01	1.264826933730657868e-02	6.842713711482858452e-01	1.859295592584066514e-01	0.000000000000000000e+00
4.089999999999999747e-01	8.170781991900049057e-01	8.853788536114603688e-03	5.704369471125266822e-01	2.377874635413635973e-01	0.000000000000000000e+00
4.229999999999998761e-01	8.044299298526982334e-01	1.264826933730657825e-03	5.109900812271856996e-01	2.921750216917818888e-01	0.000000000000000000e+00
4.369999999999998885e-01	7.690147757082398394e-01	6.324134668653289340e-03	3.971556571914265366e-01	3.655349838481600222e-01	0.000000000000000000e+00
4.509999999999999010e-01	7.424534100998960717e-01	2.529653867461315649e-03	3.162067334326644774e-01	4.237170227997702487e-01	0.000000000000000000e+00
4.649999999999999134e-01	7.158920444915521930e-01	1.264826933730657825e-03	2.453764251437476063e-01	4.692507924140739139e-01	0.000000000000000000e+00
4.789999999999999258e-01	7.411885831661653157e-01	1.264826933730657825e-03	1.871943861921373520e-01	5.527293700402973187e-01	0.000000000000000000e+00
4.929999999999999383e-01	7.133629228914534215e-01	0.000000000000000000e+00	1.505144051139482853e-01	5.603183316426811889e-01	2.530186134823908788e-03
5.069999999999998952e-01	7.310715644984077111e-01	0.000000000000000000e+00	1.037158085659139334e-01	6.197651975280220604e-01	7.590558404471727666e-03
5.210000000000000187e-01	7.045101988900640544e-01	0.000000000000000000e+00	8.727305842741538144e-02	6.096465820581769002e-01	7.590558404471727666e-03
5.350000000000000311e-01	6.248263681987139551e-01	0.000000000000000000e+00	4.932825041549565581e-02	5.666424663113345250e-01	8.855651471883680542e-03
5.489999999999998215e-01	6.463276276710911983e-01	0.000000000000000000e+00	4.047446187938105039e-02	6.007927935220622739e-01	5.060372269647817577e-03
5.629999999999998339e-01	6.602412562094910342e-01	0.000000000000000000e+00	2.909101947580512715e-02	6.235596783292141065e-01	7.590558404471727666e-03
5.769999999999998463e-01	6.703625330161492313e-01	0.000000000000000000e+00	1.897240400595986629e-02	6.311486399315980877e-01	2.024148907859127031e-02
5.909999999999998588e-01	6.577179895503808549e-01	0.000000000000000000e+00	1.897240400595986629e-02	6.007927935220622739e-01	3.795279202235863486e-02
6.049999999999998712e-01	6.260999775439273218e-01	0.000000000000000000e+00	1.391309627103723585e-02	5.615831585764119449e-01	5.060372269647818444e-02
6.189999999999998836e-01	6.918741717020970849e-01	0.000000000000000000e+00	6.324134668653288473e-03	6.197651975280220604e-01	6.578483950542163283e-02
6.329999999999998961e-01	7.108510999806390007e-01	0.000000000000000000e+00	6.324134668653288473e-03	6.172355436605607704e-01	8.729142165142486642e-02
6.469999999999999085e-01	6.779719869119928966e-01	0.000000000000000000e+00	2.529653867461315649e-03	5.577886777752198988e-01	1.176536552693117632e-01
6.609999999999999210e-01	6.956862173262545745e-01	0.000000000000000000e+00	1.264826933730657825e-03	5.451404084379133375e-01	1.492809819546106476e-01
6.749999999999999334e-01	7.007590978789233205e-01	0.000000000000000000e+00	0.000000000000000000e+00	4.869583694863030554e-01	2.138007283926203206e-01
6.889999999999999458e-01	7.222704704311899704e-01	0.000000000000000000e+00	0.000000000000000000e+00	4.641914846791512228e-01	2.580789857520387476e-01
7.029999999999999583e-01	7.222877691204743211e-01	0.000000000000000000e+00	0.000000000000000000e+00	3.819777339866585741e-01	3.403100351338158025e-01
7.169999999999999707e-01	8.184497457299355627e-01	0.000000000000000000e+00	0.000000000000000000e+00	3.111474256977417308e-01	5.073023200321937765e-01
7.309999999999999831e-01	7.223159792906918009e-01	0.000000000000000000e+00	0.000000000000000000e+00	2.479060790112088408e-01	4.744099002794829878e-01
7.449999999999999956e-01	7.501581398536441014e-01	0.000000000000000000e+00	0.000000000000000000e+00	1.998426555294438578e-01	5.503154843242002991e-01
7.590000000000000080e-01	7.413110046595620117e-01	0.000000000000000000e+00	0.000000000000000000e+00	1.593681936500628282e-01	5.819428110094991835e-01
7.729999999999997984e-01	7.552392705504331616e-01	0.000000000000000000e+00	0.000000000000000000e+00	1.011861546984525878e-01	6.540531158519805599e-01
7.869999999999998108e-01	8.184960529904812265e-01	0.000000000000000000e+00	0.000000000000000000e+00	9.106753922860733041e-02	7.274285137618738961e-01
8.009999999999998233e-01	7.666325599002170588e-01	0.000000000000000000e+00	0.000000000000000000e+00	6.577100055399417999e-02	7.008615593462228510e-01
8.150000000000000577e-01	8.286255799412596268e-01	0.000000000000000000e+00	0.000000000000000000e+00	4.932825041549563500e-02	7.792973295257640265e-01
8.289999999999998481e-01	8.033282428656025598e-01	0.000000000000000000e+00	0.000000000000000000e+00	2.782619254207446130e-02	7.755020503235281470e-01
8.429999999999998606e-01	7.805565676521873941e-01	0.000000000000000000e+00	0.000000000000000000e+00	2.782619254207446130e-02	7.527303751101129814e-01
8.569999999999998730e-01	7.754988567193524807e-01	0.000000000000000000e+00	0.000000000000000000e+00	1.517792320476788782e-02	7.603209335145846293e-01
8.709999999999998854e-01	7.464033129709654046e-01	0.000000000000000000e+00	0.000000000000000000e+00	7.588961602383943912e-03	7.388143513685814234e-01
8.849999999999998979e-01	7.464027807036027751e-01	0.000000000000000000e+00	0.000000000000000000e+00	1.011861546984525913e-02	7.362841652337575038e-01
8.989999999999999103e-01	7.248972630923247173e-01	0.000000000000000000e+00	0.000000000000000000e+00	5.059307734922629564e-03	7.198379553574021372e-01
9.129999999999999227e-01	6.869450033373286635e-01	0.000000000000000000e+00	0.000000000000000000e+00	2.529653867461314782e-03	6.844153494698673734e-01
9.269999999999999352e-01	6.009192070206783587e-01	0.000000000000000000e+00	0.000000000000000000e+00	0.000000000000000000e+00	6.009192070206783587e-01
9.409999999999999476e-01	6.059795792903261979e-01	0.000000000000000000e+00	0.000000000000000000e+00	0.000000000000000000e+00	6.059795792903261979e-01
9.549999999999999600e-01	5.237485299085491430e-01	0.000000000000000000e+00	0.000000000000000000e+00	0.000000000000000000e+00	5.237485299085491430e-01
9.689999999999999725e-01	4.111552469088852191e-01	0.000000000000000000e+00	0.000000000000000000e+00	0.000000000000000000e+00	4.111552469088852191e-01
9.829999999999999849e-01	3.820581063584103099e-01	0.000000000000000000e+00	0.000000000000000000e+00	0.000000000000000000e+00	3.820581063584103099e-01
9.969999999999999973e-01	2.656695441565104510e-01	0.000000000000000000e+00	0.000000000000000000e+00	0.000000000000000000e+00	2.656695441565104510e-01
1.011000000000000121e+00	1.922941462466170870e-01	0.000000000000000000e+00	0.000000000000000000e+00	0.000000000000000000e+00	1.922941462466170870e-01
1.024999999999999911e+00	1.467507958197867279e-01	0.000000000000000000e+00	0.000000000000000000e+00	0.000000000000000000e+00	1.467507958197867279e-01
1.038999999999999702e+00	1.201838414041356690e-01	0.000000000000000000e+00	0.000000000000000000e+00	0.000000000000000000e+00	1.201838414041356690e-01
1.052999999999999936e+00	9.488198005589659756e-02	0.000000000000000000e+00	0.000000000000000000e+00	0.000000000000000000e+00	9.488198005589659756e-02
1.066999999999999726e+00	5.186881576389013732e-02	0.000000000000000000e+00	0.000000000000000000e+00	0.000000000000000000e+00	5.186881576389013732e-02
1.080999999999999961e+00	2.783204748306300144e-02	0.000000000000000000e+00	0.000000000000000000e+00	0.000000000000000000e+00	2.783204748306300144e-02
1.094999999999999751e+00	2.403676828082713587e-02	0.000000000000000000e+00	0.000000000000000000e+00	0.000000000000000000e+00	2.403676828082713587e-02
1.108999999999999986e+00	2.024148907859127031e-02	0.000000000000000000e+00	0.000000000000000000e+00	0.000000000000000000e+00	2.024148907859127031e-02
1.122999999999999776e+00	1.518111680894345533e-02	0.000000000000000000e+00	0.000000000000000000e+00	0.000000000000000000e+00	1.518111680894345533e-02
1.137000000000000011e+00	3.795279202235863833e-03	0.000000000000000000e+00	0.000000000000000000e+00	0.000000000000000000e+00	3.795279202235863833e-03
1.150999999999999801e+00	6.325465337059773055e-03	0.000000000000000000e+00	0.000000000000000000e+00	0.000000000000000000e+00	6.325465337059773055e-03
1.165000000000000036e+00	6.325465337059773055e-03	0.000000000000000000e+00	0.000000000000000000e+00	0.000000000000000000e+00	6.325465337059773055e-03
1.178999999999999826e+00	5.060372269647817577e-03	0.000000000000000000e+00	0.000000000000000000e+00	0.000000000000000000e+00	5.060372269647817577e-03
1.193000000000000060e+00	6.325465337059773055e-03	0.000000000000000000e+00	0.000000000000000000e+00	0.000000000000000000e+00	6.325465337059773055e-03
