# Supplementary material for: Distinct activation mechanisms of CXCR4 and ACKR3 revealed by single-molecule analysis of their conformational landscapes
Source: eLife. 2025 Apr 15;13:RP100098. doi: 10.7554/eLife.100098 (PMC11999697; doi:10.7554/eLife.100098)
Supplement: Figure 4—source data 2. [file elife-100098-fig4-data2.csv]

# initial FRET	final FRET	density
-2.000000000000000111e-01	-2.000000000000000111e-01	3.371482970520223678e-270
-1.858585858585858619e-01	-2.000000000000000111e-01	1.292990634026697944e-266
-1.717171717171717404e-01	-2.000000000000000111e-01	6.262684972429330295e-211
-1.575757575757575912e-01	-2.000000000000000111e-01	4.829932370040184265e-258
-1.434343434343434420e-01	-2.000000000000000111e-01	5.579911732569752716e-203
-1.292929292929292928e-01	-2.000000000000000111e-01	1.879669829559725146e-194
-1.151515151515151714e-01	-2.000000000000000111e-01	1.315527624562077161e-186
-1.010101010101010222e-01	-2.000000000000000111e-01	2.103428470229341662e-219
-8.686868686868688683e-02	-2.000000000000000111e-01	2.759433509350314154e-210
-7.272727272727275150e-02	-2.000000000000000111e-01	2.195770947316933720e-201
-5.858585858585860229e-02	-2.000000000000000111e-01	1.059812530208602141e-192
-4.444444444444445308e-02	-2.000000000000000111e-01	3.102744253217332595e-184
-3.030303030303033163e-02	-2.000000000000000111e-01	5.509825245321424482e-176
-1.616161616161618242e-02	-2.000000000000000111e-01	5.934779446273159669e-168
-2.020202020202033211e-03	-2.000000000000000111e-01	3.877450461574380821e-160
1.212121212121208824e-02	-2.000000000000000111e-01	1.536607139301800344e-152
2.626262626262623745e-02	-2.000000000000000111e-01	3.693638173862072162e-145
4.040404040404038666e-02	-2.000000000000000111e-01	5.385434746304089365e-138
5.454545454545450811e-02	-2.000000000000000111e-01	4.762797321773830862e-131
6.868686868686868507e-02	-2.000000000000000111e-01	2.554926130679135658e-124
8.282828282828280653e-02	-2.000000000000000111e-01	8.313224524750477697e-118
9.696969696969692798e-02	-2.000000000000000111e-01	1.640724211521500508e-111
1.111111111111111049e-01	-2.000000000000000111e-01	1.964158714732031730e-105
1.252525252525252264e-01	-2.000000000000000111e-01	1.426239579216621931e-99
1.393939393939393478e-01	-2.000000000000000111e-01	6.281788425323096137e-94
1.535353535353535248e-01	-2.000000000000000111e-01	1.678220571650479877e-88
1.676767676767676463e-01	-2.000000000000000111e-01	2.719503927941307197e-83
1.818181818181817677e-01	-2.000000000000000111e-01	2.673038753397854828e-78
1.959595959595959447e-01	-2.000000000000000111e-01	1.593660228698410748e-73
2.101010101010100661e-01	-2.000000000000000111e-01	5.763165994615678385e-69
2.242424242424241876e-01	-2.000000000000000111e-01	1.264158232786919288e-64
2.383838383838383645e-01	-2.000000000000000111e-01	1.681963862974043548e-60
2.525252525252524860e-01	-2.000000000000000111e-01	1.357396730547212804e-56
2.666666666666666075e-01	-2.000000000000000111e-01	6.644646047620838637e-53
2.808080808080807844e-01	-2.000000000000000111e-01	1.972930646417830161e-49
2.949494949494949059e-01	-2.000000000000000111e-01	3.553257660677935303e-46
3.090909090909090273e-01	-2.000000000000000111e-01	3.881651111471718115e-43
3.232323232323231488e-01	-2.000000000000000111e-01	2.572060673810372521e-40
3.373737373737373813e-01	-2.000000000000000111e-01	3.113803968815807448e-37
3.515151515151515027e-01	-2.000000000000000111e-01	2.586975221863410304e-35
3.656565656565656242e-01	-2.000000000000000111e-01	3.726941215435546088e-33
3.797979797979797456e-01	-2.000000000000000111e-01	3.343943888525996313e-31
3.939393939393938671e-01	-2.000000000000000111e-01	1.822920848671581116e-29
4.080808080808079885e-01	-2.000000000000000111e-01	6.089374391414812713e-28
4.222222222222222210e-01	-2.000000000000000111e-01	1.309319242757146187e-26
4.363636363636363424e-01	-2.000000000000000111e-01	2.262516929083425008e-25
4.505050505050504639e-01	-2.000000000000000111e-01	4.702548211541885264e-24
4.646464646464645853e-01	-2.000000000000000111e-01	1.041182190094621223e-22
4.787878787878787068e-01	-2.000000000000000111e-01	1.662025815123467443e-21
4.929292929292928283e-01	-2.000000000000000111e-01	1.662838412662030742e-20
5.070707070707070052e-01	-2.000000000000000111e-01	1.014663324514474201e-19
5.212121212121212377e-01	-2.000000000000000111e-01	3.758891154882953566e-19
5.353535353535352481e-01	-2.000000000000000111e-01	8.447673058490330071e-19
5.494949494949494806e-01	-2.000000000000000111e-01	1.151626088164850560e-18
5.636363636363634910e-01	-2.000000000000000111e-01	9.526527485513076937e-19
5.777777777777777235e-01	-2.000000000000000111e-01	4.808065085426594643e-19
5.919191919191919560e-01	-2.000000000000000111e-01	1.598410387044756814e-19
6.060606060606059664e-01	-2.000000000000000111e-01	6.675904305269945465e-20
6.202020202020201989e-01	-2.000000000000000111e-01	6.962067717065635336e-20
6.343434343434342093e-01	-2.000000000000000111e-01	6.764209069648047048e-20
6.484848484848484418e-01	-2.000000000000000111e-01	4.143385230764172677e-20
6.626262626262624522e-01	-2.000000000000000111e-01	1.543866359127266793e-20
6.767676767676766847e-01	-2.000000000000000111e-01	3.490372530518877763e-21
6.909090909090909172e-01	-2.000000000000000111e-01	4.786799666995317617e-22
7.050505050505049276e-01	-2.000000000000000111e-01	3.982095779469390522e-23
7.191919191919191601e-01	-2.000000000000000111e-01	2.009387325374766258e-24
7.333333333333331705e-01	-2.000000000000000111e-01	6.150324834740022203e-26
7.474747474747474030e-01	-2.000000000000000111e-01	1.141866364828188971e-27
7.616161616161616355e-01	-2.000000000000000111e-01	1.285996045847516974e-29
7.757575757575756459e-01	-2.000000000000000111e-01	1.017871050607043869e-31
7.898989898989898784e-01	-2.000000000000000111e-01	2.060756871198300175e-31
8.040404040404041108e-01	-2.000000000000000111e-01	1.841311188216686689e-30
8.181818181818181213e-01	-2.000000000000000111e-01	9.997007672821426186e-30
8.323232323232323537e-01	-2.000000000000000111e-01	3.292213483575638643e-29
8.464646464646463642e-01	-2.000000000000000111e-01	6.576288659561904298e-29
8.606060606060605966e-01	-2.000000000000000111e-01	7.967987812353770667e-29
8.747474747474748291e-01	-2.000000000000000111e-01	5.855869220866741651e-29
8.888888888888888395e-01	-2.000000000000000111e-01	2.610411605898783638e-29
9.030303030303030720e-01	-2.000000000000000111e-01	7.058323007279108726e-30
9.171717171717170825e-01	-2.000000000000000111e-01	1.157627888520274555e-30
9.313131313131313149e-01	-2.000000000000000111e-01	1.151625698201853369e-31
9.454545454545453254e-01	-2.000000000000000111e-01	6.949101078048352658e-33
9.595959595959595578e-01	-2.000000000000000111e-01	2.543436062434761635e-34
9.737373737373737903e-01	-2.000000000000000111e-01	5.646611851268322620e-36
9.878787878787878007e-01	-2.000000000000000111e-01	7.603787312467762539e-38
1.002020202020202033e+00	-2.000000000000000111e-01	6.210790793471898424e-40
1.016161616161616044e+00	-2.000000000000000111e-01	3.077079771374207374e-42
1.030303030303030276e+00	-2.000000000000000111e-01	9.247099369587947341e-45
1.044444444444444509e+00	-2.000000000000000111e-01	1.685571614314798530e-47
1.058585858585858519e+00	-2.000000000000000111e-01	1.863647665696310648e-50
1.072727272727272751e+00	-2.000000000000000111e-01	1.249842632564997786e-53
1.086868686868686762e+00	-2.000000000000000111e-01	5.084267765257057158e-57
1.101010101010100994e+00	-2.000000000000000111e-01	2.215026558068639771e-60
1.115151515151515005e+00	-2.000000000000000111e-01	7.259379932590401865e-60
1.129292929292929237e+00	-2.000000000000000111e-01	3.327613460910560990e-59
1.143434343434343470e+00	-2.000000000000000111e-01	9.252356645738208514e-59
1.157575757575757480e+00	-2.000000000000000111e-01	1.560438914668928507e-58
1.171717171717171713e+00	-2.000000000000000111e-01	1.596305810241732853e-58
1.185858585858585723e+00	-2.000000000000000111e-01	9.905133450967275167e-59
1.199999999999999956e+00	-2.000000000000000111e-01	3.728030721034796663e-59
-2.000000000000000111e-01	-1.858585858585858619e-01	3.842367363982396063e-260
-1.858585858585858619e-01	-1.858585858585858619e-01	1.473578558029336425e-256
-1.717171717171717404e-01	-1.858585858585858619e-01	3.427856373677772978e-253
-1.575757575757575912e-01	-1.858585858585858619e-01	4.836724456762241619e-250
-1.434343434343434420e-01	-1.858585858585858619e-01	1.458984150428067618e-196
-1.292929292929292928e-01	-1.858585858585858619e-01	1.916461589415420710e-191
-1.151515151515151714e-01	-1.858585858585858619e-01	3.503506745149402993e-184
-1.010101010101010222e-01	-1.858585858585858619e-01	2.197980191960724485e-216
-8.686868686868688683e-02	-1.858585858585858619e-01	2.883473472106665789e-207
-7.272727272727275150e-02	-1.858585858585858619e-01	2.294473577980239944e-198
-5.858585858585860229e-02	-1.858585858585858619e-01	1.107452419455215106e-189
-4.444444444444445308e-02	-1.858585858585858619e-01	3.242216460207506160e-181
-3.030303030303033163e-02	-1.858585858585858619e-01	5.757498731880070527e-173
-1.616161616161618242e-02	-1.858585858585858619e-01	6.201555151848067866e-165
-2.020202020202033211e-03	-1.858585858585858619e-01	4.051746674615490222e-157
1.212121212121208824e-02	-1.858585858585858619e-01	1.605679538283137744e-149
2.626262626262623745e-02	-1.858585858585858619e-01	3.859671796322406008e-142
4.040404040404038666e-02	-1.858585858585858619e-01	5.627516725471318198e-135
5.454545454545450811e-02	-1.858585858585858619e-01	4.976890975553343243e-128
6.868686868686868507e-02	-1.858585858585858619e-01	2.669773232812411198e-121
8.282828282828280653e-02	-1.858585858585858619e-01	8.686914290018101475e-115
9.696969696969692798e-02	-1.858585858585858619e-01	1.714476802185661697e-108
1.111111111111111049e-01	-1.858585858585858619e-01	2.052450087937792180e-102
1.252525252525252264e-01	-1.858585858585858619e-01	1.490350819324088448e-96
1.393939393939393478e-01	-1.858585858585858619e-01	6.564162615401924756e-91
1.535353535353535248e-01	-1.858585858585858619e-01	1.753658670263196173e-85
1.676767676767676463e-01	-1.858585858585858619e-01	2.841749006424690723e-80
1.818181818181817677e-01	-1.858585858585858619e-01	2.793195164587748587e-75
1.959595959595959447e-01	-1.858585858585858619e-01	1.665297234893252078e-70
2.101010101010100661e-01	-1.858585858585858619e-01	6.022227462439122287e-66
2.242424242424241876e-01	-1.858585858585858619e-01	1.320983715109107588e-61
2.383838383838383645e-01	-1.858585858585858619e-01	1.757570227180006439e-57
2.525252525252524860e-01	-1.858585858585858619e-01	1.418413399121908461e-53
2.666666666666666075e-01	-1.858585858585858619e-01	6.943331138397995423e-50
2.808080808080807844e-01	-1.858585858585858619e-01	2.061616328845197637e-46
2.949494949494949059e-01	-1.858585858585858619e-01	3.712981004754806108e-43
3.090909090909090273e-01	-1.858585858585858619e-01	4.056136148941951831e-40
3.232323232323231488e-01	-1.858585858585858619e-01	2.687677994934003325e-37
3.373737373737373813e-01	-1.858585858585858619e-01	1.080232388348244380e-34
3.515151515151515027e-01	-1.858585858585858619e-01	2.938596415454496457e-32
3.656565656565656242e-01	-1.858585858585858619e-01	3.900144105486565209e-30
3.797979797979797456e-01	-1.858585858585858619e-01	3.493508459874213553e-28
3.939393939393938671e-01	-1.858585858585858619e-01	1.902364175260608901e-26
4.080808080808079885e-01	-1.858585858585858619e-01	6.312547843040565688e-25
4.222222222222222210e-01	-1.858585858585858619e-01	1.306170218136853751e-23
4.363636363636363424e-01	-1.858585858585858619e-01	1.902914950125993980e-22
4.505050505050504639e-01	-1.858585858585858619e-01	2.832188578462107796e-21
4.646464646464645853e-01	-1.858585858585858619e-01	5.181591091931228025e-20
4.787878787878787068e-01	-1.858585858585858619e-01	7.906487493030708963e-19
4.929292929292928283e-01	-1.858585858585858619e-01	7.847991042080199484e-18
5.070707070707070052e-01	-1.858585858585858619e-01	4.782583317614047541e-17
5.212121212121212377e-01	-1.858585858585858619e-01	1.771362688325603693e-16
5.353535353535352481e-01	-1.858585858585858619e-01	3.980796042761938642e-16
5.494949494949494806e-01	-1.858585858585858619e-01	5.426816956256669475e-16
5.636363636363634910e-01	-1.858585858585858619e-01	4.489671888929417832e-16
5.777777777777777235e-01	-1.858585858585858619e-01	2.269438819727532146e-16
5.919191919191919560e-01	-1.858585858585858619e-01	7.698939067928940105e-17
6.060606060606059664e-01	-1.858585858585858619e-01	3.599859962799278190e-17
6.202020202020201989e-01	-1.858585858585858619e-01	4.034104264647637368e-17
6.343434343434342093e-01	-1.858585858585858619e-01	3.948036936790631390e-17
6.484848484848484418e-01	-1.858585858585858619e-01	2.418952597040544734e-17
6.626262626262624522e-01	-1.858585858585858619e-01	9.012114184712251740e-18
6.767676767676766847e-01	-1.858585858585858619e-01	2.037280025281703636e-18
6.909090909090909172e-01	-1.858585858585858619e-01	2.793850316853573506e-19
7.050505050505049276e-01	-1.858585858585858619e-01	2.324123088071788691e-20
7.191919191919191601e-01	-1.858585858585858619e-01	1.172757209560010246e-21
7.333333333333331705e-01	-1.858585858585858619e-01	3.589609752977513121e-23
7.474747474747474030e-01	-1.858585858585858619e-01	6.664713969154364718e-25
7.616161616161616355e-01	-1.858585858585858619e-01	7.507717772636847793e-27
7.757575757575756459e-01	-1.858585858585858619e-01	8.451371853674445831e-29
7.898989898989898784e-01	-1.858585858585858619e-01	4.904813734527655147e-28
8.040404040404041108e-01	-1.858585858585858619e-01	4.388360960843216129e-27
8.181818181818181213e-01	-1.858585858585858619e-01	2.382568189642988368e-26
8.323232323232323537e-01	-1.858585858585858619e-01	7.846270981722520708e-26
8.464646464646463642e-01	-1.858585858585858619e-01	1.567314608658999057e-25
8.606060606060605966e-01	-1.858585858585858619e-01	1.898995671633256143e-25
8.747474747474748291e-01	-1.858585858585858619e-01	1.395618387723344495e-25
8.888888888888888395e-01	-1.858585858585858619e-01	6.221345285063659881e-26
9.030303030303030720e-01	-1.858585858585858619e-01	1.682196955551507170e-26
9.171717171717170825e-01	-1.858585858585858619e-01	2.758952952028796133e-27
9.313131313131313149e-01	-1.858585858585858619e-01	2.744648043810127579e-28
9.454545454545453254e-01	-1.858585858585858619e-01	1.656166296905546958e-29
9.595959595959595578e-01	-1.858585858585858619e-01	6.061723721730855489e-31
9.737373737373737903e-01	-1.858585858585858619e-01	1.345746469199276419e-32
9.878787878787878007e-01	-1.858585858585858619e-01	1.812196445963148514e-34
1.002020202020202033e+00	-1.858585858585858619e-01	1.480206184257170166e-36
1.016161616161616044e+00	-1.858585858585858619e-01	7.333546822296302092e-39
1.030303030303030276e+00	-1.858585858585858619e-01	2.203843947531544530e-41
1.044444444444444509e+00	-1.858585858585858619e-01	4.017191422921595157e-44
1.058585858585858519e+00	-1.858585858585858619e-01	4.441596929714909461e-47
1.072727272727272751e+00	-1.858585858585858619e-01	2.978727461783886158e-50
1.086868686868686762e+00	-1.858585858585858619e-01	1.212313281535203876e-53
1.101010101010100994e+00	-1.858585858585858619e-01	7.845161472475903012e-56
1.115151515151515005e+00	-1.858585858585858619e-01	5.702919074405404655e-55
1.129292929292929237e+00	-1.858585858585858619e-01	2.614215866407487298e-54
1.143434343434343470e+00	-1.858585858585858619e-01	7.268770198550393017e-54
1.157575757575757480e+00	-1.858585858585858619e-01	1.225900850334026341e-53
1.171717171717171713e+00	-1.858585858585858619e-01	1.254078344094373571e-53
1.185858585858585723e+00	-1.858585858585858619e-01	7.781600039619967338e-54
1.199999999999999956e+00	-1.858585858585858619e-01	2.928788809369983999e-54
-2.000000000000000111e-01	-1.717171717171717404e-01	2.656144598638540472e-250
-1.858585858585858619e-01	-1.717171717171717404e-01	1.018652657803785001e-246
-1.717171717171717404e-01	-1.717171717171717404e-01	2.369602208576777881e-243
-1.575757575757575912e-01	-1.717171717171717404e-01	3.343487346411733007e-240
-1.434343434343434420e-01	-1.717171717171717404e-01	2.279681990637236131e-188
-1.292929292929292928e-01	-1.717171717171717404e-01	4.332158645863339063e-185
-1.151515151515151714e-01	-1.717171717171717404e-01	1.664927940313954137e-180
-1.010101010101010222e-01	-1.717171717171717404e-01	1.393139891314072237e-213
-8.686868686868688683e-02	-1.717171717171717404e-01	3.428657218887179057e-165
-7.272727272727275150e-02	-1.717171717171717404e-01	1.454299993070502878e-195
-5.858585858585860229e-02	-1.717171717171717404e-01	7.019335769339038966e-187
-4.444444444444445308e-02	-1.717171717171717404e-01	2.055005305069767996e-178
-3.030303030303033163e-02	-1.717171717171717404e-01	3.649259876122740403e-170
-1.616161616161618242e-02	-1.717171717171717404e-01	3.930714957849879650e-162
-2.020202020202033211e-03	-1.717171717171717404e-01	2.568107655155575580e-154
1.212121212121208824e-02	-1.717171717171717404e-01	1.017723526454843483e-146
2.626262626262623745e-02	-1.717171717171717404e-01	2.446365353644359184e-139
4.040404040404038666e-02	-1.717171717171717404e-01	3.566873731948896947e-132
5.454545454545450811e-02	-1.717171717171717404e-01	3.154489369552070604e-125
6.868686868686868507e-02	-1.717171717171717404e-01	1.692175159831501662e-118
8.282828282828280653e-02	-1.717171717171717404e-01	5.506003429987494561e-112
9.696969696969692798e-02	-1.717171717171717404e-01	1.086682202484188861e-105
1.111111111111111049e-01	-1.717171717171717404e-01	1.300898897672912351e-99
1.252525252525252264e-01	-1.717171717171717404e-01	9.446250359016996990e-94
1.393939393939393478e-01	-1.717171717171717404e-01	4.160545467443010520e-88
1.535353535353535248e-01	-1.717171717171717404e-01	1.111516740137725234e-82
1.676767676767676463e-01	-1.717171717171717404e-01	1.801178100089921129e-77
1.818181818181817677e-01	-1.717171717171717404e-01	1.770403349612587740e-72
1.959595959595959447e-01	-1.717171717171717404e-01	1.055510850130921537e-67
2.101010101010100661e-01	-1.717171717171717404e-01	3.817052172652146928e-63
2.242424242424241876e-01	-1.717171717171717404e-01	8.372755415241262367e-59
2.383838383838383645e-01	-1.717171717171717404e-01	1.113995991697152138e-54
2.525252525252524860e-01	-1.717171717171717404e-01	8.990291350841881855e-51
2.666666666666666075e-01	-1.717171717171717404e-01	4.400872828627635734e-47
2.808080808080807844e-01	-1.717171717171717404e-01	1.306708711398665443e-43
2.949494949494949059e-01	-1.717171717171717404e-01	2.353388725286620605e-40
3.090909090909090273e-01	-1.717171717171717404e-01	2.570889823816115945e-37
3.232323232323231488e-01	-1.717171717171717404e-01	1.703523686864710413e-34
3.373737373737373813e-01	-1.717171717171717404e-01	6.846804900252682973e-32
3.515151515151515027e-01	-1.717171717171717404e-01	1.669180348927041628e-29
3.656565656565656242e-01	-1.717171717171717404e-01	2.468297108408064617e-27
3.797979797979797456e-01	-1.717171717171717404e-01	2.214066704229849803e-25
3.939393939393938671e-01	-1.717171717171717404e-01	1.205055846796804834e-23
4.080808080808079885e-01	-1.717171717171717404e-01	3.986616133025385700e-22
4.222222222222222210e-01	-1.717171717171717404e-01	8.101637162860961557e-21
4.363636363636363424e-01	-1.717171717171717404e-01	1.074265656892953292e-19
4.505050505050504639e-01	-1.717171717171717404e-01	1.200097767226378133e-18
4.646464646464645853e-01	-1.717171717171717404e-01	1.655513959565399524e-17
4.787878787878787068e-01	-1.717171717171717404e-01	2.307167081889452928e-16
4.929292929292928283e-01	-1.717171717171717404e-01	2.250943484481522760e-15
5.070707070707070052e-01	-1.717171717171717404e-01	1.367769934797355112e-14
5.212121212121212377e-01	-1.717171717171717404e-01	5.063516300586306594e-14
5.353535353535352481e-01	-1.717171717171717404e-01	1.137840467761635384e-13
5.494949494949494806e-01	-1.717171717171717404e-01	1.551156272245771487e-13
5.636363636363634910e-01	-1.717171717171717404e-01	1.283466144489245294e-13
5.777777777777777235e-01	-1.717171717171717404e-01	6.500317134294922994e-14
5.919191919191919560e-01	-1.717171717171717404e-01	2.260498078905774727e-14
6.060606060606059664e-01	-1.717171717171717404e-01	1.190995584731597643e-14
6.202020202020201989e-01	-1.717171717171717404e-01	1.421003183078515873e-14
6.343434343434342093e-01	-1.717171717171717404e-01	1.398397045040091394e-14
6.484848484848484418e-01	-1.717171717171717404e-01	8.567767827289920012e-15
6.626262626262624522e-01	-1.717171717171717404e-01	3.191312002644629973e-15
6.767676767676766847e-01	-1.717171717171717404e-01	7.213292976535499578e-16
6.909090909090909172e-01	-1.717171717171717404e-01	9.891318031055666162e-17
7.050505050505049276e-01	-1.717171717171717404e-01	8.228040569088600553e-18
7.191919191919191601e-01	-1.717171717171717404e-01	4.151897954964766050e-19
7.333333333333331705e-01	-1.717171717171717404e-01	1.270885802904373949e-20
7.474747474747474030e-01	-1.717171717171717404e-01	2.359923880782342883e-22
7.616161616161616355e-01	-1.717171717171717404e-01	2.660762230003805781e-24
7.757575757575756459e-01	-1.717171717171717404e-01	6.620943389906307176e-26
7.898989898989898784e-01	-1.717171717171717404e-01	7.088113866632365749e-25
8.040404040404041108e-01	-1.717171717171717404e-01	6.343844534791324043e-24
8.181818181818181213e-01	-1.717171717171717404e-01	3.444257140779559882e-23
8.323232323232323537e-01	-1.717171717171717404e-01	1.134262388589862981e-22
8.464646464646463642e-01	-1.717171717171717404e-01	2.265720895765601676e-22
8.606060606060605966e-01	-1.717171717171717404e-01	2.745201346569007722e-22
8.747474747474748291e-01	-1.717171717171717404e-01	2.017515644982779513e-22
8.888888888888888395e-01	-1.717171717171717404e-01	8.993620000902940164e-23
9.030303030303030720e-01	-1.717171717171717404e-01	2.431795615207509703e-23
9.171717171717170825e-01	-1.717171717171717404e-01	3.988361570368287682e-24
9.313131313131313149e-01	-1.717171717171717404e-01	3.967682295594361756e-25
9.454545454545453254e-01	-1.717171717171717404e-01	2.394165514101222635e-26
9.595959595959595578e-01	-1.717171717171717404e-01	8.762869959370654499e-28
9.737373737373737903e-01	-1.717171717171717404e-01	1.945420452992345220e-29
9.878787878787878007e-01	-1.717171717171717404e-01	2.619723783240153672e-31
1.002020202020202033e+00	-1.717171717171717404e-01	2.139796354064531330e-33
1.016161616161616044e+00	-1.717171717171717404e-01	1.060142631858274845e-35
1.030303030303030276e+00	-1.717171717171717404e-01	3.185892187787687167e-38
1.044444444444444509e+00	-1.717171717171717404e-01	5.807280327530251763e-41
1.058585858585858519e+00	-1.717171717171717404e-01	6.420806232085275856e-44
1.072727272727272751e+00	-1.717171717171717404e-01	4.306081483620773594e-47
1.086868686868686762e+00	-1.717171717171717404e-01	1.780541308708191638e-50
1.101010101010100994e+00	-1.717171717171717404e-01	3.600248064130942421e-51
1.115151515151515005e+00	-1.717171717171717404e-01	2.717567669094526720e-50
1.129292929292929237e+00	-1.717171717171717404e-01	1.245732901188734715e-49
1.143434343434343470e+00	-1.717171717171717404e-01	3.463733161444911137e-49
1.157575757575757480e+00	-1.717171717171717404e-01	5.841694415916625114e-49
1.171717171717171713e+00	-1.717171717171717404e-01	5.975966537442446712e-49
1.185858585858585723e+00	-1.717171717171717404e-01	3.708108162740929440e-49
1.199999999999999956e+00	-1.717171717171717404e-01	1.395634013014586214e-49
-2.000000000000000111e-01	-1.575757575757575912e-01	1.113728819468051036e-240
-1.858585858585858619e-01	-1.575757575757575912e-01	4.271238932569571087e-237
-1.717171717171717404e-01	-1.575757575757575912e-01	9.935807981690535475e-234
-1.575757575757575912e-01	-1.575757575757575912e-01	1.401933545762484100e-230
-1.434343434343434420e-01	-1.575757575757575912e-01	1.199848962737635118e-227
-1.292929292929292928e-01	-1.575757575757575912e-01	2.125610038745117019e-177
-1.151515151515151714e-01	-1.575757575757575912e-01	2.496984302301554756e-220
-1.010101010101010222e-01	-1.575757575757575912e-01	5.356127482618316888e-211
-8.686868686868688683e-02	-1.575757575757575912e-01	3.764158853761503077e-162
-7.272727272727275150e-02	-1.575757575757575912e-01	1.541016115962931229e-154
-5.858585858585860229e-02	-1.575757575757575912e-01	2.698620874991245313e-184
-4.444444444444445308e-02	-1.575757575757575912e-01	7.900576874823474956e-176
-3.030303030303033163e-02	-1.575757575757575912e-01	1.402977311403560625e-167
-1.616161616161618242e-02	-1.575757575757575912e-01	1.511184210100113808e-159
-2.020202020202033211e-03	-1.575757575757575912e-01	9.873226066806691371e-152
1.212121212121208824e-02	-1.575757575757575912e-01	3.912692067260023427e-144
2.626262626262623745e-02	-1.575757575757575912e-01	9.405181332663079571e-137
4.040404040404038666e-02	-1.575757575757575912e-01	1.371303521353138048e-129
5.454545454545450811e-02	-1.575757575757575912e-01	1.212760166358343216e-122
6.868686868686868507e-02	-1.575757575757575912e-01	6.505657137897510935e-116
8.282828282828280653e-02	-1.575757575757575912e-01	2.116812216954601696e-109
9.696969696969692798e-02	-1.575757575757575912e-01	4.177807354128401672e-103
1.111111111111111049e-01	-1.575757575757575912e-01	5.001374798677170289e-97
1.252525252525252264e-01	-1.575757575757575912e-01	3.631661043920736512e-91
1.393939393939393478e-01	-1.575757575757575912e-01	1.599543768300733469e-85
1.535353535353535248e-01	-1.575757575757575912e-01	4.273285051111142494e-80
1.676767676767676463e-01	-1.575757575757575912e-01	6.924724722138779708e-75
1.818181818181817677e-01	-1.575757575757575912e-01	6.806409561945901841e-70
1.959595959595959447e-01	-1.575757575757575912e-01	4.057967436991608063e-65
2.101010101010100661e-01	-1.575757575757575912e-01	1.467485949575865287e-60
2.242424242424241876e-01	-1.575757575757575912e-01	3.218950220050401143e-56
2.383838383838383645e-01	-1.575757575757575912e-01	4.282816665206072063e-52
2.525252525252524860e-01	-1.575757575757575912e-01	3.456365185280720325e-48
2.666666666666666075e-01	-1.575757575757575912e-01	1.691938896762477968e-44
2.808080808080807844e-01	-1.575757575757575912e-01	5.023710935639827163e-41
2.949494949494949059e-01	-1.575757575757575912e-01	9.047727754396736544e-38
3.090909090909090273e-01	-1.575757575757575912e-01	9.883922261761040474e-35
3.232323232323231488e-01	-1.575757575757575912e-01	6.549287151888056195e-32
3.373737373737373813e-01	-1.575757575757575912e-01	1.125747637094443442e-27
3.515151515151515027e-01	-1.575757575757575912e-01	6.596518328732066379e-27
3.656565656565656242e-01	-1.575757575757575912e-01	9.494068611475556276e-25
3.797979797979797456e-01	-1.575757575757575912e-01	8.511725266715862706e-23
3.939393939393938671e-01	-1.575757575757575912e-01	4.631661631579424617e-21
4.080808080808079885e-01	-1.575757575757575912e-01	1.530170662221562102e-19
4.222222222222222210e-01	-1.575757575757575912e-01	3.083991266920784032e-18
4.363636363636363424e-01	-1.575757575757575912e-01	3.901473486455439060e-17
4.505050505050504639e-01	-1.575757575757575912e-01	3.582239136996777902e-16
4.646464646464645853e-01	-1.575757575757575912e-01	3.540963793100572786e-15
4.787878787878787068e-01	-1.575757575757575912e-01	4.181729170528536534e-14
4.929292929292928283e-01	-1.575757575757575912e-01	3.932379081432625895e-13
5.070707070707070052e-01	-1.575757575757575912e-01	2.374310274826923730e-12
5.212121212121212377e-01	-1.575757575757575912e-01	8.780530501687644172e-12
5.353535353535352481e-01	-1.575757575757575912e-01	1.972767429860182338e-11
5.494949494949494806e-01	-1.575757575757575912e-01	2.689329134963928016e-11
5.636363636363634910e-01	-1.575757575757575912e-01	2.225616693817170652e-11
5.777777777777777235e-01	-1.575757575757575912e-01	1.130017725666731772e-11
5.919191919191919560e-01	-1.575757575757575912e-01	4.050697004082321289e-12
6.060606060606059664e-01	-1.575757575757575912e-01	2.417324875420858459e-12
6.202020202020201989e-01	-1.575757575757575912e-01	3.043132293630789552e-12
6.343434343434342093e-01	-1.575757575757575912e-01	3.006397623291847837e-12
6.484848484848484418e-01	-1.575757575757575912e-01	1.841309119754135117e-12
6.626262626262624522e-01	-1.575757575757575912e-01	6.855934917360586645e-13
6.767676767676766847e-01	-1.575757575757575912e-01	1.549311072773478797e-13
6.909090909090909172e-01	-1.575757575757575912e-01	2.124286567185300230e-14
7.050505050505049276e-01	-1.575757575757575912e-01	1.767022638664124784e-15
7.191919191919191601e-01	-1.575757575757575912e-01	8.916878974858828991e-17
7.333333333333331705e-01	-1.575757575757575912e-01	2.729903648857825399e-18
7.474747474747474030e-01	-1.575757575757575912e-01	5.071386530747943971e-20
7.616161616161616355e-01	-1.575757575757575912e-01	5.737015843833564987e-22
7.757575757575756459e-01	-1.575757575757575912e-01	4.603565220053710100e-23
7.898989898989898784e-01	-1.575757575757575912e-01	6.214712329902283729e-22
8.040404040404041108e-01	-1.575757575757575912e-01	5.562597864040546815e-21
8.181818181818181213e-01	-1.575757575757575912e-01	3.020095738620222874e-20
8.323232323232323537e-01	-1.575757575757575912e-01	9.945776015722835372e-20
8.464646464646463642e-01	-1.575757575757575912e-01	1.986696620650832356e-19
8.606060606060605966e-01	-1.575757575757575912e-01	2.407128895897025763e-19
8.747474747474748291e-01	-1.575757575757575912e-01	1.769057928312918110e-19
8.888888888888888395e-01	-1.575757575757575912e-01	7.886052733422674592e-20
9.030303030303030720e-01	-1.575757575757575912e-01	2.132319183658757975e-20
9.171717171717170825e-01	-1.575757575757575912e-01	3.497193528403930651e-21
9.313131313131313149e-01	-1.575757575757575912e-01	3.479060913185820121e-22
9.454545454545453254e-01	-1.575757575757575912e-01	2.099323242044147769e-23
9.595959595959595578e-01	-1.575757575757575912e-01	7.683719637178084534e-25
9.737373737373737903e-01	-1.575757575757575912e-01	1.705841284126239535e-26
9.878787878787878007e-01	-1.575757575757575912e-01	2.297103940984334522e-28
1.002020202020202033e+00	-1.575757575757575912e-01	1.876279742741618864e-30
1.016161616161616044e+00	-1.575757575757575912e-01	9.295857468090395055e-33
1.030303030303030276e+00	-1.575757575757575912e-01	2.793548915880141847e-35
1.044444444444444509e+00	-1.575757575757575912e-01	5.092115580932876746e-38
1.058585858585858519e+00	-1.575757575757575912e-01	5.630105013749763782e-41
1.072727272727272751e+00	-1.575757575757575912e-01	3.775917835854927335e-44
1.086868686868686762e+00	-1.575757575757575912e-01	2.370398253689437919e-47
1.101010101010100994e+00	-1.575757575757575912e-01	1.039405350866776555e-46
1.115151515151515005e+00	-1.575757575757575912e-01	7.854865633893199858e-46
1.129292929292929237e+00	-1.575757575757575912e-01	3.600670147715893175e-45
1.143434343434343470e+00	-1.575757575757575912e-01	1.001158481258100010e-44
1.157575757575757480e+00	-1.575757575757575912e-01	1.688485121923638752e-44
1.171717171717171713e+00	-1.575757575757575912e-01	1.727295176565936195e-44
1.185858585858585723e+00	-1.575757575757575912e-01	1.071792705591062173e-44
1.199999999999999956e+00	-1.575757575757575912e-01	4.033944775003918279e-45
-2.000000000000000111e-01	-1.434343434343434420e-01	2.832579556158979854e-231
-1.858585858585858619e-01	-1.434343434343434420e-01	1.086316872508360843e-227
-1.717171717171717404e-01	-1.434343434343434420e-01	2.527003528229878724e-224
-1.575757575757575912e-01	-1.434343434343434420e-01	3.565579188944686718e-221
-1.434343434343434420e-01	-1.434343434343434420e-01	3.051611472131413136e-218
-1.292929292929292928e-01	-1.434343434343434420e-01	1.584175550217570706e-215
-1.151515151515151714e-01	-1.434343434343434420e-01	4.988372710645006828e-213
-1.010101010101010222e-01	-1.434343434343434420e-01	1.629335182481488205e-165
-8.686868686868688683e-02	-1.434343434343434420e-01	1.640478373793334963e-199
-7.272727272727275150e-02	-1.434343434343434420e-01	1.303924621657949308e-190
-5.858585858585860229e-02	-1.434343434343434420e-01	6.293099604501044256e-182
-4.444444444444445308e-02	-1.434343434343434420e-01	1.842382052613730627e-173
-3.030303030303033163e-02	-1.434343434343434420e-01	3.271684568844953164e-165
-1.616161616161618242e-02	-1.434343434343434420e-01	3.524018486447855296e-157
-2.020202020202033211e-03	-1.434343434343434420e-01	2.302395096067297260e-149
1.212121212121208824e-02	-1.434343434343434420e-01	9.124234537500641545e-142
2.626262626262623745e-02	-1.434343434343434420e-01	2.193249018104134654e-134
4.040404040404038666e-02	-1.434343434343434420e-01	3.197822556897180855e-127
5.454545454545450811e-02	-1.434343434343434420e-01	2.828106072578658602e-120
6.868686868686868507e-02	-1.434343434343434420e-01	1.517092082027226692e-113
8.282828282828280653e-02	-1.434343434343434420e-01	4.936317708433957360e-107
9.696969696969692798e-02	-1.434343434343434420e-01	9.742472317303582792e-101
1.111111111111111049e-01	-1.434343434343434420e-01	1.166299721226250619e-94
1.252525252525252264e-01	-1.434343434343434420e-01	8.468881924692782808e-89
1.393939393939393478e-01	-1.434343434343434420e-01	3.730069283253283254e-83
1.535353535353535248e-01	-1.434343434343434420e-01	9.965122320265711500e-78
1.676767676767676463e-01	-1.434343434343434420e-01	1.614816892974175970e-72
1.818181818181817677e-01	-1.434343434343434420e-01	1.587226291608623588e-67
1.959595959595959447e-01	-1.434343434343434420e-01	9.463010634116932799e-63
2.101010101010100661e-01	-1.434343434343434420e-01	3.422115963687639979e-58
2.242424242424241876e-01	-1.434343434343434420e-01	7.506457514999550306e-54
2.383838383838383645e-01	-1.434343434343434420e-01	9.987349646369510828e-50
2.525252525252524860e-01	-1.434343434343434420e-01	8.060099301326350738e-46
2.666666666666666075e-01	-1.434343434343434420e-01	3.945530865129033489e-42
2.808080808080807844e-01	-1.434343434343434420e-01	1.171508415107722477e-38
2.949494949494949059e-01	-1.434343434343434420e-01	2.109892336098286827e-35
3.090909090909090273e-01	-1.434343434343434420e-01	2.304889403922092336e-32
3.232323232323231488e-01	-1.434343434343434420e-01	1.527266419125001031e-29
3.373737373737373813e-01	-1.434343434343434420e-01	6.138389741365360644e-27
3.515151515151515027e-01	-1.434343434343434420e-01	1.662127910798274295e-24
3.656565656565656242e-01	-1.434343434343434420e-01	2.212888700025555367e-22
3.797979797979797456e-01	-1.434343434343434420e-01	1.984859717207452964e-20
3.939393939393938671e-01	-1.434343434343434420e-01	1.079953875753410328e-18
4.080808080808079885e-01	-1.434343434343434420e-01	3.565659736075823471e-17
4.222222222222222210e-01	-1.434343434343434420e-01	7.159427012271787082e-16
4.363636363636363424e-01	-1.434343434343434420e-01	8.857677739166131039e-15
4.505050505050504639e-01	-1.434343434343434420e-01	7.268791726883020932e-14
4.646464646464645853e-01	-1.434343434343434420e-01	5.287901144076344733e-13
4.787878787878787068e-01	-1.434343434343434420e-01	4.821361849471047305e-12
4.929292929292928283e-01	-1.434343434343434420e-01	4.204979173104640077e-11
5.070707070707070052e-01	-1.434343434343434420e-01	2.503789960745232163e-10
5.212121212121212377e-01	-1.434343434343434420e-01	9.237886258546559831e-10
5.353535353535352481e-01	-1.434343434343434420e-01	2.074738180473038921e-09
5.494949494949494806e-01	-1.434343434343434420e-01	2.828218914504076071e-09
5.636363636363634910e-01	-1.434343434343434420e-01	2.341115635486847460e-09
5.777777777777777235e-01	-1.434343434343434420e-01	1.192539196075241460e-09
5.919191919191919560e-01	-1.434343434343434420e-01	4.437175864931135725e-10
6.060606060606059664e-01	-1.434343434343434420e-01	3.010311418099836821e-10
6.202020202020201989e-01	-1.434343434343434420e-01	3.963448986756413522e-10
6.343434343434342093e-01	-1.434343434343434420e-01	3.924307843092082773e-10
6.484848484848484418e-01	-1.434343434343434420e-01	2.401509322470964144e-10
6.626262626262624522e-01	-1.434343434343434420e-01	8.936480612516324231e-11
6.767676767676766847e-01	-1.434343434343434420e-01	2.018825297487491542e-11
6.909090909090909172e-01	-1.434343434343434420e-01	2.767658899980033074e-12
7.050505050505049276e-01	-1.434343434343434420e-01	2.302219130217902114e-13
7.191919191919191601e-01	-1.434343434343434420e-01	1.162004841807691591e-14
7.333333333333331705e-01	-1.434343434343434420e-01	3.559540253805306847e-16
7.474747474747474030e-01	-1.434343434343434420e-01	6.622094392236046716e-18
7.616161616161616355e-01	-1.434343434343434420e-01	7.588637556230728896e-20
7.757575757575756459e-01	-1.434343434343434420e-01	2.291851565103984534e-20
7.898989898989898784e-01	-1.434343434343434420e-01	3.305312982571093453e-19
8.040404040404041108e-01	-1.434343434343434420e-01	2.958541871586844480e-18
8.181818181818181213e-01	-1.434343434343434420e-01	1.606278211114279174e-17
8.323232323232323537e-01	-1.434343434343434420e-01	5.289793665287083514e-17
8.464646464646463642e-01	-1.434343434343434420e-01	1.056651103157133801e-16
8.606060606060605966e-01	-1.434343434343434420e-01	1.280263617934130677e-16
8.747474747474748291e-01	-1.434343434343434420e-01	9.408970610174095898e-17
8.888888888888888395e-01	-1.434343434343434420e-01	4.194302357870235627e-17
9.030303030303030720e-01	-1.434343434343434420e-01	1.134102406130800216e-17
9.171717171717170825e-01	-1.434343434343434420e-01	1.860029035894281506e-18
9.313131313131313149e-01	-1.434343434343434420e-01	1.850384962763281398e-19
9.454545454545453254e-01	-1.434343434343434420e-01	1.116553074873911731e-20
9.595959595959595578e-01	-1.434343434343434420e-01	4.086688807216344467e-22
9.737373737373737903e-01	-1.434343434343434420e-01	9.072744497412459578e-24
9.878787878787878007e-01	-1.434343434343434420e-01	1.221745397798720431e-25
1.002020202020202033e+00	-1.434343434343434420e-01	9.979244748617456573e-28
1.016161616161616044e+00	-1.434343434343434420e-01	4.944127101183915328e-30
1.030303030303030276e+00	-1.434343434343434420e-01	1.485788124138702948e-32
1.044444444444444509e+00	-1.434343434343434420e-01	2.708327865280916655e-35
1.058585858585858519e+00	-1.434343434343434420e-01	2.994563362682378409e-38
1.072727272727272751e+00	-1.434343434343434420e-01	2.009436658819663228e-41
1.086868686868686762e+00	-1.434343434343434420e-01	1.544363352594825859e-43
1.101010101010100994e+00	-1.434343434343434420e-01	1.822228773151572186e-42
1.115151515151515005e+00	-1.434343434343434420e-01	1.377120927151903717e-41
1.129292929292929237e+00	-1.434343434343434420e-01	6.312721880668863412e-41
1.143434343434343470e+00	-1.434343434343434420e-01	1.755238550430574211e-40
1.157575757575757480e+00	-1.434343434343434420e-01	2.960264766577576611e-40
1.171717171717171713e+00	-1.434343434343434420e-01	3.028306845157382786e-40
1.185858585858585723e+00	-1.434343434343434420e-01	1.879075001751598828e-40
1.199999999999999956e+00	-1.434343434343434420e-01	7.072342203501139673e-41
-2.000000000000000111e-01	-1.292929292929292928e-01	4.369781176232635145e-222
-1.858585858585858619e-01	-1.292929292929292928e-01	1.675845965417684337e-218
-1.717171717171717404e-01	-1.292929292929292928e-01	3.898373278142770605e-215
-1.575757575757575912e-01	-1.292929292929292928e-01	5.500569538589815885e-212
-1.434343434343434420e-01	-1.292929292929292928e-01	4.707678673711362379e-209
-1.292929292929292928e-01	-1.292929292929292928e-01	2.443885639206071591e-206
-1.151515151515151714e-01	-1.292929292929292928e-01	7.695376298173319390e-204
-1.010101010101010222e-01	-1.292929292929292928e-01	1.470080185877438172e-201
-8.686868686868688683e-02	-1.292929292929292928e-01	4.578383895252195703e-197
-7.272727272727275150e-02	-1.292929292929292928e-01	1.954194417448975942e-188
-5.858585858585860229e-02	-1.292929292929292928e-01	7.383505502822450262e-143
-4.444444444444445308e-02	-1.292929292929292928e-01	2.606594456423563358e-171
-3.030303030303033163e-02	-1.292929292929292928e-01	4.627784769250661938e-163
-1.616161616161618242e-02	-1.292929292929292928e-01	4.984645014985385323e-155
-2.020202020202033211e-03	-1.292929292929292928e-01	3.256683543152612201e-147
1.212121212121208824e-02	-1.292929292929292928e-01	1.290601384682044685e-139
2.626262626262623745e-02	-1.292929292929292928e-01	3.102298827864474062e-132
4.040404040404038666e-02	-1.292929292929292928e-01	4.523244322111861810e-125
5.454545454545450811e-02	-1.292929292929292928e-01	4.000289105279602049e-118
6.868686868686868507e-02	-1.292929292929292928e-01	2.145890844151087300e-111
8.282828282828280653e-02	-1.292929292929292928e-01	6.982304567956674624e-105
9.696969696969692798e-02	-1.292929292929292928e-01	1.378049651222251548e-98
1.111111111111111049e-01	-1.292929292929292928e-01	1.649703352199376869e-92
1.252525252525252264e-01	-1.292929292929292928e-01	1.197903304465947999e-86
1.393939393939393478e-01	-1.292929292929292928e-01	5.276094719502787234e-81
1.535353535353535248e-01	-1.292929292929292928e-01	1.409542967182967901e-75
1.676767676767676463e-01	-1.292929292929292928e-01	2.284120276327170246e-70
1.818181818181817677e-01	-1.292929292929292928e-01	2.245094023698092387e-65
1.959595959595959447e-01	-1.292929292929292928e-01	1.338520457553388207e-60
2.101010101010100661e-01	-1.292929292929292928e-01	4.840502037482125089e-56
2.242424242424241876e-01	-1.292929292929292928e-01	1.061770649539124739e-51
2.383838383838383645e-01	-1.292929292929292928e-01	1.412686969853660520e-47
2.525252525252524860e-01	-1.292929292929292928e-01	1.140081969879753707e-43
2.666666666666666075e-01	-1.292929292929292928e-01	5.580860027614463225e-40
2.808080808080807844e-01	-1.292929292929292928e-01	1.657070926417661971e-36
2.949494949494949059e-01	-1.292929292929292928e-01	2.984392773395765428e-33
3.090909090909090273e-01	-1.292929292929292928e-01	3.260211510726691348e-30
3.232323232323231488e-01	-1.292929292929292928e-01	2.160282203174220953e-27
3.373737373737373813e-01	-1.292929292929292928e-01	8.682606673394593937e-25
3.515151515151515027e-01	-1.292929292929292928e-01	2.318416068329910779e-22
3.656565656565656242e-01	-1.292929292929292928e-01	3.130074157446849072e-20
3.797979797979797456e-01	-1.292929292929292928e-01	2.807552283458414594e-18
3.939393939393938671e-01	-1.292929292929292928e-01	1.527486278916664247e-16
4.080808080808079885e-01	-1.292929292929292928e-01	5.041860961879276585e-15
4.222222222222222210e-01	-1.292929292929292928e-01	1.010622944189523178e-13
4.363636363636363424e-01	-1.292929292929292928e-01	1.237563545073685936e-12
4.505050505050504639e-01	-1.292929292929292928e-01	9.589551374511363706e-12
4.646464646464645853e-01	-1.292929292929292928e-01	5.585482417493755117e-11
4.787878787878787068e-01	-1.292929292929292928e-01	3.674860932792538764e-10
4.929292929292928283e-01	-1.292929292929292928e-01	2.780735173598862508e-09
5.070707070707070052e-01	-1.292929292929292928e-01	1.606903317557372096e-08
5.212121212121212377e-01	-1.292929292929292928e-01	5.898471486580249254e-08
5.353535353535352481e-01	-1.292929292929292928e-01	1.323626210791763059e-07
5.494949494949494806e-01	-1.292929292929292928e-01	1.804131346428210579e-07
5.636363636363634910e-01	-1.292929292929292928e-01	1.493894207245949204e-07
5.777777777777777235e-01	-1.292929292929292928e-01	7.642940480235752993e-08
5.919191919191919560e-01	-1.292929292929292928e-01	2.977898915948858932e-08
6.060606060606059664e-01	-1.292929292929292928e-01	2.301400157592702320e-08
6.202020202020201989e-01	-1.292929292929292928e-01	3.141629474280758387e-08
6.343434343434342093e-01	-1.292929292929292928e-01	3.111680981141376456e-08
6.484848484848484418e-01	-1.292929292929292928e-01	1.901374685025256166e-08
6.626262626262624522e-01	-1.292929292929292928e-01	7.068851784007807233e-09
6.767676767676766847e-01	-1.292929292929292928e-01	1.596167622383510002e-09
6.909090909090909172e-01	-1.292929292929292928e-01	2.187930078767345332e-10
7.050505050505049276e-01	-1.292929292929292928e-01	1.820357121204768775e-11
7.191919191919191601e-01	-1.292929292929292928e-01	9.194859768755486865e-13
7.333333333333331705e-01	-1.292929292929292928e-01	2.822057245533953570e-14
7.474747474747474030e-01	-1.292929292929292928e-01	5.275925084687431833e-16
7.616161616161616355e-01	-1.292929292929292928e-01	6.355654503174838386e-18
7.757575757575756459e-01	-1.292929292929292928e-01	7.270195352943688464e-18
7.898989898989898784e-01	-1.292929292929292928e-01	1.066315060495347596e-16
8.040404040404041108e-01	-1.292929292929292928e-01	9.544489226869363243e-16
8.181818181818181213e-01	-1.292929292929292928e-01	5.181980097731544310e-15
8.323232323232323537e-01	-1.292929292929292928e-01	1.706529124590767739e-14
8.464646464646463642e-01	-1.292929292929292928e-01	3.408839732073534575e-14
8.606060606060605966e-01	-1.292929292929292928e-01	4.130231327364242936e-14
8.747474747474748291e-01	-1.292929292929292928e-01	3.035408069738628162e-14
8.888888888888888395e-01	-1.292929292929292928e-01	1.353114995443487010e-14
9.030303030303030720e-01	-1.292929292929292928e-01	3.658703739703080829e-15
9.171717171717170825e-01	-1.292929292929292928e-01	6.000600258275506156e-16
9.313131313131313149e-01	-1.292929292929292928e-01	5.969487722525984942e-17
9.454545454545453254e-01	-1.292929292929292928e-01	3.602088225364481211e-18
9.595959595959595578e-01	-1.292929292929292928e-01	1.318398029552339890e-19
9.737373737373737903e-01	-1.292929292929292928e-01	2.926938976852657349e-21
9.878787878787878007e-01	-1.292929292929292928e-01	3.941447421921584580e-23
1.002020202020202033e+00	-1.292929292929292928e-01	3.219384571253259604e-25
1.016161616161616044e+00	-1.292929292929292928e-01	1.595017880144426670e-27
1.030303030303030276e+00	-1.292929292929292928e-01	4.793323494221434632e-30
1.044444444444444509e+00	-1.292929292929292928e-01	8.737829510632904420e-33
1.058585858585858519e+00	-1.292929292929292928e-01	9.664310590672812633e-36
1.072727272727272751e+00	-1.292929292929292928e-01	6.570861222871560512e-39
1.086868686868686762e+00	-1.292929292929292928e-01	1.557983490456969261e-39
1.101010101010100994e+00	-1.292929292929292928e-01	1.937807637574741364e-38
1.115151515151515005e+00	-1.292929292929292928e-01	1.464469430614288376e-37
1.129292929292929237e+00	-1.292929292929292928e-01	6.713127392184941241e-37
1.143434343434343470e+00	-1.292929292929292928e-01	1.866570429595101369e-36
1.157575757575757480e+00	-1.292929292929292928e-01	3.148029466257248091e-36
1.171717171717171713e+00	-1.292929292929292928e-01	3.220387341381367513e-36
1.185858585858585723e+00	-1.292929292929292928e-01	1.998261622273820097e-36
1.199999999999999956e+00	-1.292929292929292928e-01	7.520929176148020230e-37
-2.000000000000000111e-01	-1.151515151515151714e-01	4.088953553057556466e-213
-1.858585858585858619e-01	-1.151515151515151714e-01	1.568146330060459528e-209
-1.717171717171717404e-01	-1.151515151515151714e-01	3.647841075779017250e-206
-1.575757575757575912e-01	-1.151515151515151714e-01	5.147070860444721059e-203
-1.434343434343434420e-01	-1.151515151515151714e-01	4.405135786726349413e-200
-1.292929292929292928e-01	-1.151515151515151714e-01	2.286827295171778442e-197
-1.151515151515151714e-01	-1.151515151515151714e-01	7.200826537452320758e-195
-1.010101010101010222e-01	-1.151515151515151714e-01	1.375327876746204961e-192
-8.686868686868688683e-02	-1.151515151515151714e-01	1.092785919890581117e-148
-7.272727272727275150e-02	-1.151515151515151714e-01	7.827101640577636117e-185
-5.858585858585860229e-02	-1.151515151515151714e-01	6.284706052735724236e-141
-4.444444444444445308e-02	-1.151515151515151714e-01	9.099779176364616626e-134
-3.030303030303033163e-02	-1.151515151515151714e-01	4.015380282713984188e-161
-1.616161616161618242e-02	-1.151515151515151714e-01	4.279639260980421297e-153
-2.020202020202033211e-03	-1.151515151515151714e-01	2.794246948648243595e-145
1.212121212121208824e-02	-1.151515151515151714e-01	1.107296363494204710e-137
2.626262626262623745e-02	-1.151515151515151714e-01	2.661670548574706725e-130
4.040404040404038666e-02	-1.151515151515151714e-01	3.880794541792487855e-123
5.454545454545450811e-02	-1.151515151515151714e-01	3.432116170135429226e-116
6.868686868686868507e-02	-1.151515151515151714e-01	1.841103597130535189e-109
8.282828282828280653e-02	-1.151515151515151714e-01	5.990587121849724863e-103
9.696969696969692798e-02	-1.151515151515151714e-01	1.182321168249944253e-96
1.111111111111111049e-01	-1.151515151515151714e-01	1.415391087620003035e-90
1.252525252525252264e-01	-1.151515151515151714e-01	1.027761541922835344e-84
1.393939393939393478e-01	-1.151515151515151714e-01	4.526715323374631765e-79
1.535353535353535248e-01	-1.151515151515151714e-01	1.209341395050570580e-73
1.676767676767676463e-01	-1.151515151515151714e-01	1.959699892623531424e-68
1.818181818181817677e-01	-1.151515151515151714e-01	1.926216654512355639e-63
1.959595959595959447e-01	-1.151515151515151714e-01	1.148406423307796229e-58
2.101010101010100661e-01	-1.151515151515151714e-01	4.152991163123336781e-54
2.242424242424241876e-01	-1.151515151515151714e-01	9.109642121116308178e-50
2.383838383838383645e-01	-1.151515151515151714e-01	1.212038845688307368e-45
2.525252525252524860e-01	-1.151515151515151714e-01	9.781527431418378868e-42
2.666666666666666075e-01	-1.151515151515151714e-01	4.788193910020029841e-38
2.808080808080807844e-01	-1.151515151515151714e-01	1.421712223400022884e-34
2.949494949494949059e-01	-1.151515151515151714e-01	2.560510608037840226e-31
3.090909090909090273e-01	-1.151515151515151714e-01	2.797153991283890968e-28
3.232323232323231488e-01	-1.151515151515151714e-01	1.853450908637962191e-25
3.373737373737373813e-01	-1.151515151515151714e-01	6.071403693166913303e-22
3.515151515151515027e-01	-1.151515151515151714e-01	1.816081324704321580e-20
3.656565656565656242e-01	-1.151515151515151714e-01	2.685498677995257472e-18
3.797979797979797456e-01	-1.151515151515151714e-01	2.408743235844435050e-16
3.939393939393938671e-01	-1.151515151515151714e-01	1.310500288361836537e-14
4.080808080808079885e-01	-1.151515151515151714e-01	4.325100348150452543e-13
4.222222222222222210e-01	-1.151515151515151714e-01	8.662837319056529122e-12
4.363636363636363424e-01	-1.151515151515151714e-01	1.055855919024862453e-10
4.505050505050504639e-01	-1.151515151515151714e-01	7.959787539872103065e-10
4.646464646464645853e-01	-1.151515151515151714e-01	4.059312217020002517e-09
4.787878787878787068e-01	-1.151515151515151714e-01	1.936155160105430879e-08
4.929292929292928283e-01	-1.151515151515151714e-01	1.160409505268228524e-07
5.070707070707070052e-01	-1.151515151515151714e-01	6.301452319931963965e-07
5.212121212121212377e-01	-1.151515151515151714e-01	2.287243686279530364e-06
5.353535353535352481e-01	-1.151515151515151714e-01	5.123069003169546798e-06
5.494949494949494806e-01	-1.151515151515151714e-01	6.981047709084371159e-06
5.636363636363634910e-01	-1.151515151515151714e-01	5.783268698404609771e-06
5.777777777777777235e-01	-1.151515151515151714e-01	2.976615635753008985e-06
5.919191919191919560e-01	-1.151515151515151714e-01	1.228432606955132430e-06
6.060606060606059664e-01	-1.151515151515151714e-01	1.081587015032076036e-06
6.202020202020201989e-01	-1.151515151515151714e-01	1.517360345259696818e-06
6.343434343434342093e-01	-1.151515151515151714e-01	1.499966552604263819e-06
6.484848484848484418e-01	-1.151515151515151714e-01	9.142880170880199810e-07
6.626262626262624522e-01	-1.151515151515151714e-01	3.394352675348581712e-07
6.767676767676766847e-01	-1.151515151515151714e-01	7.659848978552085456e-08
6.909090909090909172e-01	-1.151515151515151714e-01	1.050015886329549557e-08
7.050505050505049276e-01	-1.151515151515151714e-01	8.744088674684159214e-10
7.191919191919191601e-01	-1.151515151515151714e-01	4.428061461303586936e-11
7.333333333333331705e-01	-1.151515151515151714e-01	1.367870422968399936e-12
7.474747474747474030e-01	-1.151515151515151714e-01	2.603524008571158704e-14
7.616161616161616355e-01	-1.151515151515151714e-01	3.756030242019261136e-16
7.757575757575756459e-01	-1.151515151515151714e-01	1.416891191598027896e-15
7.898989898989898784e-01	-1.151515151515151714e-01	2.086580107322730625e-14
8.040404040404041108e-01	-1.151515151515151714e-01	1.867680477982207086e-13
8.181818181818181213e-01	-1.151515151515151714e-01	1.014017914650119244e-12
8.323232323232323537e-01	-1.151515151515151714e-01	3.339362698374268962e-12
8.464646464646463642e-01	-1.151515151515151714e-01	6.670470536985065788e-12
8.606060606060605966e-01	-1.151515151515151714e-01	8.082100816119057482e-12
8.747474747474748291e-01	-1.151515151515151714e-01	5.939733660073221184e-12
8.888888888888888395e-01	-1.151515151515151714e-01	2.647796441558509219e-12
9.030303030303030720e-01	-1.151515151515151714e-01	7.159408313627360256e-13
9.171717171717170825e-01	-1.151515151515151714e-01	1.174206781966475848e-13
9.313131313131313149e-01	-1.151515151515151714e-01	1.168118638357313586e-14
9.454545454545453254e-01	-1.151515151515151714e-01	7.048622350821724566e-16
9.595959595959595578e-01	-1.151515151515151714e-01	2.579861933172657317e-17
9.737373737373737903e-01	-1.151515151515151714e-01	5.727481101048011355e-19
9.878787878787878007e-01	-1.151515151515151714e-01	7.712692832513000881e-21
1.002020202020202033e+00	-1.151515151515151714e-01	6.299766904045289103e-23
1.016161616161616044e+00	-1.151515151515151714e-01	3.121215749934893374e-25
1.030303030303030276e+00	-1.151515151515151714e-01	9.380617580678126505e-28
1.044444444444444509e+00	-1.151515151515151714e-01	1.710852477325626524e-30
1.058585858585858519e+00	-1.151515151515151714e-01	1.897960221869048049e-33
1.072727272727272751e+00	-1.151515151515151714e-01	1.787677094467196428e-36
1.086868686868686762e+00	-1.151515151515151714e-01	1.003286212132122080e-35
1.101010101010100994e+00	-1.151515151515151714e-01	1.249953322920484512e-34
1.115151515151515005e+00	-1.151515151515151714e-01	9.446337497520002337e-34
1.129292929292929237e+00	-1.151515151515151714e-01	4.330200800701360363e-33
1.143434343434343470e+00	-1.151515151515151714e-01	1.204002888163187142e-32
1.157575757575757480e+00	-1.151515151515151714e-01	2.030588564621548295e-32
1.171717171717171713e+00	-1.151515151515151714e-01	2.077261912302103820e-32
1.185858585858585723e+00	-1.151515151515151714e-01	1.288948290606547743e-32
1.199999999999999956e+00	-1.151515151515151714e-01	4.851261064773756772e-33
-2.000000000000000111e-01	-1.010101010101010222e-01	2.320809961554009705e-204
-1.858585858585858619e-01	-1.010101010101010222e-01	8.900491474798139739e-201
-1.717171717171717404e-01	-1.010101010101010222e-01	2.070443157889969994e-197
-1.575757575757575912e-01	-1.010101010101010222e-01	2.921376623821625033e-194
-1.434343434343434420e-01	-1.010101010101010222e-01	2.500268805509964222e-191
-1.292929292929292928e-01	-1.010101010101010222e-01	1.297958389147315600e-188
-1.151515151515151714e-01	-1.010101010101010222e-01	4.087048126821807034e-186
-1.010101010101010222e-01	-1.010101010101010222e-01	7.806091694048056193e-184
-8.686868686868688683e-02	-1.010101010101010222e-01	9.043414974220922747e-182
-7.272727272727275150e-02	-1.010101010101010222e-01	2.930653757123855519e-138
-5.858585858585860229e-02	-1.010101010101010222e-01	5.642409089058154974e-136
-4.444444444444445308e-02	-1.010101010101010222e-01	1.749989462062202006e-165
-3.030303030303033163e-02	-1.010101010101010222e-01	3.165986189195235004e-125
-1.616161616161618242e-02	-1.010101010101010222e-01	3.486850851581783612e-151
-2.020202020202033211e-03	-1.010101010101010222e-01	1.504841433803008928e-143
1.212121212121208824e-02	-1.010101010101010222e-01	5.774850851978593204e-136
2.626262626262623745e-02	-1.010101010101010222e-01	1.385342742996368511e-128
4.040404040404038666e-02	-1.010101010101010222e-01	2.019620181689292098e-121
5.454545454545450811e-02	-1.010101010101010222e-01	1.786107983340172295e-114
6.868686868686868507e-02	-1.010101010101010222e-01	9.581284904904504285e-108
8.282828282828280653e-02	-1.010101010101010222e-01	3.117560597229562629e-101
9.696969696969692798e-02	-1.010101010101010222e-01	6.152915909330185224e-95
1.111111111111111049e-01	-1.010101010101010222e-01	7.365834744272351636e-89
1.252525252525252264e-01	-1.010101010101010222e-01	5.348572377264511561e-83
1.393939393939393478e-01	-1.010101010101010222e-01	2.355747277041784205e-77
1.535353535353535248e-01	-1.010101010101010222e-01	6.293531832437782423e-72
1.676767676767676463e-01	-1.010101010101010222e-01	1.019847142149277636e-66
1.818181818181817677e-01	-1.010101010101010222e-01	1.002422134970281715e-61
1.959595959595959447e-01	-1.010101010101010222e-01	5.976420232734700429e-57
2.101010101010100661e-01	-1.010101010101010222e-01	2.161257540006471060e-52
2.242424242424241876e-01	-1.010101010101010222e-01	4.740747559456931507e-48
2.383838383838383645e-01	-1.010101010101010222e-01	6.307569631461701832e-44
2.525252525252524860e-01	-1.010101010101010222e-01	5.090403298145656593e-40
2.666666666666666075e-01	-1.010101010101010222e-01	2.491823311095346743e-36
2.808080808080807844e-01	-1.010101010101010222e-01	7.398730557932965536e-33
2.949494949494949059e-01	-1.010101010101010222e-01	1.332514961030248068e-29
3.090909090909090273e-01	-1.010101010101010222e-01	1.455666510418221876e-26
3.232323232323231488e-01	-1.010101010101010222e-01	9.645541235183054051e-24
3.373737373737373813e-01	-1.010101010101010222e-01	3.876736032895365217e-21
3.515151515151515027e-01	-1.010101010101010222e-01	9.451065782192000953e-19
3.656565656565656242e-01	-1.010101010101010222e-01	1.397670856974111285e-16
3.797979797979797456e-01	-1.010101010101010222e-01	1.253536605323920559e-14
3.939393939393938671e-01	-1.010101010101010222e-01	6.819897156077864669e-13
4.080808080808079885e-01	-1.010101010101010222e-01	2.250672272966593116e-11
4.222222222222222210e-01	-1.010101010101010222e-01	4.506354503280795325e-10
4.363636363636363424e-01	-1.010101010101010222e-01	5.480855089054263602e-09
4.505050505050504639e-01	-1.010101010101010222e-01	4.079520263038428686e-08
4.646464646464645853e-01	-1.010101010101010222e-01	1.940520235887408381e-07
4.787878787878787068e-01	-1.010101010101010222e-01	7.220443347557042906e-07
4.929292929292928283e-01	-1.010101010101010222e-01	3.163168118908071647e-06
5.070707070707070052e-01	-1.010101010101010222e-01	1.522687593084351987e-05
5.212121212121212377e-01	-1.010101010101010222e-01	5.394261906932089129e-05
5.353535353535352481e-01	-1.010101010101010222e-01	1.203273425290398016e-04
5.494949494949494806e-01	-1.010101010101010222e-01	1.638679938118818775e-04
5.636363636363634910e-01	-1.010101010101010222e-01	1.358445903976354392e-04
5.777777777777777235e-01	-1.010101010101010222e-01	7.052349801763891680e-05
5.919191919191919560e-01	-1.010101010101010222e-01	3.129826852807997094e-05
6.060606060606059664e-01	-1.010101010101010222e-01	3.132508454031400144e-05
6.202020202020201989e-01	-1.010101010101010222e-01	4.474189856243317078e-05
6.343434343434342093e-01	-1.010101010101010222e-01	4.401052694835487863e-05
6.484848484848484418e-01	-1.010101010101010222e-01	2.672232528768003773e-05
6.626262626262624522e-01	-1.010101010101010222e-01	9.900809321511056871e-06
6.767676767676766847e-01	-1.010101010101010222e-01	2.232931561541055711e-06
6.909090909090909172e-01	-1.010101010101010222e-01	3.063641318283425846e-07
7.050505050505049276e-01	-1.010101010101010222e-01	2.559712448590574812e-08
7.191919191919191601e-01	-1.010101010101010222e-01	1.307398216141021895e-09
7.333333333333331705e-01	-1.010101010101010222e-01	4.131197550658154379e-11
7.474747474747474030e-01	-1.010101010101010222e-01	8.432284689497448896e-13
7.616161616161616355e-01	-1.010101010101010222e-01	1.997651602214330014e-14
7.757575757575756459e-01	-1.010101010101010222e-01	1.680505737177456549e-13
7.898989898989898784e-01	-1.010101010101010222e-01	2.476623637846093179e-12
8.040404040404041108e-01	-1.010101010101010222e-01	2.216804434810974670e-11
8.181818181818181213e-01	-1.010101010101010222e-01	1.203567437757473740e-10
8.323232323232323537e-01	-1.010101010101010222e-01	3.963586982630757722e-10
8.464646464646463642e-01	-1.010101010101010222e-01	7.917376031766943513e-10
8.606060606060605966e-01	-1.010101010101010222e-01	9.592881182963956828e-10
8.747474747474748291e-01	-1.010101010101010222e-01	7.050043123361572083e-10
8.888888888888888395e-01	-1.010101010101010222e-01	3.142746827496602884e-10
9.030303030303030720e-01	-1.010101010101010222e-01	8.497710583319769511e-11
9.171717171717170825e-01	-1.010101010101010222e-01	1.393700298952258241e-11
9.313131313131313149e-01	-1.010101010101010222e-01	1.386474151001289834e-12
9.454545454545453254e-01	-1.010101010101010222e-01	8.366216788898443269e-14
9.595959595959595578e-01	-1.010101010101010222e-01	3.062115000349929489e-15
9.737373737373737903e-01	-1.010101010101010222e-01	6.798127235507647959e-17
9.878787878787878007e-01	-1.010101010101010222e-01	9.154488706719760612e-19
1.002020202020202033e+00	-1.010101010101010222e-01	7.477629742002672554e-21
1.016161616161616044e+00	-1.010101010101010222e-01	3.705300139156184141e-23
1.030303030303030276e+00	-1.010101010101010222e-01	1.114485631104226384e-25
1.044444444444444509e+00	-1.010101010101010222e-01	2.042256801946876416e-28
1.058585858585858519e+00	-1.010101010101010222e-01	2.331829484871998086e-31
1.072727272727272751e+00	-1.010101010101010222e-01	2.097923130776689725e-33
1.086868686868686762e+00	-1.010101010101010222e-01	3.925173139044716892e-32
1.101010101010100994e+00	-1.010101010101010222e-01	4.890484160843526965e-31
1.115151515151515005e+00	-1.010101010101010222e-01	3.695911130474456579e-30
1.129292929292929237e+00	-1.010101010101010222e-01	1.694205541640297189e-29
1.143434343434343470e+00	-1.010101010101010222e-01	4.710701556719043893e-29
1.157575757575757480e+00	-1.010101010101010222e-01	7.944745653402678688e-29
1.171717171717171713e+00	-1.010101010101010222e-01	8.127356686762828438e-29
1.185858585858585723e+00	-1.010101010101010222e-01	5.043053283994896874e-29
1.199999999999999956e+00	-1.010101010101010222e-01	1.898072112164496278e-29
-2.000000000000000111e-01	-8.686868686868688683e-02	7.989910179884025383e-196
-1.858585858585858619e-01	-8.686868686868688683e-02	3.064194338127391942e-192
-1.717171717171717404e-01	-8.686868686868688683e-02	7.127966157598858173e-189
-1.575757575757575912e-01	-8.686868686868688683e-02	1.005749596597044666e-185
-1.434343434343434420e-01	-8.686868686868688683e-02	8.607737605713770798e-183
-1.292929292929292928e-01	-8.686868686868688683e-02	4.468513630343109974e-180
-1.151515151515151714e-01	-8.686868686868688683e-02	1.407058224309948778e-177
-1.010101010101010222e-01	-8.686868686868688683e-02	2.687422603559085847e-175
-8.686868686868688683e-02	-8.686868686868688683e-02	3.113398966820118432e-173
-7.272727272727275150e-02	-8.686868686868688683e-02	2.187804458031906145e-171
-5.858585858585860229e-02	-8.686868686868688683e-02	2.566729678271830153e-168
-4.444444444444445308e-02	-8.686868686868688683e-02	4.459931268262297065e-161
-3.030303030303033163e-02	-8.686868686868688683e-02	1.083595780388600668e-124
-1.616161616161618242e-02	-8.686868686868688683e-02	3.242833914083684562e-147
-2.020202020202033211e-03	-8.686868686868688683e-02	1.347939890716936347e-140
1.212121212121208824e-02	-8.686868686868688683e-02	4.996886744229723321e-134
2.626262626262623745e-02	-8.686868686868688683e-02	4.842873004413271451e-127
4.040404040404038666e-02	-8.686868686868688683e-02	6.417341193077054222e-120
5.454545454545450811e-02	-8.686868686868688683e-02	5.640338133861033120e-113
6.868686868686868507e-02	-8.686868686868688683e-02	3.024510431107889596e-106
8.282828282828280653e-02	-8.686868686868688683e-02	9.840926867683101537e-100
9.696969696969692798e-02	-8.686868686868688683e-02	1.942233542519297676e-93
1.111111111111111049e-01	-8.686868686868688683e-02	2.325104103699593684e-87
1.252525252525252264e-01	-8.686868686868688683e-02	1.688333766181150960e-81
1.393939393939393478e-01	-8.686868686868688683e-02	7.436166869457596976e-76
1.535353535353535248e-01	-8.686868686868688683e-02	1.986620269473053840e-70
1.676767676767676463e-01	-8.686868686868688683e-02	3.219255989002606732e-65
1.818181818181817677e-01	-8.686868686868688683e-02	3.164252100281153423e-60
1.959595959595959447e-01	-8.686868686868688683e-02	1.886520619793968536e-55
2.101010101010100661e-01	-8.686868686868688683e-02	6.822239325767577019e-51
2.242424242424241876e-01	-8.686868686868688683e-02	1.496467396179283988e-46
2.383838383838383645e-01	-8.686868686868688683e-02	1.991051450057445135e-42
2.525252525252524860e-01	-8.686868686868688683e-02	1.606839949510264539e-38
2.666666666666666075e-01	-8.686868686868688683e-02	7.865705345679287262e-35
2.808080808080807844e-01	-8.686868686868688683e-02	2.335488003569321356e-31
2.949494949494949059e-01	-8.686868686868688683e-02	4.206225218900531180e-28
3.090909090909090273e-01	-8.686868686868688683e-02	4.594966184616872058e-25
3.232323232323231488e-01	-8.686868686868688683e-02	3.044717693976429343e-22
3.373737373737373813e-01	-8.686868686868688683e-02	1.223732962688532552e-19
3.515151515151515027e-01	-8.686868686868688683e-02	3.050277267194406981e-17
3.656565656565656242e-01	-8.686868686868688683e-02	4.411544869271354232e-15
3.797979797979797456e-01	-8.686868686868688683e-02	3.956920491423890214e-13
3.939393939393938671e-01	-8.686868686868688683e-02	2.152762443182529669e-11
4.080808080808079885e-01	-8.686868686868688683e-02	7.104269252233930991e-10
4.222222222222222210e-01	-8.686868686868688683e-02	1.422212337983389537e-08
4.363636363636363424e-01	-8.686868686868688683e-02	1.728108259544896366e-07
4.505050505050504639e-01	-8.686868686868688683e-02	1.278799954074543751e-06
4.646464646464645853e-01	-8.686868686868688683e-02	5.880638629086910151e-06
4.787878787878787068e-01	-8.686868686868688683e-02	1.872732712196013710e-05
4.929292929292928283e-01	-8.686868686868688683e-02	5.891325642524472935e-05
5.070707070707070052e-01	-8.686868686868688683e-02	2.305953503860122750e-04
5.212121212121212377e-01	-8.686868686868688683e-02	7.762384757666557309e-04
5.353535353535352481e-01	-8.686868686868688683e-02	1.715943434906075067e-03
5.494949494949494806e-01	-8.686868686868688683e-02	2.333669113553640470e-03
5.636363636363634910e-01	-8.686868686868688683e-02	1.936587337553747354e-03
5.777777777777777235e-01	-8.686868686868688683e-02	1.018433301437505177e-03
5.919191919191919560e-01	-8.686868686868688683e-02	4.960210307981650435e-04
6.060606060606059664e-01	-8.686868686868688683e-02	5.613234787593771600e-04
6.202020202020201989e-01	-8.686868686868688683e-02	8.078357546581255069e-04
6.343434343434342093e-01	-8.686868686868688683e-02	7.875263946744476187e-04
6.484848484848484418e-01	-8.686868686868688683e-02	4.753879605714934615e-04
6.626262626262624522e-01	-8.686868686868688683e-02	1.756716905929275624e-04
6.767676767676766847e-01	-8.686868686868688683e-02	3.962738437641352945e-05
6.909090909090909172e-01	-8.686868686868688683e-02	5.458559469134575711e-06
7.050505050505049276e-01	-8.686868686868688683e-02	4.612103271255882585e-07
7.191919191919191601e-01	-8.686868686868688683e-02	2.424779050891917177e-08
7.333333333333331705e-01	-8.686868686868688683e-02	8.315688438203264793e-10
7.474747474747474030e-01	-8.686868686868688683e-02	2.187887665041485920e-11
7.616161616161616355e-01	-8.686868686868688683e-02	1.113441914772293863e-12
7.757575757575756459e-01	-8.686868686868688683e-02	1.210249311946658120e-11
7.898989898989898784e-01	-8.686868686868688683e-02	1.783036402692876421e-10
8.040404040404041108e-01	-8.686868686868688683e-02	1.595978729787646020e-09
8.181818181818181213e-01	-8.686868686868688683e-02	8.665031501499455393e-09
8.323232323232323537e-01	-8.686868686868688683e-02	2.853567235952614165e-08
8.464646464646463642e-01	-8.686868686868688683e-02	5.700080493816411601e-08
8.606060606060605966e-01	-8.686868686868688683e-02	6.906353157591634378e-08
8.747474747474748291e-01	-8.686868686868688683e-02	5.075647950134297106e-08
8.888888888888888395e-01	-8.686868686868688683e-02	2.262606957157124753e-08
9.030303030303030720e-01	-8.686868686868688683e-02	6.117890052808089862e-09
9.171717171717170825e-01	-8.686868686868688683e-02	1.003388590086310415e-09
9.313131313131313149e-01	-8.686868686868688683e-02	9.981863949430340480e-11
9.454545454545453254e-01	-8.686868686868688683e-02	6.023228303609598696e-12
9.595959595959595578e-01	-8.686868686868688683e-02	2.204564982456150246e-13
9.737373737373737903e-01	-8.686868686868688683e-02	4.894353413396479795e-15
9.878787878787878007e-01	-8.686868686868688683e-02	6.591138736962163441e-17
1.002020202020202033e+00	-8.686868686868688683e-02	5.385072851717353457e-19
1.016161616161616044e+00	-8.686868686868688683e-02	2.671826279695185508e-21
1.030303030303030276e+00	-8.686868686868688683e-02	8.096840785784193083e-24
1.044444444444444509e+00	-8.686868686868688683e-02	1.550863047031423464e-26
1.058585858585858519e+00	-8.686868686868688683e-02	2.242635774386633596e-29
1.072727272727272751e+00	-8.686868686868688683e-02	4.571517610013324143e-30
1.086868686868686762e+00	-8.686868686868688683e-02	9.315162008867317290e-29
1.101010101010100994e+00	-8.686868686868688683e-02	1.160606058226776013e-27
1.115151515151515005e+00	-8.686868686868688683e-02	8.771108766825077049e-27
1.129292929292929237e+00	-8.686868686868688683e-02	4.020675972578788561e-26
1.143434343434343470e+00	-8.686868686868688683e-02	1.117940184799085659e-25
1.157575757575757480e+00	-8.686868686868688683e-02	1.885441121031826177e-25
1.171717171717171713e+00	-8.686868686868688683e-02	1.928778235455844323e-25
1.185858585858585723e+00	-8.686868686868688683e-02	1.196813649172796226e-25
1.199999999999999956e+00	-8.686868686868688683e-02	4.504490599300577733e-26
-2.000000000000000111e-01	-7.272727272727275150e-02	1.668472792461727779e-187
-1.858585858585858619e-01	-7.272727272727275150e-02	6.398726354737791610e-184
-1.717171717171717404e-01	-7.272727272727275150e-02	1.488479511268999675e-180
-1.575757575757575912e-01	-7.272727272727275150e-02	2.100231166799534963e-177
-1.434343434343434420e-01	-7.272727272727275150e-02	1.797489042640267293e-174
-1.292929292929292928e-01	-7.272727272727275150e-02	9.331260611538517836e-172
-1.151515151515151714e-01	-7.272727272727275150e-02	2.938253762401937276e-169
-1.010101010101010222e-01	-7.272727272727275150e-02	5.611942306069692271e-167
-8.686868686868688683e-02	-7.272727272727275150e-02	6.501476676764438356e-165
-7.272727272727275150e-02	-7.272727272727275150e-02	4.568627345505710280e-163
-5.858585858585860229e-02	-7.272727272727275150e-02	1.947306778263249570e-161
-4.444444444444445308e-02	-7.272727272727275150e-02	9.942067482305402950e-122
-3.030303030303033163e-02	-7.272727272727275150e-02	7.590626388023499597e-150
-1.616161616161618242e-02	-7.272727272727275150e-02	6.962713938561338310e-116
-2.020202020202033211e-03	-7.272727272727275150e-02	6.790328185088389676e-110
1.212121212121208824e-02	-7.272727272727275150e-02	4.948889698624278788e-130
2.626262626262623745e-02	-7.272727272727275150e-02	7.405104283931924657e-124
4.040404040404038666e-02	-7.272727272727275150e-02	7.795076700521828134e-118
5.454545454545450811e-02	-7.272727272727275150e-02	1.437598600036871787e-111
6.868686868686868507e-02	-7.272727272727275150e-02	5.909121379519533312e-105
8.282828282828280653e-02	-7.272727272727275150e-02	1.886586820279775338e-98
9.696969696969692798e-02	-7.272727272727275150e-02	3.719036212115105777e-92
1.111111111111111049e-01	-7.272727272727275150e-02	4.451842761164719373e-86
1.252525252525252264e-01	-7.272727272727275150e-02	3.232613464847042233e-80
1.393939393939393478e-01	-7.272727272727275150e-02	1.423785214026949741e-74
1.535353535353535248e-01	-7.272727272727275150e-02	3.803734595016558037e-69
1.676767676767676463e-01	-7.272727272727275150e-02	6.163832892953808063e-64
1.818181818181817677e-01	-7.272727272727275150e-02	6.058518254740859226e-59
1.959595959595959447e-01	-7.272727272727275150e-02	3.612076171777087123e-54
2.101010101010100661e-01	-7.272727272727275150e-02	1.306237941329822336e-49
2.242424242424241876e-01	-7.272727272727275150e-02	2.865250539466417022e-45
2.383838383838383645e-01	-7.272727272727275150e-02	3.812218866877908949e-41
2.525252525252524860e-01	-7.272727272727275150e-02	3.076578242817058233e-37
2.666666666666666075e-01	-7.272727272727275150e-02	1.506027898939341197e-33
2.808080808080807844e-01	-7.272727272727275150e-02	4.471703345645393300e-30
2.949494949494949059e-01	-7.272727272727275150e-02	8.053559408205132886e-27
3.090909090909090273e-01	-7.272727272727275150e-02	8.797872491520521007e-24
3.232323232323231488e-01	-7.272727272727275150e-02	5.829648569332118456e-21
3.373737373737373813e-01	-7.272727272727275150e-02	2.343052401183652978e-18
3.515151515151515027e-01	-7.272727272727275150e-02	5.712109775802314813e-16
3.656565656565656242e-01	-7.272727272727275150e-02	8.446679554428688300e-14
3.797979797979797456e-01	-7.272727272727275150e-02	7.576185718016046848e-12
3.939393939393938671e-01	-7.272727272727275150e-02	4.121833593715471445e-10
4.080808080808079885e-01	-7.272727272727275150e-02	1.360218787851495667e-08
4.222222222222222210e-01	-7.272727272727275150e-02	2.722846129599271409e-07
4.363636363636363424e-01	-7.272727272727275150e-02	3.307056509318416371e-06
4.505050505050504639e-01	-7.272727272727275150e-02	2.440765303572462917e-05
4.646464646464645853e-01	-7.272727272727275150e-02	1.104813321872807224e-04
4.787878787878787068e-01	-7.272727272727275150e-02	3.234710878770306105e-04
4.929292929292928283e-01	-7.272727272727275150e-02	7.745471794146723508e-04
5.070707070707070052e-01	-7.272727272727275150e-02	2.256076569296026641e-03
5.212121212121212377e-01	-7.272727272727275150e-02	6.862584961056982825e-03
5.353535353535352481e-01	-7.272727272727275150e-02	1.487524735746420870e-02
5.494949494949494806e-01	-7.272727272727275150e-02	2.016806144715682647e-02
5.636363636363634910e-01	-7.272727272727275150e-02	1.676358507349358720e-02
5.777777777777777235e-01	-7.272727272727275150e-02	8.995265180177697967e-03
5.919191919191919560e-01	-7.272727272727275150e-02	4.939308046853717847e-03
6.060606060606059664e-01	-7.272727272727275150e-02	6.259479954987432967e-03
6.202020202020201989e-01	-7.272727272727275150e-02	8.970847667712099696e-03
6.343434343434342093e-01	-7.272727272727275150e-02	8.621242770108649908e-03
6.484848484848484418e-01	-7.272727272727275150e-02	5.161408312983884611e-03
6.626262626262624522e-01	-7.272727272727275150e-02	1.902575607352474836e-03
6.767676767676766847e-01	-7.272727272727275150e-02	4.308284356199906708e-04
6.909090909090909172e-01	-7.272727272727275150e-02	6.019541206999881887e-05
7.050505050505049276e-01	-7.272727272727275150e-02	5.277103410191949664e-06
7.191919191919191601e-01	-7.272727272727275150e-02	3.056230860404868819e-07
7.333333333333331705e-01	-7.272727272727275150e-02	1.368239438576444634e-08
7.474747474747474030e-01	-7.272727272727275150e-02	6.401424895732221101e-10
7.616161616161616355e-01	-7.272727272727275150e-02	5.467193558476164934e-11
7.757575757575756459e-01	-7.272727272727275150e-02	5.290328944185897966e-10
7.898989898989898784e-01	-7.272727272727275150e-02	7.786383345310182039e-09
8.040404040404041108e-01	-7.272727272727275150e-02	6.969501760233222122e-08
8.181818181818181213e-01	-7.272727272727275150e-02	3.783944667784169685e-07
8.323232323232323537e-01	-7.272727272727275150e-02	1.246128249092219762e-06
8.464646464646463642e-01	-7.272727272727275150e-02	2.489176091416214640e-06
8.606060606060605966e-01	-7.272727272727275150e-02	3.015944998922583380e-06
8.747474747474748291e-01	-7.272727272727275150e-02	2.216491826373798681e-06
8.888888888888888395e-01	-7.272727272727275150e-02	9.880610613325203648e-07
9.030303030303030720e-01	-7.272727272727275150e-02	2.671630589007212771e-07
9.171717171717170825e-01	-7.272727272727275150e-02	4.381715005175325255e-08
9.313131313131313149e-01	-7.272727272727275150e-02	4.359004842045808314e-09
9.454545454545453254e-01	-7.272727272727275150e-02	2.630313512564772038e-10
9.595959595959595578e-01	-7.272727272727275150e-02	9.627426179331983357e-12
9.737373737373737903e-01	-7.272727272727275150e-02	2.137568335947613876e-13
9.878787878787878007e-01	-7.272727272727275150e-02	2.879785527465980589e-15
1.002020202020202033e+00	-7.272727272727275150e-02	2.357816705423593653e-17
1.016161616161616044e+00	-7.272727272727275150e-02	1.183932096402271354e-19
1.030303030303030276e+00	-7.272727272727275150e-02	3.841574072123559517e-22
1.044444444444444509e+00	-7.272727272727275150e-02	1.018530668375414894e-24
1.058585858585858519e+00	-7.272727272727275150e-02	3.516454359163727527e-27
1.072727272727272751e+00	-7.272727272727275150e-02	6.539468401573673670e-27
1.086868686868686762e+00	-7.272727272727275150e-02	1.340905178463753765e-25
1.101010101010100994e+00	-7.272727272727275150e-02	1.670677887508832807e-24
1.115151515151515005e+00	-7.272727272727275150e-02	1.262590123730875879e-23
1.129292929292929237e+00	-7.272727272727275150e-02	5.787712715296315840e-23
1.143434343434343470e+00	-7.272727272727275150e-02	1.609260897080568148e-22
1.157575757575757480e+00	-7.272727272727275150e-02	2.714068884078610797e-22
1.171717171717171713e+00	-7.272727272727275150e-02	2.776452117621121433e-22
1.185858585858585723e+00	-7.272727272727275150e-02	1.722798261386590736e-22
1.199999999999999956e+00	-7.272727272727275150e-02	6.484157812096354319e-23
-2.000000000000000111e-01	-5.858585858585860229e-02	2.113349258228197863e-179
-1.858585858585858619e-01	-5.858585858585860229e-02	8.104863115887501078e-176
-1.717171717171717404e-01	-5.858585858585860229e-02	1.885363120864358042e-172
-1.575757575757575912e-01	-5.858585858585860229e-02	2.660230360729700077e-169
-1.434343434343434420e-01	-5.858585858585860229e-02	2.276766005540287006e-166
-1.292929292929292928e-01	-5.858585858585860229e-02	1.181931930897404198e-163
-1.151515151515151714e-01	-5.858585858585860229e-02	3.721700729904214157e-161
-1.010101010101010222e-01	-5.858585858585860229e-02	7.108293382994836211e-159
-8.686868686868688683e-02	-5.858585858585860229e-02	8.235010468928216265e-157
-7.272727272727275150e-02	-5.858585858585860229e-02	5.786792122724431662e-155
-5.858585858585860229e-02	-5.858585858585860229e-02	2.466530682603947688e-153
-4.444444444444445308e-02	-5.858585858585860229e-02	6.376906915929939442e-152
-3.030303030303033163e-02	-5.858585858585860229e-02	1.196023657809267983e-113
-1.616161616161618242e-02	-5.858585858585860229e-02	4.753137227560401357e-139
-2.020202020202033211e-03	-5.858585858585860229e-02	1.912589958066460820e-132
1.212121212121208824e-02	-5.858585858585860229e-02	4.668083711299228085e-126
2.626262626262623745e-02	-5.858585858585860229e-02	6.910917284279287011e-120
4.040404040404038666e-02	-5.858585858585860229e-02	6.207189737858046947e-114
5.454545454545450811e-02	-5.858585858585860229e-02	3.392694838286116051e-108
6.868686868686868507e-02	-5.858585858585860229e-02	1.183995223145243181e-102
8.282828282828280653e-02	-5.858585858585860229e-02	4.426187447736800946e-97
9.696969696969692798e-02	-5.858585858585860229e-02	4.590864662986528306e-91
1.111111111111111049e-01	-5.858585858585860229e-02	5.190264141533066781e-85
1.252525252525252264e-01	-5.858585858585860229e-02	3.755153160801713796e-79
1.393939393939393478e-01	-5.858585858585860229e-02	1.653564421662382711e-73
1.535353535353535248e-01	-5.858585858585860229e-02	4.417543736578783265e-68
1.676767676767676463e-01	-5.858585858585860229e-02	7.158485320603616528e-63
1.818181818181817677e-01	-5.858585858585860229e-02	7.036175781467142326e-58
1.959595959595959447e-01	-5.858585858585860229e-02	4.194953572831341724e-53
2.101010101010100661e-01	-5.858585858585860229e-02	1.517024353106611671e-48
2.242424242424241876e-01	-5.858585858585860229e-02	3.327613376200028092e-44
2.383838383838383645e-01	-5.858585858585860229e-02	4.427393109148001752e-40
2.525252525252524860e-01	-5.858585858585860229e-02	3.573042836115262510e-36
2.666666666666666075e-01	-5.858585858585860229e-02	1.749054231875342642e-32
2.808080808080807844e-01	-5.858585858585860229e-02	5.193297989964468178e-29
2.949494949494949059e-01	-5.858585858585860229e-02	9.353154861540728949e-26
3.090909090909090273e-01	-5.858585858585860229e-02	1.021757706057842880e-22
3.232323232323231488e-01	-5.858585858585860229e-02	6.770373581868858480e-20
3.373737373737373813e-01	-5.858585858585860229e-02	3.657453922810357734e-17
3.515151515151515027e-01	-5.858585858585860229e-02	6.651837435817114056e-15
3.656565656565656242e-01	-5.858585858585860229e-02	9.809712178093067270e-13
3.797979797979797456e-01	-5.858585858585860229e-02	8.798752248899115593e-11
3.939393939393938671e-01	-5.858585858585860229e-02	4.786965222000862500e-09
4.080808080808079885e-01	-5.858585858585860229e-02	1.579706218374484060e-07
4.222222222222222210e-01	-5.858585858585860229e-02	3.162108833042382497e-06
4.363636363636363424e-01	-5.858585858585860229e-02	3.839816925046743543e-05
4.505050505050504639e-01	-5.858585858585860229e-02	2.830584846446023762e-04
4.646464646464645853e-01	-5.858585858585860229e-02	1.272025215816971044e-03
4.787878787878787068e-01	-5.858585858585860229e-02	3.572883340556603973e-03
4.929292929292928283e-01	-5.858585858585860229e-02	7.144238244785119062e-03
5.070707070707070052e-01	-5.858585858585860229e-02	1.489373058159978135e-02
5.212121212121212377e-01	-5.858585858585860229e-02	3.780253934292911178e-02
5.353535353535352481e-01	-5.858585858585860229e-02	7.859241602405467320e-02
5.494949494949494806e-01	-5.858585858585860229e-02	1.058280936703252934e-01
5.636363636363634910e-01	-5.858585858585860229e-02	8.819265614899891859e-02
5.777777777777777235e-01	-5.858585858585860229e-02	4.888994614072646877e-02
5.919191919191919560e-01	-5.858585858585860229e-02	3.131225008081661015e-02
6.060606060606059664e-01	-5.858585858585860229e-02	4.376971783487165063e-02
6.202020202020201989e-01	-5.858585858585860229e-02	6.166212729947072313e-02
6.343434343434342093e-01	-5.858585858585860229e-02	5.804411268375278543e-02
6.484848484848484418e-01	-5.858585858585860229e-02	3.439572842820522169e-02
6.626262626262624522e-01	-5.858585858585860229e-02	1.269197399782794923e-02
6.767676767676766847e-01	-5.858585858585860229e-02	2.922355681584300029e-03
6.909090909090909172e-01	-5.858585858585860229e-02	4.276531630888584512e-04
7.050505050505049276e-01	-5.858585858585860229e-02	4.202360269959083092e-05
7.191919191919191601e-01	-5.858585858585860229e-02	3.215067857811148937e-06
7.333333333333331705e-01	-5.858585858585860229e-02	2.481712231155786193e-07
7.474747474747474030e-01	-5.858585858585860229e-02	2.047013116172869179e-08
7.616161616161616355e-01	-5.858585858585860229e-02	1.966446307961736673e-09
7.757575757575756459e-01	-5.858585858585860229e-02	1.404056251027868622e-08
7.898989898989898784e-01	-5.858585858585860229e-02	2.062467451284515227e-07
8.040404040404041108e-01	-5.858585858585860229e-02	1.846083250023625451e-06
8.181818181818181213e-01	-5.858585858585860229e-02	1.002292138099670817e-05
8.323232323232323537e-01	-5.858585858585860229e-02	3.300747400185461680e-05
8.464646464646463642e-01	-5.858585858585860229e-02	6.593335498057930808e-05
8.606060606060605966e-01	-5.858585858585860229e-02	7.988642541265092109e-05
8.747474747474748291e-01	-5.858585858585860229e-02	5.871049727473125857e-05
8.888888888888888395e-01	-5.858585858585860229e-02	2.617179878634655370e-05
9.030303030303030720e-01	-5.858585858585860229e-02	7.076633489746947504e-06
9.171717171717170825e-01	-5.858585858585860229e-02	1.160635980684723248e-06
9.313131313131313149e-01	-5.858585858585860229e-02	1.154634492300276858e-07
9.454545454545453254e-01	-5.858585858585860229e-02	6.967598703799759412e-09
9.595959595959595578e-01	-5.858585858585860229e-02	2.550685958925679227e-10
9.737373737373737903e-01	-5.858585858585860229e-02	5.667329761601404084e-12
9.878787878787878007e-01	-5.858585858585860229e-02	7.662403485076379121e-14
1.002020202020202033e+00	-5.858585858585860229e-02	6.395883444248119395e-16
1.016161616161616044e+00	-5.858585858585860229e-02	3.566553220223457570e-18
1.030303030303030276e+00	-5.858585858585860229e-02	1.798788905586010951e-20
1.044444444444444509e+00	-5.858585858585860229e-02	1.150410844470577839e-22
1.058585858585858519e+00	-5.858585858585860229e-02	8.657592569926221218e-25
1.072727272727272751e+00	-5.858585858585860229e-02	5.702695506053126224e-24
1.086868686868686762e+00	-5.858585858585860229e-02	1.170794865178969091e-22
1.101010101010100994e+00	-5.858585858585860229e-02	1.458732068304212398e-21
1.115151515151515005e+00	-5.858585858585860229e-02	1.102415203083144069e-20
1.129292929292929237e+00	-5.858585858585860229e-02	5.053470931299866320e-20
1.143434343434343470e+00	-5.858585858585860229e-02	1.405106570473210256e-19
1.157575757575757480e+00	-5.858585858585860229e-02	2.369756220793075734e-19
1.171717171717171713e+00	-5.858585858585860229e-02	2.424225382068891965e-19
1.185858585858585723e+00	-5.858585858585860229e-02	1.504240338571347620e-19
1.199999999999999956e+00	-5.858585858585860229e-02	5.661563493085798384e-20
-2.000000000000000111e-01	-4.444444444444445308e-02	1.623672133920676195e-171
-1.858585858585858619e-01	-4.444444444444445308e-02	6.226912252875198100e-168
-1.717171717171717404e-01	-4.444444444444445308e-02	1.448511905840770667e-164
-1.575757575757575912e-01	-4.444444444444445308e-02	2.043837236021483525e-161
-1.434343434343434420e-01	-4.444444444444445308e-02	1.749224130580170906e-158
-1.292929292929292928e-01	-4.444444444444445308e-02	9.080704162063838778e-156
-1.151515151515151714e-01	-4.444444444444445308e-02	2.859357838211954411e-153
-1.010101010101010222e-01	-4.444444444444445308e-02	5.461254377047192544e-151
-8.686868686868688683e-02	-4.444444444444445308e-02	6.326903596392400517e-149
-7.272727272727275150e-02	-4.444444444444445308e-02	4.445953776438752649e-147
-5.858585858585860229e-02	-4.444444444444445308e-02	1.895019065937703562e-145
-4.444444444444445308e-02	-4.444444444444445308e-02	4.899335034705815012e-144
-3.030303030303033163e-02	-4.444444444444445308e-02	7.723476858320605667e-107
-1.616161616161618242e-02	-4.444444444444445308e-02	4.514103047082925710e-106
-2.020202020202033211e-03	-4.444444444444445308e-02	6.564521777737689439e-106
1.212121212121208824e-02	-4.444444444444445308e-02	2.672694992948347309e-122
2.626262626262623745e-02	-4.444444444444445308e-02	3.956769332214232266e-116
4.040404040404038666e-02	-4.444444444444445308e-02	3.553097196716297571e-110
5.454545454545450811e-02	-4.444444444444445308e-02	1.935308049504758078e-104
6.868686868686868507e-02	-4.444444444444445308e-02	6.394349483229843053e-99
8.282828282828280653e-02	-4.444444444444445308e-02	1.282854341056177488e-93
9.696969696969692798e-02	-4.444444444444445308e-02	1.587898676397262999e-88
1.111111111111111049e-01	-4.444444444444445308e-02	1.512528347327118529e-83
1.252525252525252264e-01	-4.444444444444445308e-02	3.158199289932006899e-78
1.393939393939393478e-01	-4.444444444444445308e-02	1.178753455289506279e-72
1.535353535353535248e-01	-4.444444444444445308e-02	3.114192136489582859e-67
1.676767676767676463e-01	-4.444444444444445308e-02	5.042965398264692660e-62
1.818181818181817677e-01	-4.444444444444445308e-02	4.956590790993457711e-57
1.959595959595959447e-01	-4.444444444444445308e-02	2.955101527633485066e-52
2.101010101010100661e-01	-4.444444444444445308e-02	1.068655512509630195e-47
2.242424242424241876e-01	-4.444444444444445308e-02	2.344110254637471661e-43
2.383838383838383645e-01	-4.444444444444445308e-02	3.118841165964809388e-39
2.525252525252524860e-01	-4.444444444444445308e-02	2.517001045509279343e-35
2.666666666666666075e-01	-4.444444444444445308e-02	1.232107067335639649e-31
2.808080808080807844e-01	-4.444444444444445308e-02	3.658376646990413755e-28
2.949494949494949059e-01	-4.444444444444445308e-02	6.588754080212343794e-25
3.090909090909090273e-01	-4.444444444444445308e-02	7.197689287127612506e-22
3.232323232323231488e-01	-4.444444444444445308e-02	4.769334756287614787e-19
3.373737373737373813e-01	-4.444444444444445308e-02	1.916891062165897715e-16
3.515151515151515027e-01	-4.444444444444445308e-02	4.673174238061898950e-14
3.656565656565656242e-01	-4.444444444444445308e-02	6.910372094584298450e-12
3.797979797979797456e-01	-4.444444444444445308e-02	6.198203419915498221e-10
3.939393939393938671e-01	-4.444444444444445308e-02	3.372137281405853113e-08
4.080808080808079885e-01	-4.444444444444445308e-02	1.112808112308499515e-06
4.222222222222222210e-01	-4.444444444444445308e-02	2.227483651685067229e-05
4.363636363636363424e-01	-4.444444444444445308e-02	2.704643177539634317e-04
4.505050505050504639e-01	-4.444444444444445308e-02	1.992697711868217023e-03
4.646464646464645853e-01	-4.444444444444445308e-02	8.925509603424223656e-03
4.787878787878787068e-01	-4.444444444444445308e-02	2.458497472408839243e-02
4.929292929292928283e-01	-4.444444444444445308e-02	4.444654093998930133e-02
5.070707070707070052e-01	-4.444444444444445308e-02	6.899646352267649330e-02
5.212121212121212377e-01	-4.444444444444445308e-02	1.332004565035087018e-01
5.353535353535352481e-01	-4.444444444444445308e-02	2.545007115160084488e-01
5.494949494949494806e-01	-4.444444444444445308e-02	3.375587155561705077e-01
5.636363636363634910e-01	-4.444444444444445308e-02	2.824924565190941594e-01
5.777777777777777235e-01	-4.444444444444445308e-02	1.652310209092462956e-01
5.919191919191919560e-01	-4.444444444444445308e-02	1.282530709036054928e-01
6.060606060606059664e-01	-4.444444444444445308e-02	1.936684648596578573e-01
6.202020202020201989e-01	-4.444444444444445308e-02	2.647524703961071646e-01
6.343434343434342093e-01	-4.444444444444445308e-02	2.426272743992998748e-01
6.484848484848484418e-01	-4.444444444444445308e-02	1.425603480359750874e-01
6.626262626262624522e-01	-4.444444444444445308e-02	5.344615506740223176e-02
6.767676767676766847e-01	-4.444444444444445308e-02	1.301062668757332376e-02
6.909090909090909172e-01	-4.444444444444445308e-02	2.174222219192856534e-03
7.050505050505049276e-01	-4.444444444444445308e-02	2.847154397474249438e-04
7.191919191919191601e-01	-4.444444444444445308e-02	3.612775904850052154e-05
7.333333333333331705e-01	-4.444444444444445308e-02	4.719722024420015848e-06
7.474747474747474030e-01	-4.444444444444445308e-02	5.155998218149767443e-07
7.616161616161616355e-01	-4.444444444444445308e-02	4.811531536178289483e-08
7.757575757575756459e-01	-4.444444444444445308e-02	2.264229703293771118e-07
7.898989898989898784e-01	-4.444444444444445308e-02	3.313713422638384503e-06
8.040404040404041108e-01	-4.444444444444445308e-02	2.966031448119072972e-05
8.181818181818181213e-01	-4.444444444444445308e-02	1.610344485722676317e-04
8.323232323232323537e-01	-4.444444444444445308e-02	5.303184898816972739e-04
8.464646464646463642e-01	-4.444444444444445308e-02	1.059326151016309241e-03
8.606060606060605966e-01	-4.444444444444445308e-02	1.283505182391179956e-03
8.747474747474748291e-01	-4.444444444444445308e-02	9.432802964458708974e-04
8.888888888888888395e-01	-4.444444444444445308e-02	4.204939071476563911e-04
9.030303030303030720e-01	-4.444444444444445308e-02	1.136989296606884188e-04
9.171717171717170825e-01	-4.444444444444445308e-02	1.864820647796098187e-05
9.313131313131313149e-01	-4.444444444444445308e-02	1.855341621201240781e-06
9.454545454545453254e-01	-4.444444444444445308e-02	1.119960074786765211e-07
9.595959595959595578e-01	-4.444444444444445308e-02	4.105348687984935761e-09
9.737373737373737903e-01	-4.444444444444445308e-02	9.177820388310000768e-11
9.878787878787878007e-01	-4.444444444444445308e-02	1.280577270986275941e-12
1.002020202020202033e+00	-4.444444444444445308e-02	1.253203261453436751e-14
1.016161616161616044e+00	-4.444444444444445308e-02	1.234949695568130165e-16
1.030303030303030276e+00	-4.444444444444445308e-02	1.506633830795962861e-18
1.044444444444444509e+00	-4.444444444444445308e-02	1.567137601173232002e-20
1.058585858585858519e+00	-4.444444444444445308e-02	1.963300473344160416e-22
1.072727272727272751e+00	-4.444444444444445308e-02	3.019143319140377785e-21
1.086868686868686762e+00	-4.444444444444445308e-02	6.200668454272123051e-20
1.101010101010100994e+00	-4.444444444444445308e-02	7.725618370574450859e-19
1.115151515151515005e+00	-4.444444444444445308e-02	5.838521912312380575e-18
1.129292929292929237e+00	-4.444444444444445308e-02	2.676378254137924825e-17
1.143434343434343470e+00	-4.444444444444445308e-02	7.441611361942687415e-17
1.157575757575757480e+00	-4.444444444444445308e-02	1.255051053654187232e-16
1.171717171717171713e+00	-4.444444444444445308e-02	1.283898568707020421e-16
1.185858585858585723e+00	-4.444444444444445308e-02	7.966635577567017603e-17
1.199999999999999956e+00	-4.444444444444445308e-02	2.998431300646329128e-17
-2.000000000000000111e-01	-3.030303030303033163e-02	7.566591941872894253e-164
-1.858585858585858619e-01	-3.030303030303033163e-02	2.901848414591472478e-160
-1.717171717171717404e-01	-3.030303030303033163e-02	6.750315094980158312e-157
-1.575757575757575912e-01	-3.030303030303033163e-02	9.524633722835880714e-154
-1.434343434343434420e-01	-3.030303030303033163e-02	8.151685882638287677e-151
-1.292929292929292928e-01	-3.030303030303033163e-02	4.231764622376957633e-148
-1.151515151515151714e-01	-3.030303030303033163e-02	1.332510026401894771e-145
-1.010101010101010222e-01	-3.030303030303033163e-02	2.545038650659420816e-143
-8.686868686868688683e-02	-3.030303030303033163e-02	2.948446104226646688e-141
-7.272727272727275150e-02	-3.030303030303033163e-02	2.071891074727665610e-139
-5.858585858585860229e-02	-3.030303030303033163e-02	8.831115406684410912e-138
-4.444444444444445308e-02	-3.030303030303033163e-02	2.283174554080354345e-136
-3.030303030303033163e-02	-3.030303030303033163e-02	3.580449773116266245e-135
-1.616161616161618242e-02	-3.030303030303033163e-02	3.975084481823559779e-100
-2.020202020202033211e-03	-3.030303030303033163e-02	3.802936254680083008e-125
1.212121212121208824e-02	-3.030303030303033163e-02	2.134873801449272212e-98
2.626262626262623745e-02	-3.030303030303033163e-02	1.273545035560947372e-94
4.040404040404038666e-02	-3.030303030303033163e-02	5.737022893628019336e-89
5.454545454545450811e-02	-3.030303030303033163e-02	6.721004382762400332e-101
6.868686868686868507e-02	-3.030303030303033163e-02	2.220497484925901756e-95
8.282828282828280653e-02	-3.030303030303033163e-02	4.449814156806665336e-90
9.696969696969692798e-02	-3.030303030303033163e-02	5.409007297859424682e-85
1.111111111111111049e-01	-3.030303030303033163e-02	3.989490057392830188e-80
1.252525252525252264e-01	-3.030303030303033163e-02	1.794761506135812472e-75
1.393939393939393478e-01	-3.030303030303033163e-02	5.335585502728331666e-71
1.535353535353535248e-01	-3.030303030303033163e-02	2.125688153974346778e-66
1.676767676767676463e-01	-3.030303030303033163e-02	2.234141698177423089e-61
1.818181818181817677e-01	-3.030303030303033163e-02	2.122692114674130800e-56
1.959595959595959447e-01	-3.030303030303033163e-02	1.262854025653905123e-51
2.101010101010100661e-01	-3.030303030303033163e-02	4.566269652364829639e-47
2.242424242424241876e-01	-3.030303030303033163e-02	1.001609310081542425e-42
2.383838383838383645e-01	-3.030303030303033163e-02	1.332641580729487345e-38
2.525252525252524860e-01	-3.030303030303033163e-02	1.075482838223400389e-34
2.666666666666666075e-01	-3.030303030303033163e-02	5.264638271008745721e-31
2.808080808080807844e-01	-3.030303030303033163e-02	1.563178250775682866e-27
2.949494949494949059e-01	-3.030303030303033163e-02	2.815291609226154173e-24
3.090909090909090273e-01	-3.030303030303033163e-02	3.075481951356936625e-21
3.232323232323231488e-01	-3.030303030303033163e-02	2.037876654254540171e-18
3.373737373737373813e-01	-3.030303030303033163e-02	8.190634006477055076e-16
3.515151515151515027e-01	-3.030303030303033163e-02	1.996788474495286131e-13
3.656565656565656242e-01	-3.030303030303033163e-02	2.952714918493196426e-11
3.797979797979797456e-01	-3.030303030303033163e-02	2.648414143206631193e-09
3.939393939393938671e-01	-3.030303030303033163e-02	1.440871499649392416e-07
4.080808080808079885e-01	-3.030303030303033163e-02	4.754882853374017084e-06
4.222222222222222210e-01	-3.030303030303033163e-02	9.517683272361788268e-05
4.363636363636363424e-01	-3.030303030303033163e-02	1.155605094631829803e-03
4.505050505050504639e-01	-3.030303030303033163e-02	8.512070572464981721e-03
4.646464646464645853e-01	-3.030303030303033163e-02	3.806981203052915708e-02
4.787878787878787068e-01	-3.030303030303033163e-02	1.039233735158546917e-01
4.929292929292928283e-01	-3.030303030303033163e-02	1.785835433173674769e-01
5.070707070707070052e-01	-3.030303030303033163e-02	2.255974656804672351e-01
5.212121212121212377e-01	-3.030303030303033163e-02	3.126877383771618502e-01
5.353535353535352481e-01	-3.030303030303033163e-02	5.110353243899486975e-01
5.494949494949494806e-01	-3.030303030303033163e-02	6.561228276688114702e-01
5.636363636363634910e-01	-3.030303030303033163e-02	5.528620600286697773e-01
5.777777777777777235e-01	-3.030303030303033163e-02	3.533053501599329183e-01
5.919191919191919560e-01	-3.030303030303033163e-02	3.442355301203282036e-01
6.060606060606059664e-01	-3.030303030303033163e-02	5.480050286064717113e-01
6.202020202020201989e-01	-3.030303030303033163e-02	7.198240997700111610e-01
6.343434343434342093e-01	-3.030303030303033163e-02	6.414514965625851550e-01
6.484848484848484418e-01	-3.030303030303033163e-02	3.793651390282370972e-01
6.626262626262624522e-01	-3.030303030303033163e-02	1.511356690852939944e-01
6.767676767676766847e-01	-3.030303030303033163e-02	4.270750179406072877e-02
6.909090909090909172e-01	-3.030303030303033163e-02	9.538647073905861390e-03
7.050505050505049276e-01	-3.030303030303033163e-02	1.978208894281320834e-03
7.191919191919191601e-01	-3.030303030303033163e-02	4.061000149033225045e-04
7.333333333333331705e-01	-3.030303030303033163e-02	7.061906706998534434e-05
7.474747474747474030e-01	-3.030303030303033163e-02	8.668846185190460491e-06
7.616161616161616355e-01	-3.030303030303033163e-02	7.756265624187152132e-07
7.757575757575756459e-01	-3.030303030303033163e-02	2.222192505014214381e-06
7.898989898989898784e-01	-3.030303030303033163e-02	3.229392736661483966e-05
8.040404040404041108e-01	-3.030303030303033163e-02	2.890514514598576919e-04
8.181818181818181213e-01	-3.030303030303033163e-02	1.569344206282228789e-03
8.323232323232323537e-01	-3.030303030303033163e-02	5.168163862873695162e-03
8.464646464646463642e-01	-3.030303030303033163e-02	1.032355955612441166e-02
8.606060606060605966e-01	-3.030303030303033163e-02	1.250829806631192226e-02
8.747474747474748291e-01	-3.030303030303033163e-02	9.192716860050931596e-03
8.888888888888888395e-01	-3.030303030303033163e-02	4.097987887185413659e-03
9.030303030303030720e-01	-3.030303030303033163e-02	1.108133655217772911e-03
9.171717171717170825e-01	-3.030303030303033163e-02	1.817833699004911009e-04
9.313131313131313149e-01	-3.030303030303033163e-02	1.809775990440692648e-05
9.454545454545453254e-01	-3.030303030303033163e-02	1.095204598583268651e-06
9.595959595959595578e-01	-3.030303030303033163e-02	4.058594947067366701e-08
9.737373737373737903e-01	-3.030303030303033163e-02	9.557605744171643975e-10
9.878787878787878007e-01	-3.030303030303033163e-02	1.689518108256432005e-11
1.002020202020202033e+00	-3.030303030303033163e-02	3.302022083261914881e-13
1.016161616161616044e+00	-3.030303030303033163e-02	7.424751306090158797e-15
1.030303030303030276e+00	-3.030303030303033163e-02	1.302633228313441257e-16
1.044444444444444509e+00	-3.030303030303033163e-02	1.471742977782172714e-18
1.058585858585858519e+00	-3.030303030303033163e-02	3.885920327512368602e-20
1.072727272727272751e+00	-3.030303030303033163e-02	9.697743361433609487e-19
1.086868686868686762e+00	-3.030303030303033163e-02	1.991916550607733067e-17
1.101010101010100994e+00	-3.030303030303033163e-02	2.481794892263845859e-16
1.115151515151515005e+00	-3.030303030303033163e-02	1.875579813204487926e-15
1.129292929292929237e+00	-3.030303030303033163e-02	8.597657251871977839e-15
1.143434343434343470e+00	-3.030303030303033163e-02	2.390559846789215228e-14
1.157575757575757480e+00	-3.030303030303033163e-02	4.031754022898817066e-14
1.171717171717171713e+00	-3.030303030303033163e-02	4.124424424255206823e-14
1.185858585858585723e+00	-3.030303030303033163e-02	2.559219797896364816e-14
1.199999999999999956e+00	-3.030303030303033163e-02	9.632227648085393916e-15
-2.000000000000000111e-01	-1.616161616161618242e-02	2.138834619061440086e-156
-1.858585858585858619e-01	-1.616161616161618242e-02	8.202601509769363741e-153
-1.717171717171717404e-01	-1.616161616161618242e-02	1.908099145121751920e-149
-1.575757575757575912e-01	-1.616161616161618242e-02	2.692310686108641310e-146
-1.434343434343434420e-01	-1.616161616161618242e-02	2.304222046864507379e-143
-1.292929292929292928e-01	-1.616161616161618242e-02	1.196185118119999622e-140
-1.151515151515151714e-01	-1.616161616161618242e-02	3.766581569688778552e-138
-1.010101010101010222e-01	-1.616161616161618242e-02	7.194013918222086141e-136
-8.686868686868688683e-02	-1.616161616161618242e-02	8.334318343774028058e-134
-7.272727272727275150e-02	-1.616161616161618242e-02	5.856576373015695959e-132
-5.858585858585860229e-02	-1.616161616161618242e-02	2.496275140678289559e-130
-4.444444444444445308e-02	-1.616161616161618242e-02	6.453807496512496168e-129
-3.030303030303033163e-02	-1.616161616161618242e-02	1.012079148311343337e-127
-1.616161616161618242e-02	-1.616161616161618242e-02	9.626931433796687864e-127
-2.020202020202033211e-03	-1.616161616161618242e-02	8.011431526811489984e-122
1.212121212121208824e-02	-1.616161616161618242e-02	2.387188120028724483e-92
2.626262626262623745e-02	-1.616161616161618242e-02	4.715839770986363017e-92
4.040404040404038666e-02	-1.616161616161618242e-02	1.569042047859687627e-88
5.454545454545450811e-02	-1.616161616161618242e-02	5.858115276574443728e-83
6.868686868686868507e-02	-1.616161616161618242e-02	4.677472209193666722e-92
8.282828282828280653e-02	-1.616161616161618242e-02	9.373509008067517826e-87
9.696969696969692798e-02	-1.616161616161618242e-02	1.139378741927876509e-81
1.111111111111111049e-01	-1.616161616161618242e-02	8.400577094575730554e-77
1.252525252525252264e-01	-1.616161616161618242e-02	3.756886091353128559e-72
1.393939393939393478e-01	-1.616161616161618242e-02	1.019225436888853085e-67
1.535353535353535248e-01	-1.616161616161618242e-02	1.680244571192986474e-63
1.676767676767676463e-01	-1.616161616161618242e-02	1.729327667773723060e-59
1.818181818181817677e-01	-1.616161616161618242e-02	1.561968290703934497e-55
1.959595959595959447e-01	-1.616161616161618242e-02	3.644544960188331314e-51
2.101010101010100661e-01	-1.616161616161618242e-02	1.191742925118582028e-46
2.242424242424241876e-01	-1.616161616161618242e-02	2.597050180747222612e-42
2.383838383838383645e-01	-1.616161616161618242e-02	3.453980528791826137e-38
2.525252525252524860e-01	-1.616161616161618242e-02	2.787399384296755433e-34
2.666666666666666075e-01	-1.616161616161618242e-02	1.364468723280112561e-30
2.808080808080807844e-01	-1.616161616161618242e-02	4.051384953305470855e-27
2.949494949494949059e-01	-1.616161616161618242e-02	7.296563894956946309e-24
3.090909090909090273e-01	-1.616161616161618242e-02	7.970915150020019084e-21
3.232323232323231488e-01	-1.616161616161618242e-02	5.281689876300302691e-18
3.373737373737373813e-01	-1.616161616161618242e-02	2.122816835016468484e-15
3.515151515151515027e-01	-1.616161616161618242e-02	5.302377154653331033e-13
3.656565656565656242e-01	-1.616161616161618242e-02	7.652732271944787110e-11
3.797979797979797456e-01	-1.616161616161618242e-02	6.864057381585369281e-09
3.939393939393938671e-01	-1.616161616161618242e-02	3.734394605321823179e-07
4.080808080808079885e-01	-1.616161616161618242e-02	1.232351442354462880e-05
4.222222222222222210e-01	-1.616161616161618242e-02	2.466747708963166748e-04
4.363636363636363424e-01	-1.616161616161618242e-02	2.994988455555124083e-03
4.505050505050504639e-01	-1.616161616161618242e-02	2.205836166387914812e-02
4.646464646464645853e-01	-1.616161616161618242e-02	9.858866311996063170e-02
4.787878787878787068e-01	-1.616161616161618242e-02	2.680295665177976905e-01
4.929292929292928283e-01	-1.616161616161618242e-02	4.496026853554768166e-01
5.070707070707070052e-01	-1.616161616161618242e-02	5.037975748198639803e-01
5.212121212121212377e-01	-1.616161616161618242e-02	5.106673901912869296e-01
5.353535353535352481e-01	-1.616161616161618242e-02	6.507666305679931096e-01
5.494949494949494806e-01	-1.616161616161618242e-02	7.813398299676515002e-01
5.636363636363634910e-01	-1.616161616161618242e-02	6.661447782841536380e-01
5.777777777777777235e-01	-1.616161616161618242e-02	4.921425809424841424e-01
5.919191919191919560e-01	-1.616161616161618242e-02	6.152929048013234814e-01
6.060606060606059664e-01	-1.616161616161618242e-02	1.008592506469160766e+00
6.202020202020201989e-01	-1.616161616161618242e-02	1.269833883983373823e+00
6.343434343434342093e-01	-1.616161616161618242e-02	1.114944274574670269e+00
6.484848484848484418e-01	-1.616161616161618242e-02	6.953483739733705704e-01
6.626262626262624522e-01	-1.616161616161618242e-02	3.237522331242707052e-01
6.767676767676766847e-01	-1.616161616161618242e-02	1.215239083482807653e-01
6.909090909090909172e-01	-1.616161616161618242e-02	4.083857534603928252e-02
7.050505050505049276e-01	-1.616161616161618242e-02	1.306407597130176436e-02
7.191919191919191601e-01	-1.616161616161618242e-02	3.586824964091436634e-03
7.333333333333331705e-01	-1.616161616161618242e-02	7.126996671196227963e-04
7.474747474747474030e-01	-1.616161616161618242e-02	9.250802513798613708e-05
7.616161616161616355e-01	-1.616161616161618242e-02	8.059912509701013853e-06
7.757575757575756459e-01	-1.616161616161618242e-02	1.331461099907637289e-05
7.898989898989898784e-01	-1.616161616161618242e-02	1.909009178054773485e-04
8.040404040404041108e-01	-1.616161616161618242e-02	1.708636062451984695e-03
8.181818181818181213e-01	-1.616161616161618242e-02	9.276684620411219245e-03
8.323232323232323537e-01	-1.616161616161618242e-02	3.055001738988849525e-02
8.464646464646463642e-01	-1.616161616161618242e-02	6.102481875751828572e-02
8.606060606060605966e-01	-1.616161616161618242e-02	7.394024892454860443e-02
8.747474747474748291e-01	-1.616161616161618242e-02	5.434305286028381227e-02
8.888888888888888395e-01	-1.616161616161618242e-02	2.422843952891384073e-02
9.030303030303030720e-01	-1.616161616161618242e-02	6.554238469040233293e-03
9.171717171717170825e-01	-1.616161616161618242e-02	1.076648941485091639e-03
9.313131313131313149e-01	-1.616161616161618242e-02	1.077181945277833411e-04
9.454545454545453254e-01	-1.616161616161618242e-02	6.649595399132712883e-06
9.595959595959595578e-01	-1.616161616161618242e-02	2.687088658163875476e-07
9.737373737373737903e-01	-1.616161616161618242e-02	8.892125507299994424e-09
9.878787878787878007e-01	-1.616161616161618242e-02	3.432753252122909786e-10
1.002020202020202033e+00	-1.616161616161618242e-02	1.371776604529016139e-11
1.016161616161616044e+00	-1.616161616161618242e-02	4.005841637582452358e-13
1.030303030303030276e+00	-1.616161616161618242e-02	7.443950414062204248e-15
1.044444444444444509e+00	-1.616161616161618242e-02	8.519994236193829210e-17
1.058585858585858519e+00	-1.616161616161618242e-02	6.172975224202262724e-18
1.072727272727272751e+00	-1.616161616161618242e-02	1.889577166172410646e-16
1.086868686868686762e+00	-1.616161616161618242e-02	3.881313192403963058e-15
1.101010101010100994e+00	-1.616161616161618242e-02	4.835856849033944279e-14
1.115151515151515005e+00	-1.616161616161618242e-02	3.654627348082580127e-13
1.129292929292929237e+00	-1.616161616161618242e-02	1.675281057138693194e-12
1.143434343434343470e+00	-1.616161616161618242e-02	4.658082440318688289e-12
1.157575757575757480e+00	-1.616161616161618242e-02	7.856001866246103401e-12
1.171717171717171713e+00	-1.616161616161618242e-02	8.036573111879264902e-12
1.185858585858585723e+00	-1.616161616161618242e-02	4.986721757879521153e-12
1.199999999999999956e+00	-1.616161616161618242e-02	1.876870412968787340e-12
-2.000000000000000111e-01	-2.020202020202033211e-03	3.667152846167332993e-149
-1.858585858585858619e-01	-2.020202020202033211e-03	1.406382391903029154e-145
-1.717171717171717404e-01	-2.020202020202033211e-03	3.271543834817596371e-142
-1.575757575757575912e-01	-2.020202020202033211e-03	4.616118847725553495e-139
-1.434343434343434420e-01	-2.020202020202033211e-03	3.950718940224852103e-136
-1.292929292929292928e-01	-2.020202020202033211e-03	2.050926996779659900e-133
-1.151515151515151714e-01	-2.020202020202033211e-03	6.458016999506525933e-131
-1.010101010101010222e-01	-2.020202020202033211e-03	1.233454349048951943e-128
-8.686868686868688683e-02	-2.020202020202033211e-03	1.428965988260945214e-126
-7.272727272727275150e-02	-2.020202020202033211e-03	1.004143122460627136e-124
-5.858585858585860229e-02	-2.020202020202033211e-03	4.280004826736430932e-123
-4.444444444444445308e-02	-2.020202020202033211e-03	1.106541774495888335e-121
-3.030303030303033163e-02	-2.020202020202033211e-03	1.735266906098885350e-120
-1.616161616161618242e-02	-2.020202020202033211e-03	1.650591763767784476e-119
-2.020202020202033211e-03	-2.020202020202033211e-03	9.523348450625733828e-119
1.212121212121208824e-02	-2.020202020202033211e-03	6.181560744025662935e-87
2.626262626262623745e-02	-2.020202020202033211e-03	1.307034665247549595e-86
4.040404040404038666e-02	-2.020202020202033211e-03	4.606513803012635647e-87
5.454545454545450811e-02	-2.020202020202033211e-03	1.808968611307546905e-94
6.868686868686868507e-02	-2.020202020202033211e-03	5.976502434620843231e-89
8.282828282828280653e-02	-2.020202020202033211e-03	1.197672520235984860e-83
9.696969696969692798e-02	-2.020202020202033211e-03	1.455807606295659270e-78
1.111111111111111049e-01	-2.020202020202033211e-03	1.073358495798295767e-73
1.252525252525252264e-01	-2.020202020202033211e-03	4.800213240373305121e-69
1.393939393939393478e-01	-2.020202020202033211e-03	1.302120682400773034e-64
1.535353535353535248e-01	-2.020202020202033211e-03	2.142485175134034740e-60
1.676767676767676463e-01	-2.020202020202033211e-03	2.138331485194472882e-56
1.818181818181817677e-01	-2.020202020202033211e-03	1.295275083370010809e-52
1.959595959595959447e-01	-2.020202020202033211e-03	4.804392867298005138e-49
2.101010101010100661e-01	-2.020202020202033211e-03	1.244638051716912739e-45
2.242424242424241876e-01	-2.020202020202033211e-03	5.511076678669191055e-42
2.383838383838383645e-01	-2.020202020202033211e-03	5.546922392285086130e-38
2.525252525252524860e-01	-2.020202020202033211e-03	4.387787004150319146e-34
2.666666666666666075e-01	-2.020202020202033211e-03	2.145206882655694289e-30
2.808080808080807844e-01	-2.020202020202033211e-03	6.369065877847747528e-27
2.949494949494949059e-01	-2.020202020202033211e-03	1.147066337338723100e-23
3.090909090909090273e-01	-2.020202020202033211e-03	1.253078216711278803e-20
3.232323232323231488e-01	-2.020202020202033211e-03	8.303149656843503642e-18
3.373737373737373813e-01	-2.020202020202033211e-03	3.337201867305828921e-15
3.515151515151515027e-01	-2.020202020202033211e-03	8.135739020490664946e-13
3.656565656565656242e-01	-2.020202020202033211e-03	1.203057700261951009e-10
3.797979797979797456e-01	-2.020202020202033211e-03	1.079072994811661191e-08
3.939393939393938671e-01	-2.020202020202033211e-03	5.870703485139732070e-07
4.080808080808079885e-01	-2.020202020202033211e-03	1.937333511098075252e-05
4.222222222222222210e-01	-2.020202020202033211e-03	3.877876488816438976e-04
4.363636363636363424e-01	-2.020202020202033211e-03	4.708264814398414357e-03
4.505050505050504639e-01	-2.020202020202033211e-03	3.467508085888849900e-02
4.646464646464645853e-01	-2.020202020202033211e-03	1.549314308275151764e-01
4.787878787878787068e-01	-2.020202020202033211e-03	4.204270869316046322e-01
4.929292929292928283e-01	-2.020202020202033211e-03	6.974151820645796418e-01
5.070707070707070052e-01	-2.020202020202033211e-03	7.346511377771500761e-01
5.212121212121212377e-01	-2.020202020202033211e-03	5.903059541055796222e-01
5.353535353535352481e-01	-2.020202020202033211e-03	5.454674969138696428e-01
5.494949494949494806e-01	-2.020202020202033211e-03	5.770129338294053278e-01
5.636363636363634910e-01	-2.020202020202033211e-03	5.051908043920740887e-01
5.777777777777777235e-01	-2.020202020202033211e-03	4.764174007869077521e-01
5.919191919191919560e-01	-2.020202020202033211e-03	7.677245921034110410e-01
6.060606060606059664e-01	-2.020202020202033211e-03	1.268427528974380714e+00
6.202020202020201989e-01	-2.020202020202033211e-03	1.538595764130056942e+00
6.343434343434342093e-01	-2.020202020202033211e-03	1.378455414100178800e+00
6.484848484848484418e-01	-2.020202020202033211e-03	9.846559853537432128e-01
6.626262626262624522e-01	-2.020202020202033211e-03	5.956859261425295760e-01
6.767676767676766847e-01	-2.020202020202033211e-03	3.189141272754835166e-01
6.909090909090909172e-01	-2.020202020202033211e-03	1.575629016417065820e-01
7.050505050505049276e-01	-2.020202020202033211e-03	6.765447036748128973e-02
7.191919191919191601e-01	-2.020202020202033211e-03	2.164207712088829158e-02
7.333333333333331705e-01	-2.020202020202033211e-03	4.597045528944053612e-03
7.474747474747474030e-01	-2.020202020202033211e-03	6.163085837672258385e-04
7.616161616161616355e-01	-2.020202020202033211e-03	5.310776968893536084e-05
7.757575757575756459e-01	-2.020202020202033211e-03	4.900074479691413683e-05
7.898989898989898784e-01	-2.020202020202033211e-03	6.845150229591945648e-04
8.040404040404041108e-01	-2.020202020202033211e-03	6.126317350285300813e-03
8.181818181818181213e-01	-2.020202020202033211e-03	3.326166725454131334e-02
8.323232323232323537e-01	-2.020202020202033211e-03	1.095385096648441026e-01
8.464646464646463642e-01	-2.020202020202033211e-03	2.188137200511258429e-01
8.606060606060605966e-01	-2.020202020202033211e-03	2.651477645739332978e-01
8.747474747474748291e-01	-2.020202020202033211e-03	1.949270710456230404e-01
8.888888888888888395e-01	-2.020202020202033211e-03	8.698334126213294604e-02
9.030303030303030720e-01	-2.020202020202033211e-03	2.359842008611728187e-02
9.171717171717170825e-01	-2.020202020202033211e-03	3.915245367849205446e-03
9.313131313131313149e-01	-2.020202020202033211e-03	4.065433329504477980e-04
9.454545454545453254e-01	-2.020202020202033211e-03	2.897982806456000406e-05
9.595959595959595578e-01	-2.020202020202033211e-03	1.861160393176993960e-06
9.737373737373737903e-01	-2.020202020202033211e-03	1.382519119578721922e-07
9.878787878787878007e-01	-2.020202020202033211e-03	9.487088457698682545e-09
1.002020202020202033e+00	-2.020202020202033211e-03	4.559574317584840559e-10
1.016161616161616044e+00	-2.020202020202033211e-03	1.389205457362112968e-11
1.030303030303030276e+00	-2.020202020202033211e-03	2.609195662995625731e-13
1.044444444444444509e+00	-2.020202020202033211e-03	3.005040061975958521e-15
1.058585858585858519e+00	-2.020202020202033211e-03	6.803672954184363218e-16
1.072727272727272751e+00	-2.020202020202033211e-03	2.233279305073371480e-14
1.086868686868686762e+00	-2.020202020202033211e-03	4.587342351446677563e-13
1.101010101010100994e+00	-2.020202020202033211e-03	5.715522003858914494e-12
1.115151515151515005e+00	-2.020202020202033211e-03	4.319421288917280076e-11
1.129292929292929237e+00	-2.020202020202033211e-03	1.980022577930196224e-10
1.143434343434343470e+00	-2.020202020202033211e-03	5.505409592253027351e-10
1.157575757575757480e+00	-2.020202020202033211e-03	9.285045635265798980e-10
1.171717171717171713e+00	-2.020202020202033211e-03	9.498463641608674776e-10
1.185858585858585723e+00	-2.020202020202033211e-03	5.893829950731529468e-10
1.199999999999999956e+00	-2.020202020202033211e-03	2.218281987784510455e-10
-2.000000000000000111e-01	1.212121212121208824e-02	3.813780853415945135e-142
-1.858585858585858619e-01	1.212121212121208824e-02	1.462615403393710337e-138
-1.717171717171717404e-01	1.212121212121208824e-02	3.402353750842144561e-135
-1.575757575757575912e-01	1.212121212121208824e-02	4.800690460114264068e-132
-1.434343434343434420e-01	1.212121212121208824e-02	4.108685099917718045e-129
-1.292929292929292928e-01	1.212121212121208824e-02	2.132931580597068657e-126
-1.151515151515151714e-01	1.212121212121208824e-02	6.716235355788522930e-124
-1.010101010101010222e-01	1.212121212121208824e-02	1.282772979765526361e-121
-8.686868686868688683e-02	1.212121212121208824e-02	1.486101986979494797e-119
-7.272727272727275150e-02	1.212121212121208824e-02	1.044292937652931816e-117
-5.858585858585860229e-02	1.212121212121208824e-02	4.451137207709827140e-116
-4.444444444444445308e-02	1.212121212121208824e-02	1.150785913654662307e-114
-3.030303030303033163e-02	1.212121212121208824e-02	1.804650089329087554e-113
-1.616161616161618242e-02	1.212121212121208824e-02	1.716589269781853196e-112
-2.020202020202033211e-03	1.212121212121208824e-02	9.904103534584883446e-112
1.212121212121208824e-02	1.212121212121208824e-02	3.467465325661977273e-111
2.626262626262623745e-02	1.212121212121208824e-02	4.057696961086915472e-81
4.040404040404038666e-02	1.212121212121208824e-02	2.573953413422095186e-97
5.454545454545450811e-02	1.212121212121208824e-02	1.401980054571934574e-91
6.868686868686868507e-02	1.212121212121208824e-02	2.156087221688597713e-77
8.282828282828280653e-02	1.212121212121208824e-02	5.613980567952989741e-72
9.696969696969692798e-02	1.212121212121208824e-02	1.128274531681756546e-75
1.111111111111111049e-01	1.212121212121208824e-02	8.318702600762540671e-71
1.252525252525252264e-01	1.212121212121208824e-02	3.720243155501805223e-66
1.393939393939393478e-01	1.212121212121208824e-02	1.009164510762422792e-61
1.535353535353535248e-01	1.212121212121208824e-02	1.660456597892592193e-57
1.676767676767676463e-01	1.212121212121208824e-02	1.657173657700937263e-53
1.818181818181817677e-01	1.212121212121208824e-02	1.003191266342095333e-49
1.959595959595959447e-01	1.212121212121208824e-02	3.683659443394395905e-46
2.101010101010100661e-01	1.212121212121208824e-02	8.206024578119114736e-43
2.242424242424241876e-01	1.212121212121208824e-02	1.112247070147646338e-39
2.383838383838383645e-01	1.212121212121208824e-02	9.600042962851473485e-37
2.525252525252524860e-01	1.212121212121208824e-02	8.692821151004567854e-34
2.666666666666666075e-01	1.212121212121208824e-02	2.181553856819369794e-30
2.808080808080807844e-01	1.212121212121208824e-02	6.098221461359273030e-27
2.949494949494949059e-01	1.212121212121208824e-02	1.094080544841749878e-23
3.090909090909090273e-01	1.212121212121208824e-02	1.194908189368004543e-20
3.232323232323231488e-01	1.212121212121208824e-02	7.917565251641144003e-18
3.373737373737373813e-01	1.212121212121208824e-02	3.182218191243538832e-15
3.515151515151515027e-01	1.212121212121208824e-02	7.757892926525307163e-13
3.656565656565656242e-01	1.212121212121208824e-02	1.147183060602349919e-10
3.797979797979797456e-01	1.212121212121208824e-02	1.028957931030512167e-08
3.939393939393938671e-01	1.212121212121208824e-02	5.598036599020412339e-07
4.080808080808079885e-01	1.212121212121208824e-02	1.847352443468271336e-05
4.222222222222222210e-01	1.212121212121208824e-02	3.697761808127110407e-04
4.363636363636363424e-01	1.212121212121208824e-02	4.489563809909504280e-03
4.505050505050504639e-01	1.212121212121208824e-02	3.306366360995559306e-02
4.646464646464645853e-01	1.212121212121208824e-02	1.477112494486029770e-01
4.787878787878787068e-01	1.212121212121208824e-02	4.004987904814976130e-01
4.929292929292928283e-01	1.212121212121208824e-02	6.609856141344974123e-01
5.070707070707070052e-01	1.212121212121208824e-02	6.758697698497022621e-01
5.212121212121212377e-01	1.212121212121208824e-02	4.715366703274152527e-01
5.353535353535352481e-01	1.212121212121208824e-02	3.150832192553638111e-01
5.494949494949494806e-01	1.212121212121208824e-02	2.731355776334130625e-01
5.636363636363634910e-01	1.212121212121208824e-02	2.664902232475224730e-01
5.777777777777777235e-01	1.212121212121208824e-02	3.917437338519665913e-01
5.919191919191919560e-01	1.212121212121208824e-02	7.922317018623227236e-01
6.060606060606059664e-01	1.212121212121208824e-02	1.277962946984716464e+00
6.202020202020201989e-01	1.212121212121208824e-02	1.479601189256546601e+00
6.343434343434342093e-01	1.212121212121208824e-02	1.379097939196673783e+00
6.484848484848484418e-01	1.212121212121208824e-02	1.182206854650952099e+00
6.626262626262624522e-01	1.212121212121208824e-02	9.541835062594634653e-01
6.767676767676766847e-01	1.212121212121208824e-02	7.154892005529006616e-01
6.909090909090909172e-01	1.212121212121208824e-02	4.750146059017176792e-01
7.050505050505049276e-01	1.212121212121208824e-02	2.429224653096404285e-01
7.191919191919191601e-01	1.212121212121208824e-02	8.420896800664469384e-02
7.333333333333331705e-01	1.212121212121208824e-02	1.857492826298799693e-02
7.474747474747474030e-01	1.212121212121208824e-02	2.546424372772599937e-03
7.616161616161616355e-01	1.212121212121208824e-02	2.193032307375292189e-04
7.757575757575756459e-01	1.212121212121208824e-02	1.120412826824827618e-04
7.898989898989898784e-01	1.212121212121208824e-02	1.488881600513348091e-03
8.040404040404041108e-01	1.212121212121208824e-02	1.332380487765635543e-02
8.181818181818181213e-01	1.212121212121208824e-02	7.234058078085919830e-02
8.323232323232323537e-01	1.212121212121208824e-02	2.382502072737714138e-01
8.464646464646463642e-01	1.212121212121208824e-02	4.760234573136826741e-01
8.606060606060605966e-01	1.212121212121208824e-02	5.771799891896389756e-01
8.747474747474748291e-01	1.212121212121208824e-02	4.251448270076116920e-01
8.888888888888888395e-01	1.212121212121208824e-02	1.908914259620184684e-01
9.030303030303030720e-01	1.212121212121208824e-02	5.285823729141074512e-02
9.171717171717170825e-01	1.212121212121208824e-02	9.407226429978347501e-03
9.313131313131313149e-01	1.212121212121208824e-02	1.233112138558282653e-03
9.454545454545453254e-01	1.212121212121208824e-02	1.571591531220504980e-04
9.595959595959595578e-01	1.212121212121208824e-02	2.149103634051093773e-05
9.737373737373737903e-01	1.212121212121208824e-02	2.456917148601425246e-06
9.878787878787878007e-01	1.212121212121208824e-02	1.923515599563946309e-07
1.002020202020202033e+00	1.212121212121208824e-02	9.570999742207977715e-09
1.016161616161616044e+00	1.212121212121208824e-02	2.948095432242918734e-10
1.030303030303030276e+00	1.212121212121208824e-02	5.560897810847611218e-12
1.044444444444444509e+00	1.212121212121208824e-02	6.476274221080939977e-14
1.058585858585858519e+00	1.212121212121208824e-02	4.772400949800484288e-14
1.072727272727272751e+00	1.212121212121208824e-02	1.601029048153291365e-12
1.086868686868686762e+00	1.212121212121208824e-02	3.288656635663003921e-11
1.101010101010100994e+00	1.212121212121208824e-02	4.097446392876751878e-10
1.115151515151515005e+00	1.212121212121208824e-02	3.096584558267932309e-09
1.129292929292929237e+00	1.212121212121208824e-02	1.419474260492294695e-08
1.143434343434343470e+00	1.212121212121208824e-02	3.946817221569104554e-08
1.157575757575757480e+00	1.212121212121208824e-02	6.656430807235309635e-08
1.171717171717171713e+00	1.212121212121208824e-02	6.809429752856530737e-08
1.185858585858585723e+00	1.212121212121208824e-02	4.225275006473676372e-08
1.199999999999999956e+00	1.212121212121208824e-02	1.590281959039763640e-08
-2.000000000000000111e-01	2.626262626262623745e-02	2.405788104267053806e-135
-1.858585858585858619e-01	2.626262626262623745e-02	9.226389440049552153e-132
-1.717171717171717404e-01	2.626262626262623745e-02	2.146253940115827852e-128
-1.575757575757575912e-01	2.626262626262623745e-02	3.028344955238717740e-125
-1.434343434343434420e-01	2.626262626262623745e-02	2.591817968860856413e-122
-1.292929292929292928e-01	2.626262626262623745e-02	1.345484081553721448e-119
-1.151515151515151714e-01	2.626262626262623745e-02	4.236698374781672286e-117
-1.010101010101010222e-01	2.626262626262623745e-02	8.091917438595618065e-115
-8.686868686868688683e-02	2.626262626262623745e-02	9.374546218401761171e-113
-7.272727272727275150e-02	2.626262626262623745e-02	6.587550852815518172e-111
-5.858585858585860229e-02	2.626262626262623745e-02	2.807841713553504701e-109
-4.444444444444445308e-02	2.626262626262623745e-02	7.259323947277072947e-108
-3.030303030303033163e-02	2.626262626262623745e-02	1.138399371889489713e-106
-1.616161616161618242e-02	2.626262626262623745e-02	1.082849331433352319e-105
-2.020202020202033211e-03	2.626262626262623745e-02	6.247646764103818395e-105
1.212121212121208824e-02	2.626262626262623745e-02	2.186696754783015956e-104
2.626262626262623745e-02	2.626262626262623745e-02	4.831424727493818044e-104
4.040404040404038666e-02	2.626262626262623745e-02	3.072691514208623477e-76
5.454545454545450811e-02	2.626262626262623745e-02	6.590639835919229825e-89
6.868686868686868507e-02	2.626262626262623745e-02	1.252287927118055775e-75
8.282828282828280653e-02	2.626262626262623745e-02	1.032105993398901083e-72
9.696969696969692798e-02	2.626262626262623745e-02	5.303963295166745821e-73
1.111111111111111049e-01	2.626262626262623745e-02	8.316709263838626308e-63
1.252525252525252264e-01	2.626262626262623745e-02	1.748868058710802275e-63
1.393939393939393478e-01	2.626262626262623745e-02	4.744032844439652743e-59
1.535353535353535248e-01	2.626262626262623745e-02	7.805724942621854872e-55
1.676767676767676463e-01	2.626262626262623745e-02	7.790291617869289610e-51
1.818181818181817677e-01	2.626262626262623745e-02	4.715949023927862072e-47
1.959595959595959447e-01	2.626262626262623745e-02	1.731647180572985662e-43
2.101010101010100661e-01	2.626262626262623745e-02	3.856778836865541172e-40
2.242424242424241876e-01	2.626262626262623745e-02	5.210346850303387476e-37
2.383838383838383645e-01	2.626262626262623745e-02	4.269827824394866903e-34
2.525252525252524860e-01	2.626262626262623745e-02	2.124542144725707484e-31
2.666666666666666075e-01	2.626262626262623745e-02	6.516389299463202765e-29
2.808080808080807844e-01	2.626262626262623745e-02	1.521735456234831528e-26
2.949494949494949059e-01	2.626262626262623745e-02	7.630733817906818077e-24
3.090909090909090273e-01	2.626262626262623745e-02	7.003712711552709002e-21
3.232323232323231488e-01	2.626262626262623745e-02	4.585585752775167318e-18
3.373737373737373813e-01	2.626262626262623745e-02	1.841420190784401689e-15
3.515151515151515027e-01	2.626262626262623745e-02	4.488487682660885344e-13
3.656565656565656242e-01	2.626262626262623745e-02	6.636710438557271150e-11
3.797979797979797456e-01	2.626262626262623745e-02	5.952405495973982439e-09
3.939393939393938671e-01	2.626262626262623745e-02	3.238253450828414737e-07
4.080808080808079885e-01	2.626262626262623745e-02	1.068588955009917998e-05
4.222222222222222210e-01	2.626262626262623745e-02	2.138893966759096064e-04
4.363636363636363424e-01	2.626262626262623745e-02	2.596844945378490831e-03
4.505050505050504639e-01	2.626262626262623745e-02	1.912418010922093195e-02
4.646464646464645853e-01	2.626262626262623745e-02	8.543085272572563393e-02
4.787878787878787068e-01	2.626262626262623745e-02	2.315456050555702028e-01
4.929292929292928283e-01	2.626262626262623745e-02	3.812670018922998394e-01
5.070707070707070052e-01	2.626262626262623745e-02	3.845231861536178020e-01
5.212121212121212377e-01	2.626262626262623745e-02	2.490731859066069032e-01
5.353535353535352481e-01	2.626262626262623745e-02	1.299261103497091341e-01
5.494949494949494806e-01	2.626262626262623745e-02	9.491168057266291536e-02
5.636363636363634910e-01	2.626262626262623745e-02	1.505137114126816611e-01
5.777777777777777235e-01	2.626262626262623745e-02	4.006936995616189323e-01
5.919191919191919560e-01	2.626262626262623745e-02	9.030785862640434702e-01
6.060606060606059664e-01	2.626262626262623745e-02	1.364045690217094542e+00
6.202020202020201989e-01	2.626262626262623745e-02	1.432883411618578462e+00
6.343434343434342093e-01	2.626262626262623745e-02	1.270255066811680100e+00
6.484848484848484418e-01	2.626262626262623745e-02	1.203699777989622133e+00
6.626262626262624522e-01	2.626262626262623745e-02	1.248573549330673771e+00
6.767676767676766847e-01	2.626262626262623745e-02	1.247508738528736227e+00
6.909090909090909172e-01	2.626262626262623745e-02	1.009474713865107232e+00
7.050505050505049276e-01	2.626262626262623745e-02	5.688528733382455238e-01
7.191919191919191601e-01	2.626262626262623745e-02	2.061941643731639295e-01
7.333333333333331705e-01	2.626262626262623745e-02	4.661764758235428102e-02
7.474747474747474030e-01	2.626262626262623745e-02	6.503986474379152075e-03
7.616161616161616355e-01	2.626262626262623745e-02	5.633050478038119629e-04
7.757575757575756459e-01	2.626262626262623745e-02	1.624585522316581972e-04
7.898989898989898784e-01	2.626262626262623745e-02	1.964612799988778042e-03
8.040404040404041108e-01	2.626262626262623745e-02	1.757756580116514103e-02
8.181818181818181213e-01	2.626262626262623745e-02	9.545005882146756493e-02
8.323232323232323537e-01	2.626262626262623745e-02	3.145019521018319608e-01
8.464646464646463642e-01	2.626262626262623745e-02	6.292452454252531746e-01
8.606060606060605966e-01	2.626262626262623745e-02	7.662361634391695597e-01
8.747474747474748291e-01	2.626262626262623745e-02	5.720023355939741760e-01
8.888888888888888395e-01	2.626262626262623745e-02	2.678987413487975422e-01
9.030303030303030720e-01	2.626262626262623745e-02	8.453811298352681414e-02
9.171717171717170825e-01	2.626262626262623745e-02	2.142787362718128613e-02
9.313131313131313149e-01	2.626262626262623745e-02	5.378310115465564922e-03
9.454545454545453254e-01	2.626262626262623745e-02	1.285940135411842069e-03
9.595959595959595578e-01	2.626262626262623745e-02	2.387471256477066857e-04
9.737373737373737903e-01	2.626262626262623745e-02	3.013986186916441979e-05
9.878787878787878007e-01	2.626262626262623745e-02	2.437492741893454364e-06
1.002020202020202033e+00	2.626262626262623745e-02	1.228383953287524207e-07
1.016161616161616044e+00	2.626262626262623745e-02	3.805311369125290899e-09
1.030303030303030276e+00	2.626262626262623745e-02	7.197169427583953774e-11
1.044444444444444509e+00	2.626262626262623745e-02	8.651156457560485562e-13
1.058585858585858519e+00	2.626262626262623745e-02	2.061615641848369492e-12
1.072727272727272751e+00	2.626262626262623745e-02	6.961953927863683610e-11
1.086868686868686762e+00	2.626262626262623745e-02	1.430048693935427771e-09
1.101010101010100994e+00	2.626262626262623745e-02	1.781745105181036320e-08
1.115151515151515005e+00	2.626262626262623745e-02	1.346527532139226827e-07
1.129292929292929237e+00	2.626262626262623745e-02	6.172481768057855653e-07
1.143434343434343470e+00	2.626262626262623745e-02	1.716245092992609816e-06
1.157575757575757480e+00	2.626262626262623745e-02	2.894501079839887571e-06
1.171717171717171713e+00	2.626262626262623745e-02	2.961031571350976116e-06
1.185858585858585723e+00	2.626262626262623745e-02	1.837330458774520067e-06
1.199999999999999956e+00	2.626262626262623745e-02	6.915226764900978759e-07
-2.000000000000000111e-01	4.040404040404038666e-02	9.205214865185466528e-129
-1.858585858585858619e-01	4.040404040404038666e-02	3.530273389517418011e-125
-1.717171717171717404e-01	4.040404040404038666e-02	8.212164925050548369e-122
-1.575757575757575912e-01	4.040404040404038666e-02	1.158729065834471010e-118
-1.434343434343434420e-01	4.040404040404038666e-02	9.917016916137470906e-116
-1.292929292929292928e-01	4.040404040404038666e-02	5.148196579439373117e-113
-1.151515151515151714e-01	4.040404040404038666e-02	1.621078717165350742e-110
-1.010101010101010222e-01	4.040404040404038666e-02	3.096192833455297844e-108
-8.686868686868688683e-02	4.040404040404038666e-02	3.586962305196008190e-106
-7.272727272727275150e-02	4.040404040404038666e-02	2.520580308739014730e-104
-5.858585858585860229e-02	4.040404040404038666e-02	1.074358391163715184e-102
-4.444444444444445308e-02	4.040404040404038666e-02	2.777619394397185275e-101
-3.030303030303033163e-02	4.040404040404038666e-02	4.355832854602787863e-100
-1.616161616161618242e-02	4.040404040404038666e-02	4.143282937355094695e-99
-2.020202020202033211e-03	4.040404040404038666e-02	2.390523014297381569e-98
1.212121212121208824e-02	4.040404040404038666e-02	8.366231805052738626e-98
2.626262626262623745e-02	4.040404040404038666e-02	1.796348014754890905e-97
4.040404040404038666e-02	4.040404040404038666e-02	1.185150943302780014e-96
5.454545454545450811e-02	4.040404040404038666e-02	1.449522411267798552e-70
6.868686868686868507e-02	4.040404040404038666e-02	1.476946601011349592e-70
8.282828282828280653e-02	4.040404040404038666e-02	7.739909535182126220e-71
9.696969696969692798e-02	4.040404040404038666e-02	1.675780661245395795e-67
1.111111111111111049e-01	4.040404040404038666e-02	1.163826315201628470e-62
1.252525252525252264e-01	4.040404040404038666e-02	2.685620256472662949e-58
1.393939393939393478e-01	4.040404040404038666e-02	1.352721339744495343e-56
1.535353535353535248e-01	4.040404040404038666e-02	2.225737230901487057e-52
1.676767676767676463e-01	4.040404040404038666e-02	2.221336520627108654e-48
1.818181818181817677e-01	4.040404040404038666e-02	1.344713421515668280e-44
1.959595959595959447e-01	4.040404040404038666e-02	4.937646999080334339e-41
2.101010101010100661e-01	4.040404040404038666e-02	1.099727923954973940e-37
2.242424242424241876e-01	4.040404040404038666e-02	1.485680369795705559e-34
2.383838383838383645e-01	4.040404040404038666e-02	1.217420115511830639e-31
2.525252525252524860e-01	4.040404040404038666e-02	6.051055061919897425e-29
2.666666666666666075e-01	4.040404040404038666e-02	1.824342856251040256e-26
2.808080808080807844e-01	4.040404040404038666e-02	3.337423238478183647e-24
2.949494949494949059e-01	4.040404040404038666e-02	3.724226154930369584e-22
3.090909090909090273e-01	4.040404040404038666e-02	2.745240791808402536e-20
3.232323232323231488e-01	4.040404040404038666e-02	2.687062561498737541e-18
3.373737373737373813e-01	4.040404040404038666e-02	6.900808241476224928e-16
3.515151515151515027e-01	4.040404040404038666e-02	1.612731749569461868e-13
3.656565656565656242e-01	4.040404040404038666e-02	2.366341859902856175e-11
3.797979797979797456e-01	4.040404040404038666e-02	2.113424193309233420e-09
3.939393939393938671e-01	4.040404040404038666e-02	1.146249347457212500e-07
4.080808080808079885e-01	4.040404040404038666e-02	3.773966148802956967e-06
4.222222222222222210e-01	4.040404040404038666e-02	7.541334340680882608e-05
4.363636363636363424e-01	4.040404040404038666e-02	9.144610211231391384e-04
4.505050505050504639e-01	4.040404040404038666e-02	6.728286267010608925e-03
4.646464646464645853e-01	4.040404040404038666e-02	3.003629616773898989e-02
4.787878787878787068e-01	4.040404040404038666e-02	8.136585567403491204e-02
4.929292929292928283e-01	4.040404040404038666e-02	1.338714074880395510e-01
5.070707070707070052e-01	4.040404040404038666e-02	1.345099182804105342e-01
5.212121212121212377e-01	4.040404040404038666e-02	8.533808212192862952e-02
5.353535353535352481e-01	4.040404040404038666e-02	4.246632130246335429e-02
5.494949494949494806e-01	4.040404040404038666e-02	4.478224462799570288e-02
5.636363636363634910e-01	4.040404040404038666e-02	1.503483276405525870e-01
5.777777777777777235e-01	4.040404040404038666e-02	5.018216533930512924e-01
5.919191919191919560e-01	4.040404040404038666e-02	1.122337187727784347e+00
6.060606060606059664e-01	4.040404040404038666e-02	1.602251383206859670e+00
6.202020202020201989e-01	4.040404040404038666e-02	1.520872914823617306e+00
6.343434343434342093e-01	4.040404040404038666e-02	1.146503229133283064e+00
6.484848484848484418e-01	4.040404040404038666e-02	1.021544269686318396e+00
6.626262626262624522e-01	4.040404040404038666e-02	1.270299456558306339e+00
6.767676767676766847e-01	4.040404040404038666e-02	1.562931354502127945e+00
6.909090909090909172e-01	4.040404040404038666e-02	1.420010258327514485e+00
7.050505050505049276e-01	4.040404040404038666e-02	8.439586047227785048e-01
7.191919191919191601e-01	4.040404040404038666e-02	3.144834671232671908e-01
7.333333333333331705e-01	4.040404040404038666e-02	7.244505522952517096e-02
7.474747474747474030e-01	4.040404040404038666e-02	1.027585968287028292e-02
7.616161616161616355e-01	4.040404040404038666e-02	9.043794561317295777e-04
7.757575757575756459e-01	4.040404040404038666e-02	1.562511875397958050e-04
7.898989898989898784e-01	4.040404040404038666e-02	1.573401063485445730e-03
8.040404040404041108e-01	4.040404040404038666e-02	1.407175734966337015e-02
8.181818181818181213e-01	4.040404040404038666e-02	7.648982457624053932e-02
8.323232323232323537e-01	4.040404040404038666e-02	2.528103525612981906e-01
8.464646464646463642e-01	4.040404040404038666e-02	5.106287386055562427e-01
8.606060606060605966e-01	4.040404040404038666e-02	6.400050556295505677e-01
8.747474747474748291e-01	4.040404040404038666e-02	5.204804234516946515e-01
8.888888888888888395e-01	4.040404040404038666e-02	3.068289711272390585e-01
9.030303030303030720e-01	4.040404040404038666e-02	1.560919772092698721e-01
9.171717171717170825e-01	4.040404040404038666e-02	7.406892484309232638e-02
9.313131313131313149e-01	4.040404040404038666e-02	2.956799295696295113e-02
9.454545454545453254e-01	4.040404040404038666e-02	8.733907859578752750e-03
9.595959595959595578e-01	4.040404040404038666e-02	1.759399477076656424e-03
9.737373737373737903e-01	4.040404040404038666e-02	2.298899589586523619e-04
9.878787878787878007e-01	4.040404040404038666e-02	1.889336734953320836e-05
1.002020202020202033e+00	4.040404040404038666e-02	9.596052248930909867e-07
1.016161616161616044e+00	4.040404040404038666e-02	2.984032613936592330e-08
1.030303030303030276e+00	4.040404040404038666e-02	5.654381008852592152e-10
1.044444444444444509e+00	4.040404040404038666e-02	7.484380786509908945e-12
1.058585858585858519e+00	4.040404040404038666e-02	5.426977205967338579e-11
1.072727272727272751e+00	4.040404040404038666e-02	1.836277217538203805e-09
1.086868686868686762e+00	4.040404040404038666e-02	3.771881449122760789e-08
1.101010101010100994e+00	4.040404040404038666e-02	4.699512218015212101e-07
1.115151515151515005e+00	4.040404040404038666e-02	3.551586908128054396e-06
1.129292929292929237e+00	4.040404040404038666e-02	1.628047322824943352e-05
1.143434343434343470e+00	4.040404040404038666e-02	4.526750072260197078e-05
1.157575757575757480e+00	4.040404040404038666e-02	7.634505715891273651e-05
1.171717171717171713e+00	4.040404040404038666e-02	7.809985843109107514e-05
1.185858585858585723e+00	4.040404040404038666e-02	4.846123564158813339e-05
1.199999999999999956e+00	4.040404040404038666e-02	1.823952964848817008e-05
-2.000000000000000111e-01	5.454545454545450811e-02	2.136413961790701544e-122
-1.858585858585858619e-01	5.454545454545450811e-02	8.193318106097858803e-119
-1.717171717171717404e-01	5.454545454545450811e-02	1.905939630879476045e-115
-1.575757575757575912e-01	5.454545454545450811e-02	2.689263634460290369e-112
-1.434343434343434420e-01	5.454545454545450811e-02	2.301614221743596884e-109
-1.292929292929292928e-01	5.454545454545450811e-02	1.194831325884530943e-106
-1.151515151515151714e-01	5.454545454545450811e-02	3.762318715491130246e-104
-1.010101010101010222e-01	5.454545454545450811e-02	7.185872054222125778e-102
-8.686868686868688683e-02	5.454545454545450811e-02	8.324885945854683646e-100
-7.272727272727275150e-02	5.454545454545450811e-02	5.849948177833599980e-98
-5.858585858585860229e-02	5.454545454545450811e-02	2.493449978598672852e-96
-4.444444444444445308e-02	5.454545454545450811e-02	6.446503402530638398e-95
-3.030303030303033163e-02	5.454545454545450811e-02	1.010933729578375126e-93
-1.616161616161618242e-02	5.454545454545450811e-02	9.616035818110007751e-93
-2.020202020202033211e-03	5.454545454545450811e-02	5.548101312976287544e-92
1.212121212121208824e-02	5.454545454545450811e-02	1.941652318085711643e-91
2.626262626262623745e-02	5.454545454545450811e-02	4.134959614941715055e-91
4.040404040404038666e-02	5.454545454545450811e-02	1.155129147407211771e-90
5.454545454545450811e-02	5.454545454545450811e-02	1.774361043753499192e-88
6.868686868686868507e-02	5.454545454545450811e-02	4.073107413444477244e-66
8.282828282828280653e-02	5.454545454545450811e-02	2.151946515067116042e-73
9.696969696969692798e-02	5.454545454545450811e-02	2.615755666493166198e-68
1.111111111111111049e-01	5.454545454545450811e-02	1.928580834344867809e-63
1.252525252525252264e-01	5.454545454545450811e-02	3.567474571327861797e-58
1.393939393939393478e-01	5.454545454545450811e-02	2.339613089370604148e-54
1.535353535353535248e-01	5.454545454545450811e-02	3.849546299259685710e-50
1.676767676767676463e-01	5.454545454545450811e-02	3.841934724142348463e-46
1.818181818181817677e-01	5.454545454545450811e-02	2.325762380910928223e-42
1.959595959595959447e-01	5.454545454545450811e-02	8.539955814926632288e-39
2.101010101010100661e-01	5.454545454545450811e-02	1.902045168409121505e-35
2.242424242424241876e-01	5.454545454545450811e-02	2.569572922308538763e-32
2.383838383838383645e-01	5.454545454545450811e-02	2.105600555154424928e-29
2.525252525252524860e-01	5.454545454545450811e-02	1.046564384340792732e-26
2.666666666666666075e-01	5.454545454545450811e-02	3.155229386103048967e-24
2.808080808080807844e-01	5.454545454545450811e-02	5.769951426276476399e-22
2.949494949494949059e-01	5.454545454545450811e-02	6.400366573865262207e-20
3.090909090909090273e-01	5.454545454545450811e-02	4.308474646462842268e-18
3.232323232323231488e-01	5.454545454545450811e-02	1.770278895855349697e-16
3.373737373737373813e-01	5.454545454545450811e-02	4.773466627791477848e-15
3.515151515151515027e-01	5.454545454545450811e-02	1.506808201519947899e-13
3.656565656565656242e-01	5.454545454545450811e-02	1.125814526349994518e-11
3.797979797979797456e-01	5.454545454545450811e-02	8.293774945958616713e-10
3.939393939393938671e-01	5.454545454545450811e-02	3.969140594294901391e-08
4.080808080808079885e-01	5.454545454545450811e-02	1.180581248603547319e-06
4.222222222222222210e-01	5.454545454545450811e-02	2.171561182054619583e-05
4.363636363636363424e-01	5.454545454545450811e-02	2.464268073393933653e-04
4.505050505050504639e-01	5.454545454545450811e-02	1.721573760123377983e-03
4.646464646464645853e-01	5.454545454545450811e-02	7.394659924407150260e-03
4.787878787878787068e-01	5.454545454545450811e-02	1.955839964599920960e-02
4.929292929292928283e-01	5.454545454545450811e-02	3.226303339791058988e-02
5.070707070707070052e-01	5.454545454545450811e-02	3.530614014441772058e-02
5.212121212121212377e-01	5.454545454545450811e-02	3.256589068786681224e-02
5.353535353535352481e-01	5.454545454545450811e-02	3.965870855610972856e-02
5.494949494949494806e-01	5.454545454545450811e-02	7.407690652910048357e-02
5.636363636363634910e-01	5.454545454545450811e-02	1.985487326926129725e-01
5.777777777777777235e-01	5.454545454545450811e-02	5.623865816758132352e-01
5.919191919191919560e-01	5.454545454545450811e-02	1.195495852400756842e+00
6.060606060606059664e-01	5.454545454545450811e-02	1.684481322778083268e+00
6.202020202020201989e-01	5.454545454545450811e-02	1.560251584281127535e+00
6.343434343434342093e-01	5.454545454545450811e-02	1.046135558652751429e+00
6.484848484848484418e-01	5.454545454545450811e-02	7.693189226436887296e-01
6.626262626262624522e-01	5.454545454545450811e-02	9.799176079696223507e-01
6.767676767676766847e-01	5.454545454545450811e-02	1.338308288668178969e+00
6.909090909090909172e-01	5.454545454545450811e-02	1.289357574701216702e+00
7.050505050505049276e-01	5.454545454545450811e-02	7.895088862961693321e-01
7.191919191919191601e-01	5.454545454545450811e-02	3.003238473627953264e-01
7.333333333333331705e-01	5.454545454545450811e-02	7.082392597201496443e-02
7.474747474747474030e-01	5.454545454545450811e-02	1.054459206182624918e-02
7.616161616161616355e-01	5.454545454545450811e-02	1.077817895734618650e-03
7.757575757575756459e-01	5.454545454545450811e-02	1.465817670217796256e-04
7.898989898989898784e-01	5.454545454545450811e-02	7.725166386517379408e-04
8.040404040404041108e-01	5.454545454545450811e-02	6.853572272081495838e-03
8.181818181818181213e-01	5.454545454545450811e-02	3.750800472898316307e-02
8.323232323232323537e-01	5.454545454545450811e-02	1.265800990472713272e-01
8.464646464646463642e-01	5.454545454545450811e-02	2.717933312089635400e-01
8.606060606060605966e-01	5.454545454545450811e-02	4.017231861125409309e-01
8.747474747474748291e-01	5.454545454545450811e-02	4.687867866678551154e-01
8.888888888888888395e-01	5.454545454545450811e-02	4.767754908874120012e-01
9.030303030303030720e-01	5.454545454545450811e-02	4.043810266533300890e-01
9.171717171717170825e-01	5.454545454545450811e-02	2.608839669948078144e-01
9.313131313131313149e-01	5.454545454545450811e-02	1.207625088062869723e-01
9.454545454545453254e-01	5.454545454545450811e-02	3.840895698894377513e-02
9.595959595959595578e-01	5.454545454545450811e-02	8.049400254460815224e-03
9.737373737373737903e-01	5.454545454545450811e-02	1.074142747773926916e-03
9.878787878787878007e-01	5.454545454545450811e-02	8.923953268091037148e-05
1.002020202020202033e+00	5.454545454545450811e-02	4.557156104452652052e-06
1.016161616161616044e+00	5.454545454545450811e-02	1.420891200766198289e-07
1.030303030303030276e+00	5.454545454545450811e-02	2.696023143517366238e-09
1.044444444444444509e+00	5.454545454545450811e-02	4.661131421934945133e-11
1.058585858585858519e+00	5.454545454545450811e-02	8.677292318247791913e-10
1.072727272727272751e+00	5.454545454545450811e-02	2.937787220219704701e-08
1.086868686868686762e+00	5.454545454545450811e-02	6.034484243594011825e-07
1.101010101010100994e+00	5.454545454545450811e-02	7.518564094597585855e-06
1.115151515151515005e+00	5.454545454545450811e-02	5.682043703159474587e-05
1.129292929292929237e+00	5.454545454545450811e-02	2.604648648166936454e-04
1.143434343434343470e+00	5.454545454545450811e-02	7.242168757013382318e-04
1.157575757575757480e+00	5.454545454545450811e-02	1.221414433937623775e-03
1.171717171717171713e+00	5.454545454545450811e-02	1.249488806821639651e-03
1.185858585858585723e+00	5.454545454545450811e-02	7.753121800129270970e-04
1.199999999999999956e+00	5.454545454545450811e-02	2.918070351892580218e-04
-2.000000000000000111e-01	6.868686868686868507e-02	3.007542751142882828e-116
-1.858585858585858619e-01	6.868686868686868507e-02	1.153416657188462654e-112
-1.717171717171717404e-01	6.868686868686868507e-02	2.683091870184796095e-109
-1.575757575757575912e-01	6.868686868686868507e-02	3.785818440826581330e-106
-1.434343434343434420e-01	6.868686868686868507e-02	3.240103893736223625e-103
-1.292929292929292928e-01	6.868686868686868507e-02	1.682027161125574461e-100
-1.151515151515151714e-01	6.868686868686868507e-02	5.296414764085265342e-98
-1.010101010101010222e-01	6.868686868686868507e-02	1.011593162625042651e-95
-8.686868686868688683e-02	6.868686868686868507e-02	1.171938165362615216e-93
-7.272727272727275150e-02	6.868686868686868507e-02	8.235281044438755459e-92
-5.858585858585860229e-02	6.868686868686868507e-02	3.510161243019097420e-90
-4.444444444444445308e-02	6.868686868686868507e-02	9.075083365268559403e-89
-3.030303030303033163e-02	6.868686868686868507e-02	1.423144813661514273e-87
-1.616161616161618242e-02	6.868686868686868507e-02	1.353700160354815831e-86
-2.020202020202033211e-03	6.868686868686868507e-02	7.810355177431326575e-86
1.212121212121208824e-02	6.868686868686868507e-02	2.733349002055726437e-85
2.626262626262623745e-02	6.868686868686868507e-02	5.807483160899659592e-85
4.040404040404038666e-02	6.868686868686868507e-02	9.943499737918420794e-85
5.454545454545450811e-02	6.868686868686868507e-02	7.068243635074982172e-83
6.868686868686868507e-02	6.868686868686868507e-02	1.205399340569302282e-80
8.282828282828280653e-02	6.868686868686868507e-02	2.257592613414760905e-71
9.696969696969692798e-02	6.868686868686868507e-02	2.744165107728561760e-66
1.111111111111111049e-01	6.868686868686868507e-02	2.023252935705566474e-61
1.252525252525252264e-01	6.868686868686868507e-02	9.509844794647968374e-57
1.393939393939393478e-01	6.868686868686868507e-02	2.454457243577455964e-52
1.535353535353535248e-01	6.868686868686868507e-02	4.038505733691196066e-48
1.676767676767676463e-01	6.868686868686868507e-02	4.030518717477466883e-44
1.818181818181817677e-01	6.868686868686868507e-02	2.439923225865286720e-40
1.959595959595959447e-01	6.868686868686868507e-02	8.959140385180439063e-37
2.101010101010100661e-01	6.868686868686868507e-02	1.995406906933255821e-33
2.242424242424241876e-01	6.868686868686868507e-02	2.695699882097618086e-30
2.383838383838383645e-01	6.868686868686868507e-02	2.208953330801275327e-27
2.525252525252524860e-01	6.868686868686868507e-02	1.097934595018139439e-24
2.666666666666666075e-01	6.868686868686868507e-02	3.310101653620698491e-22
2.808080808080807844e-01	6.868686868686868507e-02	6.053146915477299216e-20
2.949494949494949059e-01	6.868686868686868507e-02	6.714245412458237389e-18
3.090909090909090273e-01	6.868686868686868507e-02	4.517544639691213802e-16
3.232323232323231488e-01	6.868686868686868507e-02	1.844401392852713969e-14
3.373737373737373813e-01	6.868686868686868507e-02	4.589530048253402242e-13
3.515151515151515027e-01	6.868686868686868507e-02	7.327261638277509545e-12
3.656565656565656242e-01	6.868686868686868507e-02	1.150283066422173475e-10
3.797979797979797456e-01	6.868686868686868507e-02	3.887845978915139238e-09
3.939393939393938671e-01	6.868686868686868507e-02	1.463327026226974839e-07
4.080808080808079885e-01	6.868686868686868507e-02	3.625626883413124931e-06
4.222222222222222210e-01	6.868686868686868507e-02	5.514833098965953018e-05
4.363636363636363424e-01	6.868686868686868507e-02	5.128739251156389954e-04
4.505050505050504639e-01	6.868686868686868507e-02	2.927018804980358394e-03
4.646464646464645853e-01	6.868686868686868507e-02	1.035932908024036689e-02
4.787878787878787068e-01	6.868686868686868507e-02	2.345175591287188346e-02
4.929292929292928283e-01	6.868686868686868507e-02	3.744231164427065661e-02
5.070707070707070052e-01	6.868686868686868507e-02	5.401560767151851461e-02
5.212121212121212377e-01	6.868686868686868507e-02	9.054943149658213619e-02
5.353535353535352481e-01	6.868686868686868507e-02	1.585253005577836327e-01
5.494949494949494806e-01	6.868686868686868507e-02	2.446212783934680890e-01
5.636363636363634910e-01	6.868686868686868507e-02	3.542972290289504445e-01
5.777777777777777235e-01	6.868686868686868507e-02	5.878864976957232091e-01
5.919191919191919560e-01	6.868686868686868507e-02	1.033999380284042369e+00
6.060606060606059664e-01	6.868686868686868507e-02	1.453025830722505463e+00
6.202020202020201989e-01	6.868686868686868507e-02	1.417787438628891117e+00
6.343434343434342093e-01	6.868686868686868507e-02	9.654562187653025207e-01
6.484848484848484418e-01	6.868686868686868507e-02	6.048947897764677117e-01
6.626262626262624522e-01	6.868686868686868507e-02	6.397511291230109087e-01
6.767676767676766847e-01	6.868686868686868507e-02	8.483346114840230046e-01
6.909090909090909172e-01	6.868686868686868507e-02	8.210680902686052773e-01
7.050505050505049276e-01	6.868686868686868507e-02	5.107856552389193894e-01
7.191919191919191601e-01	6.868686868686868507e-02	2.040858032065222538e-01
7.333333333333331705e-01	6.868686868686868507e-02	5.597855857915078753e-02
7.474747474747474030e-01	6.868686868686868507e-02	1.266081049557167548e-02
7.616161616161616355e-01	6.868686868686868507e-02	2.874639263171073489e-03
7.757575757575756459e-01	6.868686868686868507e-02	6.083811339417033925e-04
7.898989898989898784e-01	6.868686868686868507e-02	3.160475576119095727e-04
8.040404040404041108e-01	6.868686868686868507e-02	2.076726516113170089e-03
8.181818181818181213e-01	6.868686868686868507e-02	1.183249756950047887e-02
8.323232323232323537e-01	6.868686868686868507e-02	4.517122131043151134e-02
8.464646464646463642e-01	6.868686868686868507e-02	1.290236696197492594e-01
8.606060606060605966e-01	6.868686868686868507e-02	3.067129271002527191e-01
8.747474747474748291e-01	6.868686868686868507e-02	5.951331052008367317e-01
8.888888888888888395e-01	6.868686868686868507e-02	8.602665980978054794e-01
9.030303030303030720e-01	6.868686868686868507e-02	8.814813984216214315e-01
9.171717171717170825e-01	6.868686868686868507e-02	6.335605761798409619e-01
9.313131313131313149e-01	6.868686868686868507e-02	3.149956363732504538e-01
9.454545454545453254e-01	6.868686868686868507e-02	1.049721890798234747e-01
9.595959595959595578e-01	6.868686868686868507e-02	2.261563829276787632e-02
9.737373737373737903e-01	6.868686868686868507e-02	3.063486768378509070e-03
9.878787878787878007e-01	6.868686868686868507e-02	2.564766456096077688e-04
1.002020202020202033e+00	6.868686868686868507e-02	1.314748048264822928e-05
1.016161616161616044e+00	6.868686868686868507e-02	4.106958498342223368e-07
1.030303030303030276e+00	6.868686868686868507e-02	7.800823786604805827e-09
1.044444444444444509e+00	6.868686868686868507e-02	2.407207867986259742e-10
1.058585858585858519e+00	6.868686868686868507e-02	8.419085287640111653e-09
1.072727272727272751e+00	6.868686868686868507e-02	2.850869683618536729e-07
1.086868686868686762e+00	6.868686868686868507e-02	5.855947785162242526e-06
1.101010101010100994e+00	6.868686868686868507e-02	7.296119598658269765e-05
1.115151515151515005e+00	6.868686868686868507e-02	5.513934562697066525e-04
1.129292929292929237e+00	6.868686868686868507e-02	2.527587423663074217e-03
1.143434343434343470e+00	6.868686868686868507e-02	7.027901703039768355e-03
1.157575757575757480e+00	6.868686868686868507e-02	1.185277624478826494e-02
1.171717171717171713e+00	6.868686868686868507e-02	1.212521388000943959e-02
1.185858585858585723e+00	6.868686868686868507e-02	7.523737671845393514e-03
[truncated: 8,001 more rows]
