# Supplementary material for: Distinct activation mechanisms of CXCR4 and ACKR3 revealed by single-molecule analysis of their conformational landscapes
Source: eLife. 2025 Apr 15;13:RP100098. doi: 10.7554/eLife.100098 (PMC11999697; doi:10.7554/eLife.100098)
Supplement: Figure 4—source data 3. [file elife-100098-fig4-data3.csv]

# FRET (bin center)	Full density	state 0 density (29.4828%)	state 1 density (25.1620%)	state 2 density (45.3553%)
-1.930000000000000049e-01	1.264394727269996027e-03	1.264394727269996027e-03	0.000000000000000000e+00	0.000000000000000000e+00
-1.789999999999999925e-01	0.000000000000000000e+00	0.000000000000000000e+00	0.000000000000000000e+00	0.000000000000000000e+00
-1.650000000000000078e-01	0.000000000000000000e+00	0.000000000000000000e+00	0.000000000000000000e+00	0.000000000000000000e+00
-1.510000000000000231e-01	1.264394727269996027e-03	1.264394727269996027e-03	0.000000000000000000e+00	0.000000000000000000e+00
-1.370000000000000107e-01	1.264394727269996027e-03	1.264394727269996027e-03	0.000000000000000000e+00	0.000000000000000000e+00
-1.229999999999999982e-01	1.264394727269996027e-03	1.264394727269996027e-03	0.000000000000000000e+00	0.000000000000000000e+00
-1.090000000000000135e-01	8.850763090889971971e-03	8.850763090889971971e-03	0.000000000000000000e+00	0.000000000000000000e+00
-9.500000000000001499e-02	8.850763090889971971e-03	8.850763090889971971e-03	0.000000000000000000e+00	0.000000000000000000e+00
-8.100000000000001643e-02	1.896592090904994019e-02	1.896592090904994019e-02	0.000000000000000000e+00	0.000000000000000000e+00
-6.700000000000000400e-02	3.919623654536987661e-02	3.919623654536987661e-02	0.000000000000000000e+00	0.000000000000000000e+00
-5.300000000000001932e-02	5.816215745441981333e-02	5.816215745441981333e-02	0.000000000000000000e+00	0.000000000000000000e+00
-3.900000000000003464e-02	8.850763090889970930e-02	8.850763090889970930e-02	0.000000000000000000e+00	0.000000000000000000e+00
-2.500000000000002220e-02	1.163243149088396267e-01	1.163243149088396267e-01	0.000000000000000000e+00	0.000000000000000000e+00
-1.100000000000000977e-02	1.567849461814795065e-01	1.567849461814795065e-01	0.000000000000000000e+00	0.000000000000000000e+00
2.999999999999974909e-03	1.909236038177694050e-01	1.909236038177694050e-01	0.000000000000000000e+00	0.000000000000000000e+00
1.699999999999995959e-02	2.503501559994592007e-01	2.503501559994592007e-01	0.000000000000000000e+00	0.000000000000000000e+00
3.099999999999997202e-02	2.693160769085091721e-01	2.693160769085091721e-01	0.000000000000000000e+00	0.000000000000000000e+00
4.499999999999998446e-02	3.641456814537588627e-01	3.641456814537588627e-01	0.000000000000000000e+00	0.000000000000000000e+00
5.899999999999999689e-02	4.488601281808485832e-01	4.488601281808485832e-01	0.000000000000000000e+00	0.000000000000000000e+00
7.299999999999995381e-02	5.247238118170483023e-01	5.247238118170483023e-01	0.000000000000000000e+00	0.000000000000000000e+00
8.699999999999996625e-02	5.462185221806382662e-01	5.462185221806382662e-01	0.000000000000000000e+00	0.000000000000000000e+00
1.009999999999999787e-01	5.639200483624182691e-01	5.639200483624182691e-01	0.000000000000000000e+00	0.000000000000000000e+00
1.149999999999999356e-01	6.789799685439878996e-01	6.789799685439878996e-01	0.000000000000000000e+00	0.000000000000000000e+00
1.289999999999999480e-01	6.865663369076078215e-01	6.865663369076078215e-01	0.000000000000000000e+00	0.000000000000000000e+00
1.429999999999999605e-01	7.485216026315700821e-01	7.459928890892976172e-01	2.528713542272504819e-03	0.000000000000000000e+00
1.569999999999999729e-01	7.636943014026764676e-01	7.599012310892676592e-01	3.793070313408756795e-03	0.000000000000000000e+00
1.709999999999999853e-01	8.117413389950698388e-01	8.092126254527973739e-01	2.528713542272504819e-03	0.000000000000000000e+00
1.849999999999999423e-01	7.953042834528275540e-01	7.953042834528275540e-01	0.000000000000000000e+00	0.000000000000000000e+00
1.989999999999999547e-01	8.534663270388461731e-01	8.496732567254373647e-01	3.793070313408756795e-03	0.000000000000000000e+00
2.129999999999999671e-01	8.648457277597410009e-01	8.559952303617872627e-01	8.850497397953765999e-03	0.000000000000000000e+00
2.269999999999999241e-01	9.015132887189722943e-01	8.964558616344272535e-01	5.057427084545009638e-03	0.000000000000000000e+00
2.409999999999999365e-01	9.432381628943470320e-01	9.331233087252570613e-01	1.011485416909001928e-02	0.000000000000000000e+00
2.549999999999999489e-01	9.963427034835532492e-01	9.849634925433269350e-01	1.137921094022627082e-02	0.000000000000000000e+00
2.689999999999999614e-01	1.005193466574443084e+00	9.938142556342167699e-01	1.137921094022627082e-02	0.000000000000000000e+00
2.829999999999999738e-01	9.343870961543871978e-01	9.141573878162071454e-01	2.022970833818003855e-02	0.000000000000000000e+00
2.969999999999999307e-01	9.204783366369460040e-01	8.863407038162671725e-01	3.413763282067881072e-02	0.000000000000000000e+00
3.109999999999999987e-01	8.661086421977950423e-01	8.079482307255274609e-01	5.816041147226760910e-02	0.000000000000000000e+00
3.249999999999999001e-01	8.104751603295140550e-01	7.485216785438376652e-01	6.195348178567636199e-02	0.000000000000000000e+00
3.389999999999999125e-01	7.712780887492017845e-01	6.815087579985278365e-01	8.976933075067392021e-02	0.000000000000000000e+00
3.529999999999999249e-01	6.903569135065849016e-01	6.018518901805181009e-01	8.724061720840139977e-02	1.264406117665450987e-03
3.669999999999999374e-01	6.928843593211011509e-01	5.563336799987982362e-01	1.327574609693064900e-01	3.793218352996352745e-03
3.809999999999999498e-01	6.271340913058564004e-01	4.374805756354185893e-01	1.896535156704378389e-01	0.000000000000000000e+00
3.949999999999999623e-01	6.296619052913146053e-01	4.058707074536687109e-01	2.225267917199804102e-01	1.264406117665450987e-03
4.089999999999999747e-01	5.891999835101273675e-01	3.224206554538489589e-01	2.655149219386129800e-01	1.264406117665450987e-03
4.229999999999998761e-01	6.005765261305961999e-01	2.351774192722192736e-01	3.653991068583769541e-01	0.000000000000000000e+00
4.369999999999998885e-01	5.108052710074967306e-01	1.694288934541794689e-01	3.401119714356518609e-01	1.264406117665450987e-03
4.509999999999999010e-01	6.018390344415743831e-01	1.719576829087194336e-01	4.286169454151895208e-01	1.264406117665450987e-03
4.649999999999999134e-01	5.993089241278014567e-01	1.188531043633796191e-01	4.741337891760946111e-01	6.322030588327255153e-03
4.789999999999999258e-01	6.372384544066903578e-01	8.471444672708973445e-02	5.499951954442697799e-01	2.528812235330901975e-03
4.929999999999999383e-01	6.208019112900301506e-01	7.965686781800973559e-02	5.322942006483623034e-01	8.850842823658158429e-03
5.069999999999998952e-01	6.309159835556544804e-01	5.689776272714981709e-02	5.676961902401773674e-01	6.322030588327255153e-03
5.210000000000000187e-01	6.789609183853491103e-01	3.287426290901989540e-02	6.372358126526711519e-01	8.850842823658158429e-03
5.350000000000000311e-01	6.562026331540887769e-01	3.413865763628989164e-02	6.106843204588098262e-01	1.137965505898905910e-02
5.489999999999998215e-01	6.776962883513820701e-01	1.390834199996995695e-02	6.473506668217612336e-01	1.643727952965086045e-02
5.629999999999998339e-01	7.712592170519430024e-01	1.011515781815996821e-02	7.282695001744813323e-01	3.287455905930172090e-02
5.769999999999998463e-01	7.510301046570607708e-01	1.517273672723995319e-02	6.916031538115300359e-01	4.425421411829078000e-02
5.909999999999998588e-01	8.205702509210855977e-01	6.321973636349979483e-03	7.497635652837976172e-01	6.448471200093799927e-02
6.049999999999998712e-01	8.496509501225114613e-01	6.321973636349979483e-03	7.662002033085689723e-01	7.712877317759250784e-02
6.189999999999998836e-01	9.394225735943193545e-01	3.793184181809988297e-03	7.978091225869752279e-01	1.378202668255341656e-01
6.329999999999998961e-01	9.508016972318826809e-01	2.528789454539992054e-03	8.117170470694740070e-01	1.365558607078687092e-01
6.469999999999999085e-01	1.068389492313601474e+00	2.528789454539992054e-03	8.622913179149239715e-01	2.035693849441375936e-01
6.609999999999999210e-01	1.063333014203506899e+00	1.264394727269996027e-03	8.332111121787902919e-01	2.288575072974466662e-01
6.749999999999999334e-01	1.135404447599217326e+00	2.528789454539992054e-03	8.256249715519727861e-01	3.072506865927046027e-01
6.889999999999999458e-01	1.188512833539413505e+00	0.000000000000000000e+00	7.409130678858438790e-01	4.475997656535696811e-01
7.029999999999999583e-01	1.280816108564454936e+00	0.000000000000000000e+00	6.991892944383474306e-01	5.816268141261073943e-01
7.169999999999999707e-01	1.349095815393440478e+00	0.000000000000000000e+00	6.536724506774423959e-01	6.954233647159980825e-01
7.309999999999999831e-01	1.408527788230107269e+00	0.000000000000000000e+00	5.285011303349534950e-01	8.800266578951538854e-01
7.449999999999999956e-01	1.532441216196785083e+00	0.000000000000000000e+00	4.867773568874571577e-01	1.045663859309327925e+00
7.590000000000000080e-01	1.619689482117212309e+00	0.000000000000000000e+00	3.780426745697393898e-01	1.241646807547472919e+00
7.729999999999997984e-01	1.613370609706753722e+00	0.000000000000000000e+00	2.971238412170192911e-01	1.316246768489734542e+00
7.869999999999998108e-01	1.724642345130178667e+00	0.000000000000000000e+00	1.947109427549828797e-01	1.529931402375195759e+00
8.009999999999998233e-01	1.691769365159811134e+00	0.000000000000000000e+00	1.542515260786227749e-01	1.537517839081188331e+00
8.150000000000000577e-01	1.737289120365938855e+00	0.000000000000000000e+00	1.251713203424889842e-01	1.612117800023449954e+00
8.289999999999998481e-01	1.886490621339396601e+00	0.000000000000000000e+00	8.471190366612890710e-02	1.801778717673267582e+00
8.429999999999998606e-01	1.813156152138442945e+00	0.000000000000000000e+00	5.689605470113134889e-02	1.756260097437311485e+00
8.569999999999998730e-01	1.772695600491910994e+00	0.000000000000000000e+00	4.551684376090508327e-02	1.727178756731005960e+00
8.709999999999998854e-01	1.895343832796456240e+00	0.000000000000000000e+00	2.402277865158879144e-02	1.871321054144867491e+00
8.849999999999998979e-01	1.842239071933682304e+00	0.000000000000000000e+00	1.643663802477127872e-02	1.825802433908910949e+00
8.989999999999999103e-01	1.756259603972019523e+00	0.000000000000000000e+00	1.264356771136252236e-02	1.743616036260656976e+00
9.129999999999999227e-01	1.658900283565250433e+00	0.000000000000000000e+00	1.390792448249877564e-02	1.644992359082751765e+00
9.269999999999999352e-01	1.615910771643800370e+00	0.000000000000000000e+00	6.321783855681261180e-03	1.609588987788119097e+00
9.409999999999999476e-01	1.340270336685790431e+00	0.000000000000000000e+00	3.793070313408756795e-03	1.336477266372381623e+00
9.549999999999999600e-01	1.141758576212314802e+00	0.000000000000000000e+00	3.793070313408756795e-03	1.137965505898905993e+00
9.689999999999999725e-01	9.483045882490881429e-01	0.000000000000000000e+00	0.000000000000000000e+00	9.483045882490881429e-01
9.829999999999999849e-01	7.662300086122049159e-01	0.000000000000000000e+00	2.528713542272504819e-03	7.637012950699324509e-01
9.969999999999999973e-01	5.689827036029238005e-01	0.000000000000000000e+00	1.264356771136252409e-03	5.677183468317875681e-01
1.011000000000000121e+00	4.210471878360659836e-01	0.000000000000000000e+00	1.264356771136252409e-03	4.197828310649297512e-01
1.024999999999999911e+00	3.110439049457009442e-01	0.000000000000000000e+00	0.000000000000000000e+00	3.110439049457009442e-01
1.038999999999999702e+00	2.415015684741011470e-01	0.000000000000000000e+00	0.000000000000000000e+00	2.415015684741011470e-01
1.052999999999999936e+00	1.605795769435122700e-01	0.000000000000000000e+00	0.000000000000000000e+00	1.605795769435122700e-01
1.066999999999999726e+00	1.024168955309015389e-01	0.000000000000000000e+00	0.000000000000000000e+00	1.024168955309015389e-01
1.080999999999999961e+00	8.345080376591976212e-02	0.000000000000000000e+00	0.000000000000000000e+00	8.345080376591976212e-02
1.094999999999999751e+00	5.184065082428349069e-02	0.000000000000000000e+00	0.000000000000000000e+00	5.184065082428349069e-02
1.108999999999999986e+00	2.655252847097447008e-02	0.000000000000000000e+00	0.000000000000000000e+00	2.655252847097447008e-02
1.122999999999999776e+00	2.781693458863992302e-02	0.000000000000000000e+00	0.000000000000000000e+00	2.781693458863992302e-02
1.137000000000000011e+00	1.643727952965086045e-02	0.000000000000000000e+00	0.000000000000000000e+00	1.643727952965086045e-02
1.150999999999999801e+00	1.137965505898905910e-02	0.000000000000000000e+00	0.000000000000000000e+00	1.137965505898905910e-02
1.165000000000000036e+00	1.137965505898905910e-02	0.000000000000000000e+00	0.000000000000000000e+00	1.137965505898905910e-02
1.178999999999999826e+00	5.057624470661803949e-03	0.000000000000000000e+00	0.000000000000000000e+00	5.057624470661803949e-03
1.193000000000000060e+00	2.528812235330901975e-03	0.000000000000000000e+00	0.000000000000000000e+00	2.528812235330901975e-03
