# Supplementary material for: Distinct activation mechanisms of CXCR4 and ACKR3 revealed by single-molecule analysis of their conformational landscapes
Source: eLife. 2025 Apr 15;13:RP100098. doi: 10.7554/eLife.100098 (PMC11999697; doi:10.7554/eLife.100098)
Supplement: Figure 4—source data 4. [file elife-100098-fig4-data4.csv]

# initial FRET	final FRET	density
-2.000000000000000111e-01	-2.000000000000000111e-01	2.563747235763325620e-251
-1.858585858585858619e-01	-2.000000000000000111e-01	8.099225834522222147e-242
-1.717171717171717404e-01	-2.000000000000000111e-01	1.801904028934953819e-232
-1.575757575757575912e-01	-2.000000000000000111e-01	2.431617343231617032e-223
-1.434343434343434420e-01	-2.000000000000000111e-01	1.990369706138775306e-214
-1.292929292929292928e-01	-2.000000000000000111e-01	9.882053610574278844e-206
-1.151515151515151714e-01	-2.000000000000000111e-01	2.976018199597444053e-197
-1.010101010101010222e-01	-2.000000000000000111e-01	5.436243235067077951e-189
-8.686868686868688683e-02	-2.000000000000000111e-01	6.023336075892377547e-181
-7.272727272727275150e-02	-2.000000000000000111e-01	4.048090633581711980e-173
-5.858585858585860229e-02	-2.000000000000000111e-01	1.650206430173403016e-165
-4.444444444444445308e-02	-2.000000000000000111e-01	4.080385897651167966e-158
-3.030303030303033163e-02	-2.000000000000000111e-01	6.119826583649480436e-151
-1.616161616161618242e-02	-2.000000000000000111e-01	5.567393378069904252e-144
-2.020202020202033211e-03	-2.000000000000000111e-01	3.072130189342347865e-137
1.212121212121208824e-02	-2.000000000000000111e-01	1.028258334505895215e-130
2.626262626262623745e-02	-2.000000000000000111e-01	2.087563886930322091e-124
4.040404040404038666e-02	-2.000000000000000111e-01	2.570704909666516661e-118
5.454545454545450811e-02	-2.000000000000000111e-01	1.920169616123088082e-112
6.868686868686868507e-02	-2.000000000000000111e-01	8.699651877109206422e-107
8.282828282828280653e-02	-2.000000000000000111e-01	2.390777005038243362e-101
9.696969696969692798e-02	-2.000000000000000111e-01	3.985209715591112459e-96
1.111111111111111049e-01	-2.000000000000000111e-01	4.029379805080666397e-91
1.252525252525252264e-01	-2.000000000000000111e-01	2.471155901008185010e-86
1.393939393939393478e-01	-2.000000000000000111e-01	9.192571140935559823e-82
1.535353535353535248e-01	-2.000000000000000111e-01	2.074191110228168671e-77
1.676767676767676463e-01	-2.000000000000000111e-01	2.838804286348758695e-73
1.818181818181817677e-01	-2.000000000000000111e-01	2.356660652094110014e-69
1.959595959595959447e-01	-2.000000000000000111e-01	1.186679838256822873e-65
2.101010101010100661e-01	-2.000000000000000111e-01	3.624474023050580031e-62
2.242424242424241876e-01	-2.000000000000000111e-01	6.714772975178066616e-59
2.383838383838383645e-01	-2.000000000000000111e-01	7.545579356608368494e-56
2.525252525252524860e-01	-2.000000000000000111e-01	5.143144930826641635e-53
2.666666666666666075e-01	-2.000000000000000111e-01	2.126374958259941046e-50
2.808080808080807844e-01	-2.000000000000000111e-01	5.332438435907459814e-48
2.949494949494949059e-01	-2.000000000000000111e-01	8.124753919048616254e-46
3.090909090909090273e-01	-2.000000000000000111e-01	7.483853043112141067e-44
3.232323232323231488e-01	-2.000000000000000111e-01	4.188257809625738887e-42
3.373737373737373813e-01	-2.000000000000000111e-01	1.421736133279178963e-40
3.515151515151515027e-01	-2.000000000000000111e-01	2.927383195973695301e-39
3.656565656565656242e-01	-2.000000000000000111e-01	3.656074734404699424e-38
3.797979797979797456e-01	-2.000000000000000111e-01	2.769653683098518104e-37
3.939393939393938671e-01	-2.000000000000000111e-01	1.272655289226763743e-36
4.080808080808079885e-01	-2.000000000000000111e-01	3.547080296758448315e-36
4.222222222222222210e-01	-2.000000000000000111e-01	5.996615012203910712e-36
4.363636363636363424e-01	-2.000000000000000111e-01	6.149166186506504093e-36
4.505050505050504639e-01	-2.000000000000000111e-01	3.824734419143599418e-36
4.646464646464645853e-01	-2.000000000000000111e-01	1.443047180387680181e-36
4.787878787878787068e-01	-2.000000000000000111e-01	3.339995873555142762e-37
4.929292929292928283e-01	-2.000000000000000111e-01	1.804594646436073283e-37
5.070707070707070052e-01	-2.000000000000000111e-01	2.908025056063617062e-36
5.212121212121212377e-01	-2.000000000000000111e-01	3.800133760617834258e-35
5.353535353535352481e-01	-2.000000000000000111e-01	3.016107116932679394e-34
5.494949494949494806e-01	-2.000000000000000111e-01	1.452017293168981062e-33
5.636363636363634910e-01	-2.000000000000000111e-01	4.240057502239031429e-33
5.777777777777777235e-01	-2.000000000000000111e-01	7.510115304000011141e-33
5.919191919191919560e-01	-2.000000000000000111e-01	8.068566540472370190e-33
6.060606060606059664e-01	-2.000000000000000111e-01	5.258011337713833641e-33
6.202020202020201989e-01	-2.000000000000000111e-01	2.078406357739787650e-33
6.343434343434342093e-01	-2.000000000000000111e-01	4.983049704546759643e-34
6.484848484848484418e-01	-2.000000000000000111e-01	7.246785151402197948e-35
6.626262626262624522e-01	-2.000000000000000111e-01	6.488819939064272356e-36
6.767676767676766847e-01	-2.000000000000000111e-01	3.507827564608023743e-37
6.909090909090909172e-01	-2.000000000000000111e-01	8.679280094765452216e-38
7.050505050505049276e-01	-2.000000000000000111e-01	8.486814101618782020e-38
7.191919191919191601e-01	-2.000000000000000111e-01	1.597286357639784857e-37
7.333333333333331705e-01	-2.000000000000000111e-01	1.252311999311897059e-37
7.474747474747474030e-01	-2.000000000000000111e-01	1.080534714713920635e-37
7.616161616161616355e-01	-2.000000000000000111e-01	1.967783329568580630e-38
7.757575757575756459e-01	-2.000000000000000111e-01	1.252719066423455247e-38
7.898989898989898784e-01	-2.000000000000000111e-01	1.736283140636113437e-36
8.040404040404041108e-01	-2.000000000000000111e-01	2.120560339822522053e-34
8.181818181818181213e-01	-2.000000000000000111e-01	1.571351928525749206e-32
8.323232323232323537e-01	-2.000000000000000111e-01	7.062708409394507860e-31
8.464646464646463642e-01	-2.000000000000000111e-01	1.925502135187402035e-29
8.606060606060605966e-01	-2.000000000000000111e-01	3.184136282024724275e-28
8.747474747474748291e-01	-2.000000000000000111e-01	3.193847715807118675e-27
8.888888888888888395e-01	-2.000000000000000111e-01	1.943173938337021546e-26
9.030303030303030720e-01	-2.000000000000000111e-01	7.171071686190488253e-26
9.171717171717170825e-01	-2.000000000000000111e-01	1.605208184882432894e-25
9.313131313131313149e-01	-2.000000000000000111e-01	2.179483481032725684e-25
9.454545454545453254e-01	-2.000000000000000111e-01	1.794943210199091572e-25
9.595959595959595578e-01	-2.000000000000000111e-01	8.966495980357180319e-26
9.737373737373737903e-01	-2.000000000000000111e-01	2.716875380365470559e-26
9.878787878787878007e-01	-2.000000000000000111e-01	4.993345228411588054e-27
1.002020202020202033e+00	-2.000000000000000111e-01	5.566579075332297078e-28
1.016161616161616044e+00	-2.000000000000000111e-01	3.764090763143332890e-29
1.030303030303030276e+00	-2.000000000000000111e-01	1.543855701055026868e-30
1.044444444444444509e+00	-2.000000000000000111e-01	3.840857895836635121e-32
1.058585858585858519e+00	-2.000000000000000111e-01	5.795950765609913393e-34
1.072727272727272751e+00	-2.000000000000000111e-01	5.305130243950340615e-36
1.086868686868686762e+00	-2.000000000000000111e-01	2.945386745385815892e-38
1.101010101010100994e+00	-2.000000000000000111e-01	9.918900194388745063e-41
1.115151515151515005e+00	-2.000000000000000111e-01	2.026094171656841222e-43
1.129292929292929237e+00	-2.000000000000000111e-01	2.510329032444551697e-46
1.143434343434343470e+00	-2.000000000000000111e-01	1.886585903388608609e-49
1.157575757575757480e+00	-2.000000000000000111e-01	8.599979895293279172e-53
1.171717171717171713e+00	-2.000000000000000111e-01	2.377897890160146167e-56
1.185858585858585723e+00	-2.000000000000000111e-01	3.988080185668372002e-60
1.199999999999999956e+00	-2.000000000000000111e-01	4.057041747874532637e-64
-2.000000000000000111e-01	-1.858585858585858619e-01	7.462614473100999335e-243
-1.858585858585858619e-01	-1.858585858585858619e-01	6.803119631141571924e-238
-1.717171717171717404e-01	-1.858585858585858619e-01	1.112069370459830418e-228
-1.575757575757575912e-01	-1.858585858585858619e-01	1.500700441539931330e-219
-1.434343434343434420e-01	-1.858585858585858619e-01	1.228378752603739477e-210
-1.292929292929292928e-01	-1.858585858585858619e-01	6.098817163404877454e-202
-1.151515151515151714e-01	-1.858585858585858619e-01	1.836681763850580616e-193
-1.010101010101010222e-01	-1.858585858585858619e-01	3.355035867073758682e-185
-8.686868686868688683e-02	-1.858585858585858619e-01	3.717366300064213737e-177
-7.272727272727275150e-02	-1.858585858585858619e-01	2.498322360148420350e-169
-5.858585858585860229e-02	-1.858585858585858619e-01	1.018442499981877778e-161
-4.444444444444445308e-02	-1.858585858585858619e-01	2.518253651983932813e-154
-3.030303030303033163e-02	-1.858585858585858619e-01	3.776916187457250217e-147
-1.616161616161618242e-02	-1.858585858585858619e-01	3.435976135812362245e-140
-2.020202020202033211e-03	-1.858585858585858619e-01	1.895997871602482680e-133
1.212121212121208824e-02	-1.858585858585858619e-01	6.346005837162182795e-127
2.626262626262623745e-02	-1.858585858585858619e-01	1.288362287813738038e-120
4.040404040404038666e-02	-1.858585858585858619e-01	1.586537915406771184e-114
5.454545454545450811e-02	-1.858585858585858619e-01	1.185053129929797108e-108
6.868686868686868507e-02	-1.858585858585858619e-01	5.369082813525837574e-103
8.282828282828280653e-02	-1.858585858585858619e-01	1.475493492053589687e-97
9.696969696969692798e-02	-1.858585858585858619e-01	2.459514621059094709e-92
1.111111111111111049e-01	-1.858585858585858619e-01	2.486774662169517884e-87
1.252525252525252264e-01	-1.858585858585858619e-01	1.525100183672825928e-82
1.393939393939393478e-01	-1.858585858585858619e-01	5.673293186253052118e-78
1.535353535353535248e-01	-1.858585858585858619e-01	1.280109135102615323e-73
1.676767676767676463e-01	-1.858585858585858619e-01	1.751998300346858363e-69
1.818181818181817677e-01	-1.858585858585858619e-01	1.454438221335770446e-65
1.959595959595959447e-01	-1.858585858585858619e-01	7.323721010549756931e-62
2.101010101010100661e-01	-1.858585858585858619e-01	2.236882746216375705e-58
2.242424242424241876e-01	-1.858585858585858619e-01	4.144093658116637285e-55
2.383838383838383645e-01	-1.858585858585858619e-01	4.656834665017463085e-52
2.525252525252524860e-01	-1.858585858585858619e-01	3.174146671733612471e-49
2.666666666666666075e-01	-1.858585858585858619e-01	1.312314952698325142e-46
2.808080808080807844e-01	-1.858585858585858619e-01	3.986833011718972919e-44
2.949494949494949059e-01	-1.858585858585858619e-01	5.005932555274051198e-42
3.090909090909090273e-01	-1.858585858585858619e-01	4.618711381587891456e-40
3.232323232323231488e-01	-1.858585858585858619e-01	2.584828285989479608e-38
3.373737373737373813e-01	-1.858585858585858619e-01	8.774396039622945924e-37
3.515151515151515027e-01	-1.858585858585858619e-01	1.806665718428035787e-35
3.656565656565656242e-01	-1.858585858585858619e-01	2.256385461690619007e-34
3.797979797979797456e-01	-1.858585858585858619e-01	1.709321269048465393e-33
3.939393939393938671e-01	-1.858585858585858619e-01	7.854327663120051679e-33
4.080808080808079885e-01	-1.858585858585858619e-01	2.189118383742720323e-32
4.222222222222222210e-01	-1.858585858585858619e-01	3.700874822452722659e-32
4.363636363636363424e-01	-1.858585858585858619e-01	3.795023403557932027e-32
4.505050505050504639e-01	-1.858585858585858619e-01	2.360475438875538522e-32
4.646464646464645853e-01	-1.858585858585858619e-01	8.905785843205833833e-33
4.787878787878787068e-01	-1.858585858585858619e-01	2.053487007797287645e-33
4.929292929292928283e-01	-1.858585858585858619e-01	8.353563588042641331e-34
5.070707070707070052e-01	-1.858585858585858619e-01	1.194208560230793845e-32
5.212121212121212377e-01	-1.858585858585858619e-01	1.559522911996600957e-31
5.353535353535352481e-01	-1.858585858585858619e-01	1.237765880892218809e-30
5.494949494949494806e-01	-1.858585858585858619e-01	5.958864774609145090e-30
5.636363636363634910e-01	-1.858585858585858619e-01	1.740057031469689387e-29
5.777777777777777235e-01	-1.858585858585858619e-01	3.082040533545671785e-29
5.919191919191919560e-01	-1.858585858585858619e-01	3.311221559924283151e-29
6.060606060606059664e-01	-1.858585858585858619e-01	2.157808109238990904e-29
6.202020202020201989e-01	-1.858585858585858619e-01	8.529281152730617757e-30
6.343434343434342093e-01	-1.858585858585858619e-01	2.044970114839375155e-30
6.484848484848484418e-01	-1.858585858585858619e-01	2.974183962067045381e-31
6.626262626262624522e-01	-1.858585858585858619e-01	2.636543948014940413e-32
6.767676767676766847e-01	-1.858585858585858619e-01	1.670936475908763381e-33
6.909090909090909172e-01	-1.858585858585858619e-01	4.355892958459187007e-34
7.050505050505049276e-01	-1.858585858585858619e-01	6.495491594484061892e-34
7.191919191919191601e-01	-1.858585858585858619e-01	9.531237209461206914e-34
7.333333333333331705e-01	-1.858585858585858619e-01	8.494772256620361603e-34
7.474747474747474030e-01	-1.858585858585858619e-01	4.592339435729873547e-34
7.616161616161616355e-01	-1.858585858585858619e-01	1.506250489766298927e-34
7.757575757575756459e-01	-1.858585858585858619e-01	4.217514550185051022e-35
7.898989898989898784e-01	-1.858585858585858619e-01	2.465470087187083837e-33
8.040404040404041108e-01	-1.858585858585858619e-01	3.007537928958237987e-31
8.181818181818181213e-01	-1.858585858585858619e-01	2.228607718432423824e-29
8.323232323232323537e-01	-1.858585858585858619e-01	1.001685630171233636e-27
8.464646464646463642e-01	-1.858585858585858619e-01	2.730889777517985177e-26
8.606060606060605966e-01	-1.858585858585858619e-01	4.515977969538136823e-25
8.747474747474748291e-01	-1.858585858585858619e-01	4.529751444392523752e-24
8.888888888888888395e-01	-1.858585858585858619e-01	2.755953237946889848e-23
9.030303030303030720e-01	-1.858585858585858619e-01	1.017054512887232069e-22
9.171717171717170825e-01	-1.858585858585858619e-01	2.276625168455763222e-22
9.313131313131313149e-01	-1.858585858585858619e-01	3.091104938214596074e-22
9.454545454545453254e-01	-1.858585858585858619e-01	2.545721437738092637e-22
9.595959595959595578e-01	-1.858585858585858619e-01	1.271694887553325359e-22
9.737373737373737903e-01	-1.858585858585858619e-01	3.853273942127705837e-23
9.878787878787878007e-01	-1.858585858585858619e-01	7.081932131203398312e-24
1.002020202020202033e+00	-1.858585858585858619e-01	7.894934840509800951e-25
1.016161616161616044e+00	-1.858585858585858619e-01	5.338512380156470330e-26
1.030303030303030276e+00	-1.858585858585858619e-01	2.189610530638424901e-27
1.044444444444444509e+00	-1.858585858585858619e-01	5.447389214977925610e-29
1.058585858585858519e+00	-1.858585858585858619e-01	8.220246764492713625e-31
1.072727272727272751e+00	-1.858585858585858619e-01	7.524128738601233495e-33
1.086868686868686762e+00	-1.858585858585858619e-01	4.177365689094090780e-35
1.101010101010100994e+00	-1.858585858585858619e-01	1.406771909003157685e-37
1.115151515151515005e+00	-1.858585858585858619e-01	2.873556855924786091e-40
1.129292929292929237e+00	-1.858585858585858619e-01	3.560334609673728204e-43
1.143434343434343470e+00	-1.858585858585858619e-01	2.675695894500510552e-46
1.157575757575757480e+00	-1.858585858585858619e-01	1.219712861062542653e-49
1.171717171717171713e+00	-1.858585858585858619e-01	3.372510952623318413e-53
1.185858585858585723e+00	-1.858585858585858619e-01	5.656190773272417050e-57
1.199999999999999956e+00	-1.858585858585858619e-01	5.753997169759784912e-61
-2.000000000000000111e-01	-1.717171717171717404e-01	9.499223703912601299e-234
-1.858585858585858619e-01	-1.717171717171717404e-01	2.297128174011123694e-229
-1.717171717171717404e-01	-1.717171717171717404e-01	7.532421255521115669e-225
-1.575757575757575912e-01	-1.717171717171717404e-01	5.617890015787642284e-216
-1.434343434343434420e-01	-1.717171717171717404e-01	4.598408943508151347e-207
-1.292929292929292928e-01	-1.717171717171717404e-01	2.283073999865215035e-198
-1.151515151515151714e-01	-1.717171717171717404e-01	6.875555015510275292e-190
-1.010101010101010222e-01	-1.717171717171717404e-01	1.255945266313974794e-181
-8.686868686868688683e-02	-1.717171717171717404e-01	1.391581770921174039e-173
-7.272727272727275150e-02	-1.717171717171717404e-01	9.352371500658745465e-166
-5.858585858585860229e-02	-1.717171717171717404e-01	3.812498949456469207e-158
-4.444444444444445308e-02	-1.717171717171717404e-01	9.426981580794480916e-151
-3.030303030303033163e-02	-1.717171717171717404e-01	1.413873371644892557e-143
-1.616161616161618242e-02	-1.717171717171717404e-01	1.286243804364814099e-136
-2.020202020202033211e-03	-1.717171717171717404e-01	7.097591441449277279e-130
1.212121212121208824e-02	-1.717171717171717404e-01	2.375601630822003452e-123
2.626262626262623745e-02	-1.717171717171717404e-01	4.822932119185398560e-117
4.040404040404038666e-02	-1.717171717171717404e-01	5.939140506460239659e-111
5.454545454545450811e-02	-1.717171717171717404e-01	4.436198446577341749e-105
6.868686868686868507e-02	-1.717171717171717404e-01	2.009894427093696060e-99
8.282828282828280653e-02	-1.717171717171717404e-01	5.523450184025585283e-94
9.696969696969692798e-02	-1.717171717171717404e-01	9.207093461045903034e-89
1.111111111111111049e-01	-1.717171717171717404e-01	9.309140320391329825e-84
1.252525252525252264e-01	-1.717171717171717404e-01	5.709150823813968629e-79
1.393939393939393478e-01	-1.717171717171717404e-01	2.123774346963476030e-74
1.535353535353535248e-01	-1.717171717171717404e-01	4.792036746753378546e-70
1.676767676767676463e-01	-1.717171717171717404e-01	6.558534741410897452e-66
1.818181818181817677e-01	-1.717171717171717404e-01	5.444630626573366115e-62
1.959595959595959447e-01	-1.717171717171717404e-01	2.741605324265403852e-58
2.101010101010100661e-01	-1.717171717171717404e-01	8.373680043151129708e-55
2.242424242424241876e-01	-1.717171717171717404e-01	1.551324691495458765e-51
2.383838383838383645e-01	-1.717171717171717404e-01	1.743267212577616118e-48
2.525252525252524860e-01	-1.717171717171717404e-01	1.188228962112348249e-45
2.666666666666666075e-01	-1.717171717171717404e-01	4.912597921497553661e-43
2.808080808080807844e-01	-1.717171717171717404e-01	1.273816536349516197e-40
2.949494949494949059e-01	-1.717171717171717404e-01	1.873950595138988958e-38
3.090909090909090273e-01	-1.717171717171717404e-01	1.728997381604287239e-36
3.232323232323231488e-01	-1.717171717171717404e-01	9.676197239750833304e-35
3.373737373737373813e-01	-1.717171717171717404e-01	3.284659625119500667e-33
3.515151515151515027e-01	-1.717171717171717404e-01	6.763180006468663025e-32
3.656565656565656242e-01	-1.717171717171717404e-01	8.446687669281077652e-31
3.797979797979797456e-01	-1.717171717171717404e-01	6.398775001568892053e-30
3.939393939393938671e-01	-1.717171717171717404e-01	2.940235777489972147e-29
4.080808080808079885e-01	-1.717171717171717404e-01	8.194876085051928501e-29
4.222222222222222210e-01	-1.717171717171717404e-01	1.385407513876131401e-28
4.363636363636363424e-01	-1.717171717171717404e-01	1.420651654024088068e-28
4.505050505050504639e-01	-1.717171717171717404e-01	8.836343941788686026e-29
4.646464646464645853e-01	-1.717171717171717404e-01	3.333811659990376160e-29
4.787878787878787068e-01	-1.717171717171717404e-01	7.667662272888421706e-30
4.929292929292928283e-01	-1.717171717171717404e-01	2.434197035913181599e-30
5.070707070707070052e-01	-1.717171717171717404e-01	2.975658111529393563e-29
5.212121212121212377e-01	-1.717171717171717404e-01	3.882041039184119787e-28
5.353535353535352481e-01	-1.717171717171717404e-01	3.081095570327527644e-27
5.494949494949494806e-01	-1.717171717171717404e-01	1.483304061981458371e-26
5.636363636363634910e-01	-1.717171717171717404e-01	4.331418394792451812e-26
5.777777777777777235e-01	-1.717171717171717404e-01	7.671936541999581521e-26
5.919191919191919560e-01	-1.717171717171717404e-01	8.242420785539769458e-26
6.060606060606059664e-01	-1.717171717171717404e-01	5.371300832643315594e-26
6.202020202020201989e-01	-1.717171717171717404e-01	2.123144397976983408e-26
6.343434343434342093e-01	-1.717171717171717404e-01	5.090430939514544358e-27
6.484848484848484418e-01	-1.717171717171717404e-01	7.403002522547032222e-28
6.626262626262624522e-01	-1.717171717171717404e-01	6.538710156093847904e-29
6.767676767676766847e-01	-1.717171717171717404e-01	3.950026661954463786e-30
6.909090909090909172e-01	-1.717171717171717404e-01	1.434045133811692770e-30
7.050505050505049276e-01	-1.717171717171717404e-01	3.115069192425026618e-30
7.191919191919191601e-01	-1.717171717171717404e-01	4.430053070789394740e-30
7.333333333333331705e-01	-1.717171717171717404e-01	4.086212268065347884e-30
7.474747474747474030e-01	-1.717171717171717404e-01	2.134498443529505272e-30
7.616161616161616355e-01	-1.717171717171717404e-01	6.999590134511244970e-31
7.757575757575756459e-01	-1.717171717171717404e-01	1.497300462260591630e-31
7.898989898989898784e-01	-1.717171717171717404e-01	2.134658295865541244e-30
8.040404040404041108e-01	-1.717171717171717404e-01	2.587306479705947148e-28
8.181818181818181213e-01	-1.717171717171717404e-01	1.917205707424165687e-26
8.323232323232323537e-01	-1.717171717171717404e-01	8.617206998223464370e-25
8.464646464646463642e-01	-1.717171717171717404e-01	2.349304192188284323e-23
8.606060606060605966e-01	-1.717171717171717404e-01	3.884963085293210127e-22
8.747474747474748291e-01	-1.717171717171717404e-01	3.896812000793118570e-21
8.888888888888888395e-01	-1.717171717171717404e-01	2.370865550371064519e-20
9.030303030303030720e-01	-1.717171717171717404e-01	8.749420978019520418e-20
9.171717171717170825e-01	-1.717171717171717404e-01	1.958513703599284415e-19
9.313131313131313149e-01	-1.717171717171717404e-01	2.659186705232810859e-19
9.454545454545453254e-01	-1.717171717171717404e-01	2.190009313099805341e-19
9.595959595959595578e-01	-1.717171717171717404e-01	1.094001726142324922e-19
9.737373737373737903e-01	-1.717171717171717404e-01	3.314858292854398022e-20
9.878787878787878007e-01	-1.717171717171717404e-01	6.092378015975634633e-21
1.002020202020202033e+00	-1.717171717171717404e-01	6.791780345924857723e-22
1.016161616161616044e+00	-1.717171717171717404e-01	4.592565257661037329e-23
1.030303030303030276e+00	-1.717171717171717404e-01	1.883657568763359877e-24
1.044444444444444509e+00	-1.717171717171717404e-01	4.686228797868313286e-26
1.058585858585858519e+00	-1.717171717171717404e-01	7.071636630522320806e-28
1.072727272727272751e+00	-1.717171717171717404e-01	6.472786757508491547e-30
1.086868686868686762e+00	-1.717171717171717404e-01	3.593664895035647093e-32
1.101010101010100994e+00	-1.717171717171717404e-01	1.210204516666061888e-34
1.115151515151515005e+00	-1.717171717171717404e-01	2.472036485574609130e-37
1.129292929292929237e+00	-1.717171717171717404e-01	3.062851197053011096e-40
1.143434343434343470e+00	-1.717171717171717404e-01	2.301822517230452297e-43
1.157575757575757480e+00	-1.717171717171717404e-01	1.049283116934334107e-46
1.171717171717171713e+00	-1.717171717171717404e-01	2.901272026583500458e-50
1.185858585858585723e+00	-1.717171717171717404e-01	4.865854640072992263e-54
1.199999999999999956e+00	-1.717171717171717404e-01	4.949994607634920781e-58
-2.000000000000000111e-01	-1.575757575757575912e-01	7.334458746110841220e-225
-1.858585858585858619e-01	-1.575757575757575912e-01	1.773624362215959801e-220
-1.717171717171717404e-01	-1.575757575757575912e-01	2.601547224175893858e-216
-1.575757575757575912e-01	-1.575757575757575912e-01	3.590275871987392892e-212
-1.434343434343434420e-01	-1.575757575757575912e-01	1.044180481205221264e-203
-1.292929292929292928e-01	-1.575757575757575912e-01	5.184137023592927243e-195
-1.151515151515151714e-01	-1.575757575757575912e-01	1.561207540269898576e-186
-1.010101010101010222e-01	-1.575757575757575912e-01	2.851816184726497801e-178
-8.686868686868688683e-02	-1.575757575757575912e-01	3.159791066355146419e-170
-7.272727272727275150e-02	-1.575757575757575912e-01	2.123590189742308278e-162
-5.858585858585860229e-02	-1.575757575757575912e-01	8.656818395701156618e-155
-4.444444444444445308e-02	-1.575757575757575912e-01	2.140528485603977305e-147
-3.030303030303033163e-02	-1.575757575757575912e-01	3.210397007487151451e-140
-1.616161616161618242e-02	-1.575757575757575912e-01	2.920595758558500054e-133
-2.020202020202033211e-03	-1.575757575757575912e-01	1.611606867473745327e-126
1.212121212121208824e-02	-1.575757575757575912e-01	5.394133665424240550e-120
2.626262626262623745e-02	-1.575757575757575912e-01	1.095113732903094222e-113
4.040404040404038666e-02	-1.575757575757575912e-01	1.348564328377794222e-107
5.454545454545450811e-02	-1.575757575757575912e-01	1.007300452149269279e-101
6.868686868686868507e-02	-1.575757575757575912e-01	4.563744335897561975e-96
8.282828282828280653e-02	-1.575757575757575912e-01	1.254176043668923484e-90
9.696969696969692798e-02	-1.575757575757575912e-01	2.090598383952539858e-85
1.111111111111111049e-01	-1.575757575757575912e-01	2.113769537675155936e-80
1.252525252525252264e-01	-1.575757575757575912e-01	1.296341947212537181e-75
1.393939393939393478e-01	-1.575757575757575912e-01	4.822324468836808278e-71
1.535353535353535248e-01	-1.575757575757575912e-01	1.088098464308926872e-66
1.676767676767676463e-01	-1.575757575757575912e-01	1.489206355573787632e-62
1.818181818181817677e-01	-1.575757575757575912e-01	1.236278963516806655e-58
1.959595959595959447e-01	-1.575757575757575912e-01	6.225195465019072710e-55
2.101010101010100661e-01	-1.575757575757575912e-01	1.901360293096289732e-51
2.242424242424241876e-01	-1.575757575757575912e-01	3.522498059243061300e-48
2.383838383838383645e-01	-1.575757575757575912e-01	3.958330197840982207e-45
2.525252525252524860e-01	-1.575757575757575912e-01	2.698038802499243912e-42
2.666666666666666075e-01	-1.575757575757575912e-01	1.115473552309613821e-39
2.808080808080807844e-01	-1.575757575757575912e-01	3.163448443132335928e-37
2.949494949494949059e-01	-1.575757575757575912e-01	4.257852837914062264e-35
3.090909090909090273e-01	-1.575757575757575912e-01	3.925949477237845791e-33
3.232323232323231488e-01	-1.575757575757575912e-01	2.197115177332947357e-31
3.373737373737373813e-01	-1.575757575757575912e-01	7.458275675003020143e-30
3.515151515151515027e-01	-1.575757575757575912e-01	1.535673903792962205e-28
3.656565656565656242e-01	-1.575757575757575912e-01	1.917937688008758974e-27
3.797979797979797456e-01	-1.575757575757575912e-01	1.452930688701379124e-26
3.939393939393938671e-01	-1.575757575757575912e-01	6.676213481632761438e-26
4.080808080808079885e-01	-1.575757575757575912e-01	1.860760372279645019e-25
4.222222222222222210e-01	-1.575757575757575912e-01	3.145760075604284471e-25
4.363636363636363424e-01	-1.575757575757575912e-01	3.225786787959678326e-25
4.505050505050504639e-01	-1.575757575757575912e-01	2.006414501889929174e-25
4.646464646464645853e-01	-1.575757575757575912e-01	7.569831991435663484e-26
4.787878787878787068e-01	-1.575757575757575912e-01	1.738107427401059675e-26
4.929292929292928283e-01	-1.575757575757575912e-01	4.480949708864695508e-27
5.070707070707070052e-01	-1.575757575757575912e-01	4.499660573539237941e-26
5.212121212121212377e-01	-1.575757575757575912e-01	5.861439130613986190e-25
5.353535353535352481e-01	-1.575757575757575912e-01	4.652075454604752510e-24
5.494949494949494806e-01	-1.575757575757575912e-01	2.239606691721425125e-23
5.636363636363634910e-01	-1.575757575757575912e-01	6.539909026038331444e-23
5.777777777777777235e-01	-1.575757575757575912e-01	1.158368055695773029e-22
5.919191919191919560e-01	-1.575757575757575912e-01	1.244504159717565886e-22
6.060606060606059664e-01	-1.575757575757575912e-01	8.110003606336345211e-23
6.202020202020201989e-01	-1.575757575757575912e-01	3.205684755716379986e-23
6.343434343434342093e-01	-1.575757575757575912e-01	7.685908702186664441e-24
6.484848484848484418e-01	-1.575757575757575912e-01	1.117784404206565536e-24
6.626262626262624522e-01	-1.575757575757575912e-01	9.876549553012699098e-26
6.767676767676766847e-01	-1.575757575757575912e-01	6.154128976675387453e-27
6.909090909090909172e-01	-1.575757575757575912e-01	3.679976488859105224e-27
7.050505050505049276e-01	-1.575757575757575912e-01	8.521241453096138644e-27
7.191919191919191601e-01	-1.575757575757575912e-01	1.248948582099670828e-26
7.333333333333331705e-01	-1.575757575757575912e-01	1.113141732793438773e-26
7.474747474747474030e-01	-1.575757575757575912e-01	6.025126609706128637e-27
7.616161616161616355e-01	-1.575757575757575912e-01	1.973301431592094575e-27
7.757575757575756459e-01	-1.575757575757575912e-01	3.979708896061951874e-28
7.898989898989898784e-01	-1.575757575757575912e-01	1.152466856251697102e-27
8.040404040404041108e-01	-1.575757575757575912e-01	1.350103167156129586e-25
8.181818181818181213e-01	-1.575757575757575912e-01	1.000411591648229976e-23
8.323232323232323537e-01	-1.575757575757575912e-01	4.496519923388654735e-22
8.464646464646463642e-01	-1.575757575757575912e-01	1.225883642847907721e-20
8.606060606060605966e-01	-1.575757575757575912e-01	2.027201379520081399e-19
8.747474747474748291e-01	-1.575757575757575912e-01	2.033384227929333453e-18
8.888888888888888395e-01	-1.575757575757575912e-01	1.237134512949877082e-17
9.030303030303030720e-01	-1.575757575757575912e-01	4.565510118669165015e-17
9.171717171717170825e-01	-1.575757575757575912e-01	1.021966385408802491e-16
9.313131313131313149e-01	-1.575757575757575912e-01	1.387582542964935037e-16
9.454545454545453254e-01	-1.575757575757575912e-01	1.142762441541359227e-16
9.595959595959595578e-01	-1.575757575757575912e-01	5.708578845478773955e-17
9.737373737373737903e-01	-1.575757575757575912e-01	1.729716642501917703e-17
9.878787878787878007e-01	-1.575757575757575912e-01	3.179046196140449230e-18
1.002020202020202033e+00	-1.575757575757575912e-01	3.543999308170450480e-19
1.016161616161616044e+00	-1.575757575757575912e-01	2.396433227650494618e-20
1.030303030303030276e+00	-1.575757575757575912e-01	9.829059216458757630e-22
1.044444444444444509e+00	-1.575757575757575912e-01	2.445307529349306750e-23
1.058585858585858519e+00	-1.575757575757575912e-01	3.690030308658770338e-25
1.072727272727272751e+00	-1.575757575757575912e-01	3.377546184091377547e-27
1.086868686868686762e+00	-1.575757575757575912e-01	1.875199911237175288e-29
1.101010101010100994e+00	-1.575757575757575912e-01	6.314933274294806247e-32
1.115151515151515005e+00	-1.575757575757575912e-01	1.289926226770688410e-34
1.129292929292929237e+00	-1.575757575757575912e-01	1.598217546882373434e-37
1.143434343434343470e+00	-1.575757575757575912e-01	1.201107367015127341e-40
1.157575757575757480e+00	-1.575757575757575912e-01	5.475233960926135898e-44
1.171717171717171713e+00	-1.575757575757575912e-01	1.513904386098982261e-47
1.185858585858585723e+00	-1.575757575757575912e-01	2.539037571881171700e-51
1.199999999999999956e+00	-1.575757575757575912e-01	2.582942405620169436e-55
-2.000000000000000111e-01	-1.434343434343434420e-01	3.434969931106207585e-216
-1.858585858585858619e-01	-1.434343434343434420e-01	8.306470271407038393e-212
-1.717171717171717404e-01	-1.434343434343434420e-01	1.218386294819846544e-207
-1.575757575757575912e-01	-1.434343434343434420e-01	1.083999580303565954e-203
-1.434343434343434420e-01	-1.434343434343434420e-01	7.288324695607559670e-200
-1.292929292929292928e-01	-1.434343434343434420e-01	7.141159579193418744e-192
-1.151515151515151714e-01	-1.434343434343434420e-01	2.150386860383153461e-183
-1.010101010101010222e-01	-1.434343434343434420e-01	3.927926700953693054e-175
-8.686868686868688683e-02	-1.434343434343434420e-01	4.352032577907334819e-167
-7.272727272727275150e-02	-1.434343434343434420e-01	2.924824831215428956e-159
-5.858585858585860229e-02	-1.434343434343434420e-01	1.192297996676374277e-151
-4.444444444444445308e-02	-1.434343434343434420e-01	2.948125766875221692e-144
-3.030303030303033163e-02	-1.434343434343434420e-01	4.421634817795437338e-137
-1.616161616161618242e-02	-1.434343434343434420e-01	4.022491032045604404e-130
-2.020202020202033211e-03	-1.434343434343434420e-01	2.219639580003309757e-123
1.212121212121208824e-02	-1.434343434343434420e-01	7.429248631670955254e-117
2.626262626262623745e-02	-1.434343434343434420e-01	1.508281212324912656e-110
4.040404040404038666e-02	-1.434343434343434420e-01	1.857354108960093123e-104
5.454545454545450811e-02	-1.434343434343434420e-01	1.387337232342153452e-98
6.868686868686868507e-02	-1.434343434343434420e-01	6.285564718379739885e-93
8.282828282828280653e-02	-1.434343434343434420e-01	1.727354542695720765e-87
9.696969696969692798e-02	-1.434343434343434420e-01	2.879344240720763133e-82
1.111111111111111049e-01	-1.434343434343434420e-01	2.911257439801609427e-77
1.252525252525252264e-01	-1.434343434343434420e-01	1.785428853479898997e-72
1.393939393939393478e-01	-1.434343434343434420e-01	6.641702249087103168e-68
1.535353535353535248e-01	-1.434343434343434420e-01	1.498618779011950348e-63
1.676767676767676463e-01	-1.434343434343434420e-01	2.051057585043479132e-59
1.818181818181817677e-01	-1.434343434343434420e-01	1.702705158821901807e-55
1.959595959595959447e-01	-1.434343434343434420e-01	8.573851649165287896e-52
2.101010101010100661e-01	-1.434343434343434420e-01	2.618709914214838636e-48
2.242424242424241876e-01	-1.434343434343434420e-01	4.851474296187514579e-45
2.383838383838383645e-01	-1.434343434343434420e-01	5.451738194521515065e-42
2.525252525252524860e-01	-1.434343434343434420e-01	3.715961138738438777e-39
2.666666666666666075e-01	-1.434343434343434420e-01	1.536322000916549064e-36
2.808080808080807844e-01	-1.434343434343434420e-01	3.852727128724711172e-34
2.949494949494949059e-01	-1.434343434343434420e-01	5.860425733798448303e-32
3.090909090909090273e-01	-1.434343434343434420e-01	5.407145505271777453e-30
3.232323232323231488e-01	-1.434343434343434420e-01	3.026048107285537035e-28
3.373737373737373813e-01	-1.434343434343434420e-01	1.027215116749908201e-26
3.515151515151515027e-01	-1.434343434343434420e-01	2.115056515083586429e-25
3.656565656565656242e-01	-1.434343434343434420e-01	2.641541666646595129e-24
3.797979797979797456e-01	-1.434343434343434420e-01	2.001095748250889252e-23
3.939393939393938671e-01	-1.434343434343434420e-01	9.195030785988373187e-23
4.080808080808079885e-01	-1.434343434343434420e-01	2.562792360600614906e-22
4.222222222222222210e-01	-1.434343434343434420e-01	4.332599731875329973e-22
4.363636363636363424e-01	-1.434343434343434420e-01	4.442819107552240887e-22
4.505050505050504639e-01	-1.434343434343434420e-01	2.763399170329064581e-22
4.646464646464645853e-01	-1.434343434343434420e-01	1.042574980814166548e-22
4.787878787878787068e-01	-1.434343434343434420e-01	2.391170493332400363e-23
4.929292929292928283e-01	-1.434343434343434420e-01	5.213358063835971110e-24
5.070707070707070052e-01	-1.434343434343434420e-01	4.130281377175592504e-23
5.212121212121212377e-01	-1.434343434343434420e-01	5.368149525240455818e-22
5.353535353535352481e-01	-1.434343434343434420e-01	4.260526299308395382e-21
5.494949494949494806e-01	-1.434343434343434420e-01	2.051106645597393273e-20
5.636363636363634910e-01	-1.434343434343434420e-01	5.989467218808872070e-20
5.777777777777777235e-01	-1.434343434343434420e-01	1.060872172578911199e-19
5.919191919191919560e-01	-1.434343434343434420e-01	1.139758494917089093e-19
6.060606060606059664e-01	-1.434343434343434420e-01	7.427412301757728620e-20
6.202020202020201989e-01	-1.434343434343434420e-01	2.935872177991133061e-20
6.343434343434342093e-01	-1.434343434343434420e-01	7.039013685402017454e-21
6.484848484848484418e-01	-1.434343434343434420e-01	1.023693827987171204e-21
6.626262626262624522e-01	-1.434343434343434420e-01	9.052781575232972390e-23
6.767676767676766847e-01	-1.434343434343434420e-01	6.334311906553661308e-24
6.909090909090909172e-01	-1.434343434343434420e-01	6.157011709663146625e-24
7.050505050505049276e-01	-1.434343434343434420e-01	1.453834192539986549e-23
7.191919191919191601e-01	-1.434343434343434420e-01	2.135775997933828679e-23
7.333333333333331705e-01	-1.434343434343434420e-01	1.904528737449122565e-23
7.474747474747474030e-01	-1.434343434343434420e-01	1.029771688101533283e-23
7.616161616161616355e-01	-1.434343434343434420e-01	3.374444039677596579e-24
7.757575757575756459e-01	-1.434343434343434420e-01	6.729083170635319292e-25
7.898989898989898784e-01	-1.434343434343434420e-01	4.307512599512108285e-25
8.040404040404041108e-01	-1.434343434343434420e-01	4.273669568831463673e-23
8.181818181818181213e-01	-1.434343434343434420e-01	3.166384536347698589e-21
8.323232323232323537e-01	-1.434343434343434420e-01	1.423185247739629761e-19
8.464646464646463642e-01	-1.434343434343434420e-01	3.880021762505278769e-18
8.606060606060605966e-01	-1.434343434343434420e-01	6.416257786993291527e-17
8.747474747474748291e-01	-1.434343434343434420e-01	6.435827006645487569e-16
8.888888888888888395e-01	-1.434343434343434420e-01	3.915631684290102276e-15
9.030303030303030720e-01	-1.434343434343434420e-01	1.445021207341815856e-14
9.171717171717170825e-01	-1.434343434343434420e-01	3.234607002750084905e-14
9.313131313131313149e-01	-1.434343434343434420e-01	4.391811975842714531e-14
9.454545454545453254e-01	-1.434343434343434420e-01	3.616936377393606705e-14
9.595959595959595578e-01	-1.434343434343434420e-01	1.806811786842085372e-14
9.737373737373737903e-01	-1.434343434343434420e-01	5.474694319126687426e-15
9.878787878787878007e-01	-1.434343434343434420e-01	1.006194062228244661e-15
1.002020202020202033e+00	-1.434343434343434420e-01	1.121704700217618084e-16
1.016161616161616044e+00	-1.434343434343434420e-01	7.584906715461171794e-18
1.030303030303030276e+00	-1.434343434343434420e-01	3.110977447542963810e-19
1.044444444444444509e+00	-1.434343434343434420e-01	7.739597868517247700e-21
1.058585858585858519e+00	-1.434343434343434420e-01	1.167924703496143253e-22
1.072727272727272751e+00	-1.434343434343434420e-01	1.069020928189980969e-24
1.086868686868686762e+00	-1.434343434343434420e-01	5.935160736225369000e-27
1.101010101010100994e+00	-1.434343434343434420e-01	1.998727911465241228e-29
1.115151515151515005e+00	-1.434343434343434420e-01	4.082721766338994702e-32
1.129292929292929237e+00	-1.434343434343434420e-01	5.058488951254511147e-35
1.143434343434343470e+00	-1.434343434343434420e-01	3.801602827616564853e-38
1.157575757575757480e+00	-1.434343434343434420e-01	1.732956226859600637e-41
1.171717171717171713e+00	-1.434343434343434420e-01	4.791630917544865960e-45
1.185858585858585723e+00	-1.434343434343434420e-01	8.036261102185282114e-49
1.199999999999999956e+00	-1.434343434343434420e-01	8.175223483794211692e-53
-2.000000000000000111e-01	-1.292929292929292928e-01	9.757818233757042063e-208
-1.858585858585858619e-01	-1.292929292929292928e-01	2.359642986638583020e-203
-1.717171717171717404e-01	-1.292929292929292928e-01	3.461105116397824813e-199
-1.575757575757575912e-01	-1.292929292929292928e-01	3.079343904310941373e-195
-1.434343434343434420e-01	-1.292929292929292928e-01	1.661792627890020931e-191
-1.292929292929292928e-01	-1.292929292929292928e-01	6.036737790671360637e-188
-1.151515151515151714e-01	-1.292929292929292928e-01	1.797488834500566112e-180
-1.010101010101010222e-01	-1.292929292929292928e-01	3.282391445998014198e-172
-8.686868686868688683e-02	-1.292929292929292928e-01	3.636335136829643134e-164
-7.272727272727275150e-02	-1.292929292929292928e-01	2.443655723500771543e-156
-5.858585858585860229e-02	-1.292929292929292928e-01	9.961090550392671159e-149
-4.444444444444445308e-02	-1.292929292929292928e-01	2.462962119441528189e-141
-3.030303030303033163e-02	-1.292929292929292928e-01	3.693930128775300951e-134
-1.616161616161618242e-02	-1.292929292929292928e-01	3.360450494778357132e-127
-2.020202020202033211e-03	-1.292929292929292928e-01	1.854312557836782484e-120
1.212121212121208824e-02	-1.292929292929292928e-01	6.206464318799151878e-114
2.626262626262623745e-02	-1.292929292929292928e-01	1.260030497535417099e-107
4.040404040404038666e-02	-1.292929292929292928e-01	1.551647561769857864e-101
5.454545454545450811e-02	-1.292929292929292928e-01	1.158991381285603560e-95
6.868686868686868507e-02	-1.292929292929292928e-01	5.251003989247899565e-90
8.282828282828280653e-02	-1.292929292929292928e-01	1.443043637394353709e-84
9.696969696969692798e-02	-1.292929292929292928e-01	2.405423386740757174e-79
1.111111111111111049e-01	-1.292929292929292928e-01	2.432083761477634021e-74
1.252525252525252264e-01	-1.292929292929292928e-01	1.491559054552163365e-69
1.393939393939393478e-01	-1.292929292929292928e-01	5.548521825286078725e-65
1.535353535353535248e-01	-1.292929292929292928e-01	1.251955991318257392e-60
1.676767676767676463e-01	-1.292929292929292928e-01	1.713466996403798615e-56
1.818181818181817677e-01	-1.292929292929292928e-01	1.422451083944563141e-52
1.959595959595959447e-01	-1.292929292929292928e-01	7.162652022761923529e-49
2.101010101010100661e-01	-1.292929292929292928e-01	2.187687472596196570e-45
2.242424242424241876e-01	-1.292929292929292928e-01	4.052953508722609996e-42
2.383838383838383645e-01	-1.292929292929292928e-01	4.554417912518610184e-39
2.525252525252524860e-01	-1.292929292929292928e-01	3.104338353268544481e-36
2.666666666666666075e-01	-1.292929292929292928e-01	1.283453494755472856e-33
2.808080808080807844e-01	-1.292929292929292928e-01	3.218593559448581034e-31
2.949494949494949059e-01	-1.292929292929292928e-01	4.896005602407996094e-29
3.090909090909090273e-01	-1.292929292929292928e-01	4.517179963173366947e-27
3.232323232323231488e-01	-1.292929292929292928e-01	2.527979973090749677e-25
3.373737373737373813e-01	-1.292929292929292928e-01	8.581422582566266077e-24
3.515151515151515027e-01	-1.292929292929292928e-01	1.766932110545225306e-22
3.656565656565656242e-01	-1.292929292929292928e-01	2.206761265557389239e-21
3.797979797979797456e-01	-1.292929292929292928e-01	1.671728537070975048e-20
3.939393939393938671e-01	-1.292929292929292928e-01	7.681589138133729689e-20
4.080808080808079885e-01	-1.292929292929292928e-01	2.140973577865606009e-19
4.222222222222222210e-01	-1.292929292929292928e-01	3.619482285038891332e-19
4.363636363636363424e-01	-1.292929292929292928e-01	3.711560275484991351e-19
4.505050505050504639e-01	-1.292929292929292928e-01	2.308561798476077688e-19
4.646464646464645853e-01	-1.292929292929292928e-01	8.709714368759775439e-20
4.787878787878787068e-01	-1.292929292929292928e-01	1.996102925092120656e-20
4.929292929292928283e-01	-1.292929292929292928e-01	3.822998547156113544e-21
5.070707070707070052e-01	-1.292929292929292928e-01	2.302214311591189925e-20
5.212121212121212377e-01	-1.292929292929292928e-01	2.982097293357080235e-19
5.353535353535352481e-01	-1.292929292929292928e-01	2.366762464809520728e-18
5.494949494949494806e-01	-1.292929292929292928e-01	1.139408990060057578e-17
5.636363636363634910e-01	-1.292929292929292928e-01	3.327205247174765197e-17
5.777777777777777235e-01	-1.292929292929292928e-01	5.893244474060375620e-17
5.919191919191919560e-01	-1.292929292929292928e-01	6.331465405780689393e-17
6.060606060606059664e-01	-1.292929292929292928e-01	4.125997237325683947e-17
6.202020202020201989e-01	-1.292929292929292928e-01	1.630904557203555171e-17
6.343434343434342093e-01	-1.292929292929292928e-01	3.910238345135444584e-18
6.484848484848484418e-01	-1.292929292929292928e-01	5.686844904767111685e-19
6.626262626262624522e-01	-1.292929292929292928e-01	5.039917134229077566e-20
6.767676767676766847e-01	-1.292929292929292928e-01	4.242584288598714963e-21
6.909090909090909172e-01	-1.292929292929292928e-01	6.311862393312446763e-21
7.050505050505049276e-01	-1.292929292929292928e-01	1.508074267858338757e-20
7.191919191919191601e-01	-1.292929292929292928e-01	2.215348990175128093e-20
7.333333333333331705e-01	-1.292929292929292928e-01	1.974480821033271920e-20
7.474747474747474030e-01	-1.292929292929292928e-01	1.067409772092057937e-20
7.616161616161616355e-01	-1.292929292929292928e-01	3.500554227791207048e-21
7.757575757575756459e-01	-1.292929292929292928e-01	6.965114222032311162e-22
7.898989898989898784e-01	-1.292929292929292928e-01	1.511409533373759446e-22
8.040404040404041108e-01	-1.292929292929292928e-01	8.209672040283420381e-21
8.181818181818181213e-01	-1.292929292929292928e-01	6.078880992270226914e-19
8.323232323232323537e-01	-1.292929292929292928e-01	2.732255190894846489e-17
8.464646464646463642e-01	-1.292929292929292928e-01	7.448931622770389013e-16
8.606060606060605966e-01	-1.292929292929292928e-01	1.231804058027215778e-14
8.747474747474748291e-01	-1.292929292929292928e-01	1.235560989905697244e-13
8.888888888888888395e-01	-1.292929292929292928e-01	7.517296152638638185e-13
9.030303030303030720e-01	-1.292929292929292928e-01	2.774176234564691484e-12
9.171717171717170825e-01	-1.292929292929292928e-01	6.209853412003999595e-12
9.313131313131313149e-01	-1.292929292929292928e-01	8.431475155729069445e-12
9.454545454545453254e-01	-1.292929292929292928e-01	6.943855832826939943e-12
9.595959595959595578e-01	-1.292929292929292928e-01	3.468747927964922833e-12
9.737373737373737903e-01	-1.292929292929292928e-01	1.051041105320164946e-12
9.878787878787878007e-01	-1.292929292929292928e-01	1.931708434621340849e-13
1.002020202020202033e+00	-1.292929292929292928e-01	2.153467717509875790e-14
1.016161616161616044e+00	-1.292929292929292928e-01	1.456163261946737910e-15
1.030303030303030276e+00	-1.292929292929292928e-01	5.972507293534193628e-17
1.044444444444444509e+00	-1.292929292929292928e-01	1.485861132030708021e-18
1.058585858585858519e+00	-1.292929292929292928e-01	2.242201664187751871e-20
1.072727272727272751e+00	-1.292929292929292928e-01	2.052324518113145751e-22
1.086868686868686762e+00	-1.292929292929292928e-01	1.139442229525950733e-24
1.101010101010100994e+00	-1.292929292929292928e-01	3.837191761029137662e-27
1.115151515151515005e+00	-1.292929292929292928e-01	7.838078527470114147e-30
1.129292929292929237e+00	-1.292929292929292928e-01	9.711372927603367685e-33
1.143434343434343470e+00	-1.292929292929292928e-01	7.298381619483572317e-36
1.157575757575757480e+00	-1.292929292929292928e-01	3.326958771880932500e-39
1.171717171717171713e+00	-1.292929292929292928e-01	9.199054348440065969e-43
1.185858585858585723e+00	-1.292929292929292928e-01	1.542815043944115438e-46
1.199999999999999956e+00	-1.292929292929292928e-01	1.569493278010027002e-50
-2.000000000000000111e-01	-1.151515151515151714e-01	1.681347269027564904e-199
-1.858585858585858619e-01	-1.151515151515151714e-01	4.065846684600235273e-195
-1.717171717171717404e-01	-1.151515151515151714e-01	5.963750805627109339e-191
-1.575757575757575912e-01	-1.151515151515151714e-01	5.305946821160015748e-187
-1.434343434343434420e-01	-1.151515151515151714e-01	2.863394670819551634e-183
-1.292929292929292928e-01	-1.151515151515151714e-01	9.372913033816980995e-180
-1.151515151515151714e-01	-1.151515151515151714e-01	1.952385346652348017e-176
-1.010101010101010222e-01	-1.151515151515151714e-01	1.666878437035985293e-169
-8.686868686868688683e-02	-1.151515151515151714e-01	1.844768384712031804e-161
-7.272727272727275150e-02	-1.151515151515151714e-01	1.239087397107057806e-153
-5.858585858585860229e-02	-1.151515151515151714e-01	5.049462400164890621e-146
-4.444444444444445308e-02	-1.151515151515151714e-01	1.248317933499823865e-138
-3.030303030303033163e-02	-1.151515151515151714e-01	1.872042270797181458e-131
-1.616161616161618242e-02	-1.151515151515151714e-01	1.702947659522689228e-124
-2.020202020202033211e-03	-1.151515151515151714e-01	9.396659206258073050e-118
1.212121212121208824e-02	-1.151515151515151714e-01	3.145047521870358446e-111
2.626262626262623745e-02	-1.151515151515151714e-01	6.384981810956457033e-105
4.040404040404038666e-02	-1.151515151515151714e-01	7.862654762413831537e-99
5.454545454545450811e-02	-1.151515151515151714e-01	5.872931138290500342e-93
6.868686868686868507e-02	-1.151515151515151714e-01	2.660824540138949545e-87
8.282828282828280653e-02	-1.151515151515151714e-01	7.312281264875553871e-82
9.696969696969692798e-02	-1.151515151515151714e-01	1.218890484484417265e-76
1.111111111111111049e-01	-1.151515151515151714e-01	1.232399556343447673e-71
1.252525252525252264e-01	-1.151515151515151714e-01	7.558112830392034575e-67
1.393939393939393478e-01	-1.151515151515151714e-01	2.811578197625992040e-62
1.535353535353535248e-01	-1.151515151515151714e-01	6.343981422767375000e-58
1.676767676767676463e-01	-1.151515151515151714e-01	8.682575474314175592e-54
1.818181818181817677e-01	-1.151515151515151714e-01	7.207923266212858281e-50
1.959595959595959447e-01	-1.151515151515151714e-01	3.629498835505150998e-46
2.101010101010100661e-01	-1.151515151515151714e-01	1.108557145189350874e-42
2.242424242424241876e-01	-1.151515151515151714e-01	2.053735101287102707e-39
2.383838383838383645e-01	-1.151515151515151714e-01	2.307839922462197367e-36
2.525252525252524860e-01	-1.151515151515151714e-01	1.573047557924796887e-33
2.666666666666666075e-01	-1.151515151515151714e-01	6.503586769097864240e-31
2.808080808080807844e-01	-1.151515151515151714e-01	1.630943588126259151e-28
2.949494949494949059e-01	-1.151515151515151714e-01	2.480979479702259539e-26
3.090909090909090273e-01	-1.151515151515151714e-01	2.288946730430021505e-24
3.232323232323231488e-01	-1.151515151515151714e-01	1.280992038894150748e-22
3.373737373737373813e-01	-1.151515151515151714e-01	4.348426066328924526e-21
3.515151515151515027e-01	-1.151515151515151714e-01	8.953496430980224828e-20
3.656565656565656242e-01	-1.151515151515151714e-01	1.118222312977586077e-18
3.797979797979797456e-01	-1.151515151515151714e-01	8.471075600938234862e-18
3.939393939393938671e-01	-1.151515151515151714e-01	3.892457470292231855e-17
4.080808080808079885e-01	-1.151515151515151714e-01	1.084886010822037823e-16
4.222222222222222210e-01	-1.151515151515151714e-01	1.834084146597426430e-16
4.363636363636363424e-01	-1.151515151515151714e-01	1.880742416764434564e-16
4.505050505050504639e-01	-1.151515151515151714e-01	1.169807234969136730e-16
4.646464646464645853e-01	-1.151515151515151714e-01	4.413426190826697170e-17
4.787878787878787068e-01	-1.151515151515151714e-01	1.010972063601706690e-17
4.929292929292928283e-01	-1.151515151515151714e-01	1.757860589126784397e-18
5.070707070707070052e-01	-1.151515151515151714e-01	7.796872508802995171e-18
5.212121212121212377e-01	-1.151515151515151714e-01	1.004839855129971393e-16
5.353535353535352481e-01	-1.151515151515151714e-01	7.974822434839746890e-16
5.494949494949494806e-01	-1.151515151515151714e-01	3.839246143721153250e-15
5.636363636363634910e-01	-1.151515151515151714e-01	1.121104012786921019e-14
5.777777777777777235e-01	-1.151515151515151714e-01	1.985732631004377886e-14
5.919191919191919560e-01	-1.151515151515151714e-01	2.133391461989957283e-14
6.060606060606059664e-01	-1.151515151515151714e-01	1.390257509470375954e-14
6.202020202020201989e-01	-1.151515151515151714e-01	5.495343968804674518e-15
6.343434343434342093e-01	-1.151515151515151714e-01	1.317558191071396355e-15
6.484848484848484418e-01	-1.151515151515151714e-01	1.916245111275797053e-16
6.626262626262624522e-01	-1.151515151515151714e-01	1.705148950667324890e-17
6.767676767676766847e-01	-1.151515151515151714e-01	1.885112122267645575e-18
6.909090909090909172e-01	-1.151515151515151714e-01	3.945288528161935593e-18
7.050505050505049276e-01	-1.151515151515151714e-01	9.486331351823331342e-18
7.191919191919191601e-01	-1.151515151515151714e-01	1.393811122842996606e-17
7.333333333333331705e-01	-1.151515151515151714e-01	1.242255310892242120e-17
7.474747474747474030e-01	-1.151515151515151714e-01	6.715826248967816349e-18
7.616161616161616355e-01	-1.151515151515151714e-01	2.202165991058225967e-18
7.757575757575756459e-01	-1.151515151515151714e-01	4.381295319467325844e-19
7.898989898989898784e-01	-1.151515151515151714e-01	6.066284275251362866e-20
8.040404040404041108e-01	-1.151515151515151714e-01	9.591571511726372205e-19
8.181818181818181213e-01	-1.151515151515151714e-01	7.078793510814240439e-17
8.323232323232323537e-01	-1.151515151515151714e-01	3.181676377685107714e-15
8.464646464646463642e-01	-1.151515151515151714e-01	8.674185997833252571e-14
8.606060606060605966e-01	-1.151515151515151714e-01	1.434420134683198931e-12
8.747474747474748291e-01	-1.151515151515151714e-01	1.438795033011891199e-11
8.888888888888888395e-01	-1.151515151515151714e-01	8.753795603113736435e-11
9.030303030303030720e-01	-1.151515151515151714e-01	3.230492882365493967e-10
9.171717171717170825e-01	-1.151515151515151714e-01	7.231295183316652086e-10
9.313131313131313149e-01	-1.151515151515151714e-01	9.818345397949498563e-10
9.454545454545453254e-01	-1.151515151515151714e-01	8.086031648182346242e-10
9.595959595959595578e-01	-1.151515151515151714e-01	4.039312767622508195e-10
9.737373737373737903e-01	-1.151515151515151714e-01	1.223923975992554256e-10
9.878787878787878007e-01	-1.151515151515151714e-01	2.249449860429739748e-11
1.002020202020202033e+00	-1.151515151515151714e-01	2.507685719925190949e-12
1.016161616161616044e+00	-1.151515151515151714e-01	1.695683565750365562e-13
1.030303030303030276e+00	-1.151515151515151714e-01	6.954908648790020185e-15
1.044444444444444509e+00	-1.151515151515151714e-01	1.730266357351245511e-16
1.058585858585858519e+00	-1.151515151515151714e-01	2.611015271095610939e-18
1.072727272727272751e+00	-1.151515151515151714e-01	2.389905754052268993e-20
1.086868686868686762e+00	-1.151515151515151714e-01	1.326865959714540664e-22
1.101010101010100994e+00	-1.151515151515151714e-01	4.468360920910555454e-25
1.115151515151515005e+00	-1.151515151515151714e-01	9.127342593371133893e-28
1.129292929292929237e+00	-1.151515151515151714e-01	1.130877006260347453e-30
1.143434343434343470e+00	-1.151515151515151714e-01	8.498872427348802424e-34
1.157575757575757480e+00	-1.151515151515151714e-01	3.874201112635548226e-37
1.171717171717171713e+00	-1.151515151515151714e-01	1.071218162345284707e-40
1.185858585858585723e+00	-1.151515151515151714e-01	1.796588469925283228e-44
1.199999999999999956e+00	-1.151515151515151714e-01	1.827654935639501661e-48
-2.000000000000000111e-01	-1.010101010101010222e-01	1.757264098590784085e-191
-1.858585858585858619e-01	-1.010101010101010222e-01	4.249429336126285944e-187
-1.717171717171717404e-01	-1.010101010101010222e-01	6.233028343830243186e-183
-1.575757575757575912e-01	-1.010101010101010222e-01	5.545522944374800372e-179
-1.434343434343434420e-01	-1.010101010101010222e-01	2.992683752968353709e-175
-1.292929292929292928e-01	-1.010101010101010222e-01	9.796119176001876530e-172
-1.151515151515151714e-01	-1.010101010101010222e-01	1.945011945455289962e-168
-1.010101010101010222e-01	-1.010101010101010222e-01	2.394360432270066210e-165
-8.686868686868688683e-02	-1.010101010101010222e-01	5.716893943362858392e-159
-7.272727272727275150e-02	-1.010101010101010222e-01	3.825803727383878254e-151
-5.858585858585860229e-02	-1.010101010101010222e-01	1.556048816041924120e-143
-4.444444444444445308e-02	-1.010101010101010222e-01	3.842555541114856963e-136
-3.030303030303033163e-02	-1.010101010101010222e-01	5.758824483910499518e-129
-1.616161616161618242e-02	-1.010101010101010222e-01	5.236740321725996178e-122
-2.020202020202033211e-03	-1.010101010101010222e-01	2.888966594262532685e-115
1.212121212121208824e-02	-1.010101010101010222e-01	9.668171651043638862e-109
2.626262626262623745e-02	-1.010101010101010222e-01	1.962669185849884090e-102
4.040404040404038666e-02	-1.010101010101010222e-01	2.416794098403404665e-96
5.454545454545450811e-02	-1.010101010101010222e-01	1.805159700414420484e-90
6.868686868686868507e-02	-1.010101010101010222e-01	8.178457369876249659e-85
8.282828282828280653e-02	-1.010101010101010222e-01	2.247526709652371608e-79
9.696969696969692798e-02	-1.010101010101010222e-01	3.746405986428325370e-74
1.111111111111111049e-01	-1.010101010101010222e-01	3.787918648080695494e-69
1.252525252525252264e-01	-1.010101010101010222e-01	2.323067797216250223e-64
1.393939393939393478e-01	-1.010101010101010222e-01	8.641683163362462505e-60
1.535353535353535248e-01	-1.010101010101010222e-01	1.949888957557711351e-55
1.676767676767676463e-01	-1.010101010101010222e-01	2.668679581230297641e-51
1.818181818181817677e-01	-1.010101010101010222e-01	2.215429611889192855e-47
1.959595959595959447e-01	-1.010101010101010222e-01	1.115563834764883801e-43
2.101010101010100661e-01	-1.010101010101010222e-01	3.407264353626203871e-40
2.242424242424241876e-01	-1.010101010101010222e-01	6.312365799017788610e-37
2.383838383838383645e-01	-1.010101010101010222e-01	7.093382957377933734e-34
2.525252525252524860e-01	-1.010101010101010222e-01	4.834923137108926211e-31
2.666666666666666075e-01	-1.010101010101010222e-01	1.998944140205585249e-28
2.808080808080807844e-01	-1.010101010101010222e-01	5.012872488074630279e-26
2.949494949494949059e-01	-1.010101010101010222e-01	7.627360744606241558e-24
3.090909090909090273e-01	-1.010101010101010222e-01	7.035312652559782589e-22
3.232323232323231488e-01	-1.010101010101010222e-01	3.937260476298486142e-20
3.373737373737373813e-01	-1.010101010101010222e-01	1.336533374888614665e-18
3.515151515151515027e-01	-1.010101010101010222e-01	2.751949000415614535e-17
3.656565656565656242e-01	-1.010101010101010222e-01	3.436971019550908516e-16
3.797979797979797456e-01	-1.010101010101010222e-01	2.603672007363627640e-15
3.939393939393938671e-01	-1.010101010101010222e-01	1.196386743827619353e-14
4.080808080808079885e-01	-1.010101010101010222e-01	3.334508473866098377e-14
4.222222222222222210e-01	-1.010101010101010222e-01	5.637245818953253807e-14
4.363636363636363424e-01	-1.010101010101010222e-01	5.780654799741677569e-14
4.505050505050504639e-01	-1.010101010101010222e-01	3.595522551693995838e-14
4.646464646464645853e-01	-1.010101010101010222e-01	1.356510067957495637e-14
4.787878787878787068e-01	-1.010101010101010222e-01	3.106295705952688375e-15
4.929292929292928283e-01	-1.010101010101010222e-01	5.036406085972560423e-16
5.070707070707070052e-01	-1.010101010101010222e-01	1.605690118522003662e-15
5.212121212121212377e-01	-1.010101010101010222e-01	2.053767180974126739e-14
5.353535353535352481e-01	-1.010101010101010222e-01	1.629905044529667392e-13
5.494949494949494806e-01	-1.010101010101010222e-01	7.846702508545917450e-13
5.636363636363634910e-01	-1.010101010101010222e-01	2.291327342631741854e-12
5.777777777777777235e-01	-1.010101010101010222e-01	4.058466850508638096e-12
5.919191919191919560e-01	-1.010101010101010222e-01	4.360253945016456108e-12
6.060606060606059664e-01	-1.010101010101010222e-01	2.841426877252440024e-12
6.202020202020201989e-01	-1.010101010101010222e-01	1.123145822165148369e-12
6.343434343434342093e-01	-1.010101010101010222e-01	2.692846312700256946e-13
6.484848484848484418e-01	-1.010101010101010222e-01	3.916718928701412821e-14
6.626262626262624522e-01	-1.010101010101010222e-01	3.511624357806811336e-15
6.767676767676766847e-01	-1.010101010101010222e-01	5.591462740939450354e-16
6.909090909090909172e-01	-1.010101010101010222e-01	1.500396447716135398e-15
7.050505050505049276e-01	-1.010101010101010222e-01	3.620139518982753390e-15
7.191919191919191601e-01	-1.010101010101010222e-01	5.319141245876424132e-15
7.333333333333331705e-01	-1.010101010101010222e-01	4.740762067024628640e-15
7.474747474747474030e-01	-1.010101010101010222e-01	2.562892596430762196e-15
7.616161616161616355e-01	-1.010101010101010222e-01	8.404018817503748324e-16
7.757575757575756459e-01	-1.010101010101010222e-01	1.671579069002675557e-16
7.898989898989898784e-01	-1.010101010101010222e-01	2.071862712669666427e-17
8.040404040404041108e-01	-1.010101010101010222e-01	6.895112545472692330e-17
8.181818181818181213e-01	-1.010101010101010222e-01	5.000041084792482736e-15
8.323232323232323537e-01	-1.010101010101010222e-01	2.247323955063764257e-13
8.464646464646463642e-01	-1.010101010101010222e-01	6.126866254324717115e-12
8.606060606060605966e-01	-1.010101010101010222e-01	1.013178672346008506e-10
8.747474747474748291e-01	-1.010101010101010222e-01	1.016268803556986935e-09
8.888888888888888395e-01	-1.010101010101010222e-01	6.183097070288017524e-09
9.030303030303030720e-01	-1.010101010101010222e-01	2.281804594577143302e-08
9.171717171717170825e-01	-1.010101010101010222e-01	5.107704348903265744e-08
9.313131313131313149e-01	-1.010101010101010222e-01	6.935023968832147460e-08
9.454545454545453254e-01	-1.010101010101010222e-01	5.711433135255467454e-08
9.595959595959595578e-01	-1.010101010101010222e-01	2.853100973764037463e-08
9.737373737373737903e-01	-1.010101010101010222e-01	8.644982171870561847e-09
9.878787878787878007e-01	-1.010101010101010222e-01	1.588861262445954108e-09
1.002020202020202033e+00	-1.010101010101010222e-01	1.771261840066993171e-10
1.016161616161616044e+00	-1.010101010101010222e-01	1.197717708307230211e-11
1.030303030303030276e+00	-1.010101010101010222e-01	4.912483331609392801e-13
1.044444444444444509e+00	-1.010101010101010222e-01	1.222144685905741890e-14
1.058585858585858519e+00	-1.010101010101010222e-01	1.844246943888057708e-16
1.072727272727272751e+00	-1.010101010101010222e-01	1.688069938836205801e-18
1.086868686868686762e+00	-1.010101010101010222e-01	9.372095696428508734e-21
1.101010101010100994e+00	-1.010101010101010222e-01	3.156151978882733659e-23
1.115151515151515005e+00	-1.010101010101010222e-01	6.446945752973947763e-26
1.129292929292929237e+00	-1.010101010101010222e-01	7.987760578405011351e-29
1.143434343434343470e+00	-1.010101010101010222e-01	6.003036405750365461e-32
1.157575757575757480e+00	-1.010101010101010222e-01	2.736477176882096757e-35
1.171717171717171713e+00	-1.010101010101010222e-01	7.566370416008853219e-39
1.185858585858585723e+00	-1.010101010101010222e-01	1.268990240575672442e-42
1.199999999999999956e+00	-1.010101010101010222e-01	1.290933529254345365e-46
-2.000000000000000111e-01	-8.686868686868688683e-02	1.114016349295828861e-183
-1.858585858585858619e-01	-8.686868686868688683e-02	2.693922762901068300e-179
-1.717171717171717404e-01	-8.686868686868688683e-02	3.951423969920506891e-175
-1.575757575757575912e-01	-8.686868686868688683e-02	3.515580401593754375e-171
-1.434343434343434420e-01	-8.686868686868688683e-02	1.897209777262679554e-167
-1.292929292929292928e-01	-8.686868686868688683e-02	6.210242917078088504e-164
-1.151515151515151714e-01	-8.686868686868688683e-02	1.233038783417177050e-160
-1.010101010101010222e-01	-8.686868686868688683e-02	1.484977356003003286e-157
-8.686868686868688683e-02	-8.686868686868688683e-02	1.096000529082366632e-154
-7.272727272727275150e-02	-8.686868686868688683e-02	7.358571032780087836e-149
-5.858585858585860229e-02	-8.686868686868688683e-02	2.952581800986789774e-141
-4.444444444444445308e-02	-8.686868686868688683e-02	7.236782011581587897e-134
-3.030303030303033163e-02	-8.686868686868688683e-02	1.079898303373398208e-126
-1.616161616161618242e-02	-8.686868686868688683e-02	9.795612085274807910e-120
-2.020202020202033211e-03	-8.686868686868688683e-02	5.396278774712396931e-113
1.212121212121208824e-02	-8.686868686868688683e-02	1.804436869866570892e-106
2.626262626262623745e-02	-8.686868686868688683e-02	3.661351539413454513e-100
4.040404040404038666e-02	-8.686868686868688683e-02	4.507313466528880919e-94
5.454545454545450811e-02	-8.686868686868688683e-02	3.366101665416318098e-88
6.868686868686868507e-02	-8.686868686868688683e-02	1.524912527068253977e-82
8.282828282828280653e-02	-8.686868686868688683e-02	4.190410992370028509e-77
9.696969696969692798e-02	-8.686868686868688683e-02	6.984802581020696978e-72
1.111111111111111049e-01	-8.686868686868688683e-02	7.062082875975679850e-67
1.252525252525252264e-01	-8.686868686868688683e-02	4.331017828196100916e-62
1.393939393939393478e-01	-8.686868686868688683e-02	1.611105914513936336e-57
1.535353535353535248e-01	-8.686868686868688683e-02	3.635250114807716885e-53
1.676767676767676463e-01	-8.686868686868688683e-02	4.975309309965358600e-49
1.818181818181817677e-01	-8.686868686868688683e-02	4.130295953941157991e-45
1.959595959595959447e-01	-8.686868686868688683e-02	2.079779973272995916e-41
2.101010101010100661e-01	-8.686868686868688683e-02	6.352265652563925599e-38
2.242424242424241876e-01	-8.686868686868688683e-02	1.176833163754733770e-34
2.383838383838383645e-01	-8.686868686868688683e-02	1.322440376966163426e-31
2.525252525252524860e-01	-8.686868686868688683e-02	9.013889733228643453e-29
2.666666666666666075e-01	-8.686868686868688683e-02	3.726690355839585942e-26
2.808080808080807844e-01	-8.686868686868688683e-02	9.345645435051058899e-24
2.949494949494949059e-01	-8.686868686868688683e-02	1.421576416789283659e-21
3.090909090909090273e-01	-8.686868686868688683e-02	1.311613980542263923e-19
3.232323232323231488e-01	-8.686868686868688683e-02	7.340350533732154675e-18
3.373737373737373813e-01	-8.686868686868688683e-02	2.491738364736310853e-16
3.515151515151515027e-01	-8.686868686868688683e-02	5.130539230428435960e-15
3.656565656565656242e-01	-8.686868686868688683e-02	6.407645867327449077e-14
3.797979797979797456e-01	-8.686868686868688683e-02	4.854102078895800836e-13
3.939393939393938671e-01	-8.686868686868688683e-02	2.230458891365320827e-12
4.080808080808079885e-01	-8.686868686868688683e-02	6.216621933712836897e-12
4.222222222222222210e-01	-8.686868686868688683e-02	1.050968269412771119e-11
4.363636363636363424e-01	-8.686868686868688683e-02	1.077704426191258537e-11
4.505050505050504639e-01	-8.686868686868688683e-02	6.703238109863106274e-12
4.646464646464645853e-01	-8.686868686868688683e-02	2.528979320299589394e-12
4.787878787878787068e-01	-8.686868686868688683e-02	5.789880460917998325e-13
4.929292929292928283e-01	-8.686868686868688683e-02	8.935097097945863109e-14
5.070707070707070052e-01	-8.686868686868688683e-02	2.013232735269119091e-13
5.212121212121212377e-01	-8.686868686868688683e-02	2.546168267288792167e-12
5.353535353535352481e-01	-8.686868686868688683e-02	2.020591550226652478e-11
5.494949494949494806e-01	-8.686868686868688683e-02	9.727547026924309664e-11
5.636363636363634910e-01	-8.686868686868688683e-02	2.840555561071547790e-10
5.777777777777777235e-01	-8.686868686868688683e-02	5.031276135869500278e-10
5.919191919191919560e-01	-8.686868686868688683e-02	5.405401228685408657e-10
6.060606060606059664e-01	-8.686868686868688683e-02	3.522513395159097329e-10
6.202020202020201989e-01	-8.686868686868688683e-02	1.392362985607393500e-10
6.343434343434342093e-01	-8.686868686868688683e-02	3.338332795352792098e-11
6.484848484848484418e-01	-8.686868686868688683e-02	4.856261184186604896e-12
6.626262626262624522e-01	-8.686868686868688683e-02	4.415590998944918852e-13
6.767676767676766847e-01	-8.686868686868688683e-02	1.095989897669601136e-13
6.909090909090909172e-01	-8.686868686868688683e-02	3.466781794626585390e-13
7.050505050505049276e-01	-8.686868686868688683e-02	8.379800544638014747e-13
7.191919191919191601e-01	-8.686868686868688683e-02	1.231276610229175601e-12
7.333333333333331705e-01	-8.686868686868688683e-02	1.097391996525735380e-12
7.474747474747474030e-01	-8.686868686868688683e-02	5.932575062076801119e-13
7.616161616161616355e-01	-8.686868686868688683e-02	1.945359108333380330e-13
7.757575757575756459e-01	-8.686868686868688683e-02	3.869302893784960711e-14
7.898989898989898784e-01	-8.686868686868688683e-02	4.691760778533391808e-15
8.040404040404041108e-01	-8.686868686868688683e-02	3.232541869445328550e-15
8.181818181818181213e-01	-8.686868686868688683e-02	2.142316369666377105e-13
8.323232323232323537e-01	-8.686868686868688683e-02	9.628317646123602004e-12
8.464646464646463642e-01	-8.686868686868688683e-02	2.624962306936811384e-10
8.606060606060605966e-01	-8.686868686868688683e-02	4.340809098562672096e-09
8.747474747474748291e-01	-8.686868686868688683e-02	4.354048134376475078e-08
8.888888888888888395e-01	-8.686868686868688683e-02	2.649053232795755947e-07
9.030303030303030720e-01	-8.686868686868688683e-02	9.776042110258515461e-07
9.171717171717170825e-01	-8.686868686868688683e-02	2.188317628332683064e-06
9.313131313131313149e-01	-8.686868686868688683e-02	2.971204681002805337e-06
9.454545454545453254e-01	-8.686868686868688683e-02	2.446975935239325437e-06
9.595959595959595578e-01	-8.686868686868688683e-02	1.222367351535766953e-06
9.737373737373737903e-01	-8.686868686868688683e-02	3.703810006733041998e-07
9.878787878787878007e-01	-8.686868686868688683e-02	6.807232359607308207e-08
1.002020202020202033e+00	-8.686868686868688683e-02	7.588699661739360858e-09
1.016161616161616044e+00	-8.686868686868688683e-02	5.131437816775429965e-10
1.030303030303030276e+00	-8.686868686868688683e-02	2.104678144840156650e-11
1.044444444444444509e+00	-8.686868686868688683e-02	5.236091507227010384e-13
1.058585858585858519e+00	-8.686868686868688683e-02	7.901393301994137608e-15
1.072727272727272751e+00	-8.686868686868688683e-02	7.232276938647047302e-17
1.086868686868686762e+00	-8.686868686868688683e-02	4.015330814337700305e-19
1.101010101010100994e+00	-8.686868686868688683e-02	1.352204981869617557e-21
1.115151515151515005e+00	-8.686868686868688683e-02	2.762095230956415508e-24
1.129292929292929237e+00	-8.686868686868688683e-02	3.422233837044210308e-27
1.143434343434343470e+00	-8.686868686868688683e-02	2.571909194411264314e-30
1.157575757575757480e+00	-8.686868686868688683e-02	1.172401859015629042e-33
1.171717171717171713e+00	-8.686868686868688683e-02	3.241695988992601937e-37
1.185858585858585723e+00	-8.686868686868688683e-02	5.436795369794009785e-41
1.199999999999999956e+00	-8.686868686868688683e-02	5.530808353559196972e-45
-2.000000000000000111e-01	-7.272727272727275150e-02	4.283719324434805574e-176
-1.858585858585858619e-01	-7.272727272727275150e-02	1.035892247476192832e-171
-1.717171717171717404e-01	-7.272727272727275150e-02	1.519438312523690224e-167
-1.575757575757575912e-01	-7.272727272727275150e-02	1.351843688149551984e-163
-1.434343434343434420e-01	-7.272727272727275150e-02	7.295327569028902758e-160
-1.292929292929292928e-01	-7.272727272727275150e-02	2.388020392172386916e-156
-1.151515151515151714e-01	-7.272727272727275150e-02	4.741395463036692800e-153
-1.010101010101010222e-01	-7.272727272727275150e-02	5.710172697755724726e-150
-8.686868686868688683e-02	-7.272727272727275150e-02	4.171259791493452935e-147
-7.272727272727275150e-02	-7.272727272727275150e-02	1.858274835543080760e-144
-5.858585858585860229e-02	-7.272727272727275150e-02	3.743035859619893967e-139
-4.444444444444445308e-02	-7.272727272727275150e-02	8.748340289065067624e-132
-3.030303030303033163e-02	-7.272727272727275150e-02	1.269646397665880583e-124
-1.616161616161618242e-02	-7.272727272727275150e-02	1.132943963211123801e-117
-2.020202020202033211e-03	-7.272727272727275150e-02	6.181921555839346642e-111
1.212121212121208824e-02	-7.272727272727275150e-02	2.055764673009641398e-104
2.626262626262623745e-02	-7.272727272727275150e-02	4.158085227430790758e-98
4.040404040404038666e-02	-7.272727272727275150e-02	5.109490867230917165e-92
5.454545454545450811e-02	-7.272727272727275150e-02	3.811825544381474774e-86
6.868686868686868507e-02	-7.272727272727275150e-02	1.725800650571241684e-80
8.282828282828280653e-02	-7.272727272727275150e-02	4.740819375651444008e-75
9.696969696969692798e-02	-7.272727272727275150e-02	7.900702248096792154e-70
1.111111111111111049e-01	-7.272727272727275150e-02	7.987219033099827000e-65
1.252525252525252264e-01	-7.272727272727275150e-02	4.898068399507654677e-60
1.393939393939393478e-01	-7.272727272727275150e-02	1.821977443152542890e-55
1.535353535353535248e-01	-7.272727272727275150e-02	4.110967684940622315e-51
1.676767676767676463e-01	-7.272727272727275150e-02	5.626322513445684255e-47
1.818181818181817677e-01	-7.272727272727275150e-02	4.670708009256349429e-43
1.959595959595959447e-01	-7.272727272727275150e-02	2.351891196731669520e-39
2.101010101010100661e-01	-7.272727272727275150e-02	7.183357937118536139e-36
2.242424242424241876e-01	-7.272727272727275150e-02	1.330801229504202047e-32
2.383838383838383645e-01	-7.272727272727275150e-02	1.495457499535020724e-29
2.525252525252524860e-01	-7.272727272727275150e-02	1.019318794465446592e-26
2.666666666666666075e-01	-7.272727272727275150e-02	4.214256791774271887e-24
2.808080808080807844e-01	-7.272727272727275150e-02	1.056834363517990330e-21
2.949494949494949059e-01	-7.272727272727275150e-02	1.607660783506596619e-19
3.090909090909090273e-01	-7.272727272727275150e-02	1.483214915883520095e-17
3.232323232323231488e-01	-7.272727272727275150e-02	8.300692791768063181e-16
3.373737373737373813e-01	-7.272727272727275150e-02	2.817734008633465289e-14
3.515151515151515027e-01	-7.272727272727275150e-02	5.801770737662631309e-13
3.656565656565656242e-01	-7.272727272727275150e-02	7.245961962376804894e-12
3.797979797979797456e-01	-7.272727272727275150e-02	5.489167106873735087e-11
3.939393939393938671e-01	-7.272727272727275150e-02	2.522271135072288562e-10
4.080808080808079885e-01	-7.272727272727275150e-02	7.029946217589673886e-10
4.222222222222222210e-01	-7.272727272727275150e-02	1.188467062228553885e-09
4.363636363636363424e-01	-7.272727272727275150e-02	1.218701125656411746e-09
4.505050505050504639e-01	-7.272727272727275150e-02	7.580226648423529369e-10
4.646464646464645853e-01	-7.272727272727275150e-02	2.859845522410646982e-10
4.787878787878787068e-01	-7.272727272727275150e-02	6.546413118526710505e-11
4.929292929292928283e-01	-7.272727272727275150e-02	9.762376500863229863e-12
5.070707070707070052e-01	-7.272727272727275150e-02	1.539483280089287942e-11
5.212121212121212377e-01	-7.272727272727275150e-02	1.914731517013282122e-10
5.353535353535352481e-01	-7.272727272727275150e-02	1.519391690631965723e-09
5.494949494949494806e-01	-7.272727272727275150e-02	7.314664918734537787e-09
5.636363636363634910e-01	-7.272727272727275150e-02	2.135966235639927908e-08
5.777777777777777235e-01	-7.272727272727275150e-02	3.783286647758771748e-08
5.919191919191919560e-01	-7.272727272727275150e-02	4.064611450065491917e-08
6.060606060606059664e-01	-7.272727272727275150e-02	2.648767398026523148e-08
6.202020202020201989e-01	-7.272727272727275150e-02	1.046994167367481659e-08
6.343434343434342093e-01	-7.272727272727275150e-02	2.510311505232004075e-09
6.484848484848484418e-01	-7.272727272727275150e-02	3.652927342793111574e-10
6.626262626262624522e-01	-7.272727272727275150e-02	3.409627987867334362e-11
6.767676767676766847e-01	-7.272727272727275150e-02	1.390649107314594884e-11
6.909090909090909172e-01	-7.272727272727275150e-02	4.863207270076388387e-11
7.050505050505049276e-01	-7.272727272727275150e-02	1.176599201777168495e-10
7.191919191919191601e-01	-7.272727272727275150e-02	1.728820279002860488e-10
7.333333333333331705e-01	-7.272727272727275150e-02	1.540828208608250971e-10
7.474747474747474030e-01	-7.272727272727275150e-02	8.329795608676600725e-11
7.616161616161616355e-01	-7.272727272727275150e-02	2.731428625768722024e-11
7.757575757575756459e-01	-7.272727272727275150e-02	5.432766671348047055e-12
7.898989898989898784e-01	-7.272727272727275150e-02	6.560567803847713949e-13
8.040404040404041108e-01	-7.272727272727275150e-02	1.231235954481281005e-13
8.181818181818181213e-01	-7.272727272727275150e-02	5.569093141890196726e-12
8.323232323232323537e-01	-7.272727272727275150e-02	2.502137025623692205e-10
8.464646464646463642e-01	-7.272727272727275150e-02	6.821553329505561918e-09
8.606060606060605966e-01	-7.272727272727275150e-02	1.128056133807880655e-07
8.747474747474748291e-01	-7.272727272727275150e-02	1.131496286649021170e-06
8.888888888888888395e-01	-7.272727272727275150e-02	6.884153004979692148e-06
9.030303030303030720e-01	-7.272727272727275150e-02	2.540521290819855988e-05
9.171717171717170825e-01	-7.272727272727275150e-02	5.686828053131958089e-05
9.313131313131313149e-01	-7.272727272727275150e-02	7.721333006811836614e-05
9.454545454545453254e-01	-7.272727272727275150e-02	6.359008324033445833e-05
9.595959595959595578e-01	-7.272727272727275150e-02	3.176591913173811157e-05
9.737373737373737903e-01	-7.272727272727275150e-02	9.625169349450915729e-06
9.878787878787878007e-01	-7.272727272727275150e-02	1.769009858738737982e-06
1.002020202020202033e+00	-7.272727272727275150e-02	1.972091436551474188e-07
1.016161616161616044e+00	-7.272727272727275150e-02	1.333517629286177533e-08
1.030303030303030276e+00	-7.272727272727275150e-02	5.469471910686896946e-10
1.044444444444444509e+00	-7.272727272727275150e-02	1.360714310170489587e-11
1.058585858585858519e+00	-7.272727272727275150e-02	2.053352114413961478e-13
1.072727272727272751e+00	-7.272727272727275150e-02	1.879467542514331826e-15
1.086868686868686762e+00	-7.272727272727275150e-02	1.043472851211864568e-17
1.101010101010100994e+00	-7.272727272727275150e-02	3.514005230220955072e-20
1.115151515151515005e+00	-7.272727272727275150e-02	7.177919440909234477e-23
1.129292929292929237e+00	-7.272727272727275150e-02	8.893438069209794590e-26
1.143434343434343470e+00	-7.272727272727275150e-02	6.683681126558263908e-29
1.157575757575757480e+00	-7.272727272727275150e-02	3.046749110025058035e-32
1.171717171717171713e+00	-7.272727272727275150e-02	8.424276290634912556e-36
1.185858585858585723e+00	-7.272727272727275150e-02	1.412874064707437151e-39
1.199999999999999956e+00	-7.272727272727275150e-02	1.437306043205575654e-43
-2.000000000000000111e-01	-5.858585858585860229e-02	9.991377430943964594e-169
-1.858585858585858619e-01	-5.858585858585860229e-02	2.416122448379097812e-164
-1.717171717171717404e-01	-5.858585858585860229e-02	3.543948730923539271e-160
-1.575757575757575912e-01	-5.858585858585860229e-02	3.153049836598683630e-156
-1.434343434343434420e-01	-5.858585858585860229e-02	1.701567392820820100e-152
-1.292929292929292928e-01	-5.858585858585860229e-02	5.569835753453029987e-149
-1.151515151515151714e-01	-5.858585858585860229e-02	1.105886451298835996e-145
-1.010101010101010222e-01	-5.858585858585860229e-02	1.331844742808923794e-142
-8.686868686868688683e-02	-5.858585858585860229e-02	9.729075616160530885e-140
-7.272727272727275150e-02	-5.858585858585860229e-02	4.310865635009045434e-137
-5.858585858585860229e-02	-5.858585858585860229e-02	1.163034176380247546e-134
-4.444444444444445308e-02	-5.858585858585860229e-02	8.670050088702793352e-130
-3.030303030303033163e-02	-5.858585858585860229e-02	1.098323075011213284e-122
-1.616161616161618242e-02	-5.858585858585860229e-02	8.954967214489537441e-116
-2.020202020202033211e-03	-5.858585858585860229e-02	4.614075105643303280e-109
1.212121212121208824e-02	-5.858585858585860229e-02	1.481667629468897069e-102
2.626262626262623745e-02	-5.858585858585860229e-02	2.935254931919411825e-96
4.040404040404038666e-02	-5.858585858585860229e-02	3.563277868465829919e-90
5.454545454545450811e-02	-5.858585858585860229e-02	2.639638349288460309e-84
6.868686868686868507e-02	-5.858585858585860229e-02	1.190248689431010947e-78
8.282828282828280653e-02	-5.858585858585860229e-02	3.262020337805204901e-73
9.696969696969692798e-02	-5.858585858585860229e-02	5.428970056677801599e-68
1.111111111111111049e-01	-5.858585858585860229e-02	5.484211084966393001e-63
1.252525252525252264e-01	-5.858585858585860229e-02	3.361651012331379707e-58
1.393939393939393478e-01	-5.858585858585860229e-02	1.250148384769991482e-53
1.535353535353535248e-01	-5.858585858585860229e-02	2.820331305942763286e-49
1.676767676767676463e-01	-5.858585858585860229e-02	3.859623317156086382e-45
1.818181818181817677e-01	-5.858585858585860229e-02	3.203926540636301227e-41
1.959595959595959447e-01	-5.858585858585860229e-02	1.613263648529375623e-37
2.101010101010100661e-01	-5.858585858585860229e-02	4.927299127675652812e-34
2.242424242424241876e-01	-5.858585858585860229e-02	9.128318413297114247e-31
2.383838383838383645e-01	-5.858585858585860229e-02	1.025768760792865024e-27
2.525252525252524860e-01	-5.858585858585860229e-02	6.991722301384612101e-25
2.666666666666666075e-01	-5.858585858585860229e-02	2.890642715032418047e-22
2.808080808080807844e-01	-5.858585858585860229e-02	7.249030646949991737e-20
2.949494949494949059e-01	-5.858585858585860229e-02	1.102657348878656503e-17
3.090909090909090273e-01	-5.858585858585860229e-02	1.017364216992986730e-15
3.232323232323231488e-01	-5.858585858585860229e-02	5.693599361147921064e-14
3.373737373737373813e-01	-5.858585858585860229e-02	1.932735893984089240e-12
3.515151515151515027e-01	-5.858585858585860229e-02	3.979541675575612352e-11
3.656565656565656242e-01	-5.858585858585860229e-02	4.970138937756990784e-10
3.797979797979797456e-01	-5.858585858585860229e-02	3.765120876630989435e-09
3.939393939393938671e-01	-5.858585858585860229e-02	1.730072234856207939e-08
4.080808080808079885e-01	-5.858585858585860229e-02	4.821969580930736012e-08
4.222222222222222210e-01	-5.858585858585860229e-02	8.151914430662831895e-08
4.363636363636363424e-01	-5.858585858585860229e-02	8.359295422593353640e-08
4.505050505050504639e-01	-5.858585858585860229e-02	5.199417021081055601e-08
4.646464646464645853e-01	-5.858585858585860229e-02	1.961619952351947533e-08
4.787878787878787068e-01	-5.858585858585860229e-02	4.489867073313947236e-09
4.929292929292928283e-01	-5.858585858585860229e-02	6.540340354115889931e-10
5.070707070707070052e-01	-5.858585858585860229e-02	7.197452045185067091e-10
5.212121212121212377e-01	-5.858585858585860229e-02	8.734111170123079702e-09
5.353535353535352481e-01	-5.858585858585860229e-02	6.930045772978320092e-08
5.494949494949494806e-01	-5.858585858585860229e-02	3.336265529581574129e-07
5.636363636363634910e-01	-5.858585858585860229e-02	9.742278610631796373e-07
5.777777777777777235e-01	-5.858585858585860229e-02	1.725581214333210989e-06
5.919191919191919560e-01	-5.858585858585860229e-02	1.853895356234080135e-06
6.060606060606059664e-01	-5.858585858585860229e-02	1.208120580164177677e-06
6.202020202020201989e-01	-5.858585858585860229e-02	4.775438532101089849e-07
6.343434343434342093e-01	-5.858585858585860229e-02	1.145039015423554102e-07
6.484848484848484418e-01	-5.858585858585860229e-02	1.667643198117292454e-08
6.626262626262624522e-01	-5.858585858585860229e-02	1.634797306779143560e-09
6.767676767676766847e-01	-5.858585858585860229e-02	1.118519701306527526e-09
6.909090909090909172e-01	-5.858585858585860229e-02	4.140502825166671509e-09
7.050505050505049276e-01	-5.858585858585860229e-02	1.002120178915863903e-08
7.191919191919191601e-01	-5.858585858585860229e-02	1.472423403690174656e-08
7.333333333333331705e-01	-5.858585858585860229e-02	1.312297170826740258e-08
7.474747474747474030e-01	-5.858585858585860229e-02	7.094286116506163212e-09
7.616161616161616355e-01	-5.858585858585860229e-02	2.326276854907543650e-09
7.757575757575756459e-01	-5.858585858585860229e-02	4.626906318887875669e-10
7.898989898989898784e-01	-5.858585858585860229e-02	5.583407336196231455e-11
8.040404040404041108e-01	-5.858585858585860229e-02	5.280542369308430105e-12
8.181818181818181213e-01	-5.858585858585860229e-02	8.795452217984512114e-11
8.323232323232323537e-01	-5.858585858585860229e-02	3.944170377834872609e-09
8.464646464646463642e-01	-5.858585858585860229e-02	1.075283303829432127e-07
8.606060606060605966e-01	-5.858585858585860229e-02	1.778152114576151086e-06
8.747474747474748291e-01	-5.858585858585860229e-02	1.783571202346130374e-05
8.888888888888888395e-01	-5.858585858585860229e-02	1.085143707385927912e-04
9.030303030303030720e-01	-5.858585858585860229e-02	4.004600491278630168e-04
9.171717171717170825e-01	-5.858585858585860229e-02	8.964089725404582277e-04
9.313131313131313149e-01	-5.858585858585860229e-02	1.217105447261989607e-03
9.454545454545453254e-01	-5.858585858585860229e-02	1.002363404307894928e-03
9.595959595959595578e-01	-5.858585858585860229e-02	5.007225699735336428e-04
9.737373737373737903e-01	-5.858585858585860229e-02	1.517204396105495596e-04
9.878787878787878007e-01	-5.858585858585860229e-02	2.788469973063170245e-05
1.002020202020202033e+00	-5.858585858585860229e-02	3.108585418645979533e-06
1.016161616161616044e+00	-5.858585858585860229e-02	2.102009104687937018e-07
1.030303030303030276e+00	-5.858585858585860229e-02	8.621470298090328755e-09
1.044444444444444509e+00	-5.858585858585860229e-02	2.144880199044121925e-10
1.058585858585858519e+00	-5.858585858585860229e-02	3.236679587265314625e-12
1.072727272727272751e+00	-5.858585858585860229e-02	2.962588617158980379e-14
1.086868686868686762e+00	-5.858585858585860229e-02	1.644818459535304921e-16
1.101010101010100994e+00	-5.858585858585860229e-02	5.539104820400363885e-19
1.115151515151515005e+00	-5.858585858585860229e-02	1.131452169106048833e-21
1.129292929292929237e+00	-5.858585858585860229e-02	1.401870295546930719e-24
1.143434343434343470e+00	-5.858585858585860229e-02	1.053548430397980408e-27
1.157575757575757480e+00	-5.858585858585860229e-02	4.802597984421052928e-31
1.171717171717171713e+00	-5.858585858585860229e-02	1.327923480381216934e-34
1.185858585858585723e+00	-5.858585858585860229e-02	2.227127014542702507e-38
1.199999999999999956e+00	-5.858585858585860229e-02	2.265646160837895072e-42
-2.000000000000000111e-01	-4.444444444444445308e-02	1.413528721271767181e-161
-1.858585858585858619e-01	-4.444444444444445308e-02	3.418205846490198492e-157
-1.717171717171717404e-01	-4.444444444444445308e-02	5.013796498530340122e-153
-1.575757575757575912e-01	-4.444444444444445308e-02	4.460772835816263188e-149
-1.434343434343434420e-01	-4.444444444444445308e-02	2.407290083430934915e-145
-1.292929292929292928e-01	-4.444444444444445308e-02	7.879917323403948113e-142
-1.151515151515151714e-01	-4.444444444444445308e-02	1.564551306545788934e-138
-1.010101010101010222e-01	-4.444444444444445308e-02	1.884225482672689680e-135
-8.686868686868688683e-02	-4.444444444444445308e-02	1.376419608802832364e-132
-7.272727272727275150e-02	-4.444444444444445308e-02	6.098790902469876042e-130
-5.858585858585860229e-02	-4.444444444444445308e-02	1.639123097805340893e-127
-4.444444444444445308e-02	-4.444444444444445308e-02	2.683254103887230804e-125
-3.030303030303033163e-02	-4.444444444444445308e-02	1.107073861922731312e-120
-1.616161616161618242e-02	-4.444444444444445308e-02	7.095888753441232368e-114
-2.020202020202033211e-03	-4.444444444444445308e-02	2.983725309692616003e-107
1.212121212121208824e-02	-4.444444444444445308e-02	8.202171776364320019e-101
2.626262626262623745e-02	-4.444444444444445308e-02	1.457911950586082098e-94
4.040404040404038666e-02	-4.444444444444445308e-02	1.649277286713841431e-88
5.454545454545450811e-02	-4.444444444444445308e-02	1.169498312288241938e-82
6.868686868686868507e-02	-4.444444444444445308e-02	5.136806584231548100e-77
8.282828282828280653e-02	-4.444444444444445308e-02	1.386219708017974009e-71
9.696969696969692798e-02	-4.444444444444445308e-02	2.286439005204305084e-66
1.111111111111111049e-01	-4.444444444444445308e-02	2.297743884596421464e-61
1.252525252525252264e-01	-4.444444444444445308e-02	1.404245068608787774e-56
1.393939393939393478e-01	-4.444444444444445308e-02	5.213235063669133902e-52
1.535353535353535248e-01	-4.444444444444445308e-02	1.174949241476437676e-47
1.676767676767676463e-01	-4.444444444444445308e-02	1.607013284766187181e-43
1.818181818181817677e-01	-4.444444444444445308e-02	1.333574120395730827e-39
1.959595959595959447e-01	-4.444444444444445308e-02	6.713668041152266607e-36
2.101010101010100661e-01	-4.444444444444445308e-02	2.050300931720966275e-32
2.242424242424241876e-01	-4.444444444444445308e-02	3.798159807059225116e-29
2.383838383838383645e-01	-4.444444444444445308e-02	4.267926329906296341e-26
2.525252525252524860e-01	-4.444444444444445308e-02	2.908995364752698583e-23
2.666666666666666075e-01	-4.444444444444445308e-02	1.202675216153542819e-20
2.808080808080807844e-01	-4.444444444444445308e-02	3.015998145577433944e-18
2.949494949494949059e-01	-4.444444444444445308e-02	4.587648148865492833e-16
3.090909090909090273e-01	-4.444444444444445308e-02	4.232771796305692615e-14
3.232323232323231488e-01	-4.444444444444445308e-02	2.368835937845087704e-12
3.373737373737373813e-01	-4.444444444444445308e-02	8.041189373672735022e-11
3.515151515151515027e-01	-4.444444444444445308e-02	1.655696240391334372e-09
3.656565656565656242e-01	-4.444444444444445308e-02	2.067835734785140716e-08
3.797979797979797456e-01	-4.444444444444445308e-02	1.566485480736938154e-07
3.939393939393938671e-01	-4.444444444444445308e-02	7.197996887961437436e-07
4.080808080808079885e-01	-4.444444444444445308e-02	2.006189098184714173e-06
4.222222222222222210e-01	-4.444444444444445308e-02	3.391618547621254941e-06
4.363636363636363424e-01	-4.444444444444445308e-02	3.477899732798935096e-06
4.505050505050504639e-01	-4.444444444444445308e-02	2.163226684786141989e-06
4.646464646464645853e-01	-4.444444444444445308e-02	8.161352565949693864e-07
4.787878787878787068e-01	-4.444444444444445308e-02	1.867895935748905783e-07
4.929292929292928283e-01	-4.444444444444445308e-02	2.678002586249134514e-08
5.070707070707070052e-01	-4.444444444444445308e-02	2.064356453496297358e-08
5.212121212121212377e-01	-4.444444444444445308e-02	2.416728516585271794e-07
5.353535353535352481e-01	-4.444444444444445308e-02	1.917248210598606030e-06
5.494949494949494806e-01	-4.444444444444445308e-02	9.230017645615860809e-06
5.636363636363634910e-01	-4.444444444444445308e-02	2.695270870308050647e-05
5.777777777777777235e-01	-4.444444444444445308e-02	4.773943147112294109e-05
5.919191919191919560e-01	-4.444444444444445308e-02	5.128934382230770450e-05
6.060606060606059664e-01	-4.444444444444445308e-02	3.342360917819621740e-05
6.202020202020201989e-01	-4.444444444444445308e-02	1.321194228679791346e-05
6.343434343434342093e-01	-4.444444444444445308e-02	3.168599825893960834e-06
6.484848484848484418e-01	-4.444444444444445308e-02	4.626716713788183595e-07
6.626262626262624522e-01	-4.444444444444445308e-02	4.974846591796589750e-08
6.767676767676766847e-01	-4.444444444444445308e-02	5.616125146411856753e-08
6.909090909090909172e-01	-4.444444444444445308e-02	2.139466922059201129e-07
7.050505050505049276e-01	-4.444444444444445308e-02	5.177734980813422086e-07
7.191919191919191601e-01	-4.444444444444445308e-02	7.607255513474555797e-07
7.333333333333331705e-01	-4.444444444444445308e-02	6.779758491378903633e-07
7.474747474747474030e-01	-4.444444444444445308e-02	3.665057704188053021e-07
7.616161616161616355e-01	-4.444444444444445308e-02	1.201782347917011629e-07
7.757575757575756459e-01	-4.444444444444445308e-02	2.390292748335242181e-08
7.898989898989898784e-01	-4.444444444444445308e-02	2.884553776262958690e-09
8.040404040404041108e-01	-4.444444444444445308e-02	2.246755242554543832e-10
8.181818181818181213e-01	-4.444444444444445308e-02	8.527726442605217686e-10
8.323232323232323537e-01	-4.444444444444445308e-02	3.772010044589946655e-08
8.464646464646463642e-01	-4.444444444444445308e-02	1.028184278422019018e-06
8.606060606060605966e-01	-4.444444444444445308e-02	1.700220607011574179e-05
8.747474747474748291e-01	-4.444444444444445308e-02	1.705375986631759279e-04
8.888888888888888395e-01	-4.444444444444445308e-02	1.037558669245410231e-03
9.030303030303030720e-01	-4.444444444444445308e-02	3.828968572267620312e-03
9.171717171717170825e-01	-4.444444444444445308e-02	8.570910379305424903e-03
9.313131313131313149e-01	-4.444444444444445308e-02	1.163718016750284710e-02
9.454545454545453254e-01	-4.444444444444445308e-02	9.583938061654315513e-03
9.595959595959595578e-01	-4.444444444444445308e-02	4.787574530545362153e-03
9.737373737373737903e-01	-4.444444444444445308e-02	1.450648975353464572e-03
9.878787878787878007e-01	-4.444444444444445308e-02	2.666148438975650880e-04
1.002020202020202033e+00	-4.444444444444445308e-02	2.972223778436327936e-05
1.016161616161616044e+00	-4.444444444444445308e-02	2.009804788307072116e-06
1.030303030303030276e+00	-4.444444444444445308e-02	8.243306709709966084e-08
1.044444444444444509e+00	-4.444444444444445308e-02	2.050804584474988511e-09
1.058585858585858519e+00	-4.444444444444445308e-02	3.094727237655057613e-11
1.072727272727272751e+00	-4.444444444444445308e-02	2.832668819561031921e-13
1.086868686868686762e+00	-4.444444444444445308e-02	1.572695400129162697e-15
1.101010101010100994e+00	-4.444444444444445308e-02	5.296255128503968990e-18
1.115151515151515005e+00	-4.444444444444445308e-02	1.081854209733509005e-20
1.129292929292929237e+00	-4.444444444444445308e-02	1.340430366143054025e-23
1.143434343434343470e+00	-4.444444444444445308e-02	1.007385270870967012e-26
1.157575757575757480e+00	-4.444444444444445308e-02	4.592222667816185918e-30
1.171717171717171713e+00	-4.444444444444445308e-02	1.269774260295540977e-33
1.185858585858585723e+00	-4.444444444444445308e-02	2.129642346622101321e-37
1.199999999999999956e+00	-4.444444444444445308e-02	2.166526902799464811e-41
-2.000000000000000111e-01	-3.030303030303033163e-02	1.212994479056160378e-154
-1.858585858585858619e-01	-3.030303030303033163e-02	2.933272425012315346e-150
-1.717171717171717404e-01	-3.030303030303033163e-02	4.302500105096051882e-146
-1.575757575757575912e-01	-3.030303030303033163e-02	3.827932705394065439e-142
-1.434343434343434420e-01	-3.030303030303033163e-02	2.065773080339097412e-138
-1.292929292929292928e-01	-3.030303030303033163e-02	6.762010608539560451e-135
-1.151515151515151714e-01	-3.030303030303033163e-02	1.342591818958851656e-131
-1.010101010101010222e-01	-3.030303030303033163e-02	1.616914515701017743e-128
-8.686868686868688683e-02	-3.030303030303033163e-02	1.181149955586205301e-125
-7.272727272727275150e-02	-3.030303030303033163e-02	5.233568715188669399e-123
-5.858585858585860229e-02	-3.030303030303033163e-02	1.406584210956675053e-120
-4.444444444444445308e-02	-3.030303030303033163e-02	2.293023418593814269e-118
-3.030303030303033163e-02	-3.030303030303033163e-02	2.281356248648141573e-116
-1.616161616161618242e-02	-3.030303030303033163e-02	7.623508631529593916e-112
-2.020202020202033211e-03	-3.030303030303033163e-02	2.590216790603602814e-105
1.212121212121208824e-02	-3.030303030303033163e-02	5.588306798539001609e-99
2.626262626262623745e-02	-3.030303030303033163e-02	7.766147100690990716e-93
4.040404040404038666e-02	-3.030303030303033163e-02	7.041702908440344750e-87
5.454545454545450811e-02	-3.030303030303033163e-02	4.181998696290359850e-81
6.868686868686868507e-02	-3.030303030303033163e-02	1.615343889813952625e-75
8.282828282828280653e-02	-3.030303030303033163e-02	3.999885073232742592e-70
9.696969696969692798e-02	-3.030303030303033163e-02	6.248481687660227452e-65
1.111111111111111049e-01	-3.030303030303033163e-02	6.075364889270933031e-60
1.252525252525252264e-01	-3.030303030303033163e-02	3.640879411663119180e-55
1.393939393939393478e-01	-3.030303030303033163e-02	1.336286701751139115e-50
1.535353535353535248e-01	-3.030303030303033163e-02	2.991798222420899448e-46
1.676767676767676463e-01	-3.030303030303033163e-02	4.076370994542976568e-42
1.818181818181817677e-01	-3.030303030303033163e-02	3.375346486990268098e-38
1.959595959595959447e-01	-3.030303030303033163e-02	1.697127663621588799e-34
2.101010101010100661e-01	-3.030303030303033163e-02	5.179157606267528658e-31
2.242424242424241876e-01	-3.030303030303033163e-02	9.590372034989965749e-28
2.383838383838383645e-01	-3.030303030303033163e-02	1.077398842395338532e-24
2.525252525252524860e-01	-3.030303030303033163e-02	7.342498791117073299e-22
2.666666666666666075e-01	-3.030303030303033163e-02	3.035397729324360297e-19
2.808080808080807844e-01	-3.030303030303033163e-02	7.611654749273488465e-17
2.949494949494949059e-01	-3.030303030303033163e-02	1.157862823898469705e-14
3.090909090909090273e-01	-3.030303030303033163e-02	1.068207357410910869e-12
3.232323232323231488e-01	-3.030303030303033163e-02	5.978085067106881774e-11
3.373737373737373813e-01	-3.030303030303033163e-02	2.029295705661097023e-09
3.515151515151515027e-01	-3.030303030303033163e-02	4.178347244933351102e-08
3.656565656565656242e-01	-3.030303030303033163e-02	5.218422384427705234e-07
3.797979797979797456e-01	-3.030303030303033163e-02	3.953203581988482237e-06
3.939393939393938671e-01	-3.030303030303033163e-02	1.816495140160444518e-05
4.080808080808079885e-01	-3.030303030303033163e-02	5.062841438289796708e-05
4.222222222222222210e-01	-3.030303030303033163e-02	8.559125421877439614e-05
4.363636363636363424e-01	-3.030303030303033163e-02	8.776864764424069018e-05
4.505050505050504639e-01	-3.030303030303033163e-02	5.459141623187048281e-05
4.646464646464645853e-01	-3.030303030303033163e-02	2.059607150259164257e-05
4.787878787878787068e-01	-3.030303030303033163e-02	4.713638514049474152e-06
4.929292929292928283e-01	-3.030303030303033163e-02	6.685883342777998853e-07
5.070707070707070052e-01	-3.030303030303033163e-02	3.648776328795006285e-07
5.212121212121212377e-01	-3.030303030303033163e-02	4.056491376870930385e-06
5.353535353535352481e-01	-3.030303030303033163e-02	3.217364094621812944e-05
5.494949494949494806e-01	-3.030303030303033163e-02	1.548901236750147307e-04
5.636363636363634910e-01	-3.030303030303033163e-02	4.522966279644103781e-04
5.777777777777777235e-01	-3.030303030303033163e-02	8.011207533234130903e-04
5.919191919191919560e-01	-3.030303030303033163e-02	8.606928388632539579e-04
6.060606060606059664e-01	-3.030303030303033163e-02	5.608916678264889814e-04
6.202020202020201989e-01	-3.030303030303033163e-02	2.217351559255382727e-04
6.343434343434342093e-01	-3.030303030303033163e-02	5.322461960892818829e-05
6.484848484848484418e-01	-3.030303030303033163e-02	7.840880358339494060e-06
6.626262626262624522e-01	-3.030303030303033163e-02	1.004438478141053536e-06
6.767676767676766847e-01	-3.030303030303033163e-02	1.746665684588314751e-06
6.909090909090909172e-01	-3.030303030303033163e-02	6.711658222510924249e-06
7.050505050505049276e-01	-3.030303030303033163e-02	1.623219694418079169e-05
7.191919191919191601e-01	-3.030303030303033163e-02	2.384518864184141180e-05
7.333333333333331705e-01	-3.030303030303033163e-02	2.124961144073309665e-05
7.474747474747474030e-01	-3.030303030303033163e-02	1.148657225155496803e-05
7.616161616161616355e-01	-3.030303030303033163e-02	3.766295858321720325e-06
7.757575757575756459e-01	-3.030303030303033163e-02	7.490852238706091851e-07
7.898989898989898784e-01	-3.030303030303033163e-02	9.046256263644118745e-08
8.040404040404041108e-01	-3.030303030303033163e-02	6.965500683312832004e-09
8.181818181818181213e-01	-3.030303030303033163e-02	5.689273965753910528e-09
8.323232323232323537e-01	-3.030303030303033163e-02	2.195138967204342476e-07
8.464646464646463642e-01	-3.030303030303033163e-02	5.967010722648105075e-06
8.606060606060605966e-01	-3.030303030303033163e-02	9.864713752483024781e-05
8.747474747474748291e-01	-3.030303030303033163e-02	9.893458461845590357e-04
8.888888888888888395e-01	-3.030303030303033163e-02	6.018780284976724994e-03
9.030303030303030720e-01	-3.030303030303033163e-02	2.221043063254692779e-02
9.171717171717170825e-01	-3.030303030303033163e-02	4.971515804978075825e-02
9.313131313131313149e-01	-3.030303030303033163e-02	6.749959596506507897e-02
9.454545454545453254e-01	-3.030303030303033163e-02	5.558944381231113729e-02
9.595959595959595578e-01	-3.030303030303033163e-02	2.776906764226352853e-02
9.737373737373737903e-01	-3.030303030303033163e-02	8.414097187445046186e-03
9.878787878787878007e-01	-3.030303030303033163e-02	1.546431626582091788e-03
1.002020202020202033e+00	-3.030303030303033163e-02	1.723974325300203954e-04
1.016161616161616044e+00	-3.030303030303033163e-02	1.165756275474696213e-05
1.030303030303030276e+00	-3.030303030303033163e-02	4.781473488412435218e-07
1.044444444444444509e+00	-3.030303030303033163e-02	1.189578134351709940e-08
1.058585858585858519e+00	-3.030303030303033163e-02	1.795154014875250459e-10
1.072727272727272751e+00	-3.030303030303033163e-02	1.643192165109933380e-12
1.086868686868686762e+00	-3.030303030303033163e-02	9.123329777493009434e-15
1.101010101010100994e+00	-3.030303030303033163e-02	3.072538765808604347e-17
1.115151515151515005e+00	-3.030303030303033163e-02	6.276551758367755185e-20
1.129292929292929237e+00	-3.030303030303033163e-02	7.777241765678730817e-23
1.143434343434343470e+00	-3.030303030303033163e-02	5.845372171809892066e-26
1.157575757575757480e+00	-3.030303030303033163e-02	2.664911081104613543e-29
1.171717171717171713e+00	-3.030303030303033163e-02	7.369539800152641070e-33
1.185858585858585723e+00	-3.030303030303033163e-02	1.236217174277884561e-36
1.199999999999999956e+00	-3.030303030303033163e-02	1.258190500728594691e-40
-2.000000000000000111e-01	-1.616161616161618242e-02	6.313757912007414604e-148
-1.858585858585858619e-01	-1.616161616161618242e-02	1.526797714356149002e-143
-1.717171717171717404e-01	-1.616161616161618242e-02	2.239494453519957567e-139
-1.575757575757575912e-01	-1.616161616161618242e-02	1.992477362644419237e-135
-1.434343434343434420e-01	-1.616161616161618242e-02	1.075255605496405163e-131
-1.292929292929292928e-01	-1.616161616161618242e-02	3.519694336451198138e-128
-1.151515151515151714e-01	-1.616161616161618242e-02	6.988325063247554940e-125
-1.010101010101010222e-01	-1.616161616161618242e-02	8.416202211024822986e-122
-8.686868686868688683e-02	-1.616161616161618242e-02	6.148003973779447203e-119
-7.272727272727275150e-02	-1.616161616161618242e-02	2.724125002591293460e-116
-5.858585858585860229e-02	-1.616161616161618242e-02	7.321411881408708704e-114
-4.444444444444445308e-02	-1.616161616161618242e-02	1.193541603202148962e-111
-3.030303030303033163e-02	-1.616161616161618242e-02	1.180199019540890405e-109
-1.616161616161618242e-02	-1.616161616161618242e-02	7.151201331749379452e-108
-2.020202020202033211e-03	-1.616161616161618242e-02	2.323277214707369871e-103
1.212121212121208824e-02	-1.616161616161618242e-02	4.540366435216375214e-97
2.626262626262623745e-02	-1.616161616161618242e-02	5.469194636534857336e-91
4.040404040404038666e-02	-1.616161616161618242e-02	4.093772355627120565e-85
5.454545454545450811e-02	-1.616161616161618242e-02	1.929045130950726098e-79
6.868686868686868507e-02	-1.616161616161618242e-02	5.813801465472645291e-74
8.282828282828280653e-02	-1.616161616161618242e-02	1.137623978275977457e-68
9.696969696969692798e-02	-1.616161616161618242e-02	1.457517723704745616e-63
1.111111111111111049e-01	-1.616161616161618242e-02	1.219826992985817098e-58
1.252525252525252264e-01	-1.616161616161618242e-02	6.590276955838755435e-54
1.393939393939393478e-01	-1.616161616161618242e-02	2.261965298080378518e-49
1.535353535353535248e-01	-1.616161616161618242e-02	4.859094531646340043e-45
1.676767676767676463e-01	-1.616161616161618242e-02	6.458652240422857926e-41
1.818181818181817677e-01	-1.616161616161618242e-02	5.270677033651272121e-37
1.959595959595959447e-01	-1.616161616161618242e-02	2.627784408813613577e-33
2.101010101010100661e-01	-1.616161616161618242e-02	7.980202818612341443e-30
2.242424242424241876e-01	-1.616161616161618242e-02	1.473569924157277576e-26
2.383838383838383645e-01	-1.616161616161618242e-02	1.652768287439931909e-23
2.525252525252524860e-01	-1.616161616161618242e-02	1.125325747844766509e-20
2.666666666666666075e-01	-1.616161616161618242e-02	4.649650006889853121e-18
2.808080808080807844e-01	-1.616161616161618242e-02	1.165607233441496938e-15
2.949494949494949059e-01	-1.616161616161618242e-02	1.772700561354374472e-13
3.090909090909090273e-01	-1.616161616161618242e-02	1.635348734595103058e-11
3.232323232323231488e-01	-1.616161616161618242e-02	9.151499461880096705e-10
3.373737373737373813e-01	-1.616161616161618242e-02	3.106428784667847879e-08
3.515151515151515027e-01	-1.616161616161618242e-02	6.396059958537480376e-07
3.656565656565656242e-01	-1.616161616161618242e-02	7.988083743276802549e-06
3.797979797979797456e-01	-1.616161616161618242e-02	6.051317234312304381e-05
3.939393939393938671e-01	-1.616161616161618242e-02	2.780567694837893450e-04
4.080808080808079885e-01	-1.616161616161618242e-02	7.749839341378907684e-04
4.222222222222222210e-01	-1.616161616161618242e-02	1.310168879642954840e-03
4.363636363636363424e-01	-1.616161616161618242e-02	1.343498023993392170e-03
4.505050505050504639e-01	-1.616161616161618242e-02	8.356450808991376352e-04
4.646464646464645853e-01	-1.616161616161618242e-02	3.152694059395311416e-04
4.787878787878787068e-01	-1.616161616161618242e-02	7.215085483726789894e-05
4.929292929292928283e-01	-1.616161616161618242e-02	1.016064848495298309e-05
5.070707070707070052e-01	-1.616161616161618242e-02	3.996719367020819061e-06
5.212121212121212377e-01	-1.616161616161618242e-02	4.130704971288489378e-05
5.353535353535352481e-01	-1.616161616161618242e-02	3.275073914556049038e-04
5.494949494949494806e-01	-1.616161616161618242e-02	1.576676362430775007e-03
5.636363636363634910e-01	-1.616161616161618242e-02	4.604058207581074140e-03
5.777777777777777235e-01	-1.616161616161618242e-02	8.154819693114465778e-03
5.919191919191919560e-01	-1.616161616161618242e-02	8.761239522339890617e-03
6.060606060606059664e-01	-1.616161616161618242e-02	5.709721235465608884e-03
6.202020202020201989e-01	-1.616161616161618242e-02	2.258098857106562857e-03
6.343434343434342093e-01	-1.616161616161618242e-02	5.439381659753530314e-04
6.484848484848484418e-01	-1.616161616161618242e-02	8.276461624741894812e-05
6.626262626262624522e-01	-1.616161616161618242e-02	1.461527421389219337e-05
6.767676767676766847e-01	-1.616161616161618242e-02	3.366301312088128652e-05
6.909090909090909172e-01	-1.616161616161618242e-02	1.279659785040641374e-04
7.050505050505049276e-01	-1.616161616161618242e-02	3.089389795893122568e-04
7.191919191919191601e-01	-1.616161616161618242e-02	4.536583034790747822e-04
7.333333333333331705e-01	-1.616161616161618242e-02	4.041860017885022440e-04
7.474747474747474030e-01	-1.616161616161618242e-02	2.184471889878745348e-04
7.616161616161616355e-01	-1.616161616161618242e-02	7.161650597453784832e-05
7.757575757575756459e-01	-1.616161616161618242e-02	1.424349462333195619e-05
7.898989898989898784e-01	-1.616161616161618242e-02	1.725162011666461789e-06
8.040404040404041108e-01	-1.616161616161618242e-02	1.474037080851040609e-07
8.181818181818181213e-01	-1.616161616161618242e-02	6.194040828861219149e-08
8.323232323232323537e-01	-1.616161616161618242e-02	8.187508443953060285e-07
8.464646464646463642e-01	-1.616161616161618242e-02	2.111606876245253510e-05
8.606060606060605966e-01	-1.616161616161618242e-02	3.481515386888376718e-04
8.747474747474748291e-01	-1.616161616161618242e-02	3.488442803375958225e-03
8.888888888888888395e-01	-1.616161616161618242e-02	2.121039008491570205e-02
9.030303030303030720e-01	-1.616161616161618242e-02	7.824263850932347553e-02
9.171717171717170825e-01	-1.616161616161618242e-02	1.750968248957638917e-01
9.313131313131313149e-01	-1.616161616161618242e-02	2.377007493554651185e-01
9.454545454545453254e-01	-1.616161616161618242e-02	1.957433364747573068e-01
9.595959595959595578e-01	-1.616161616161618242e-02	9.777769216926210372e-02
9.737373737373737903e-01	-1.616161616161618242e-02	2.962678723351723151e-02
9.878787878787878007e-01	-1.616161616161618242e-02	5.445265845066471141e-03
1.002020202020202033e+00	-1.616161616161618242e-02	6.070752839002233146e-04
1.016161616161616044e+00	-1.616161616161618242e-02	4.105396619303364241e-05
1.030303030303030276e+00	-1.616161616161618242e-02	1.684060635619947365e-06
1.044444444444444509e+00	-1.616161616161618242e-02	4.190366058239062531e-08
1.058585858585858519e+00	-1.616161616161618242e-02	6.324702636950296607e-10
1.072727272727272751e+00	-1.616161616161618242e-02	5.790622091357868001e-12
1.086868686868686762e+00	-1.616161616161618242e-02	3.215965347490152692e-14
1.101010101010100994e+00	-1.616161616161618242e-02	1.083437907663041764e-16
1.115151515151515005e+00	-1.616161616161618242e-02	2.214169929287327113e-19
1.129292929292929237e+00	-1.616161616161618242e-02	2.745007498145289058e-22
1.143434343434343470e+00	-1.616161616161618242e-02	2.064523806310349097e-25
1.157575757575757480e+00	-1.616161616161618242e-02	9.420542063434315258e-29
1.171717171717171713e+00	-1.616161616161618242e-02	2.609045868113915433e-32
1.185858585858585723e+00	-1.616161616161618242e-02	4.408097499006883448e-36
1.199999999999999956e+00	-1.616161616161618242e-02	4.933523764758532667e-40
-2.000000000000000111e-01	-2.020202020202033211e-03	1.993388470330476441e-141
-1.858585858585858619e-01	-2.020202020202033211e-03	4.820427078043452916e-137
-1.717171717171717404e-01	-2.020202020202033211e-03	7.070563181599564225e-133
-1.575757575757575912e-01	-2.020202020202033211e-03	6.290677370665564599e-129
-1.434343434343434420e-01	-2.020202020202033211e-03	3.394812022458542842e-125
-1.292929292929292928e-01	-2.020202020202033211e-03	1.111242814052735572e-121
-1.151515151515151714e-01	-2.020202020202033211e-03	2.206363753917299749e-118
-1.010101010101010222e-01	-2.020202020202033211e-03	2.657175122228475139e-115
-8.686868686868688683e-02	-2.020202020202033211e-03	1.941056405368585770e-112
-7.272727272727275150e-02	-2.020202020202033211e-03	8.600645523184875192e-110
-5.858585858585860229e-02	-2.020202020202033211e-03	2.311526389666231270e-107
-4.444444444444445308e-02	-2.020202020202033211e-03	3.768266227525587009e-105
-3.030303030303033163e-02	-2.020202020202033211e-03	3.726140398994428715e-103
-1.616161616161618242e-02	-2.020202020202033211e-03	2.234867884720431129e-101
-2.020202020202033211e-03	-2.020202020202033211e-03	8.274324523385899297e-100
1.212121212121208824e-02	-2.020202020202033211e-03	2.764313223533733473e-95
2.626262626262623745e-02	-2.020202020202033211e-03	3.227039994534102143e-89
4.040404040404038666e-02	-2.020202020202033211e-03	2.296011143532482148e-83
5.454545454545450811e-02	-2.020202020202033211e-03	9.979108449990957770e-78
6.868686868686868507e-02	-2.020202020202033211e-03	2.662349823688456928e-72
8.282828282828280653e-02	-2.020202020202033211e-03	4.393685257729027963e-67
9.696969696969692798e-02	-2.020202020202033211e-03	4.536299046688113287e-62
1.111111111111111049e-01	-2.020202020202033211e-03	2.973963290878186375e-57
1.252525252525252264e-01	-2.020202020202033211e-03	1.258025856981567197e-52
1.393939393939393478e-01	-2.020202020202033211e-03	3.475415435938762072e-48
1.535353535353535248e-01	-2.020202020202033211e-03	6.286994425139222344e-44
1.676767676767676463e-01	-2.020202020202033211e-03	7.387014638321181560e-40
1.818181818181817677e-01	-2.020202020202033211e-03	5.554077762749794894e-36
1.959595959595959447e-01	-2.020202020202033211e-03	2.630098013899856406e-32
2.101010101010100661e-01	-2.020202020202033211e-03	7.741930319004971558e-29
2.242424242424241876e-01	-2.020202020202033211e-03	1.403421349874231825e-25
2.383838383838383645e-01	-2.020202020202033211e-03	1.557219959115552181e-22
2.525252525252524860e-01	-2.020202020202033211e-03	1.053678244718199169e-19
2.666666666666666075e-01	-2.020202020202033211e-03	4.338006480083921712e-17
2.808080808080807844e-01	-2.020202020202033211e-03	1.085241269593533135e-14
2.949494949494949059e-01	-2.020202020202033211e-03	1.648486390423861434e-12
3.090909090909090273e-01	-2.020202020202033211e-03	1.519765102142333840e-10
3.232323232323231488e-01	-2.020202020202033211e-03	8.501388267437941736e-09
3.373737373737373813e-01	-2.020202020202033211e-03	2.885111159771437745e-07
3.515151515151515027e-01	-2.020202020202033211e-03	5.939617583200971059e-06
3.656565656565656242e-01	-2.020202020202033211e-03	7.417490364837451048e-05
3.797979797979797456e-01	-2.020202020202033211e-03	5.618834566961610323e-04
3.939393939393938671e-01	-2.020202020202033211e-03	2.581781503750713459e-03
4.080808080808079885e-01	-2.020202020202033211e-03	7.195696672634769621e-03
4.222222222222222210e-01	-2.020202020202033211e-03	1.216477664385819980e-02
4.363636363636363424e-01	-2.020202020202033211e-03	1.247418366068236799e-02
4.505050505050504639e-01	-2.020202020202033211e-03	7.758829312817868036e-03
4.646464646464645853e-01	-2.020202020202033211e-03	2.927226000192824275e-03
4.787878787878787068e-01	-2.020202020202033211e-03	6.698995772199517994e-04
4.929292929292928283e-01	-2.020202020202033211e-03	9.388874218606792677e-05
5.070707070707070052e-01	-2.020202020202033211e-03	2.730827764751346019e-05
5.212121212121212377e-01	-2.020202020202033211e-03	2.552592020375328932e-04
5.353535353535352481e-01	-2.020202020202033211e-03	2.022748949208800096e-03
5.494949494949494806e-01	-2.020202020202033211e-03	9.737664221609529380e-03
5.636363636363634910e-01	-2.020202020202033211e-03	2.843451546799495577e-02
5.777777777777777235e-01	-2.020202020202033211e-03	5.036321937685758754e-02
5.919191919191919560e-01	-2.020202020202033211e-03	5.410872112420216096e-02
6.060606060606059664e-01	-2.020202020202033211e-03	3.526883814912767923e-02
6.202020202020201989e-01	-2.020202020202033211e-03	1.397083890583780685e-02
6.343434343434342093e-01	-2.020202020202033211e-03	3.413443114156455068e-03
6.484848484848484418e-01	-2.020202020202033211e-03	5.828691679109418433e-04
6.626262626262624522e-01	-2.020202020202033211e-03	1.704897566829187297e-04
6.767676767676766847e-01	-2.020202020202033211e-03	4.065163011546783388e-04
6.909090909090909172e-01	-2.020202020202033211e-03	1.487064481036569699e-03
7.050505050505049276e-01	-2.020202020202033211e-03	3.575008548527321400e-03
7.191919191919191601e-01	-2.020202020202033211e-03	5.244427844260569731e-03
7.333333333333331705e-01	-2.020202020202033211e-03	4.669650645419733299e-03
7.474747474747474030e-01	-2.020202020202033211e-03	2.522589575996819680e-03
7.616161616161616355e-01	-2.020202020202033211e-03	8.267182204256625809e-04
7.757575757575756459e-01	-2.020202020202033211e-03	1.644233776232512123e-04
7.898989898989898784e-01	-2.020202020202033211e-03	2.014692692816601467e-05
8.040404040404041108e-01	-2.020202020202033211e-03	2.424111989564144253e-06
8.181818181818181213e-01	-2.020202020202033211e-03	1.874188475694646641e-06
8.323232323232323537e-01	-2.020202020202033211e-03	3.696637453960904793e-06
8.464646464646463642e-01	-2.020202020202033211e-03	4.787214619875310753e-05
8.606060606060605966e-01	-2.020202020202033211e-03	7.610658539418357601e-04
8.747474747474748291e-01	-2.020202020202033211e-03	7.569835309366972596e-03
8.888888888888888395e-01	-2.020202020202033211e-03	4.583231509628896833e-02
9.030303030303030720e-01	-2.020202020202033211e-03	1.686258007117337754e-01
9.171717171717170825e-01	-2.020202020202033211e-03	3.767456024805368453e-01
9.313131313131313149e-01	-2.020202020202033211e-03	5.109406524211251854e-01
9.454545454545453254e-01	-2.020202020202033211e-03	4.205205151553065845e-01
9.595959595959595578e-01	-2.020202020202033211e-03	2.100088891074000375e-01
9.737373737373737903e-01	-2.020202020202033211e-03	6.363378537757721776e-02
9.878787878787878007e-01	-2.020202020202033211e-03	1.169822568025996254e-02
1.002020202020202033e+00	-2.020202020202033211e-03	1.304751903655360437e-03
1.016161616161616044e+00	-2.020202020202033211e-03	8.829028447213384755e-05
1.030303030303030276e+00	-2.020202020202033211e-03	3.624786905469910418e-06
1.044444444444444509e+00	-2.020202020202033211e-03	9.029217700911557565e-08
1.058585858585858519e+00	-2.020202020202033211e-03	1.364696931742765146e-09
1.072727272727272751e+00	-2.020202020202033211e-03	1.251614373982814806e-11
1.086868686868686762e+00	-2.020202020202033211e-03	6.966224778209011449e-14
1.101010101010100994e+00	-2.020202020202033211e-03	2.353346523997118375e-16
1.115151515151515005e+00	-2.020202020202033211e-03	4.826674317447382016e-19
1.129292929292929237e+00	-2.020202020202033211e-03	6.012871097130457506e-22
1.143434343434343470e+00	-2.020202020202033211e-03	4.554816828219138422e-25
1.157575757575757480e+00	-2.020202020202033211e-03	2.113758363061004689e-28
1.171717171717171713e+00	-2.020202020202033211e-03	6.653461894454701075e-32
1.185858585858585723e+00	-2.020202020202033211e-03	3.257231345323324306e-35
1.199999999999999956e+00	-2.020202020202033211e-03	4.156125441739144302e-38
-2.000000000000000111e-01	1.212121212121208824e-02	3.817428160567588135e-135
-1.858585858585858619e-01	1.212121212121208824e-02	9.231333655020139364e-131
-1.717171717171717404e-01	1.212121212121208824e-02	1.354044502728269179e-126
-1.575757575757575912e-01	1.212121212121208824e-02	1.204692878547427841e-122
-1.434343434343434420e-01	1.212121212121208824e-02	6.501217001746692100e-119
-1.292929292929292928e-01	1.212121212121208824e-02	2.128079736965836489e-115
-1.151515151515151714e-01	1.212121212121208824e-02	4.225285363133311942e-112
-1.010101010101010222e-01	1.212121212121208824e-02	5.088609315380561307e-109
-8.686868686868688683e-02	1.212121212121208824e-02	3.717209913458490937e-106
-7.272727272727275150e-02	1.212121212121208824e-02	1.647062121074570861e-103
-5.858585858585860229e-02	1.212121212121208824e-02	4.426676518806540470e-101
-4.444444444444445308e-02	1.212121212121208824e-02	7.216398524158894500e-99
-3.030303030303033163e-02	1.212121212121208824e-02	7.135725677310858720e-97
-1.616161616161618242e-02	1.212121212121208824e-02	4.279871180856550026e-95
-2.020202020202033211e-03	1.212121212121208824e-02	1.557034794872264845e-93
1.212121212121208824e-02	1.212121212121208824e-02	3.541662977363937064e-92
2.626262626262623745e-02	1.212121212121208824e-02	1.230012491116221627e-87
4.040404040404038666e-02	1.212121212121208824e-02	8.675716138206372838e-82
5.454545454545450811e-02	1.212121212121208824e-02	3.717123334137028743e-76
6.868686868686868507e-02	1.212121212121208824e-02	9.678273864013436628e-71
8.282828282828280653e-02	1.212121212121208824e-02	1.533464267700186131e-65
9.696969696969692798e-02	1.212121212121208824e-02	1.482000207026165365e-60
1.111111111111111049e-01	1.212121212121208824e-02	8.770322721599654099e-56
1.252525252525252264e-01	1.212121212121208824e-02	3.198257624907765443e-51
1.393939393939393478e-01	1.212121212121208824e-02	7.256493969624595754e-47
1.535353535353535248e-01	1.212121212121208824e-02	1.038201745876820388e-42
1.676767676767676463e-01	1.212121212121208824e-02	9.517470985690602345e-39
1.818181818181817677e-01	1.212121212121208824e-02	5.672547743587734063e-35
1.959595959595959447e-01	1.212121212121208824e-02	2.214334391660591844e-31
2.101010101010100661e-01	1.212121212121208824e-02	5.641250517984484346e-28
2.242424242424241876e-01	1.212121212121208824e-02	9.261796090254092067e-25
2.383838383838383645e-01	1.212121212121208824e-02	9.643081568667040234e-22
2.525252525252524860e-01	1.212121212121208824e-02	6.274615323474208679e-19
2.666666666666666075e-01	1.212121212121208824e-02	2.523626553101501685e-16
2.808080808080807844e-01	1.212121212121208824e-02	6.227433961324875856e-14
2.949494949494949059e-01	1.212121212121208824e-02	9.384528422615516275e-12
3.090909090909090273e-01	1.212121212121208824e-02	8.612109418165789084e-10
3.232323232323231488e-01	1.212121212121208824e-02	4.804812831987580087e-08
3.373737373737373813e-01	1.212121212121208824e-02	1.628138727948195688e-06
3.515151515151515027e-01	1.212121212121208824e-02	3.348963547314257657e-05
3.656565656565656242e-01	1.212121212121208824e-02	4.180162127564708108e-04
3.797979797979797456e-01	1.212121212121208824e-02	3.165621189359778698e-03
3.939393939393938671e-01	1.212121212121208824e-02	1.454325841409358222e-02
4.080808080808079885e-01	1.212121212121208824e-02	4.052985939590806469e-02
4.222222222222222210e-01	1.212121212121208824e-02	6.851475753250595158e-02
4.363636363636363424e-01	1.212121212121208824e-02	7.025553254063693354e-02
4.505050505050504639e-01	1.212121212121208824e-02	4.369786576929824556e-02
4.646464646464645853e-01	1.212121212121208824e-02	1.648630054574436524e-02
4.787878787878787068e-01	1.212121212121208824e-02	3.773057809910274063e-03
4.929292929292928283e-01	1.212121212121208824e-02	5.272813018690510186e-04
5.070707070707070052e-01	1.212121212121208824e-02	1.173129391220792736e-04
5.212121212121212377e-01	1.212121212121208824e-02	9.585915880162442686e-04
5.353535353535352481e-01	1.212121212121208824e-02	7.589094599652371383e-03
5.494949494949494806e-01	1.212121212121208824e-02	3.653087202901798142e-02
5.636363636363634910e-01	1.212121212121208824e-02	1.066628179410620547e-01
5.777777777777777235e-01	1.212121212121208824e-02	1.889072213493045715e-01
5.919191919191919560e-01	1.212121212121208824e-02	2.029576328825431208e-01
6.060606060606059664e-01	1.212121212121208824e-02	1.323812320845104973e-01
6.202020202020201989e-01	1.212121212121208824e-02	5.278483699782134803e-02
6.343434343434342093e-01	1.212121212121208824e-02	1.363128948478149402e-02
6.484848484848484418e-01	1.212121212121208824e-02	3.266338974352284326e-03
6.626262626262624522e-01	1.212121212121208824e-02	1.657194087179754589e-03
6.767676767676766847e-01	1.212121212121208824e-02	3.159813756246732368e-03
6.909090909090909172e-01	1.212121212121208824e-02	1.060908081048650246e-02
7.050505050505049276e-01	1.212121212121208824e-02	2.525512943889931736e-02
7.191919191919191601e-01	1.212121212121208824e-02	3.695125341078875358e-02
7.333333333333331705e-01	1.212121212121208824e-02	3.284677837333194877e-02
7.474747474747474030e-01	1.212121212121208824e-02	1.772157326513084524e-02
7.616161616161616355e-01	1.212121212121208824e-02	5.802205591961761243e-03
7.757575757575756459e-01	1.212121212121208824e-02	1.154426133545273210e-03
7.898989898989898784e-01	1.212121212121208824e-02	1.478987106308793224e-04
8.040404040404041108e-01	1.212121212121208824e-02	3.696159805737993953e-05
8.181818181818181213e-01	1.212121212121208824e-02	4.921993625963206936e-05
8.323232323232323537e-01	1.212121212121208824e-02	5.683458263261252354e-05
8.464646464646463642e-01	1.212121212121208824e-02	1.115518124970325614e-04
8.606060606060605966e-01	1.212121212121208824e-02	1.169034508844312391e-03
8.747474747474748291e-01	1.212121212121208824e-02	1.099286737931691287e-02
8.888888888888888395e-01	1.212121212121208824e-02	6.464702024991257623e-02
9.030303030303030720e-01	1.212121212121208824e-02	2.335292497609038898e-01
9.171717171717170825e-01	1.212121212121208824e-02	5.158327430333001784e-01
9.313131313131313149e-01	1.212121212121208824e-02	6.948060376493343515e-01
9.454545454545453254e-01	1.212121212121208824e-02	5.697327878817665114e-01
9.595959595959595578e-01	1.212121212121208824e-02	2.841132276502266185e-01
9.737373737373737903e-01	1.212121212121208824e-02	8.611377142916400163e-02
9.878787878787878007e-01	1.212121212121208824e-02	1.585934368269836109e-02
1.002020202020202033e+00	1.212121212121208824e-02	1.774526342635191932e-03
1.016161616161616044e+00	1.212121212121208824e-02	1.206366957462819454e-04
1.030303030303030276e+00	1.212121212121208824e-02	4.983644199397138969e-06
1.044444444444444509e+00	1.212121212121208824e-02	1.251468868932177221e-07
1.058585858585858519e+00	1.212121212121208824e-02	1.911278510987378429e-09
1.072727272727272751e+00	1.212121212121208824e-02	1.776768230384246417e-11
1.086868686868686762e+00	1.212121212121208824e-02	1.006848906899496846e-13
1.101010101010100994e+00	1.212121212121208824e-02	3.486552450339411326e-16
1.115151515151515005e+00	1.212121212121208824e-02	7.411571324055411295e-19
1.129292929292929237e+00	1.212121212121208824e-02	9.802589445939683920e-22
1.143434343434343470e+00	1.212121212121208824e-02	8.985909248145835947e-25
1.157575757575757480e+00	1.212121212121208824e-02	1.228375023261568041e-27
1.171717171717171713e+00	1.212121212121208824e-02	4.129402221129126688e-30
1.185858585858585723e+00	1.212121212121208824e-02	1.191435700582123022e-32
1.199999999999999956e+00	1.212121212121208824e-02	2.147801062855167250e-35
-2.000000000000000111e-01	2.626262626262623745e-02	4.434296393378523324e-129
-1.858585858585858619e-01	2.626262626262623745e-02	1.072304908193991998e-124
-1.717171717171717404e-01	2.626262626262623745e-02	1.572848106730420656e-120
-1.575757575757575912e-01	2.626262626262623745e-02	1.399362361723901628e-116
-1.434343434343434420e-01	2.626262626262623745e-02	7.551765715284989906e-113
-1.292929292929292928e-01	2.626262626262623745e-02	2.471961725435365421e-109
-1.151515151515151714e-01	2.626262626262623745e-02	4.908060311529255652e-106
-1.010101010101010222e-01	2.626262626262623745e-02	5.910891046525857679e-103
-8.686868686868688683e-02	2.626262626262623745e-02	4.317883616946975637e-100
-7.272727272727275150e-02	2.626262626262623745e-02	1.913215211000717476e-97
-5.858585858585860229e-02	2.626262626262623745e-02	5.141994793076601329e-95
-4.444444444444445308e-02	2.626262626262623745e-02	8.382515298328443563e-93
-3.030303030303033163e-02	2.626262626262623745e-02	8.288806315891134297e-91
-1.616161616161618242e-02	2.626262626262623745e-02	4.971466798170325449e-89
-2.020202020202033211e-03	2.626262626262623745e-02	1.808639493818695069e-87
1.212121212121208824e-02	2.626262626262623745e-02	3.991118847209260360e-86
2.626262626262623745e-02	2.626262626262623745e-02	5.629001329821203359e-85
4.040404040404038666e-02	2.626262626262623745e-02	2.022333266309018446e-80
5.454545454545450811e-02	2.626262626262623745e-02	8.644191166041867848e-75
6.868686868686868507e-02	2.626262626262623745e-02	2.242251854774047400e-69
8.282828282828280653e-02	2.626262626262623745e-02	3.529631377920291640e-64
9.696969696969692798e-02	2.626262626262623745e-02	3.372992590795515925e-59
1.111111111111111049e-01	2.626262626262623745e-02	1.958004027752436748e-54
1.252525252525252264e-01	2.626262626262623745e-02	6.911816588930292537e-50
1.393939393939393478e-01	2.626262626262623745e-02	1.486459792760763320e-45
1.535353535353535248e-01	2.626262626262623745e-02	1.953660944469184407e-41
1.676767676767676463e-01	2.626262626262623745e-02	1.577261914558642723e-37
1.818181818181817677e-01	2.626262626262623745e-02	7.885220219203310833e-34
1.959595959595959447e-01	2.626262626262623745e-02	2.469924610856647870e-30
2.101010101010100661e-01	2.626262626262623745e-02	4.921484828964347789e-27
2.242424242424241876e-01	2.626262626262623745e-02	6.337916288629647537e-24
2.383838383838383645e-01	2.626262626262623745e-02	5.334869338553858382e-21
2.525252525252524860e-01	2.626262626262623745e-02	2.939303635365137131e-18
2.666666666666666075e-01	2.626262626262623745e-02	1.050345100300631433e-15
2.808080808080807844e-01	2.626262626262623745e-02	2.397442690634086435e-13
2.949494949494949059e-01	2.626262626262623745e-02	3.440885146230371866e-11
3.090909090909090273e-01	2.626262626262623745e-02	3.066034398690874355e-09
3.232323232323231488e-01	2.626262626262623745e-02	1.681080789464536287e-07
3.373737373737373813e-01	2.626262626262623745e-02	5.638965462959263117e-06
3.515151515151515027e-01	2.626262626262623745e-02	1.153112118528845133e-04
3.656565656565656242e-01	2.626262626262623745e-02	1.434459922741679414e-03
3.797979797979797456e-01	2.626262626262623745e-02	1.084210183059703542e-02
3.939393939393938671e-01	2.626262626262623745e-02	4.975490833779797756e-02
4.080808080808079885e-01	2.626262626262623745e-02	1.385725730602729577e-01
4.222222222222222210e-01	2.626262626262623745e-02	2.341727201705867678e-01
4.363636363636363424e-01	2.626262626262623745e-02	2.400808734548299794e-01
4.505050505050504639e-01	2.626262626262623745e-02	1.493192007613480532e-01
4.646464646464645853e-01	2.626262626262623745e-02	5.634040215574423471e-02
4.787878787878787068e-01	2.626262626262623745e-02	1.290107664918159480e-02
4.929292929292928283e-01	2.626262626262623745e-02	1.805245798664810311e-03
5.070707070707070052e-01	2.626262626262623745e-02	3.234028140671445640e-04
5.212121212121212377e-01	2.626262626262623745e-02	2.204245880275795474e-03
5.353535353535352481e-01	2.626262626262623745e-02	1.740691980499172245e-02
5.494949494949494806e-01	2.626262626262623745e-02	8.374494332233828331e-02
5.636363636363634910e-01	2.626262626262623745e-02	2.444043364873483282e-01
5.777777777777777235e-01	2.626262626262623745e-02	4.326832103665727569e-01
5.919191919191919560e-01	2.626262626262623745e-02	4.648344488571919952e-01
6.060606060606059664e-01	2.626262626262623745e-02	3.040064879776955831e-01
6.202020202020201989e-01	2.626262626262623745e-02	1.244105990242111298e-01
6.343434343434342093e-01	2.626262626262623745e-02	3.889241356944408284e-02
6.484848484848484418e-01	2.626262626262623745e-02	1.744144325385264815e-02
6.626262626262624522e-01	2.626262626262623745e-02	1.240262034339348687e-02
6.767676767676766847e-01	2.626262626262623745e-02	1.657651243649161180e-02
6.909090909090909172e-01	2.626262626262623745e-02	4.732173754962723522e-02
7.050505050505049276e-01	2.626262626262623745e-02	1.100999623200641236e-01
7.191919191919191601e-01	2.626262626262623745e-02	1.599787559674758497e-01
7.333333333333331705e-01	2.626262626262623745e-02	1.415734839865362693e-01
7.474747474747474030e-01	2.626262626262623745e-02	7.612077769907349412e-02
7.616161616161616355e-01	2.626262626262623745e-02	2.485894269311474114e-02
7.757575757575756459e-01	2.626262626262623745e-02	4.958964326200930584e-03
7.898989898989898784e-01	2.626262626262623745e-02	7.443416375260236521e-04
8.040404040404041108e-01	2.626262626262623745e-02	4.918270403565159999e-04
8.181818181818181213e-01	2.626262626262623745e-02	8.150804213881673432e-04
8.323232323232323537e-01	2.626262626262623745e-02	9.037700302082187680e-04
8.464646464646463642e-01	2.626262626262623745e-02	7.505154777892045692e-04
8.606060606060605966e-01	2.626262626262623745e-02	2.150365691844383434e-03
8.747474747474748291e-01	2.626262626262623745e-02	1.557906969211315419e-02
8.888888888888888395e-01	2.626262626262623745e-02	8.100048690701723564e-02
9.030303030303030720e-01	2.626262626262623745e-02	2.686120194423683438e-01
9.171717171717170825e-01	2.626262626262623745e-02	5.603184999884193163e-01
9.313131313131313149e-01	2.626262626262623745e-02	7.283783527589289264e-01
9.454545454545453254e-01	2.626262626262623745e-02	5.858648398740728958e-01
9.595959595959595578e-01	2.626262626262623745e-02	2.901444403774081637e-01
9.737373737373737903e-01	2.626262626262623745e-02	8.819794324601441804e-02
9.878787878787878007e-01	2.626262626262623745e-02	1.642815491881773407e-02
1.002020202020202033e+00	2.626262626262623745e-02	1.873851697301248155e-03
1.016161616161616044e+00	2.626262626262623745e-02	1.309301494876978771e-04
1.030303030303030276e+00	2.626262626262623745e-02	5.611627962028535887e-06
1.044444444444444509e+00	2.626262626262623745e-02	1.479299705743303711e-07
1.058585858585858519e+00	2.626262626262623745e-02	2.409729755495529117e-09
1.072727272727272751e+00	2.626262626262623745e-02	2.443910543816666501e-11
1.086868686868686762e+00	2.626262626262623745e-02	1.560791345176008157e-13
1.101010101010100994e+00	2.626262626262623745e-02	6.393605267886963526e-16
1.115151515151515005e+00	2.626262626262623745e-02	1.793731306095383297e-18
1.129292929292929237e+00	2.626262626262623745e-02	5.342117397184098022e-21
1.143434343434343470e+00	2.626262626262623745e-02	3.561073078517143115e-23
1.157575757575757480e+00	2.626262626262623745e-02	2.637908232616557981e-25
1.171717171717171713e+00	2.626262626262623745e-02	1.284618087656200838e-27
1.185858585858585723e+00	2.626262626262623745e-02	3.823977683061359730e-30
1.199999999999999956e+00	2.626262626262623745e-02	6.909656116939445226e-33
-2.000000000000000111e-01	4.040404040404038666e-02	3.124305394850531885e-123
-1.858585858585858619e-01	4.040404040404038666e-02	7.555218939806930295e-119
-1.717171717171717404e-01	4.040404040404038666e-02	1.108193361292924448e-114
-1.575757575757575912e-01	4.040404040404038666e-02	9.859592116191590961e-111
-1.434343434343434420e-01	4.040404040404038666e-02	5.320804085246554534e-107
-1.292929292929292928e-01	4.040404040404038666e-02	1.741688572346503293e-103
-1.151515151515151714e-01	4.040404040404038666e-02	3.458108784254338377e-100
-1.010101010101010222e-01	4.040404040404038666e-02	4.164680740194520173e-97
-8.686868686868688683e-02	4.040404040404038666e-02	3.042283573988901335e-94
-7.272727272727275150e-02	4.040404040404038666e-02	1.348008359330846086e-91
-5.858585858585860229e-02	4.040404040404038666e-02	3.622933753365574761e-89
-4.444444444444445308e-02	4.040404040404038666e-02	5.906131538394797555e-87
-3.030303030303033163e-02	4.040404040404038666e-02	5.840106301079580590e-85
-1.616161616161618242e-02	4.040404040404038666e-02	3.502783571284209617e-83
-2.020202020202033211e-03	4.040404040404038666e-02	1.274326666211247029e-81
1.212121212121208824e-02	4.040404040404038666e-02	2.812050745066884227e-80
2.626262626262623745e-02	4.040404040404038666e-02	3.763924652332108785e-79
4.040404040404038666e-02	4.040404040404038666e-02	3.342379000943317081e-78
5.454545454545450811e-02	4.040404040404038666e-02	1.224735829500804862e-73
6.868686868686868507e-02	4.040404040404038666e-02	3.174744814717772607e-68
8.282828282828280653e-02	4.040404040404038666e-02	4.992686331064629553e-63
9.696969696969692798e-02	4.040404040404038666e-02	4.763086126579415222e-58
1.111111111111111049e-01	4.040404040404038666e-02	2.756839189366643056e-53
1.252525252525252264e-01	4.040404040404038666e-02	9.682184184409699534e-49
1.393939393939393478e-01	4.040404040404038666e-02	2.063936041848665969e-44
1.535353535353535248e-01	4.040404040404038666e-02	2.671728815794957247e-40
1.676767676767676463e-01	4.040404040404038666e-02	2.101983749714201177e-36
1.818181818181817677e-01	4.040404040404038666e-02	1.006559572993396586e-32
1.959595959595959447e-01	4.040404040404038666e-02	2.941017816487862299e-29
2.101010101010100661e-01	4.040404040404038666e-02	5.264950253496434552e-26
2.242424242424241876e-01	4.040404040404038666e-02	5.813118498318770895e-23
2.383838383838383645e-01	4.040404040404038666e-02	3.998603844791806068e-20
2.525252525252524860e-01	4.040404040404038666e-02	1.737350578689186209e-17
2.666666666666666075e-01	4.040404040404038666e-02	4.845412203774759759e-15
2.808080808080807844e-01	4.040404040404038666e-02	8.797251329183695219e-13
2.949494949494949059e-01	4.040404040404038666e-02	1.046266244553020723e-10
3.090909090909090273e-01	4.040404040404038666e-02	8.112449711865574548e-09
3.232323232323231488e-01	4.040404040404038666e-02	4.046676302861586087e-07
3.373737373737373813e-01	4.040404040404038666e-02	1.277850503951012802e-05
3.515151515151515027e-01	4.040404040404038666e-02	2.518245717994172157e-04
3.656565656565656242e-01	4.040404040404038666e-02	3.064472271368578592e-03
3.797979797979797456e-01	4.040404040404038666e-02	2.286592057367599004e-02
3.939393939393938671e-01	4.040404040404038666e-02	1.041556954745745806e-01
4.080808080808079885e-01	4.040404040404038666e-02	2.888628466350756652e-01
4.222222222222222210e-01	4.040404040404038666e-02	4.870245487301431697e-01
4.363636363636363424e-01	4.040404040404038666e-02	4.987684959209670033e-01
4.505050505050504639e-01	4.040404040404038666e-02	3.101628018391796582e-01
4.646464646464645853e-01	4.040404040404038666e-02	1.171624189939140109e-01
4.787878787878787068e-01	4.040404040404038666e-02	2.698607671233799535e-02
4.929292929292928283e-01	4.040404040404038666e-02	3.909715382274577683e-03
5.070707070707070052e-01	4.040404040404038666e-02	6.702696070822605767e-04
5.212121212121212377e-01	4.040404040404038666e-02	3.252066743043313581e-03
5.353535353535352481e-01	4.040404040404038666e-02	2.522446603164874360e-02
5.494949494949494806e-01	4.040404040404038666e-02	1.209521394924963356e-01
5.636363636363634910e-01	4.040404040404038666e-02	3.520997696375656183e-01
5.777777777777777235e-01	4.040404040404038666e-02	6.219988767378772376e-01
5.919191919191919560e-01	4.040404040404038666e-02	6.676914079057275631e-01
6.060606060606059664e-01	4.040404040404038666e-02	4.410047583370519941e-01
6.202020202020201989e-01	4.040404040404038666e-02	1.981724574229483671e-01
6.343434343434342093e-01	4.040404040404038666e-02	9.867157583790017727e-02
6.484848484848484418e-01	4.040404040404038666e-02	8.073468155696583715e-02
6.626262626262624522e-01	4.040404040404038666e-02	6.444434238665344705e-02
6.767676767676766847e-01	4.040404040404038666e-02	6.237752164671996752e-02
6.909090909090909172e-01	4.040404040404038666e-02	1.378900001193107683e-01
7.050505050505049276e-01	4.040404040404038666e-02	3.045251567635697265e-01
7.191919191919191601e-01	4.040404040404038666e-02	4.346289551069228430e-01
7.333333333333331705e-01	4.040404040404038666e-02	3.801600588185644058e-01
7.474747474747474030e-01	4.040404040404038666e-02	2.025838346492125075e-01
7.616161616161616355e-01	4.040404040404038666e-02	6.573566370217982791e-02
7.757575757575756459e-01	4.040404040404038666e-02	1.330169500471859931e-02
7.898989898989898784e-01	4.040404040404038666e-02	3.128379740272809340e-03
8.040404040404041108e-01	4.040404040404038666e-02	4.690060853752193309e-03
8.181818181818181213e-01	4.040404040404038666e-02	8.252657117093034969e-03
8.323232323232323537e-01	4.040404040404038666e-02	9.097700425006748776e-03
8.464646464646463642e-01	4.040404040404038666e-02	6.474656167208569547e-03
8.606060606060605966e-01	4.040404040404038666e-02	6.971212962280299782e-03
8.747474747474748291e-01	4.040404040404038666e-02	3.239378373265804772e-02
8.888888888888888395e-01	4.040404040404038666e-02	1.438229894026153421e-01
9.030303030303030720e-01	4.040404040404038666e-02	4.193925457544922519e-01
9.171717171717170825e-01	4.040404040404038666e-02	7.903164101172344136e-01
9.313131313131313149e-01	4.040404040404038666e-02	9.576916881652556279e-01
9.454545454545453254e-01	4.040404040404038666e-02	7.406493405161655996e-01
9.595959595959595578e-01	4.040404040404038666e-02	3.626097283586422471e-01
9.737373737373737903e-01	4.040404040404038666e-02	1.116325994069782834e-01
9.878787878787878007e-01	4.040404040404038666e-02	2.151869598204701403e-02
1.002020202020202033e+00	4.040404040404038666e-02	2.593810077579413592e-03
1.016161616161616044e+00	4.040404040404038666e-02	1.958841570145085018e-04
1.030303030303030276e+00	4.040404040404038666e-02	9.319152233078182318e-06
1.044444444444444509e+00	4.040404040404038666e-02	2.817892992367504557e-07
1.058585858585858519e+00	4.040404040404038666e-02	5.475661979948502859e-09
1.072727272727272751e+00	4.040404040404038666e-02	6.913583846901897598e-11
1.086868686868686762e+00	4.040404040404038666e-02	5.774153996014555027e-13
1.101010101010100994e+00	4.040404040404038666e-02	3.622651954285767949e-15
1.115151515151515005e+00	4.040404040404038666e-02	3.185243823670708082e-17
1.129292929292929237e+00	4.040404040404038666e-02	4.944874074471585177e-19
1.143434343434343470e+00	4.040404040404038666e-02	6.329231196314131174e-21
1.157575757575757480e+00	4.040404040404038666e-02	5.102643649064824588e-23
1.171717171717171713e+00	4.040404040404038666e-02	2.505090908904358976e-25
1.185858585858585723e+00	4.040404040404038666e-02	7.462855579019544481e-28
1.199999999999999956e+00	4.040404040404038666e-02	1.348591291034684786e-30
-2.000000000000000111e-01	5.454545454545450811e-02	1.335233296228667923e-117
-1.858585858585858619e-01	5.454545454545450811e-02	3.228871257389277027e-113
-1.717171717171717404e-01	5.454545454545450811e-02	4.736082065156789090e-109
-1.575757575757575912e-01	5.454545454545450811e-02	4.213690410213700515e-105
-1.434343434343434420e-01	5.454545454545450811e-02	2.273950167973466973e-101
-1.292929292929292928e-01	5.454545454545450811e-02	7.443448317649322466e-98
-1.151515151515151714e-01	5.454545454545450811e-02	1.477890733255705205e-94
-1.010101010101010222e-01	5.454545454545450811e-02	1.779858141284330211e-91
-8.686868686868688683e-02	5.454545454545450811e-02	1.300179659704905485e-88
-7.272727272727275150e-02	5.454545454545450811e-02	5.760978578960511988e-86
-5.858585858585860229e-02	5.454545454545450811e-02	1.548331922814898491e-83
-4.444444444444445308e-02	5.454545454545450811e-02	2.524101357221883892e-81
-3.030303030303033163e-02	5.454545454545450811e-02	2.495884176097167171e-79
-1.616161616161618242e-02	5.454545454545450811e-02	1.496983384407803032e-77
-2.020202020202033211e-03	5.454545454545450811e-02	5.446085405687865823e-76
1.212121212121208824e-02	5.454545454545450811e-02	1.201785144384951791e-74
2.626262626262623745e-02	5.454545454545450811e-02	1.608585433574727673e-73
4.040404040404038666e-02	5.454545454545450811e-02	1.305981935335149760e-72
5.454545454545450811e-02	5.454545454545450811e-02	7.484308977485265047e-72
6.868686868686868507e-02	5.454545454545450811e-02	2.729721924141022631e-67
8.282828282828280653e-02	5.454545454545450811e-02	4.291922454969818292e-62
9.696969696969692798e-02	5.454545454545450811e-02	4.093536527597910033e-57
1.111111111111111049e-01	5.454545454545450811e-02	2.368285926220289874e-52
1.252525252525252264e-01	5.454545454545450811e-02	8.311291861077377032e-48
1.393939393939393478e-01	5.454545454545450811e-02	1.769374718667809569e-43
1.535353535353535248e-01	5.454545454545450811e-02	2.285174322289228662e-39
1.676767676767676463e-01	5.454545454545450811e-02	1.790695749743668140e-35
1.818181818181817677e-01	5.454545454545450811e-02	8.515744591493956475e-32
1.959595959595959447e-01	5.454545454545450811e-02	2.458600007055274994e-28
2.101010101010100661e-01	5.454545454545450811e-02	4.312267978916097590e-25
2.242424242424241876e-01	5.454545454545450811e-02	4.600167679780562491e-22
2.383838383838383645e-01	5.454545454545450811e-02	2.990490333387108921e-19
2.525252525252524860e-01	5.454545454545450811e-02	1.188622373654820965e-16
2.666666666666666075e-01	5.454545454545450811e-02	2.904175570710971105e-14
2.808080808080807844e-01	5.454545454545450811e-02	4.398886727580509654e-12
2.949494949494949059e-01	5.454545454545450811e-02	4.181129383924450308e-10
3.090909090909090273e-01	5.454545454545450811e-02	2.532651433043795833e-08
3.232323232323231488e-01	5.454545454545450811e-02	9.930986446691088294e-07
3.373737373737373813e-01	5.454545454545450811e-02	2.547145951027735317e-05
3.515151515151515027e-01	5.454545454545450811e-02	4.274065244272998382e-04
3.656565656565656242e-01	5.454545454545450811e-02	4.644861652912936519e-03
3.797979797979797456e-01	5.454545454545450811e-02	3.218880749659721457e-02
3.939393939393938671e-01	5.454545454545450811e-02	1.400749173959592864e-01
4.080808080808079885e-01	5.454545454545450811e-02	3.781749281590717215e-01
4.222222222222222210e-01	5.454545454545450811e-02	6.282963834287181859e-01
4.363636363636363424e-01	5.454545454545450811e-02	6.393427897545391758e-01
4.505050505050504639e-01	5.454545454545450811e-02	3.978793009550388726e-01
4.646464646464645853e-01	5.454545454545450811e-02	1.521818317743185156e-01
4.787878787878787068e-01	5.454545454545450811e-02	3.717603275590969369e-02
4.929292929292928283e-01	5.454545454545450811e-02	7.274664031943949352e-03
5.070707070707070052e-01	5.454545454545450811e-02	2.245635446098806064e-03
5.212121212121212377e-01	5.454545454545450811e-02	4.160213065701668343e-03
5.353535353535352481e-01	5.454545454545450811e-02	2.697759732944206984e-02
5.494949494949494806e-01	5.454545454545450811e-02	1.263603714287033775e-01
5.636363636363634910e-01	5.454545454545450811e-02	3.630049599032689200e-01
5.777777777777777235e-01	5.454545454545450811e-02	6.345113091790116622e-01
5.919191919191919560e-01	5.454545454545450811e-02	6.773472929889108318e-01
6.060606060606059664e-01	5.454545454545450811e-02	4.602373992055191487e-01
6.202020202020201989e-01	5.454545454545450811e-02	2.631872944035525408e-01
6.343434343434342093e-01	5.454545454545450811e-02	2.387628560220813045e-01
6.484848484848484418e-01	5.454545454545450811e-02	2.643085421196119666e-01
6.626262626262624522e-01	5.454545454545450811e-02	2.199148069201990741e-01
6.767676767676766847e-01	5.454545454545450811e-02	1.769444773872360377e-01
6.909090909090909172e-01	5.454545454545450811e-02	2.873719836712678166e-01
7.050505050505049276e-01	5.454545454545450811e-02	5.691408232885536433e-01
7.191919191919191601e-01	5.454545454545450811e-02	7.779194292397593191e-01
7.333333333333331705e-01	5.454545454545450811e-02	6.616219119017748840e-01
7.474747474747474030e-01	5.454545454545450811e-02	3.450865126560323515e-01
7.616161616161616355e-01	5.454545454545450811e-02	1.104883812972236451e-01
7.757575757575756459e-01	5.454545454545450811e-02	2.405202663718148531e-02
7.898989898989898784e-01	5.454545454545450811e-02	1.293474575923711511e-02
8.040404040404041108e-01	5.454545454545450811e-02	2.891561479311631488e-02
8.181818181818181213e-01	5.454545454545450811e-02	5.100101063457693901e-02
8.323232323232323537e-01	5.454545454545450811e-02	5.591086165206040487e-02
8.464646464646463642e-01	5.454545454545450811e-02	3.816828433845852880e-02
8.606060606060605966e-01	5.454545454545450811e-02	2.435237300656908563e-02
8.747474747474748291e-01	5.454545454545450811e-02	6.576317303477301202e-02
8.888888888888888395e-01	5.454545454545450811e-02	2.661416519204036768e-01
9.030303030303030720e-01	5.454545454545450811e-02	7.319801446483150675e-01
9.171717171717170825e-01	5.454545454545450811e-02	1.310630878383711728e+00
9.313131313131313149e-01	5.454545454545450811e-02	1.530989626663779912e+00
9.454545454545453254e-01	5.454545454545450811e-02	1.164694076098997888e+00
9.595959595959595578e-01	5.454545454545450811e-02	5.740600550358169185e-01
9.737373737373737903e-01	5.454545454545450811e-02	1.823874724000001946e-01
9.878787878787878007e-01	5.454545454545450811e-02	3.727612170641930733e-02
1.002020202020202033e+00	5.454545454545450811e-02	4.911969857588386126e-03
1.016161616161616044e+00	5.454545454545450811e-02	4.197386755021010989e-04
1.030303030303030276e+00	5.454545454545450811e-02	2.340471907750715864e-05
1.044444444444444509e+00	5.454545454545450811e-02	8.538141301319169045e-07
1.058585858585858519e+00	5.454545454545450811e-02	2.034278602392550458e-08
1.072727272727272751e+00	5.454545454545450811e-02	3.219500560794199278e-10
1.086868686868686762e+00	5.454545454545450811e-02	4.183272853134374987e-12
1.101010101010100994e+00	5.454545454545450811e-02	8.830699638477653942e-14
1.115151515151515005e+00	5.454545454545450811e-02	2.607140455143135967e-15
1.129292929292929237e+00	5.454545454545450811e-02	5.601422930719445906e-17
1.143434343434343470e+00	5.454545454545450811e-02	7.458578330817170939e-19
1.157575757575757480e+00	5.454545454545450811e-02	6.037946919478696823e-21
1.171717171717171713e+00	5.454545454545450811e-02	2.965542829977914115e-23
1.185858585858585723e+00	5.454545454545450811e-02	8.834977979384207851e-26
1.199999999999999956e+00	5.454545454545450811e-02	1.596551339502516965e-28
-2.000000000000000111e-01	6.868686868686868507e-02	3.461272112226060958e-112
-1.858585858585858619e-01	6.868686868686868507e-02	8.370074404794040720e-108
-1.717171717171717404e-01	6.868686868686868507e-02	1.227715697304161143e-103
-1.575757575757575912e-01	6.868686868686868507e-02	1.092298188473035666e-99
-1.434343434343434420e-01	6.868686868686868507e-02	5.894670484479563300e-96
-1.292929292929292928e-01	6.868686868686868507e-02	1.929535471778325090e-92
-1.151515151515151714e-01	6.868686868686868507e-02	3.831077306683360304e-89
-1.010101010101010222e-01	6.868686868686868507e-02	4.613855396166741345e-86
-8.686868686868688683e-02	6.868686868686868507e-02	3.370403966677925262e-83
-7.272727272727275150e-02	6.868686868686868507e-02	1.493395540600441982e-80
-5.858585858585860229e-02	6.868686868686868507e-02	4.013679200340599950e-78
-4.444444444444445308e-02	6.868686868686868507e-02	6.543127460647311319e-76
-3.030303030303033163e-02	6.868686868686868507e-02	6.469981191327359705e-74
-1.616161616161618242e-02	6.868686868686868507e-02	3.880570440388246447e-72
-2.020202020202033211e-03	6.868686868686868507e-02	1.411767045680651050e-70
1.212121212121208824e-02	6.868686868686868507e-02	3.115339817043663886e-69
2.626262626262623745e-02	6.868686868686868507e-02	4.169872057805092323e-68
4.040404040404038666e-02	6.868686868686868507e-02	3.385438705698901687e-67
5.454545454545450811e-02	6.868686868686868507e-02	1.667184012768700599e-66
6.868686868686868507e-02	6.868686868686868507e-02	6.403619495717488248e-66
8.282828282828280653e-02	6.868686868686868507e-02	2.238641191328779201e-61
9.696969696969692798e-02	6.868686868686868507e-02	2.135001047281764644e-56
1.111111111111111049e-01	6.868686868686868507e-02	1.235111377499214215e-51
1.252525252525252264e-01	6.868686868686868507e-02	4.334036644163362984e-47
1.393939393939393478e-01	6.868686868686868507e-02	9.224866455889888742e-43
1.535353535353535248e-01	6.868686868686868507e-02	1.191004048069795795e-38
1.676767676767676463e-01	6.868686868686868507e-02	9.327388083798869961e-35
1.818181818181817677e-01	6.868686868686868507e-02	4.431130341692204152e-31
1.959595959595959447e-01	6.868686868686868507e-02	1.277030127530389187e-27
2.101010101010100661e-01	6.868686868686868507e-02	2.232865825027485712e-24
2.242424242424241876e-01	6.868686868686868507e-02	2.369046112123257382e-21
2.383838383838383645e-01	6.868686868686868507e-02	1.525680761665994247e-18
2.525252525252524860e-01	6.868686868686868507e-02	5.967038185271087472e-16
2.666666666666666075e-01	6.868686868686868507e-02	1.418566448881936259e-13
2.808080808080807844e-01	6.868686868686868507e-02	2.053089151404537820e-11
2.949494949494949059e-01	6.868686868686868507e-02	1.813732077738125965e-09
3.090909090909090273e-01	6.868686868686868507e-02	9.822902257168928322e-08
3.232323232323231488e-01	6.868686868686868507e-02	3.284296498113892311e-06
3.373737373737373813e-01	6.868686868686868507e-02	6.850957523948385838e-05
3.515151515151515027e-01	6.868686868686868507e-02	9.044403641046467766e-04
3.656565656565656242e-01	6.868686868686868507e-02	7.681780377408381488e-03
3.797979797979797456e-01	6.868686868686868507e-02	4.257228247121751935e-02
3.939393939393938671e-01	6.868686868686868507e-02	1.549166948864987570e-01
4.080808080808079885e-01	6.868686868686868507e-02	3.687372931770004914e-01
4.222222222222222210e-01	6.868686868686868507e-02	5.682390299595116989e-01
4.363636363636363424e-01	6.868686868686868507e-02	5.616786543743562676e-01
4.505050505050504639e-01	6.868686868686868507e-02	3.566548627379424463e-01
4.646464646464645853e-01	6.868686868686868507e-02	1.519862240641386697e-01
4.787878787878787068e-01	6.868686868686868507e-02	5.413742493902502090e-02
4.929292929292928283e-01	6.868686868686868507e-02	2.518087189899380005e-02
5.070707070707070052e-01	6.868686868686868507e-02	1.417119574135959278e-02
5.212121212121212377e-01	6.868686868686868507e-02	1.070304499382425736e-02
5.353535353535352481e-01	6.868686868686868507e-02	3.395514860535227969e-02
5.494949494949494806e-01	6.868686868686868507e-02	1.396392819772268590e-01
5.636363636363634910e-01	6.868686868686868507e-02	3.804652089297006490e-01
5.777777777777777235e-01	6.868686868686868507e-02	6.416975352069199667e-01
5.919191919191919560e-01	6.868686868686868507e-02	6.695769797122490541e-01
6.060606060606059664e-01	6.868686868686868507e-02	4.703773818129556861e-01
6.202020202020201989e-01	6.868686868686868507e-02	3.539336382381026991e-01
6.343434343434342093e-01	6.868686868686868507e-02	4.535133526765002254e-01
6.484848484848484418e-01	6.868686868686868507e-02	5.583324902952991886e-01
6.626262626262624522e-01	6.868686868686868507e-02	4.906545674388045897e-01
6.767676767676766847e-01	6.868686868686868507e-02	3.872107902939431745e-01
6.909090909090909172e-01	6.868686868686868507e-02	4.861218932605678722e-01
7.050505050505049276e-01	6.868686868686868507e-02	7.993037453240875445e-01
7.191919191919191601e-01	6.868686868686868507e-02	1.000666556662017870e+00
7.333333333333331705e-01	6.868686868686868507e-02	8.048819889353049373e-01
7.474747474747474030e-01	6.868686868686868507e-02	4.025125583707797605e-01
7.616161616161616355e-01	6.868686868686868507e-02	1.276271290989910989e-01
7.757575757575756459e-01	6.868686868686868507e-02	3.827804428666303077e-02
7.898989898989898784e-01	6.868686868686868507e-02	4.859505971560715287e-02
8.040404040404041108e-01	6.868686868686868507e-02	1.136695632813580631e-01
8.181818181818181213e-01	6.868686868686868507e-02	1.939254626996407549e-01
8.323232323232323537e-01	6.868686868686868507e-02	2.100692245010908343e-01
8.464646464646463642e-01	6.868686868686868507e-02	1.409238175947496174e-01
8.606060606060605966e-01	6.868686868686868507e-02	6.887916343368784278e-02
8.747474747474748291e-01	6.868686868686868507e-02	9.486386877147104379e-02
8.888888888888888395e-01	6.868686868686868507e-02	3.412790928503627308e-01
9.030303030303030720e-01	6.868686868686868507e-02	9.152871912302424917e-01
9.171717171717170825e-01	6.868686868686868507e-02	1.612892816879798019e+00
9.313131313131313149e-01	6.868686868686868507e-02	1.879086122428572647e+00
9.454545454545453254e-01	6.868686868686868507e-02	1.457011273426621401e+00
9.595959595959595578e-01	6.868686868686868507e-02	7.541207445204323179e-01
9.737373737373737903e-01	6.868686868686868507e-02	2.609497246553884597e-01
9.878787878787878007e-01	6.868686868686868507e-02	6.041981877507308224e-02
1.002020202020202033e+00	6.868686868686868507e-02	9.340080399942364553e-03
1.016161616161616044e+00	6.868686868686868507e-02	9.560828150897247987e-04
1.030303030303030276e+00	6.868686868686868507e-02	6.390811741007119311e-05
1.044444444444444509e+00	6.868686868686868507e-02	2.755795560295103242e-06
1.058585858585858519e+00	6.868686868686868507e-02	7.920638868238327425e-08
1.072727272727272751e+00	6.868686868686868507e-02	2.096571995907161351e-09
1.086868686868686762e+00	6.868686868686868507e-02	9.688745268399124468e-11
1.101010101010100994e+00	6.868686868686868507e-02	5.104521091415309145e-12
1.115151515151515005e+00	6.868686868686868507e-02	1.825497916265843493e-13
1.129292929292929237e+00	6.868686868686868507e-02	4.011474037083611747e-15
1.143434343434343470e+00	6.868686868686868507e-02	5.354373402551183712e-17
1.157575757575757480e+00	6.868686868686868507e-02	4.335643631539984361e-19
1.171717171717171713e+00	6.868686868686868507e-02	2.129513814321559866e-21
1.185858585858585723e+00	6.868686868686868507e-02	6.344289917348738376e-24
[truncated: 8,001 more rows]
