# Supplementary material for: Distinct activation mechanisms of CXCR4 and ACKR3 revealed by single-molecule analysis of their conformational landscapes
Source: eLife. 2025 Apr 15;13:RP100098. doi: 10.7554/eLife.100098 (PMC11999697; doi:10.7554/eLife.100098)
Supplement: Figure 4—source data 6. [file elife-100098-fig4-data6.csv]

# initial FRET	final FRET	density
-2.000000000000000111e-01	-2.000000000000000111e-01	4.069856669825931980e-130
-1.858585858585858619e-01	-2.000000000000000111e-01	2.149313147236540680e-126
-1.717171717171717404e-01	-2.000000000000000111e-01	1.946173209488261594e-122
-1.575757575757575912e-01	-2.000000000000000111e-01	1.323314703156125952e-116
-1.434343434343434420e-01	-2.000000000000000111e-01	8.683255148798523001e-111
-1.292929292929292928e-01	-2.000000000000000111e-01	3.460146676997185449e-105
-1.151515151515151714e-01	-2.000000000000000111e-01	8.363392327050780092e-100
-1.010101010101010222e-01	-2.000000000000000111e-01	1.226154928393835835e-94
-8.686868686868688683e-02	-2.000000000000000111e-01	1.090393215914349589e-89
-7.272727272727275150e-02	-2.000000000000000111e-01	5.881604913444839814e-85
-5.858585858585860229e-02	-2.000000000000000111e-01	1.924347368179790617e-80
-4.444444444444445308e-02	-2.000000000000000111e-01	3.818967891131130728e-76
-3.030303030303033163e-02	-2.000000000000000111e-01	4.597094785266874127e-72
-1.616161616161618242e-02	-2.000000000000000111e-01	3.356570894610444182e-68
-2.020202020202033211e-03	-2.000000000000000111e-01	1.486562267397789092e-64
1.212121212121208824e-02	-2.000000000000000111e-01	8.957312913692312306e-50
2.626262626262623745e-02	-2.000000000000000111e-01	4.867022350231684880e-55
4.040404040404038666e-02	-2.000000000000000111e-01	3.647460088907515879e-49
5.454545454545450811e-02	-2.000000000000000111e-01	2.585908085273219148e-48
6.868686868686868507e-02	-2.000000000000000111e-01	4.923448936797647690e-45
8.282828282828280653e-02	-2.000000000000000111e-01	6.746636160091314909e-43
9.696969696969692798e-02	-2.000000000000000111e-01	3.526173717793493849e-40
1.111111111111111049e-01	-2.000000000000000111e-01	6.860226779216222900e-36
1.252525252525252264e-01	-2.000000000000000111e-01	1.190254110127013797e-33
1.393939393939393478e-01	-2.000000000000000111e-01	2.487539702159430269e-31
1.535353535353535248e-01	-2.000000000000000111e-01	3.162523174484908059e-29
1.676767676767676463e-01	-2.000000000000000111e-01	2.443285873917281819e-27
1.818181818181817677e-01	-2.000000000000000111e-01	1.146317383196641809e-25
1.959595959595959447e-01	-2.000000000000000111e-01	3.264712740478374040e-24
2.101010101010100661e-01	-2.000000000000000111e-01	5.642579670658926088e-23
2.242424242424241876e-01	-2.000000000000000111e-01	5.917346900960408972e-22
2.383838383838383645e-01	-2.000000000000000111e-01	3.764813477871696603e-21
2.525252525252524860e-01	-2.000000000000000111e-01	1.453097575306574135e-20
2.666666666666666075e-01	-2.000000000000000111e-01	3.402201259993024920e-20
2.808080808080807844e-01	-2.000000000000000111e-01	4.831984057510589382e-20
2.949494949494949059e-01	-2.000000000000000111e-01	4.162769673614433322e-20
3.090909090909090273e-01	-2.000000000000000111e-01	2.175328757323232219e-20
3.232323232323231488e-01	-2.000000000000000111e-01	6.895238747318530302e-21
3.373737373737373813e-01	-2.000000000000000111e-01	1.325725349329989759e-21
3.515151515151515027e-01	-2.000000000000000111e-01	1.546170571858436794e-22
3.656565656565656242e-01	-2.000000000000000111e-01	1.096824021068185682e-23
3.797979797979797456e-01	-2.000000000000000111e-01	5.441336920456776549e-25
3.939393939393938671e-01	-2.000000000000000111e-01	1.208516342878026840e-25
4.080808080808079885e-01	-2.000000000000000111e-01	1.005323889536983271e-25
4.222222222222222210e-01	-2.000000000000000111e-01	1.471925087508211516e-24
4.363636363636363424e-01	-2.000000000000000111e-01	2.628259081937058118e-22
4.505050505050504639e-01	-2.000000000000000111e-01	2.948732153806515433e-20
4.646464646464645853e-01	-2.000000000000000111e-01	2.006809163489732623e-18
4.787878787878787068e-01	-2.000000000000000111e-01	8.284226668372172086e-17
4.929292929292928283e-01	-2.000000000000000111e-01	2.074305938754016601e-15
5.070707070707070052e-01	-2.000000000000000111e-01	3.150420798820177537e-14
5.212121212121212377e-01	-2.000000000000000111e-01	2.902279514542636846e-13
5.353535353535352481e-01	-2.000000000000000111e-01	1.621753416685123522e-12
5.494949494949494806e-01	-2.000000000000000111e-01	5.496741600029410125e-12
5.636363636363634910e-01	-2.000000000000000111e-01	1.130058004741100498e-11
5.777777777777777235e-01	-2.000000000000000111e-01	1.409194908692069188e-11
5.919191919191919560e-01	-2.000000000000000111e-01	1.065899630481820833e-11
6.060606060606059664e-01	-2.000000000000000111e-01	4.890311102578233737e-12
6.202020202020201989e-01	-2.000000000000000111e-01	1.360917183475628604e-12
6.343434343434342093e-01	-2.000000000000000111e-01	2.297220699006360376e-13
6.484848484848484418e-01	-2.000000000000000111e-01	2.352098379224640287e-14
6.626262626262624522e-01	-2.000000000000000111e-01	1.460948677166105990e-15
6.767676767676766847e-01	-2.000000000000000111e-01	5.509121283601653757e-17
6.909090909090909172e-01	-2.000000000000000111e-01	1.268740881750544611e-18
7.050505050505049276e-01	-2.000000000000000111e-01	1.863136543624274896e-20
7.191919191919191601e-01	-2.000000000000000111e-01	2.234690421352739616e-22
7.333333333333331705e-01	-2.000000000000000111e-01	3.789056007379799348e-24
7.474747474747474030e-01	-2.000000000000000111e-01	3.389907084298596679e-24
7.616161616161616355e-01	-2.000000000000000111e-01	1.075168051631461345e-22
7.757575757575756459e-01	-2.000000000000000111e-01	2.113450870928364975e-21
7.898989898989898784e-01	-2.000000000000000111e-01	2.519920945445247000e-20
8.040404040404041108e-01	-2.000000000000000111e-01	1.822454072532464824e-19
8.181818181818181213e-01	-2.000000000000000111e-01	7.994681808466779749e-19
8.323232323232323537e-01	-2.000000000000000111e-01	2.127260562867120699e-18
8.464646464646463642e-01	-2.000000000000000111e-01	3.433326526510575739e-18
8.606060606060605966e-01	-2.000000000000000111e-01	3.361123294538687641e-18
8.747474747474748291e-01	-2.000000000000000111e-01	1.995853653113329431e-18
8.888888888888888395e-01	-2.000000000000000111e-01	7.188658577155099128e-19
9.030303030303030720e-01	-2.000000000000000111e-01	1.570514448740691924e-19
9.171717171717170825e-01	-2.000000000000000111e-01	2.081186162924969050e-20
9.313131313131313149e-01	-2.000000000000000111e-01	1.672841669367842927e-21
9.454545454545453254e-01	-2.000000000000000111e-01	8.155933212624024717e-23
9.595959595959595578e-01	-2.000000000000000111e-01	2.411944988801536848e-24
9.737373737373737903e-01	-2.000000000000000111e-01	4.326493448871525950e-26
9.878787878787878007e-01	-2.000000000000000111e-01	4.707383896118002414e-28
1.002020202020202033e+00	-2.000000000000000111e-01	3.106691282731087500e-30
1.016161616161616044e+00	-2.000000000000000111e-01	1.243630873507525544e-32
1.030303030303030276e+00	-2.000000000000000111e-01	3.019672235539012277e-35
1.044444444444444509e+00	-2.000000000000000111e-01	4.447367638421069671e-38
1.058585858585858519e+00	-2.000000000000000111e-01	3.973023957005474798e-41
1.072727272727272751e+00	-2.000000000000000111e-01	2.152857576457515510e-44
1.086868686868686762e+00	-2.000000000000000111e-01	7.077469110593849397e-48
1.101010101010100994e+00	-2.000000000000000111e-01	1.438463022672297122e-51
1.115151515151515005e+00	-2.000000000000000111e-01	4.708098556236244758e-55
1.129292929292929237e+00	-2.000000000000000111e-01	1.979550884831998460e-57
1.143434343434343470e+00	-2.000000000000000111e-01	7.817828782732884565e-60
1.157575757575757480e+00	-2.000000000000000111e-01	1.884398854001707822e-62
1.171717171717171713e+00	-2.000000000000000111e-01	2.755273148210880278e-65
1.185858585858585723e+00	-2.000000000000000111e-01	2.443609142190928941e-68
1.199999999999999956e+00	-2.000000000000000111e-01	1.314539804749580708e-71
-2.000000000000000111e-01	-1.858585858585858619e-01	8.823331104310868201e-124
-1.858585858585858619e-01	-1.858585858585858619e-01	4.507846094038324977e-120
-1.717171717171717404e-01	-1.858585858585858619e-01	1.484699144986212452e-116
-1.575757575757575912e-01	-1.858585858585858619e-01	1.074669589641194132e-112
-1.434343434343434420e-01	-1.858585858585858619e-01	5.014447160192436470e-107
-1.292929292929292928e-01	-1.858585858585858619e-01	1.996503896026421398e-101
-1.151515151515151714e-01	-1.858585858585858619e-01	4.825666799756212068e-96
-1.010101010101010222e-01	-1.858585858585858619e-01	7.074898406735630246e-91
-8.686868686868688683e-02	-1.858585858585858619e-01	6.291555045114959722e-86
-7.272727272727275150e-02	-1.858585858585858619e-01	3.393678585496593697e-81
-5.858585858585860229e-02	-1.858585858585858619e-01	1.110345994077657659e-76
-4.444444444444445308e-02	-1.858585858585858619e-01	2.203539636092358033e-72
-3.030303030303033163e-02	-1.858585858585858619e-01	2.652517868416269882e-68
-1.616161616161618242e-02	-1.858585858585858619e-01	1.936737154742247566e-64
-2.020202020202033211e-03	-1.858585858585858619e-01	8.577445453964781294e-61
1.212121212121208824e-02	-1.858585858585858619e-01	4.507709704973182876e-55
2.626262626262623745e-02	-1.858585858585858619e-01	1.212168105790105688e-51
4.040404040404038666e-02	-1.858585858585858619e-01	1.332022899849994479e-45
5.454545454545450811e-02	-1.858585858585858619e-01	3.052141193747782171e-45
6.868686868686868507e-02	-1.858585858585858619e-01	3.862618561786593013e-42
8.282828282828280653e-02	-1.858585858585858619e-01	9.336588112634120539e-40
9.696969696969692798e-02	-1.858585858585858619e-01	3.687218950981910648e-36
1.111111111111111049e-01	-1.858585858585858619e-01	2.894069418272626255e-33
1.252525252525252264e-01	-1.858585858585858619e-01	6.793887799881059662e-31
1.393939393939393478e-01	-1.858585858585858619e-01	1.409608710149596320e-28
1.535353535353535248e-01	-1.858585858585858619e-01	1.784149556103488670e-26
1.676767676767676463e-01	-1.858585858585858619e-01	1.374467963232000166e-24
1.818181818181817677e-01	-1.858585858585858619e-01	6.436694345156675559e-23
1.959595959595959447e-01	-1.858585858585858619e-01	1.830967760215200585e-21
2.101010101010100661e-01	-1.858585858585858619e-01	3.162082905834156266e-20
2.242424242424241876e-01	-1.858585858585858619e-01	3.314370850387544020e-19
2.383838383838383645e-01	-1.858585858585858619e-01	2.108013546226340997e-18
2.525252525252524860e-01	-1.858585858585858619e-01	8.134501520675900431e-18
2.666666666666666075e-01	-1.858585858585858619e-01	1.904299209878711016e-17
2.808080808080807844e-01	-1.858585858585858619e-01	2.704338358696555159e-17
2.949494949494949059e-01	-1.858585858585858619e-01	2.329657835938670097e-17
3.090909090909090273e-01	-1.858585858585858619e-01	1.217356843619556223e-17
3.232323232323231488e-01	-1.858585858585858619e-01	3.858614840784843696e-18
3.373737373737373813e-01	-1.858585858585858619e-01	7.418724707523353253e-19
3.515151515151515027e-01	-1.858585858585858619e-01	8.652917323140209552e-20
3.656565656565656242e-01	-1.858585858585858619e-01	6.164428340070653830e-21
3.797979797979797456e-01	-1.858585858585858619e-01	3.681445280167840611e-22
3.939393939393938671e-01	-1.858585858585858619e-01	1.599171835857384002e-22
4.080808080808079885e-01	-1.858585858585858619e-01	1.353983907295934991e-22
4.222222222222222210e-01	-1.858585858585858619e-01	2.172105971258088832e-22
4.363636363636363424e-01	-1.858585858585858619e-01	2.686956805610489533e-20
4.505050505050504639e-01	-1.858585858585858619e-01	3.012056714577619177e-18
4.646464646464645853e-01	-1.858585858585858619e-01	2.049893383881014806e-16
4.787878787878787068e-01	-1.858585858585858619e-01	8.462075538231338797e-15
4.929292929292928283e-01	-1.858585858585858619e-01	2.118837737759883087e-13
5.070707070707070052e-01	-1.858585858585858619e-01	3.218054907664042043e-12
5.212121212121212377e-01	-1.858585858585858619e-01	2.964586452995170231e-11
5.353535353535352481e-01	-1.858585858585858619e-01	1.656569666789321331e-10
5.494949494949494806e-01	-1.858585858585858619e-01	5.614747166413590206e-10
5.636363636363634910e-01	-1.858585858585858619e-01	1.154318402385432040e-09
5.777777777777777235e-01	-1.858585858585858619e-01	1.439447898167792028e-09
5.919191919191919560e-01	-1.858585858585858619e-01	1.088782681885560671e-09
6.060606060606059664e-01	-1.858585858585858619e-01	4.995298483371386508e-10
6.202020202020201989e-01	-1.858585858585858619e-01	1.390135487080173091e-10
6.343434343434342093e-01	-1.858585858585858619e-01	2.346560592652579915e-11
6.484848484848484418e-01	-1.858585858585858619e-01	2.402768962270546314e-12
6.626262626262624522e-01	-1.858585858585858619e-01	1.493138194032921724e-13
6.767676767676766847e-01	-1.858585858585858619e-01	5.650998751826478792e-15
6.909090909090909172e-01	-1.858585858585858619e-01	1.336925803408294870e-16
7.050505050505049276e-01	-1.858585858585858619e-01	2.333958394460444497e-18
7.191919191919191601e-01	-1.858585858585858619e-01	5.032156879191348803e-20
7.333333333333331705e-01	-1.858585858585858619e-01	1.469855069316634935e-21
7.474747474747474030e-01	-1.858585858585858619e-01	1.359227161212686486e-21
7.616161616161616355e-01	-1.858585858585858619e-01	4.300040274634910721e-20
7.757575757575756459e-01	-1.858585858585858619e-01	8.452549929352479786e-19
7.898989898989898784e-01	-1.858585858585858619e-01	1.007818913209465691e-17
8.040404040404041108e-01	-1.858585858585858619e-01	7.288735331476662455e-17
8.181818181818181213e-01	-1.858585858585858619e-01	3.197398531989009548e-16
8.323232323232323537e-01	-1.858585858585858619e-01	8.507780501865687081e-16
8.464646464646463642e-01	-1.858585858585858619e-01	1.373126968490212764e-15
8.606060606060605966e-01	-1.858585858585858619e-01	1.344249958317374391e-15
8.747474747474748291e-01	-1.858585858585858619e-01	7.982230804696988461e-16
8.888888888888888395e-01	-1.858585858585858619e-01	2.875037047406140651e-16
9.030303030303030720e-01	-1.858585858585858619e-01	6.281126270157445788e-17
9.171717171717170825e-01	-1.858585858585858619e-01	8.323510230369574290e-18
9.313131313131313149e-01	-1.858585858585858619e-01	6.690374458959122729e-19
9.454545454545453254e-01	-1.858585858585858619e-01	3.261889529290990845e-20
9.595959595959595578e-01	-1.858585858585858619e-01	9.646349349729033716e-22
9.737373737373737903e-01	-1.858585858585858619e-01	1.730340760713776860e-23
9.878787878787878007e-01	-1.858585858585858619e-01	1.882674347738790062e-25
1.002020202020202033e+00	-1.858585858585858619e-01	1.242492244863278620e-27
1.016161616161616044e+00	-1.858585858585858619e-01	4.973785855606266925e-30
1.030303030303030276e+00	-1.858585858585858619e-01	1.207689788175631256e-32
1.044444444444444509e+00	-1.858585858585858619e-01	1.778683295460197418e-35
1.058585858585858519e+00	-1.858585858585858619e-01	1.588975926762508587e-38
1.072727272727272751e+00	-1.858585858585858619e-01	8.611114925197254192e-42
1.086868686868686762e+00	-1.858585858585858619e-01	2.858791986521382448e-45
1.101010101010100994e+00	-1.858585858585858619e-01	1.077913642084637585e-48
1.115151515151515005e+00	-1.858585858585858619e-01	5.617382091225271440e-51
1.129292929292929237e+00	-1.858585858585858619e-01	3.636254511448498496e-53
1.143434343434343470e+00	-1.858585858585858619e-01	1.444899072362244978e-55
1.157575757575757480e+00	-1.858585858585858619e-01	3.483005069287785105e-58
1.171717171717171713e+00	-1.858585858585858619e-01	5.092678613839563486e-61
1.185858585858585723e+00	-1.858585858585858619e-01	4.516617938423295689e-64
1.199999999999999956e+00	-1.858585858585858619e-01	2.429715113176470767e-67
-2.000000000000000111e-01	-1.717171717171717404e-01	1.176847302122610303e-117
-1.858585858585858619e-01	-1.717171717171717404e-01	5.851588608711639470e-114
-1.717171717171717404e-01	-1.717171717171717404e-01	1.858288549002438625e-110
-1.575757575757575912e-01	-1.717171717171717404e-01	3.822901239317771732e-107
-1.434343434343434420e-01	-1.717171717171717404e-01	2.252870562152533728e-103
-1.292929292929292928e-01	-1.717171717171717404e-01	6.991662751001754540e-98
-1.151515151515151714e-01	-1.717171717171717404e-01	1.688914568623752630e-92
-1.010101010101010222e-01	-1.717171717171717404e-01	2.476110283953633751e-87
-8.686868686868688683e-02	-1.717171717171717404e-01	2.201951633209033284e-82
-7.272727272727275150e-02	-1.717171717171717404e-01	1.187737538650340048e-77
-5.858585858585860229e-02	-1.717171717171717404e-01	3.886047499153539614e-73
-4.444444444444445308e-02	-1.717171717171717404e-01	7.712064291245655512e-69
-3.030303030303033163e-02	-1.717171717171717404e-01	9.283421999432111743e-65
-1.616161616161618242e-02	-1.717171717171717404e-01	6.778294888439362430e-61
-2.020202020202033211e-03	-1.717171717171717404e-01	3.001979619831533481e-57
1.212121212121208824e-02	-1.717171717171717404e-01	8.064360521894293419e-54
2.626262626262623745e-02	-1.717171717171717404e-01	1.868871416349871105e-48
4.040404040404038666e-02	-1.717171717171717404e-01	8.661395569892387756e-42
5.454545454545450811e-02	-1.717171717171717404e-01	3.401337603358897317e-42
6.868686868686868507e-02	-1.717171717171717404e-01	2.054352496892336510e-39
8.282828282828280653e-02	-1.717171717171717404e-01	9.544895609880695455e-37
9.696969696969692798e-02	-1.717171717171717404e-01	1.451140934568368862e-33
1.111111111111111049e-01	-1.717171717171717404e-01	9.196767443696776109e-31
1.252525252525252264e-01	-1.717171717171717404e-01	2.396150959972562207e-28
1.393939393939393478e-01	-1.717171717171717404e-01	4.898224751041813997e-26
1.535353535353535248e-01	-1.717171717171717404e-01	6.147174854809537749e-24
1.676767676767676463e-01	-1.717171717171717404e-01	4.710751230049535510e-22
1.818181818181817677e-01	-1.717171717171717404e-01	2.198600156268062831e-20
1.959595959595959447e-01	-1.717171717171717404e-01	6.240318348894551078e-19
2.101010101010100661e-01	-1.717171717171717404e-01	1.076156003378543738e-17
2.242424242424241876e-01	-1.717171717171717404e-01	1.126928310138415665e-16
2.383838383838383645e-01	-1.717171717171717404e-01	7.163142636152498562e-16
2.525252525252524860e-01	-1.717171717171717404e-01	2.763049370576536938e-15
2.666666666666666075e-01	-1.717171717171717404e-01	6.466669249060633859e-15
2.808080808080807844e-01	-1.717171717171717404e-01	9.181919625116259937e-15
2.949494949494949059e-01	-1.717171717171717404e-01	7.908918983638201373e-15
3.090909090909090273e-01	-1.717171717171717404e-01	4.132492049289118636e-15
3.232323232323231488e-01	-1.717171717171717404e-01	1.309801653924080502e-15
3.373737373737373813e-01	-1.717171717171717404e-01	2.518210595731480783e-16
3.515151515151515027e-01	-1.717171717171717404e-01	2.937676047862700089e-17
3.656565656565656242e-01	-1.717171717171717404e-01	2.115340229730300139e-18
3.797979797979797456e-01	-1.717171717171717404e-01	1.794315292024513828e-19
3.939393939393938671e-01	-1.717171717171717404e-01	1.331856208946353015e-19
4.080808080808079885e-01	-1.717171717171717404e-01	1.152890088010571001e-19
4.222222222222222210e-01	-1.717171717171717404e-01	7.058663414126990490e-20
4.363636363636363424e-01	-1.717171717171717404e-01	1.683995795363284393e-18
4.505050505050504639e-01	-1.717171717171717404e-01	1.866360784091958952e-16
4.646464646464645853e-01	-1.717171717171717404e-01	1.270089444360739187e-14
4.787878787878787068e-01	-1.717171717171717404e-01	5.242967016358707404e-13
4.929292929292928283e-01	-1.717171717171717404e-01	1.312796936687452638e-11
5.070707070707070052e-01	-1.717171717171717404e-01	1.993853548006912027e-10
5.212121212121212377e-01	-1.717171717171717404e-01	1.836808661366041855e-09
5.353535353535352481e-01	-1.717171717171717404e-01	1.026383124353997098e-08
5.494949494949494806e-01	-1.717171717171717404e-01	3.478804335375770945e-08
5.636363636363634910e-01	-1.717171717171717404e-01	7.151965617383662872e-08
5.777777777777777235e-01	-1.717171717171717404e-01	8.918580844378357028e-08
5.919191919191919560e-01	-1.717171717171717404e-01	6.745917802597805638e-08
6.060606060606059664e-01	-1.717171717171717404e-01	3.095006509816911358e-08
6.202020202020201989e-01	-1.717171717171717404e-01	8.613098169961239433e-09
6.343434343434342093e-01	-1.717171717171717404e-01	1.453952826539084301e-09
6.484848484848484418e-01	-1.717171717171717404e-01	1.489203623810409076e-10
6.626262626262624522e-01	-1.717171717171717404e-01	9.274233940437054212e-12
6.767676767676766847e-01	-1.717171717171717404e-01	3.567030503442031395e-13
6.909090909090909172e-01	-1.717171717171717404e-01	9.424136772885270519e-15
7.050505050505049276e-01	-1.717171717171717404e-01	2.646330818425304951e-16
7.191919191919191601e-01	-1.717171717171717404e-01	1.077775427092129932e-17
7.333333333333331705e-01	-1.717171717171717404e-01	3.920698606451919387e-19
7.474747474747474030e-01	-1.717171717171717404e-01	3.308476124822756727e-19
7.616161616161616355e-01	-1.717171717171717404e-01	1.043142664990747045e-17
7.757575757575756459e-01	-1.717171717171717404e-01	2.050492795425848766e-16
7.898989898989898784e-01	-1.717171717171717404e-01	2.444854436204249290e-15
8.040404040404041108e-01	-1.717171717171717404e-01	1.768164565664207203e-14
8.181818181818181213e-01	-1.717171717171717404e-01	7.756526378663750900e-14
8.323232323232323537e-01	-1.717171717171717404e-01	2.063891104796117170e-13
8.464646464646463642e-01	-1.717171717171717404e-01	3.331050366662748906e-13
8.606060606060605966e-01	-1.717171717171717404e-01	3.260998013507001421e-13
8.747474747474748291e-01	-1.717171717171717404e-01	1.936398705941117026e-13
8.888888888888888395e-01	-1.717171717171717404e-01	6.974513960250534377e-14
9.030303030303030720e-01	-1.717171717171717404e-01	1.523730029734216990e-14
9.171717171717170825e-01	-1.717171717171717404e-01	2.019189225835835720e-15
9.313131313131313149e-01	-1.717171717171717404e-01	1.623009001064990376e-16
9.454545454545453254e-01	-1.717171717171717404e-01	7.912974227387178940e-18
9.595959595959595578e-01	-1.717171717171717404e-01	2.340095000397270726e-19
9.737373737373737903e-01	-1.717171717171717404e-01	4.197610532699422167e-21
9.878787878787878007e-01	-1.717171717171717404e-01	4.567154546661359200e-23
1.002020202020202033e+00	-1.717171717171717404e-01	3.014145337639820569e-25
1.016161616161616044e+00	-1.717171717171717404e-01	1.206584067724583424e-27
1.030303030303030276e+00	-1.717171717171717404e-01	2.929718562899879422e-30
1.044444444444444509e+00	-1.717171717171717404e-01	4.314886939783770027e-33
1.058585858585858519e+00	-1.717171717171717404e-01	3.854898486578017582e-36
1.072727272727272751e+00	-1.717171717171717404e-01	2.099737345061385188e-39
1.086868686868686762e+00	-1.717171717171717404e-01	1.009938034808750218e-42
1.101010101010100994e+00	-1.717171717171717404e-01	5.896448896896338012e-45
1.115151515151515005e+00	-1.717171717171717404e-01	6.222990299960850437e-47
1.129292929292929237e+00	-1.717171717171717404e-01	4.076170332117819659e-49
1.143434343434343470e+00	-1.717171717171717404e-01	1.619919323619695189e-51
1.157575757575757480e+00	-1.717171717171717404e-01	3.904906394146126797e-54
1.171717171717171713e+00	-1.717171717171717404e-01	5.709562064592200811e-57
1.185858585858585723e+00	-1.717171717171717404e-01	5.063722335868130063e-60
1.199999999999999956e+00	-1.717171717171717404e-01	2.724029983529639107e-63
-2.000000000000000111e-01	-1.575757575757575912e-01	9.638951295233228027e-112
-1.858585858585858619e-01	-1.575757575757575912e-01	4.679797666488390966e-108
-1.717171717171717404e-01	-1.575757575757575912e-01	1.442948230901690376e-104
-1.575757575757575912e-01	-1.575757575757575912e-01	2.852656379419002449e-101
-1.434343434343434420e-01	-1.575757575757575912e-01	3.669728630715658120e-98
-1.292929292929292928e-01	-1.575757575757575912e-01	1.780658547675090280e-94
-1.151515151515151714e-01	-1.575757575757575912e-01	3.586903437806455136e-89
-1.010101010101010222e-01	-1.575757575757575912e-01	5.256480946021312525e-84
-8.686868686868688683e-02	-1.575757575757575912e-01	4.674470961280749423e-79
-7.272727272727275150e-02	-1.575757575757575912e-01	2.521419879034921931e-74
-5.858585858585860229e-02	-1.575757575757575912e-01	8.249598160284908125e-70
-4.444444444444445308e-02	-1.575757575757575912e-01	1.637175855286125063e-65
-3.030303030303033163e-02	-1.575757575757575912e-01	1.970755659735206303e-61
-1.616161616161618242e-02	-1.575757575757575912e-01	1.438948160949414126e-57
-2.020202020202033211e-03	-1.575757575757575912e-01	6.372831403562445305e-54
1.212121212121208824e-02	-1.575757575757575912e-01	1.711963986687085730e-50
2.626262626262623745e-02	-1.575757575757575912e-01	1.769545710604196679e-45
4.040404040404038666e-02	-1.575757575757575912e-01	2.248782662449394762e-38
5.454545454545450811e-02	-1.575757575757575912e-01	2.828177832420326865e-39
6.868686868686868507e-02	-1.575757575757575912e-01	1.910233280624756630e-36
8.282828282828280653e-02	-1.575757575757575912e-01	7.123044768088000917e-34
9.696969696969692798e-02	-1.575757575757575912e-01	4.341811445076017197e-31
1.111111111111111049e-01	-1.575757575757575912e-01	1.768230791377735548e-28
1.252525252525252264e-01	-1.575757575757575912e-01	5.338552413875242580e-26
1.393939393939393478e-01	-1.575757575757575912e-01	1.054592722210954942e-23
1.535353535353535248e-01	-1.575757575757575912e-01	1.301159016267864856e-21
1.676767676767676463e-01	-1.575757575757575912e-01	9.872794910580042188e-20
1.818181818181817677e-01	-1.575757575757575912e-01	4.579200941411111595e-18
1.959595959595959447e-01	-1.575757575757575912e-01	1.294492385679171495e-16
2.101010101010100661e-01	-1.575757575757575912e-01	2.226518444829277900e-15
2.242424242424241876e-01	-1.575757575757575912e-01	2.327565565963160435e-14
2.383838383838383645e-01	-1.575757575757575912e-01	1.477824580944237490e-13
2.525252525252524860e-01	-1.575757575757575912e-01	5.696274956467880862e-13
2.666666666666666075e-01	-1.575757575757575912e-01	1.332528548626992819e-12
2.808080808080807844e-01	-1.575757575757575912e-01	1.891450668054996796e-12
2.949494949494949059e-01	-1.575757575757575912e-01	1.628888165559985735e-12
3.090909090909090273e-01	-1.575757575757575912e-01	8.509995745718053574e-13
3.232323232323231488e-01	-1.575757575757575912e-01	2.697031595021802390e-13
3.373737373737373813e-01	-1.575757575757575912e-01	5.185053139621805587e-14
3.515151515151515027e-01	-1.575757575757575912e-01	6.051646314812307416e-15
3.656565656565656242e-01	-1.575757575757575912e-01	4.475112062898346439e-16
3.797979797979797456e-01	-1.575757575757575912e-01	6.523875859484351183e-17
3.939393939393938671e-01	-1.575757575757575912e-01	6.834785995761872599e-17
4.080808080808079885e-01	-1.575757575757575912e-01	5.974490714927944457e-17
4.222222222222222210e-01	-1.575757575757575912e-01	3.226392749439415819e-17
4.363636363636363424e-01	-1.575757575757575912e-01	7.315265176423465361e-17
4.505050505050504639e-01	-1.575757575757575912e-01	7.020021369539843017e-15
4.646464646464645853e-01	-1.575757575757575912e-01	4.773564160906631519e-13
4.787878787878787068e-01	-1.575757575757575912e-01	1.970408681239461412e-11
4.929292929292928283e-01	-1.575757575757575912e-01	4.933701427081039464e-10
5.070707070707070052e-01	-1.575757575757575912e-01	7.493212476182412479e-09
5.212121212121212377e-01	-1.575757575757575912e-01	6.903012213355136309e-08
5.353535353535352481e-01	-1.575757575757575912e-01	3.857307101621124530e-07
5.494949494949494806e-01	-1.575757575757575912e-01	1.307388666427316410e-06
5.636363636363634910e-01	-1.575757575757575912e-01	2.687819707114575115e-06
5.777777777777777235e-01	-1.575757575757575912e-01	3.351741304487368716e-06
5.919191919191919560e-01	-1.575757575757575912e-01	2.535221739766230314e-06
6.060606060606059664e-01	-1.575757575757575912e-01	1.163155401807867666e-06
6.202020202020201989e-01	-1.575757575757575912e-01	3.237018732922365692e-07
6.343434343434342093e-01	-1.575757575757575912e-01	5.465240851524178694e-08
6.484848484848484418e-01	-1.575757575757575912e-01	5.604901044163961475e-09
6.626262626262624522e-01	-1.575757575757575912e-01	3.524262477724345973e-10
6.767676767676766847e-01	-1.575757575757575912e-01	1.451678554416909828e-11
6.909090909090909172e-01	-1.575757575757575912e-01	5.469454263252666221e-13
7.050505050505049276e-01	-1.575757575757575912e-01	3.022766451247445489e-14
7.191919191919191601e-01	-1.575757575757575912e-01	1.699450051578496103e-15
7.333333333333331705e-01	-1.575757575757575912e-01	6.550096393479919996e-17
7.474747474747474030e-01	-1.575757575757575912e-01	4.887649728774241106e-17
7.616161616161616355e-01	-1.575757575757575912e-01	1.534934730807103128e-15
7.757575757575756459e-01	-1.575757575757575912e-01	3.017196986474735970e-14
7.898989898989898784e-01	-1.575757575757575912e-01	3.597480297343392844e-13
8.040404040404041108e-01	-1.575757575757575912e-01	2.601765198473806317e-12
8.181818181818181213e-01	-1.575757575757575912e-01	1.141333831982448899e-11
8.323232323232323537e-01	-1.575757575757575912e-01	3.036911922211885127e-11
8.464646464646463642e-01	-1.575757575757575912e-01	4.901473022727960640e-11
8.606060606060605966e-01	-1.575757575757575912e-01	4.798394509533519059e-11
8.747474747474748291e-01	-1.575757575757575912e-01	2.849313271694877457e-11
8.888888888888888395e-01	-1.575757575757575912e-01	1.026264639074335906e-11
9.030303030303030720e-01	-1.575757575757575912e-01	2.242092076845957518e-12
9.171717171717170825e-01	-1.575757575757575912e-01	2.971135356372339473e-13
9.313131313131313149e-01	-1.575757575757575912e-01	2.388176088260659839e-14
9.454545454545453254e-01	-1.575757575757575912e-01	1.164354345849596375e-15
9.595959595959595578e-01	-1.575757575757575912e-01	3.443332058726712440e-17
9.737373737373737903e-01	-1.575757575757575912e-01	6.176572711951783259e-19
9.878787878787878007e-01	-1.575757575757575912e-01	6.720338145530987645e-21
1.002020202020202033e+00	-1.575757575757575912e-01	4.435163247189203962e-23
1.016161616161616044e+00	-1.575757575757575912e-01	1.775427800280279353e-25
1.030303030303030276e+00	-1.575757575757575912e-01	4.310935288138859528e-28
1.044444444444444509e+00	-1.575757575757575912e-01	6.349330811843013424e-31
1.058585858585858519e+00	-1.575757575757575912e-01	5.687438009379258510e-34
1.072727272727272751e+00	-1.575757575757575912e-01	3.822599410672988347e-37
1.086868686868686762e+00	-1.575757575757575912e-01	2.300422061022537898e-39
1.101010101010100994e+00	-1.575757575757575912e-01	3.918734091117863730e-41
1.115151515151515005e+00	-1.575757575757575912e-01	4.230751792731869697e-43
1.129292929292929237e+00	-1.575757575757575912e-01	2.771931548619445209e-45
1.143434343434343470e+00	-1.575757575757575912e-01	1.101602251901715700e-47
1.157575757575757480e+00	-1.575757575757575912e-01	2.655474104976984624e-50
1.171717171717171713e+00	-1.575757575757575912e-01	3.882703626773118955e-53
1.185858585858585723e+00	-1.575757575757575912e-01	3.443509827216593270e-56
1.199999999999999956e+00	-1.575757575757575912e-01	1.852436487576514210e-59
-2.000000000000000111e-01	-1.434343434343434420e-01	4.838888231891614228e-106
-1.858585858585858619e-01	-1.434343434343434420e-01	2.301822835007491829e-102
-1.717171717171717404e-01	-1.434343434343434420e-01	6.911278163067193799e-99
-1.575757575757575912e-01	-1.434343434343434420e-01	1.324086397487474776e-95
-1.434343434343434420e-01	-1.434343434343434420e-01	1.631162902150583849e-92
-1.292929292929292928e-01	-1.434343434343434420e-01	1.313220920111440041e-89
-1.151515151515151714e-01	-1.434343434343434420e-01	5.274616005070297366e-86
-1.010101010101010222e-01	-1.434343434343434420e-01	6.770651205664091983e-81
-8.686868686868688683e-02	-1.434343434343434420e-01	6.019111416988748597e-76
-7.272727272727275150e-02	-1.434343434343434420e-01	3.246719579220694377e-71
-5.858585858585860229e-02	-1.434343434343434420e-01	1.062263846943759930e-66
-4.444444444444445308e-02	-1.434343434343434420e-01	2.108118101537791434e-62
-3.030303030303033163e-02	-1.434343434343434420e-01	2.537653890205756571e-58
-1.616161616161618242e-02	-1.434343434343434420e-01	1.852869166684882501e-54
-2.020202020202033211e-03	-1.434343434343434420e-01	8.206009867755993968e-51
1.212121212121208824e-02	-1.434343434343434420e-01	2.204419428949184952e-47
2.626262626262623745e-02	-1.434343434343434420e-01	1.030440123163305179e-42
4.040404040404038666e-02	-1.434343434343434420e-01	1.642948056509146893e-39
5.454545454545450811e-02	-1.434343434343434420e-01	1.604382363522921211e-36
6.868686868686868507e-02	-1.434343434343434420e-01	9.653854081939951678e-34
8.282828282828280653e-02	-1.434343434343434420e-01	3.650850092496847371e-31
9.696969696969692798e-02	-1.434343434343434420e-01	1.196334906869142733e-28
1.111111111111111049e-01	-1.434343434343434420e-01	9.789686891866301372e-26
1.252525252525252264e-01	-1.434343434343434420e-01	7.962311263077756136e-24
1.393939393939393478e-01	-1.434343434343434420e-01	1.440877109085244015e-21
1.535353535353535248e-01	-1.434343434343434420e-01	1.711950496219541811e-19
1.676767676767676463e-01	-1.434343434343434420e-01	1.273943355084427936e-17
1.818181818181817677e-01	-1.434343434343434420e-01	5.840792141035335964e-16
1.959595959595959447e-01	-1.434343434343434420e-01	1.639020191217284481e-14
2.101010101010100661e-01	-1.434343434343434420e-01	2.805633660218634180e-13
2.242424242424241876e-01	-1.434343434343434420e-01	2.923787807733491227e-12
2.383838383838383645e-01	-1.434343434343434420e-01	1.852579240580106018e-11
2.525252525252524860e-01	-1.434343434343434420e-01	7.131215375919703487e-11
2.666666666666666075e-01	-1.434343434343434420e-01	1.666748254059990029e-10
2.808080808080807844e-01	-1.434343434343434420e-01	2.364511961437475896e-10
2.949494949494949059e-01	-1.434343434343434420e-01	2.035527554340301249e-10
3.090909090909090273e-01	-1.434343434343434420e-01	1.063189025161486568e-10
3.232323232323231488e-01	-1.434343434343434420e-01	3.368988983855930519e-11
3.373737373737373813e-01	-1.434343434343434420e-01	6.476429625368020537e-12
3.515151515151515027e-01	-1.434343434343434420e-01	7.568510872669508217e-13
3.656565656565656242e-01	-1.434343434343434420e-01	5.969941077578752947e-14
3.797979797979797456e-01	-1.434343434343434420e-01	1.707287286336455207e-14
3.939393939393938671e-01	-1.434343434343434420e-01	2.141586576001911708e-14
4.080808080808079885e-01	-1.434343434343434420e-01	1.878749805380640104e-14
4.222222222222222210e-01	-1.434343434343434420e-01	1.004561808727910246e-14
4.363636363636363424e-01	-1.434343434343434420e-01	4.748583285525514427e-15
4.505050505050504639e-01	-1.434343434343434420e-01	1.615817556674334999e-13
4.646464646464645853e-01	-1.434343434343434420e-01	1.089040691312935608e-11
4.787878787878787068e-01	-1.434343434343434420e-01	4.492131830527728575e-10
4.929292929292928283e-01	-1.434343434343434420e-01	1.124679292620823325e-08
5.070707070707070052e-01	-1.434343434343434420e-01	1.708120491360951926e-07
5.212121212121212377e-01	-1.434343434343434420e-01	1.573578377929329055e-06
5.353535353535352481e-01	-1.434343434343434420e-01	8.792934925122898208e-06
5.494949494949494806e-01	-1.434343434343434420e-01	2.980261324959635440e-05
5.636363636363634910e-01	-1.434343434343434420e-01	6.127026749285001492e-05
5.777777777777777235e-01	-1.434343434343434420e-01	7.640472777737109184e-05
5.919191919191919560e-01	-1.434343434343434420e-01	5.779182960497426553e-05
6.060606060606059664e-01	-1.434343434343434420e-01	2.651514127849401297e-05
6.202020202020201989e-01	-1.434343434343434420e-01	7.379802860495937631e-06
6.343434343434342093e-01	-1.434343434343434420e-01	1.246917390302621214e-06
6.484848484848484418e-01	-1.434343434343434420e-01	1.286115411016824835e-07
6.626262626262624522e-01	-1.434343434343434420e-01	8.432069413299320176e-09
6.767676767676766847e-01	-1.434343434343434420e-01	4.448286630239061020e-10
6.909090909090909172e-01	-1.434343434343434420e-01	3.222691486969740881e-11
7.050505050505049276e-01	-1.434343434343434420e-01	2.767985397704007105e-12
7.191919191919191601e-01	-1.434343434343434420e-01	1.714156508724980879e-13
7.333333333333331705e-01	-1.434343434343434420e-01	6.687912358587614572e-15
7.474747474747474030e-01	-1.434343434343434420e-01	4.382354859495354456e-15
7.616161616161616355e-01	-1.434343434343434420e-01	1.369970291995780430e-13
7.757575757575756459e-01	-1.434343434343434420e-01	2.692923384360338380e-12
7.898989898989898784e-01	-1.434343434343434420e-01	3.210840674902325383e-11
8.040404040404041108e-01	-1.434343434343434420e-01	2.322140174602404276e-10
8.181818181818181213e-01	-1.434343434343434420e-01	1.018668842766468502e-09
8.323232323232323537e-01	-1.434343434343434420e-01	2.710519452498676154e-09
8.464646464646463642e-01	-1.434343434343434420e-01	4.374686627172900977e-09
8.606060606060605966e-01	-1.434343434343434420e-01	4.282686489433514148e-09
8.747474747474748291e-01	-1.434343434343434420e-01	2.543082989240338163e-09
8.888888888888888395e-01	-1.434343434343434420e-01	9.159667250425866517e-10
9.030303030303030720e-01	-1.434343434343434420e-01	2.001122964483709003e-10
9.171717171717170825e-01	-1.434343434343434420e-01	2.651812230996362415e-11
9.313131313131313149e-01	-1.434343434343434420e-01	2.131506579700269365e-12
9.454545454545453254e-01	-1.434343434343434420e-01	1.039215224713398259e-13
9.595959595959595578e-01	-1.434343434343434420e-01	3.073259542315058514e-15
9.737373737373737903e-01	-1.434343434343434420e-01	5.512744862932661493e-17
9.878787878787878007e-01	-1.434343434343434420e-01	5.998069150054937383e-19
1.002020202020202033e+00	-1.434343434343434420e-01	3.958493901837334763e-21
1.016161616161616044e+00	-1.434343434343434420e-01	1.584614255258207481e-23
1.030303030303030276e+00	-1.434343434343434420e-01	3.847680813334577050e-26
1.044444444444444509e+00	-1.434343434343434420e-01	5.674785750732788241e-29
1.058585858585858519e+00	-1.434343434343434420e-01	5.700850932339830824e-32
1.072727272727272751e+00	-1.434343434343434420e-01	3.364400342036985679e-34
1.086868686868686762e+00	-1.434343434343434420e-01	9.081190239770157472e-36
1.101010101010100994e+00	-1.434343434343434420e-01	1.615599566243379433e-37
1.115151515151515005e+00	-1.434343434343434420e-01	1.745104581950167950e-39
1.129292929292929237e+00	-1.434343434343434420e-01	1.143375367920234662e-41
1.143434343434343470e+00	-1.434343434343434420e-01	4.543925189135190556e-44
1.157575757575757480e+00	-1.434343434343434420e-01	1.095338690739605138e-46
1.171717171717171713e+00	-1.434343434343434420e-01	1.601550359366071690e-49
1.185858585858585723e+00	-1.434343434343434420e-01	1.420390256735457351e-52
1.199999999999999956e+00	-1.434343434343434420e-01	7.640990937149677598e-56
-2.000000000000000111e-01	-1.292929292929292928e-01	1.486266102516006998e-100
-1.858585858585858619e-01	-1.292929292929292928e-01	6.950131251634058154e-97
-1.717171717171717404e-01	-1.292929292929292928e-01	2.038849619785244080e-93
-1.575757575757575912e-01	-1.292929292929292928e-01	3.794373824807657698e-90
-1.434343434343434420e-01	-1.292929292929292928e-01	4.524092316634586986e-87
-1.292929292929292928e-01	-1.292929292929292928e-01	3.474129860275383725e-84
-1.151515151515151714e-01	-1.292929292929292928e-01	1.751506739803142243e-81
-1.010101010101010222e-01	-1.292929292929292928e-01	5.827119891820368925e-78
-8.686868686868688683e-02	-1.292929292929292928e-01	4.702252651649632404e-73
-7.272727272727275150e-02	-1.292929292929292928e-01	2.535826518230069561e-68
-5.858585858585860229e-02	-1.292929292929292928e-01	8.296729495381361959e-64
-4.444444444444445308e-02	-1.292929292929292928e-01	1.646529307558100798e-59
-3.030303030303033163e-02	-1.292929292929292928e-01	1.982014902830811857e-55
-1.616161616161618242e-02	-1.292929292929292928e-01	1.447169099575435697e-51
-2.020202020202033211e-03	-1.292929292929292928e-01	6.409240386824899727e-48
1.212121212121208824e-02	-1.292929292929292928e-01	1.721744702163070865e-44
2.626262626262623745e-02	-1.292929292929292928e-01	8.623376431009626761e-34
4.040404040404038666e-02	-1.292929292929292928e-01	5.791960085912846641e-34
5.454545454545450811e-02	-1.292929292929292928e-01	1.953450016466590991e-32
6.868686868686868507e-02	-1.292929292929292928e-01	3.324307651642308395e-31
8.282828282828280653e-02	-1.292929292929292928e-01	1.213910189187525516e-28
9.696969696969692798e-02	-1.292929292929292928e-01	3.015393540603185542e-26
1.111111111111111049e-01	-1.292929292929292928e-01	5.534718262942899066e-24
1.252525252525252264e-01	-1.292929292929292928e-01	9.157201362469210784e-22
1.393939393939393478e-01	-1.292929292929292928e-01	1.325624579924735565e-19
1.535353535353535248e-01	-1.292929292929292928e-01	1.436385143945173857e-17
1.676767676767676463e-01	-1.292929292929292928e-01	1.025488773797284371e-15
1.818181818181817677e-01	-1.292929292929292928e-01	4.598470359440540684e-14
1.959595959595959447e-01	-1.292929292929292928e-01	1.273101656916010493e-12
2.101010101010100661e-01	-1.292929292929292928e-01	2.160419193504400237e-11
2.242424242424241876e-01	-1.292929292929292928e-01	2.238638403044537860e-10
2.383838383838383645e-01	-1.292929292929292928e-01	1.413169603906479834e-09
2.525252525252524860e-01	-1.292929292929292928e-01	5.426489062277345163e-09
2.666666666666666075e-01	-1.292929292929292928e-01	1.266283180351933086e-08
2.808080808080807844e-01	-1.292929292929292928e-01	1.794522947405622281e-08
2.949494949494949059e-01	-1.292929292929292928e-01	1.543792867917540823e-08
3.090909090909090273e-01	-1.292929292929292928e-01	8.059911451171547257e-09
3.232323232323231488e-01	-1.292929292929292928e-01	2.553264275162871913e-09
3.373737373737373813e-01	-1.292929292929292928e-01	4.907820537714256406e-10
3.515151515151515027e-01	-1.292929292929292928e-01	5.755078222812782772e-11
3.656565656565656242e-01	-1.292929292929292928e-01	5.261492474325663063e-12
3.797979797979797456e-01	-1.292929292929292928e-01	3.003941210723038446e-12
3.939393939393938671e-01	-1.292929292929292928e-01	4.082299323717368913e-12
4.080808080808079885e-01	-1.292929292929292928e-01	3.584197265522146424e-12
4.222222222222222210e-01	-1.292929292929292928e-01	1.914555646040165830e-12
4.363636363636363424e-01	-1.292929292929292928e-01	6.502689765540778229e-13
4.505050505050504639e-01	-1.292929292929292928e-01	2.485951345110895167e-12
4.646464646464645853e-01	-1.292929292929292928e-01	1.518523658256309538e-10
4.787878787878787068e-01	-1.292929292929292928e-01	6.218150479115589393e-09
4.929292929292928283e-01	-1.292929292929292928e-01	1.555313144657859512e-07
5.070707070707070052e-01	-1.292929292929292928e-01	2.361846455800558838e-06
5.212121212121212377e-01	-1.292929292929292928e-01	2.175775441869726387e-05
5.353535353535352481e-01	-1.292929292929292928e-01	1.215789967494969391e-04
5.494949494949494806e-01	-1.292929292929292928e-01	4.120775152726009597e-04
5.636363636363634910e-01	-1.292929292929292928e-01	8.471774524993203048e-04
5.777777777777777235e-01	-1.292929292929292928e-01	1.056441098331622986e-03
5.919191919191919560e-01	-1.292929292929292928e-01	7.990885005871295726e-04
6.060606060606059664e-01	-1.292929292929292928e-01	3.666469329589334015e-04
6.202020202020201989e-01	-1.292929292929292928e-01	1.020924669271576078e-04
6.343434343434342093e-01	-1.292929292929292928e-01	1.730856996714665505e-05
6.484848484848484418e-01	-1.292929292929292928e-01	1.830825300913990042e-06
6.626262626262624522e-01	-1.292929292929292928e-01	1.413542283800720640e-07
6.767676767676766847e-01	-1.292929292929292928e-01	1.323269494391532027e-08
6.909090909090909172e-01	-1.292929292929292928e-01	1.674060056066160582e-09
7.050505050505049276e-01	-1.292929292929292928e-01	1.675243969203505514e-10
7.191919191919191601e-01	-1.292929292929292928e-01	1.061889374923696541e-11
7.333333333333331705e-01	-1.292929292929292928e-01	4.149710799515160840e-13
7.474747474747474030e-01	-1.292929292929292928e-01	2.384937079205737889e-13
7.616161616161616355e-01	-1.292929292929292928e-01	7.416644032896410815e-12
7.757575757575756459e-01	-1.292929292929292928e-01	1.457871495343271365e-10
7.898989898989898784e-01	-1.292929292929292928e-01	1.738257062351466742e-09
8.040404040404041108e-01	-1.292929292929292928e-01	1.257140097238150077e-08
8.181818181818181213e-01	-1.292929292929292928e-01	5.514780985468424274e-08
8.323232323232323537e-01	-1.292929292929292928e-01	1.467397500525244027e-07
8.464646464646463642e-01	-1.292929292929292928e-01	2.368329884657726942e-07
8.606060606060605966e-01	-1.292929292929292928e-01	2.318523648429337585e-07
8.747474747474748291e-01	-1.292929292929292928e-01	1.376752200999734171e-07
8.888888888888888395e-01	-1.292929292929292928e-01	4.958781172760354802e-08
9.030303030303030720e-01	-1.292929292929292928e-01	1.083350585822327386e-08
9.171717171717170825e-01	-1.292929292929292928e-01	1.435615095121718199e-09
9.313131313131313149e-01	-1.292929292929292928e-01	1.153936537995217451e-10
9.454545454545453254e-01	-1.292929292929292928e-01	5.626013242465579380e-12
9.595959595959595578e-01	-1.292929292929292928e-01	1.663774622302093364e-13
9.737373737373737903e-01	-1.292929292929292928e-01	2.984442232184384668e-15
9.878787878787878007e-01	-1.292929292929292928e-01	3.247183628917349178e-17
1.002020202020202033e+00	-1.292929292929292928e-01	2.143017634974890280e-19
1.016161616161616044e+00	-1.292929292929292928e-01	8.578749769789875766e-22
1.030303030303030276e+00	-1.292929292929292928e-01	2.084542260310023981e-24
1.044444444444444509e+00	-1.292929292929292928e-01	3.268157356942894392e-27
1.058585858585858519e+00	-1.292929292929292928e-01	1.871400127047398434e-29
1.072727272727272751e+00	-1.292929292929292928e-01	7.746114119812555771e-31
1.086868686868686762e+00	-1.292929292929292928e-01	2.269874942589670296e-32
1.101010101010100994e+00	-1.292929292929292928e-01	4.042129941722859429e-34
1.115151515151515005e+00	-1.292929292929292928e-01	4.366190479119252963e-36
1.129292929292929237e+00	-1.292929292929292928e-01	2.860685428118993130e-38
1.143434343434343470e+00	-1.292929292929292928e-01	1.136874289702315035e-40
1.157575757575757480e+00	-1.292929292929292928e-01	2.740499335276923646e-43
1.171717171717171713e+00	-1.292929292929292928e-01	4.007023336583051501e-46
1.185858585858585723e+00	-1.292929292929292928e-01	3.553767056096094755e-49
1.199999999999999956e+00	-1.292929292929292928e-01	1.911749375892087126e-52
-2.000000000000000111e-01	-1.151515151515151714e-01	2.788618483933279265e-95
-1.858585858585858619e-01	-1.151515151515151714e-01	1.285817105915470430e-91
-1.717171717171717404e-01	-1.151515151515151714e-01	3.697954143218529178e-88
-1.575757575757575912e-01	-1.151515151515151714e-01	6.705427157239645096e-85
-1.434343434343434420e-01	-1.151515151515151714e-01	7.750707091992323677e-82
-1.292929292929292928e-01	-1.151515151515151714e-01	5.757607680623512884e-79
-1.151515151515151714e-01	-1.151515151515151714e-01	2.755217808449856682e-76
-1.010101010101010222e-01	-1.151515151515151714e-01	8.704194780813368980e-74
-8.686868686868688683e-02	-1.151515151515151714e-01	2.391959582075354860e-70
-7.272727272727275150e-02	-1.151515151515151714e-01	1.201549665906109147e-65
-5.858585858585860229e-02	-1.151515151515151714e-01	3.930579448467366017e-61
-4.444444444444445308e-02	-1.151515151515151714e-01	7.800437071167242815e-57
-3.030303030303033163e-02	-1.151515151515151714e-01	9.389800880357996085e-53
-1.616161616161618242e-02	-1.151515151515151714e-01	6.855967410185219465e-49
-2.020202020202033211e-03	-1.151515151515151714e-01	3.036379298244038143e-45
1.212121212121208824e-02	-1.151515151515151714e-01	8.156769957660518619e-42
2.626262626262623745e-02	-1.151515151515151714e-01	2.865991198422026381e-30
4.040404040404038666e-02	-1.151515151515151714e-01	1.302047547066131582e-34
5.454545454545450811e-02	-1.151515151515151714e-01	1.224897865979999338e-31
6.868686868686868507e-02	-1.151515151515151714e-01	7.106880030155725920e-29
8.282828282828280653e-02	-1.151515151515151714e-01	2.549881157054513944e-26
9.696969696969692798e-02	-1.151515151515151714e-01	5.724249639897892423e-24
1.111111111111111049e-01	-1.151515151515151714e-01	8.479495019400048270e-22
1.252525252525252264e-01	-1.151515151515151714e-01	9.453557264860296030e-20
1.393939393939393478e-01	-1.151515151515151714e-01	9.370217296540316745e-18
1.535353535353535248e-01	-1.151515151515151714e-01	8.163687767121786301e-16
1.676767676767676463e-01	-1.151515151515151714e-01	5.292275436289151557e-14
1.818181818181817677e-01	-1.151515151515151714e-01	2.267706212944618538e-12
1.959595959595959447e-01	-1.151515151515151714e-01	6.121642424624446937e-11
2.101010101010100661e-01	-1.151515151515151714e-01	1.022636939820185734e-09
2.242424242424241876e-01	-1.151515151515151714e-01	1.048880207674403407e-08
2.383838383838383645e-01	-1.151515151515151714e-01	6.576723405012698402e-08
2.525252525252524860e-01	-1.151515151515151714e-01	2.514235061279091980e-07
2.666666666666666075e-01	-1.151515151515151714e-01	5.849935583216242750e-07
2.808080808080807844e-01	-1.151515151515151714e-01	8.274462044293460807e-07
2.949494949494949059e-01	-1.151515151515151714e-01	7.109482547011433436e-07
3.090909090909090273e-01	-1.151515151515151714e-01	3.708740847292325580e-07
3.232323232323231488e-01	-1.151515151515151714e-01	1.174269505500041953e-07
3.373737373737373813e-01	-1.151515151515151714e-01	2.256982964265706384e-08
3.515151515151515027e-01	-1.151515151515151714e-01	2.671411321151642692e-09
3.656565656565656242e-01	-1.151515151515151714e-01	3.294280985311004055e-10
3.797979797979797456e-01	-1.151515151515151714e-01	3.374154082386384483e-10
3.939393939393938671e-01	-1.151515151515151714e-01	4.727878984440136390e-10
4.080808080808079885e-01	-1.151515151515151714e-01	4.148399924366664038e-10
4.222222222222222210e-01	-1.151515151515151714e-01	2.214901639539216391e-10
4.363636363636363424e-01	-1.151515151515151714e-01	7.282472309145620946e-11
4.505050505050504639e-01	-1.151515151515151714e-01	4.604153518550002569e-11
4.646464646464645853e-01	-1.151515151515151714e-01	1.384962313551118107e-09
4.787878787878787068e-01	-1.151515151515151714e-01	5.275553224572015759e-08
4.929292929292928283e-01	-1.151515151515151714e-01	1.306438647612954128e-06
5.070707070707070052e-01	-1.151515151515151714e-01	1.981256805804580904e-05
5.212121212121212377e-01	-1.151515151515151714e-01	1.824842913944150634e-04
5.353535353535352481e-01	-1.151515151515151714e-01	1.019669929305907575e-03
5.494949494949494806e-01	-1.151515151515151714e-01	3.456038942536368216e-03
5.636363636363634910e-01	-1.151515151515151714e-01	7.105165156933503610e-03
5.777777777777777235e-01	-1.151515151515151714e-01	8.860272022293948571e-03
5.919191919191919560e-01	-1.151515151515151714e-01	6.702114639014339174e-03
6.060606060606059664e-01	-1.151515151515151714e-01	3.075958308037502788e-03
6.202020202020201989e-01	-1.151515151515151714e-01	8.582241156129141952e-04
6.343434343434342093e-01	-1.151515151515151714e-01	1.477130671954990024e-04
6.484848484848484418e-01	-1.151515151515151714e-01	1.733575938622423414e-05
6.626262626262624522e-01	-1.151515151515151714e-01	2.119435847102255619e-06
6.767676767676766847e-01	-1.151515151515151714e-01	3.780559100420554224e-07
6.909090909090909172e-01	-1.151515151515151714e-01	6.036701441882570939e-08
7.050505050505049276e-01	-1.151515151515151714e-01	6.279256504571398154e-09
7.191919191919191601e-01	-1.151515151515151714e-01	4.001300671554935783e-10
7.333333333333331705e-01	-1.151515151515151714e-01	1.562658240169681564e-11
7.474747474747474030e-01	-1.151515151515151714e-01	7.878525704411992259e-12
7.616161616161616355e-01	-1.151515151515151714e-01	2.435447600077186561e-10
7.757575757575756459e-01	-1.151515151515151714e-01	4.787286360338767928e-09
7.898989898989898784e-01	-1.151515151515151714e-01	5.708002620125358627e-08
8.040404040404041108e-01	-1.151515151515151714e-01	4.128134511476218817e-07
8.181818181818181213e-01	-1.151515151515151714e-01	1.810916520710177723e-06
8.323232323232323537e-01	-1.151515151515151714e-01	4.818567379480546623e-06
8.464646464646463642e-01	-1.151515151515151714e-01	7.777004609906935462e-06
8.606060606060605966e-01	-1.151515151515151714e-01	7.613453353492720460e-06
8.747474747474748291e-01	-1.151515151515151714e-01	4.520910826075945272e-06
8.888888888888888395e-01	-1.151515151515151714e-01	1.628340051317311732e-06
9.030303030303030720e-01	-1.151515151515151714e-01	3.557453110694176621e-07
9.171717171717170825e-01	-1.151515151515151714e-01	4.714201918396527492e-08
9.313131313131313149e-01	-1.151515151515151714e-01	3.789239853849878473e-09
9.454545454545453254e-01	-1.151515151515151714e-01	1.847442575109168377e-10
9.595959595959595578e-01	-1.151515151515151714e-01	5.463422518177471259e-12
9.737373737373737903e-01	-1.151515151515151714e-01	9.800174534951529413e-14
9.878787878787878007e-01	-1.151515151515151714e-01	1.066298318701714315e-15
1.002020202020202033e+00	-1.151515151515151714e-01	7.037263091885988093e-18
1.016161616161616044e+00	-1.151515151515151714e-01	2.818230710719608325e-20
1.030303030303030276e+00	-1.151515151515151714e-01	7.072258050801870637e-23
1.044444444444444509e+00	-1.151515151515151714e-01	4.045809402373461256e-25
1.058585858585858519e+00	-1.151515151515151714e-01	2.433054005749755898e-26
1.072727272727272751e+00	-1.151515151515151714e-01	1.173341107607241047e-27
1.086868686868686762e+00	-1.151515151515151714e-01	3.444680635220453710e-29
1.101010101010100994e+00	-1.151515151515151714e-01	6.134318973901829513e-31
1.115151515151515005e+00	-1.151515151515151714e-01	6.626113401824780672e-33
1.129292929292929237e+00	-1.151515151515151714e-01	4.341364902633644059e-35
1.143434343434343470e+00	-1.151515151515151714e-01	1.725315930113268296e-37
1.157575757575757480e+00	-1.151515151515151714e-01	4.158970963146837857e-40
1.171717171717171713e+00	-1.151515151515151714e-01	6.081042783328082022e-43
1.185858585858585723e+00	-1.151515151515151714e-01	5.393182842935745188e-46
1.199999999999999956e+00	-1.151515151515151714e-01	2.901263299283405113e-49
-2.000000000000000111e-01	-1.010101010101010222e-01	3.191700721502761859e-90
-1.858585858585858619e-01	-1.010101010101010222e-01	1.455028147217545324e-86
-1.717171717171717404e-01	-1.010101010101010222e-01	4.115934797293453210e-83
-1.575757575757575912e-01	-1.010101010101010222e-01	7.296295812578199297e-80
-1.434343434343434420e-01	-1.010101010101010222e-01	8.196533099674266000e-77
-1.292929292929292928e-01	-1.010101010101010222e-01	5.894472479625598213e-74
-1.151515151515151714e-01	-1.010101010101010222e-01	2.729388308319280561e-71
-1.010101010101010222e-01	-1.010101010101010222e-01	8.131518706296019609e-69
-8.686868686868688683e-02	-1.010101010101010222e-01	1.611267194432651878e-66
-7.272727272727275150e-02	-1.010101010101010222e-01	3.638276132575687233e-63
-5.858585858585860229e-02	-1.010101010101010222e-01	1.129626262689812980e-58
-4.444444444444445308e-02	-1.010101010101010222e-01	2.241524981603491911e-54
-3.030303030303033163e-02	-1.010101010101010222e-01	2.698241834372354317e-50
-1.616161616161618242e-02	-1.010101010101010222e-01	1.970122422004627128e-46
-2.020202020202033211e-03	-1.010101010101010222e-01	8.725302208009466566e-43
1.212121212121208824e-02	-1.010101010101010222e-01	2.343919330389894229e-39
2.626262626262623745e-02	-1.010101010101010222e-01	3.819264710924817099e-36
4.040404040404038666e-02	-1.010101010101010222e-01	1.871834145678574713e-32
5.454545454545450811e-02	-1.010101010101010222e-01	1.818459843866750193e-27
6.868686868686868507e-02	-1.010101010101010222e-01	9.506397216769804449e-27
8.282828282828280653e-02	-1.010101010101010222e-01	3.320096549689798310e-24
9.696969696969692798e-02	-1.010101010101010222e-01	7.183694690412960541e-22
1.111111111111111049e-01	-1.010101010101010222e-01	9.767593868601070302e-20
1.252525252525252264e-01	-1.010101010101010222e-01	8.793696855520337425e-18
1.393939393939393478e-01	-1.010101010101010222e-01	5.963099637317807911e-16
1.535353535353535248e-01	-1.010101010101010222e-01	3.568455052445936159e-14
1.676767676767676463e-01	-1.010101010101010222e-01	1.860580628672951815e-12
1.818181818181817677e-01	-1.010101010101010222e-01	7.210251039054715134e-11
1.959595959595959447e-01	-1.010101010101010222e-01	1.852111115645463333e-09
2.101010101010100661e-01	-1.010101010101010222e-01	3.006631738465227051e-08
2.242424242424241876e-01	-1.010101010101010222e-01	3.028101549246048325e-07
2.383838383838383645e-01	-1.010101010101010222e-01	1.876011179201074521e-06
2.525252525252524860e-01	-1.010101010101010222e-01	7.114888155072705679e-06
2.666666666666666075e-01	-1.010101010101010222e-01	1.646725968402334566e-05
2.808080808080807844e-01	-1.010101010101010222e-01	2.321136098878088196e-05
2.949494949494949059e-01	-1.010101010101010222e-01	1.989799244534083962e-05
3.090909090909090273e-01	-1.010101010101010222e-01	1.036461766526523044e-05
3.232323232323231488e-01	-1.010101010101010222e-01	3.278655041475372588e-06
3.373737373737373813e-01	-1.010101010101010222e-01	6.303203729567691575e-07
3.515151515151515027e-01	-1.010101010101010222e-01	7.655467543432421557e-08
3.656565656565656242e-01	-1.010101010101010222e-01	1.556770187216454862e-08
3.797979797979797456e-01	-1.010101010101010222e-01	2.355740107509896603e-08
3.939393939393938671e-01	-1.010101010101010222e-01	3.325886575645693509e-08
4.080808080808079885e-01	-1.010101010101010222e-01	2.913242094938813128e-08
4.222222222222222210e-01	-1.010101010101010222e-01	1.554482043830725717e-08
4.363636363636363424e-01	-1.010101010101010222e-01	5.084735835459981197e-09
4.505050505050504639e-01	-1.010101010101010222e-01	1.794284510628849959e-09
4.646464646464645853e-01	-1.010101010101010222e-01	1.297064687905095359e-08
4.787878787878787068e-01	-1.010101010101010222e-01	3.003942596441201659e-07
4.929292929292928283e-01	-1.010101010101010222e-01	6.752939072207415108e-06
5.070707070707070052e-01	-1.010101010101010222e-01	1.010059719466319014e-04
5.212121212121212377e-01	-1.010101010101010222e-01	9.285905950245480506e-04
5.353535353535352481e-01	-1.010101010101010222e-01	5.187410326634621198e-03
5.494949494949494806e-01	-1.010101010101010222e-01	1.758147841909763961e-02
5.636363636363634910e-01	-1.010101010101010222e-01	3.614516489014790723e-02
5.777777777777777235e-01	-1.010101010101010222e-01	4.507459568892484975e-02
5.919191919191919560e-01	-1.010101010101010222e-01	3.410083173479900448e-02
6.060606060606059664e-01	-1.010101010101010222e-01	1.566938812358613028e-02
6.202020202020201989e-01	-1.010101010101010222e-01	4.411404525306390247e-03
6.343434343434342093e-01	-1.010101010101010222e-01	8.097330451026185606e-04
6.484848484848484418e-01	-1.010101010101010222e-01	1.335007149837039891e-04
6.626262626262624522e-01	-1.010101010101010222e-01	3.214452799564431964e-05
6.767676767676766847e-01	-1.010101010101010222e-01	8.032364212676767196e-06
6.909090909090909172e-01	-1.010101010101010222e-01	1.366788184145668176e-06
7.050505050505049276e-01	-1.010101010101010222e-01	1.434382794626706212e-07
7.191919191919191601e-01	-1.010101010101010222e-01	9.151023960094907772e-09
7.333333333333331705e-01	-1.010101010101010222e-01	3.570218629541242220e-10
7.474747474747474030e-01	-1.010101010101010222e-01	1.579991129677153432e-10
7.616161616161616355e-01	-1.010101010101010222e-01	4.850932554729619293e-09
7.757575757575756459e-01	-1.010101010101010222e-01	9.535302667966119095e-08
7.898989898989898784e-01	-1.010101010101010222e-01	1.136918254724720978e-06
8.040404040404041108e-01	-1.010101010101010222e-01	8.222405973490979898e-06
8.181818181818181213e-01	-1.010101010101010222e-01	3.606978109865089787e-05
8.323232323232323537e-01	-1.010101010101010222e-01	9.597608095350738358e-05
8.464646464646463642e-01	-1.010101010101010222e-01	1.549021452453775219e-04
8.606060606060605966e-01	-1.010101010101010222e-01	1.516445362657833397e-04
8.747474747474748291e-01	-1.010101010101010222e-01	9.004736678278886075e-05
8.888888888888888395e-01	-1.010101010101010222e-01	3.243322865009519478e-05
9.030303030303030720e-01	-1.010101010101010222e-01	7.085724629894484646e-06
9.171717171717170825e-01	-1.010101010101010222e-01	9.389734060779151896e-07
9.313131313131313149e-01	-1.010101010101010222e-01	7.547398856531533528e-08
9.454545454545453254e-01	-1.010101010101010222e-01	3.679734532352296714e-09
9.595959595959595578e-01	-1.010101010101010222e-01	1.088207043802044547e-10
9.737373737373737903e-01	-1.010101010101010222e-01	1.952022806007629821e-12
9.878787878787878007e-01	-1.010101010101010222e-01	2.123959551108655321e-14
1.002020202020202033e+00	-1.010101010101010222e-01	1.402197395583385331e-16
1.016161616161616044e+00	-1.010101010101010222e-01	5.712804313667950227e-19
1.030303030303030276e+00	-1.010101010101010222e-01	3.491271621037853245e-21
1.044444444444444509e+00	-1.010101010101010222e-01	2.816498236943850688e-22
1.058585858585858519e+00	-1.010101010101010222e-01	2.231543786207639671e-23
1.072727272727272751e+00	-1.010101010101010222e-01	1.080034453166229029e-24
1.086868686868686762e+00	-1.010101010101010222e-01	3.170880410609856997e-26
1.101010101010100994e+00	-1.010101010101010222e-01	5.646735615751320393e-28
1.115151515151515005e+00	-1.010101010101010222e-01	6.099440036246178100e-30
1.129292929292929237e+00	-1.010101010101010222e-01	3.996293648359649405e-32
1.143434343434343470e+00	-1.010101010101010222e-01	1.588180041892305773e-34
1.157575757575757480e+00	-1.010101010101010222e-01	3.828397201459835843e-37
1.171717171717171713e+00	-1.010101010101010222e-01	5.597694088259530306e-40
1.185858585858585723e+00	-1.010101010101010222e-01	4.964508356950158641e-43
1.199999999999999956e+00	-1.010101010101010222e-01	2.670657812737031912e-46
-2.000000000000000111e-01	-8.686868686868688683e-02	2.225819437916231301e-85
-1.858585858585858619e-01	-8.686868686868688683e-02	1.005522246432110682e-81
-1.717171717171717404e-01	-8.686868686868688683e-02	2.806087207622000787e-78
-1.575757575757575912e-01	-8.686868686868688683e-02	4.879601989663548793e-75
-1.434343434343434420e-01	-8.686868686868688683e-02	5.344091711596740278e-72
-1.292929292929292928e-01	-8.686868686868688683e-02	3.727179107663560262e-69
-1.151515151515151714e-01	-8.686868686868688683e-02	1.669641367769913382e-66
-1.010101010101010222e-01	-8.686868686868688683e-02	4.818235379378212330e-64
-8.686868686868688683e-02	-8.686868686868688683e-02	8.923702818406082976e-62
-7.272727272727275150e-02	-8.686868686868688683e-02	1.110857306833185890e-59
-5.858585858585860229e-02	-8.686868686868688683e-02	2.046510642376297140e-56
-4.444444444444445308e-02	-8.686868686868688683e-02	3.907360482005971916e-52
-3.030303030303033163e-02	-8.686868686868688683e-02	4.703063917883582290e-48
-1.616161616161618242e-02	-8.686868686868688683e-02	3.433942294369748047e-44
-2.020202020202033211e-03	-8.686868686868688683e-02	1.520828271596832955e-40
1.212121212121208824e-02	-8.686868686868688683e-02	4.085472660011739559e-37
2.626262626262623745e-02	-8.686868686868688683e-02	6.657012475555118140e-34
4.040404040404038666e-02	-8.686868686868688683e-02	3.180533282095647068e-25
5.454545454545450811e-02	-8.686868686868688683e-02	1.996338360589948900e-25
6.868686868686868507e-02	-8.686868686868688683e-02	8.152064695967725197e-25
8.282828282828280653e-02	-8.686868686868688683e-02	2.737397620851747226e-22
9.696969696969692798e-02	-8.686868686868688683e-02	5.732223935092042992e-20
1.111111111111111049e-01	-8.686868686868688683e-02	7.766168193907344325e-18
1.252525252525252264e-01	-8.686868686868688683e-02	6.148438587145429144e-16
1.393939393939393478e-01	-8.686868686868688683e-02	3.364506877063574308e-14
1.535353535353535248e-01	-8.686868686868688683e-02	1.389493007814393911e-12
1.676767676767676463e-01	-8.686868686868688683e-02	5.028753152836106501e-11
1.818181818181817677e-01	-8.686868686868688683e-02	1.569999685372800272e-09
1.959595959595959447e-01	-8.686868686868688683e-02	3.634363350731293673e-08
2.101010101010100661e-01	-8.686868686868688683e-02	5.589785458117021006e-07
2.242424242424241876e-01	-8.686868686868688683e-02	5.450491096722377276e-06
2.383838383838383645e-01	-8.686868686868688683e-02	3.306367713782728721e-05
2.525252525252524860e-01	-8.686868686868688683e-02	1.236427271796383968e-04
2.666666666666666075e-01	-8.686868686868688683e-02	2.834854948846546189e-04
2.808080808080807844e-01	-8.686868686868688683e-02	3.970913680865502502e-04
2.949494949494949059e-01	-8.686868686868688683e-02	3.390041500970272640e-04
3.090909090909090273e-01	-8.686868686868688683e-02	1.761092865534906839e-04
3.232323232323231488e-01	-8.686868686868688683e-02	5.562229128431457061e-05
3.373737373737373813e-01	-8.686868686868688683e-02	1.071300305714540690e-05
3.515151515151515027e-01	-8.686868686868688683e-02	1.397515396781247827e-06
3.656565656565656242e-01	-8.686868686868688683e-02	5.505045109994384351e-07
3.797979797979797456e-01	-8.686868686868688683e-02	1.011380530916584581e-06
3.939393939393938671e-01	-8.686868686868688683e-02	1.421555763160129687e-06
4.080808080808079885e-01	-8.686868686868688683e-02	1.241522214435802687e-06
4.222222222222222210e-01	-8.686868686868688683e-02	6.618731755662347090e-07
4.363636363636363424e-01	-8.686868686868688683e-02	2.159864780839720400e-07
4.505050505050504639e-01	-8.686868686868688683e-02	6.535010459114362512e-08
4.646464646464645853e-01	-8.686868686868688683e-02	2.315383714712793522e-07
4.787878787878787068e-01	-8.686868686868688683e-02	1.955240959175627585e-06
4.929292929292928283e-01	-8.686868686868688683e-02	2.426984729948929607e-05
5.070707070707070052e-01	-8.686868686868688683e-02	3.186233455647641700e-04
5.212121212121212377e-01	-8.686868686868688683e-02	2.873864468257668163e-03
5.353535353535352481e-01	-8.686868686868688683e-02	1.601299843460194175e-02
5.494949494949494806e-01	-8.686868686868688683e-02	5.425359473805451554e-02
5.636363636363634910e-01	-8.686868686868688683e-02	1.115343683773406674e-01
5.777777777777777235e-01	-8.686868686868688683e-02	1.391003355525218532e-01
5.919191919191919560e-01	-8.686868686868688683e-02	1.053096580302960578e-01
6.060606060606059664e-01	-8.686868686868688683e-02	4.864930260591411593e-02
6.202020202020201989e-01	-8.686868686868688683e-02	1.424330954987948310e-02
6.343434343434342093e-01	-8.686868686868688683e-02	3.307386777422874173e-03
6.484848484848484418e-01	-8.686868686868688683e-02	1.040614256155505263e-03
6.626262626262624522e-01	-8.686868686868688683e-02	3.955861283766682539e-04
6.767676767676766847e-01	-8.686868686868688683e-02	1.095472366198793163e-04
6.909090909090909172e-01	-8.686868686868688683e-02	1.892029242200305670e-05
7.050505050505049276e-01	-8.686868686868688683e-02	1.989551622127716507e-06
7.191919191919191601e-01	-8.686868686868688683e-02	1.269619520361701136e-07
7.333333333333331705e-01	-8.686868686868688683e-02	4.948496593808209189e-09
7.474747474747474030e-01	-8.686868686868688683e-02	1.923776239775815391e-09
7.616161616161616355e-01	-8.686868686868688683e-02	5.860663713164244943e-08
7.757575757575756459e-01	-8.686868686868688683e-02	1.152005292830635738e-06
7.898989898989898784e-01	-8.686868686868688683e-02	1.373565045563395504e-05
8.040404040404041108e-01	-8.686868686868688683e-02	9.933879931590947131e-05
8.181818181818181213e-01	-8.686868686868688683e-02	4.357761898010574899e-04
8.323232323232323537e-01	-8.686868686868688683e-02	1.159532706055963706e-03
8.464646464646463642e-01	-8.686868686868688683e-02	1.871446532235612487e-03
8.606060606060605966e-01	-8.686868686868688683e-02	1.832089816279870156e-03
8.747474747474748291e-01	-8.686868686868688683e-02	1.087905113076337478e-03
8.888888888888888395e-01	-8.686868686868688683e-02	3.918413011119521901e-04
9.030303030303030720e-01	-8.686868686868688683e-02	8.560603620253584892e-05
9.171717171717170825e-01	-8.686868686868688683e-02	1.134419649188422090e-05
9.313131313131313149e-01	-8.686868686868688683e-02	9.118406203374212558e-07
9.454545454545453254e-01	-8.686868686868688683e-02	4.445722779660127581e-08
9.595959595959595578e-01	-8.686868686868688683e-02	1.314778854075150915e-09
9.737373737373737903e-01	-8.686868686868688683e-02	2.358747291236880375e-11
9.878787878787878007e-01	-8.686868686868688683e-02	2.567924284977051955e-13
1.002020202020202033e+00	-8.686868686868688683e-02	1.712856711517641760e-15
1.016161616161616044e+00	-8.686868686868688683e-02	1.231017777679237939e-17
1.030303030303030276e+00	-8.686868686868688683e-02	1.203744705269325160e-18
1.044444444444444509e+00	-8.686868686868688683e-02	1.561556306736271702e-19
1.058585858585858519e+00	-8.686868686868688683e-02	1.245880777571383307e-20
1.072727272727272751e+00	-8.686868686868688683e-02	6.030359612242240859e-22
1.086868686868686762e+00	-8.686868686868688683e-02	1.770459000017935131e-23
1.101010101010100994e+00	-8.686868686868688683e-02	3.152851171728597575e-25
1.115151515151515005e+00	-8.686868686868688683e-02	3.405618392308497066e-27
1.129292929292929237e+00	-8.686868686868688683e-02	2.231327969309178026e-29
1.143434343434343470e+00	-8.686868686868688683e-02	8.867592973874992387e-32
1.157575757575757480e+00	-8.686868686868688683e-02	2.137583096965490272e-34
1.171717171717171713e+00	-8.686868686868688683e-02	3.125468867359137248e-37
1.185858585858585723e+00	-8.686868686868688683e-02	2.771930024531980726e-40
1.199999999999999956e+00	-8.686868686868688683e-02	1.491160059386862015e-43
-2.000000000000000111e-01	-7.272727272727275150e-02	9.448790083792184603e-81
-1.858585858585858619e-01	-7.272727272727275150e-02	4.237951853498710469e-77
-1.717171717171717404e-01	-7.272727272727275150e-02	1.169804426328726035e-73
-1.575757575757575912e-01	-7.272727272727275150e-02	2.001943582772316437e-70
-1.434343434343434420e-01	-7.272727272727275150e-02	2.144738042838259169e-67
-1.292929292929292928e-01	-7.272727272727275150e-02	1.454512857350870189e-64
-1.151515151515151714e-01	-7.272727272727275150e-02	6.309289112077132593e-62
-1.010101010101010222e-01	-7.272727272727275150e-02	1.761657807833234516e-59
-8.686868686868688683e-02	-7.272727272727275150e-02	3.165754793705138747e-57
-7.272727272727275150e-02	-7.272727272727275150e-02	3.638009302559240503e-55
-5.858585858585860229e-02	-7.272727272727275150e-02	2.852474955924115006e-53
-4.444444444444445308e-02	-7.272727272727275150e-02	4.250997116184534219e-50
-3.030303030303033163e-02	-7.272727272727275150e-02	4.972654457740252556e-46
-1.616161616161618242e-02	-7.272727272727275150e-02	3.630527791365701155e-42
-2.020202020202033211e-03	-7.272727272727275150e-02	1.607889782809590005e-38
1.212121212121208824e-02	-7.272727272727275150e-02	4.319346742235084409e-35
2.626262626262623745e-02	-7.272727272727275150e-02	7.038091741342758485e-32
4.040404040404038666e-02	-7.272727272727275150e-02	1.239291215653635459e-28
5.454545454545450811e-02	-7.272727272727275150e-02	1.004066682711870300e-23
6.868686868686868507e-02	-7.272727272727275150e-02	4.670992096954819326e-23
8.282828282828280653e-02	-7.272727272727275150e-02	1.470179807758134475e-20
9.696969696969692798e-02	-7.272727272727275150e-02	2.930488246124686410e-18
1.111111111111111049e-01	-7.272727272727275150e-02	3.677126626243439806e-16
1.252525252525252264e-01	-7.272727272727275150e-02	2.873816253109945782e-14
1.393939393939393478e-01	-7.272727272727275150e-02	1.428829013719841913e-12
1.535353535353535248e-01	-7.272727272727275150e-02	4.751537858261660135e-11
1.676767676767676463e-01	-7.272727272727275150e-02	1.196437738934275925e-09
1.818181818181817677e-01	-7.272727272727275150e-02	2.623068084902347038e-08
1.959595959595959447e-01	-7.272727272727275150e-02	4.906985675673107023e-07
2.101010101010100661e-01	-7.272727272727275150e-02	6.781203112806916448e-06
2.242424242424241876e-01	-7.272727272727275150e-02	6.237444281220448920e-05
2.383838383838383645e-01	-7.272727272727275150e-02	3.648707617615003359e-04
2.525252525252524860e-01	-7.272727272727275150e-02	1.331758656947782575e-03
2.666666666666666075e-01	-7.272727272727275150e-02	3.003633996889247277e-03
2.808080808080807844e-01	-7.272727272727275150e-02	4.160928191829145820e-03
2.949494949494949059e-01	-7.272727272727275150e-02	3.526120983114779898e-03
3.090909090909090273e-01	-7.272727272727275150e-02	1.823078091684548303e-03
3.232323232323231488e-01	-7.272727272727275150e-02	5.744845302370154248e-04
3.373737373737373813e-01	-7.272727272727275150e-02	1.116048275305149356e-04
3.515151515151515027e-01	-7.272727272727275150e-02	1.757816490672457408e-05
3.656565656565656242e-01	-7.272727272727275150e-02	1.368905368329577348e-05
3.797979797979797456e-01	-7.272727272727275150e-02	2.663351840317312167e-05
3.939393939393938671e-01	-7.272727272727275150e-02	3.694756102516263675e-05
4.080808080808079885e-01	-7.272727272727275150e-02	3.211777088143057303e-05
4.222222222222222210e-01	-7.272727272727275150e-02	1.709982700992825514e-05
4.363636363636363424e-01	-7.272727272727275150e-02	5.573411428879688848e-06
4.505050505050504639e-01	-7.272727272727275150e-02	1.544668956455096031e-06
4.646464646464645853e-01	-7.272727272727275150e-02	4.201430544646968811e-06
4.787878787878787068e-01	-7.272727272727275150e-02	2.369537964139918493e-05
4.929292929292928283e-01	-7.272727272727275150e-02	1.122836427087925269e-04
5.070707070707070052e-01	-7.272727272727275150e-02	7.317676620646944383e-04
5.212121212121212377e-01	-7.272727272727275150e-02	5.545232813990550944e-03
5.353535353535352481e-01	-7.272727272727275150e-02	3.009471034066668604e-02
5.494949494949494806e-01	-7.272727272727275150e-02	1.016005291252606163e-01
5.636363636363634910e-01	-7.272727272727275150e-02	2.087817346606824220e-01
5.777777777777777235e-01	-7.272727272727275150e-02	2.604751533398453334e-01
5.919191919191919560e-01	-7.272727272727275150e-02	1.978247717303979192e-01
6.060606060606059664e-01	-7.272727272727275150e-02	9.356872051777744004e-02
6.202020202020201989e-01	-7.272727272727275150e-02	3.197033387432239582e-02
6.343434343434342093e-01	-7.272727272727275150e-02	1.299713648171784731e-02
6.484848484848484418e-01	-7.272727272727275150e-02	7.238480075780506263e-03
6.626262626262624522e-01	-7.272727272727275150e-02	3.234835901925451132e-03
6.767676767676766847e-01	-7.272727272727275150e-02	9.183755735268909386e-04
6.909090909090909172e-01	-7.272727272727275150e-02	1.591485197153606063e-04
7.050505050505049276e-01	-7.272727272727275150e-02	1.674257753485543259e-05
7.191919191919191601e-01	-7.272727272727275150e-02	1.068478719176600872e-06
7.333333333333331705e-01	-7.272727272727275150e-02	4.160879254977361533e-08
7.474747474747474030e-01	-7.272727272727275150e-02	1.422327043916544811e-08
7.616161616161616355e-01	-7.272727272727275150e-02	4.294806021158128214e-07
7.757575757575756459e-01	-7.272727272727275150e-02	8.442078533437943118e-06
7.898989898989898784e-01	-7.272727272727275150e-02	1.006570360609277174e-04
8.040404040404041108e-01	-7.272727272727275150e-02	7.279705540621085689e-04
8.181818181818181213e-01	-7.272727272727275150e-02	3.193437373256380590e-03
8.323232323232323537e-01	-7.272727272727275150e-02	8.497240512068977153e-03
8.464646464646463642e-01	-7.272727272727275150e-02	1.371425873685042270e-02
8.606060606060605966e-01	-7.272727272727275150e-02	1.342584722245332429e-02
8.747474747474748291e-01	-7.272727272727275150e-02	7.972344344101066349e-03
8.888888888888888395e-01	-7.272727272727275150e-02	2.871478478334871937e-03
9.030303030303030720e-01	-7.272727272727275150e-02	6.273370124388008041e-04
9.171717171717170825e-01	-7.272727272727275150e-02	8.313319163427193277e-05
9.313131313131313149e-01	-7.272727272727275150e-02	6.682434304729876107e-06
9.454545454545453254e-01	-7.272727272727275150e-02	3.258458369533784158e-07
9.595959595959595578e-01	-7.272727272727275150e-02	9.640880842139422754e-09
9.737373737373737903e-01	-7.272727272727275150e-02	1.732459133005900503e-10
9.878787878787878007e-01	-7.272727272727275150e-02	1.905431300629885751e-12
1.002020202020202033e+00	-7.272727272727275150e-02	1.797821122656821652e-14
1.016161616161616044e+00	-7.272727272727275150e-02	1.908343922725493767e-15
1.030303030303030276e+00	-7.272727272727275150e-02	4.020945279341662790e-16
1.044444444444444509e+00	-7.272727272727275150e-02	5.287703104751727870e-17
1.058585858585858519e+00	-7.272727272727275150e-02	4.219455924615443933e-18
1.072727272727272751e+00	-7.272727272727275150e-02	2.042321575825514702e-19
1.086868686868686762e+00	-7.272727272727275150e-02	5.996071523269988973e-21
1.101010101010100994e+00	-7.272727272727275150e-02	1.067786441073722626e-22
1.115151515151515005e+00	-7.272727272727275150e-02	1.153391944253949182e-24
1.129292929292929237e+00	-7.272727272727275150e-02	7.556911574724561894e-27
1.143434343434343470e+00	-7.272727272727275150e-02	3.003216779690721714e-29
1.157575757575757480e+00	-7.272727272727275150e-02	7.239422742679918523e-32
1.171717171717171713e+00	-7.272727272727275150e-02	1.058512786334161000e-34
1.185858585858585723e+00	-7.272727272727275150e-02	9.387786275631455123e-38
1.199999999999999956e+00	-7.272727272727275150e-02	5.050160652105689796e-41
-2.000000000000000111e-01	-5.858585858585860229e-02	2.439744978149682296e-76
-1.858585858585858619e-01	-5.858585858585860229e-02	1.088115584698891423e-72
-1.717171717171717404e-01	-5.858585858585860229e-02	2.977439687088712236e-69
-1.575757575757575912e-01	-5.858585858585860229e-02	5.029299549028513306e-66
-1.434343434343434420e-01	-5.858585858585860229e-02	5.288541885399471119e-63
-1.292929292929292928e-01	-5.858585858585860229e-02	3.498617976825943442e-60
-1.151515151515151714e-01	-5.858585858585860229e-02	1.472416497120064305e-57
-1.010101010101010222e-01	-5.858585858585860229e-02	3.977667452416276493e-55
-8.686868686868688683e-02	-5.858585858585860229e-02	6.922363323815656182e-53
-7.272727272727275150e-02	-5.858585858585860229e-02	7.735737865333279149e-51
-5.858585858585860229e-02	-5.858585858585860229e-02	5.504034436114963845e-49
-4.444444444444445308e-02	-5.858585858585860229e-02	2.729039080811599696e-47
-3.030303030303033163e-02	-5.858585858585860229e-02	3.257589929487251773e-44
-1.616161616161618242e-02	-5.858585858585860229e-02	2.328392488259724160e-40
-2.020202020202033211e-03	-5.858585858585860229e-02	1.031134664463180738e-36
1.212121212121208824e-02	-5.858585858585860229e-02	2.769965889097463053e-33
2.626262626262623745e-02	-5.858585858585860229e-02	4.513462248816423189e-30
4.040404040404038666e-02	-5.858585858585860229e-02	1.638365233337510177e-23
5.454545454545450811e-02	-5.858585858585860229e-02	4.189411526083335263e-24
6.868686868686868507e-02	-5.858585858585860229e-02	1.871250191471786240e-21
8.282828282828280653e-02	-5.858585858585860229e-02	5.379449861642791609e-19
9.696969696969692798e-02	-5.858585858585860229e-02	9.933241556497233228e-17
1.111111111111111049e-01	-5.858585858585860229e-02	1.169833666357520095e-14
1.252525252525252264e-01	-5.858585858585860229e-02	8.713770700499143256e-13
1.393939393939393478e-01	-5.858585858585860229e-02	4.091681655957987448e-11
1.535353535353535248e-01	-5.858585858585860229e-02	1.227036974226857237e-09
1.676767676767676463e-01	-5.858585858585860229e-02	2.478426258285464672e-08
1.818181818181817677e-01	-5.858585858585860229e-02	3.808281803745402527e-07
1.959595959595959447e-01	-5.858585858585860229e-02	5.065608292842620170e-06
2.101010101010100661e-01	-5.858585858585860229e-02	5.682577942218052295e-05
2.242424242424241876e-01	-5.858585858585860229e-02	4.686061411285391315e-04
2.383838383838383645e-01	-5.858585858585860229e-02	2.574840384758120878e-03
2.525252525252524860e-01	-5.858585858585860229e-02	9.024519413963535269e-03
2.666666666666666075e-01	-5.858585858585860229e-02	1.979688212141073739e-02
2.808080808080807844e-01	-5.858585858585860229e-02	2.690648706393503758e-02
2.949494949494949059e-01	-5.858585858585860229e-02	2.251028223539655593e-02
3.090909090909090273e-01	-5.858585858585860229e-02	1.154518484646864691e-02
3.232323232323231488e-01	-5.858585858585860229e-02	3.631916057067757862e-03
3.373737373737373813e-01	-5.858585858585860229e-02	7.310907777872953936e-04
3.515151515151515027e-01	-5.858585858585860229e-02	1.749303222513052375e-04
3.656565656565656242e-01	-5.858585858585860229e-02	2.266061299402845168e-04
3.797979797979797456e-01	-5.858585858585860229e-02	4.310841974248429478e-04
3.939393939393938671e-01	-5.858585858585860229e-02	5.848182722488090785e-04
4.080808080808079885e-01	-5.858585858585860229e-02	5.046523739321292579e-04
4.222222222222222210e-01	-5.858585858585860229e-02	2.681694497776990400e-04
4.363636363636363424e-01	-5.858585858585860229e-02	8.748338211164065760e-05
4.505050505050504639e-01	-5.858585858585860229e-02	2.289558437315421650e-05
4.646464646464645853e-01	-5.858585858585860229e-02	5.014407896817113351e-05
4.787878787878787068e-01	-5.858585858585860229e-02	2.638526354728419577e-04
4.929292929292928283e-01	-5.858585858585860229e-02	9.174409057035403216e-04
5.070707070707070052e-01	-5.858585858585860229e-02	2.430640508429050568e-03
5.212121212121212377e-01	-5.858585858585860229e-02	8.260897607209266927e-03
5.353535353535352481e-01	-5.858585858585860229e-02	3.563052890463506289e-02
5.494949494949494806e-01	-5.858585858585860229e-02	1.160104457380793791e-01
5.636363636363634910e-01	-5.858585858585860229e-02	2.372729301415931191e-01
5.777777777777777235e-01	-5.858585858585860229e-02	2.963815365510600874e-01
5.919191919191919560e-01	-5.858585858585860229e-02	2.282725968562357710e-01
6.060606060606059664e-01	-5.858585858585860229e-02	1.190608626822366456e-01
6.202020202020201989e-01	-5.858585858585860229e-02	6.341052786204426361e-02
6.343434343434342093e-01	-5.858585858585860229e-02	4.950237771008601101e-02
6.484848484848484418e-01	-5.858585858585860229e-02	3.522572028797762989e-02
6.626262626262624522e-01	-5.858585858585860229e-02	1.640579779623136183e-02
6.767676767676766847e-01	-5.858585858585860229e-02	4.684007778086580857e-03
6.909090909090909172e-01	-5.858585858585860229e-02	8.123151114628707030e-04
7.050505050505049276e-01	-5.858585858585860229e-02	8.546475288435202364e-05
7.191919191919191601e-01	-5.858585858585860229e-02	5.454263967921773303e-06
7.333333333333331705e-01	-5.858585858585860229e-02	2.122393761481799566e-07
7.474747474747474030e-01	-5.858585858585860229e-02	6.386659953110547359e-08
7.616161616161616355e-01	-5.858585858585860229e-02	1.909047770858525195e-06
7.757575757575756459e-01	-5.858585858585860229e-02	3.752488964166093946e-05
7.898989898989898784e-01	-5.858585858585860229e-02	4.474185896625786844e-04
8.040404040404041108e-01	-5.858585858585860229e-02	3.235814803541634758e-03
8.181818181818181213e-01	-5.858585858585860229e-02	1.419476610006123289e-02
8.323232323232323537e-01	-5.858585858585860229e-02	3.777006810407153997e-02
8.464646464646463642e-01	-5.858585858585860229e-02	6.095962448432075409e-02
8.606060606060605966e-01	-5.858585858585860229e-02	5.967768457833171059e-02
8.747474747474748291e-01	-5.858585858585860229e-02	3.543704185275428631e-02
8.888888888888888395e-01	-5.858585858585860229e-02	1.276383276248042875e-02
9.030303030303030720e-01	-5.858585858585860229e-02	2.788632402636910881e-03
9.171717171717170825e-01	-5.858585858585860229e-02	3.695881327862996012e-04
9.313131313131313149e-01	-5.858585858585860229e-02	2.972139938006882357e-05
9.454545454545453254e-01	-5.858585858585860229e-02	1.451549556694845666e-06
9.595959595959595578e-01	-5.858585858585860229e-02	4.319137796849796539e-08
9.737373737373737903e-01	-5.858585858585860229e-02	7.935813112484086988e-10
9.878787878787878007e-01	-5.858585858585860229e-02	1.108381526345421788e-11
1.002020202020202033e+00	-5.858585858585860229e-02	1.141567498509096533e-12
1.016161616161616044e+00	-5.858585858585860229e-02	3.812126741138543220e-13
1.030303030303030276e+00	-5.858585858585860229e-02	8.256929899621943957e-14
1.044444444444444509e+00	-5.858585858585860229e-02	1.086225404076208559e-14
1.058585858585858519e+00	-5.858585858585860229e-02	8.667866688823018719e-16
1.072727272727272751e+00	-5.858585858585860229e-02	4.195463707595529565e-17
1.086868686868686762e+00	-5.858585858585860229e-02	1.231750225285578413e-18
1.101010101010100994e+00	-5.858585858585860229e-02	2.193513176984433201e-20
1.115151515151515005e+00	-5.858585858585860229e-02	2.369369314548646180e-22
1.129292929292929237e+00	-5.858585858585860229e-02	1.552387675942831670e-24
1.143434343434343470e+00	-5.858585858585860229e-02	6.169394296699426762e-27
1.157575757575757480e+00	-5.858585858585860229e-02	1.487167149641628747e-29
1.171717171717171713e+00	-5.858585858585860229e-02	2.174462659890275005e-32
1.185858585858585723e+00	-5.858585858585860229e-02	1.928497319912998550e-35
1.199999999999999956e+00	-5.858585858585860229e-02	1.037435343835698011e-38
-2.000000000000000111e-01	-4.444444444444445308e-02	3.829359639903104832e-72
-1.858585858585858619e-01	-4.444444444444445308e-02	1.700385643262089734e-68
-1.717171717171717404e-01	-4.444444444444445308e-02	4.620864540557658037e-65
-1.575757575757575912e-01	-4.444444444444445308e-02	7.723580893774008752e-62
-1.434343434343434420e-01	-4.444444444444445308e-02	7.997214047944288872e-59
-1.292929292929292928e-01	-4.444444444444445308e-02	5.178405920177508006e-56
-1.151515151515151714e-01	-4.444444444444445308e-02	2.120306448636228583e-53
-1.010101010101010222e-01	-4.444444444444445308e-02	5.548002334471186440e-51
-8.686868686868688683e-02	-4.444444444444445308e-02	9.341099024499424436e-49
-7.272727272727275150e-02	-4.444444444444445308e-02	1.012542404137548178e-46
-5.858585858585860229e-02	-4.444444444444445308e-02	7.023594538541698323e-45
-4.444444444444445308e-02	-4.444444444444445308e-02	3.087066998561585855e-43
-3.030303030303033163e-02	-4.444444444444445308e-02	9.735432934012907050e-42
-1.616161616161618242e-02	-4.444444444444445308e-02	9.204009895112107393e-39
-2.020202020202033211e-03	-4.444444444444445308e-02	4.011629056927204917e-35
1.212121212121208824e-02	-4.444444444444445308e-02	1.077553173340230388e-31
2.626262626262623745e-02	-4.444444444444445308e-02	1.755746363511134734e-28
4.040404040404038666e-02	-4.444444444444445308e-02	1.735267034743575142e-25
5.454545454545450811e-02	-4.444444444444445308e-02	1.302168356754348753e-22
6.868686868686868507e-02	-4.444444444444445308e-02	5.336253411600195793e-20
8.282828282828280653e-02	-4.444444444444445308e-02	1.393328032171908780e-17
9.696969696969692798e-02	-4.444444444444445308e-02	2.336477758819695726e-15
1.111111111111111049e-01	-4.444444444444445308e-02	2.523326873731557432e-13
1.252525252525252264e-01	-4.444444444444445308e-02	1.746761450376694971e-11
1.393939393939393478e-01	-4.444444444444445308e-02	7.708261356334832058e-10
1.535353535353535248e-01	-4.444444444444445308e-02	2.160935094409844055e-08
1.676767676767676463e-01	-4.444444444444445308e-02	3.898924195474829146e-07
1.818181818181817677e-01	-4.444444444444445308e-02	4.778366735170837222e-06
1.959595959595959447e-01	-4.444444444444445308e-02	4.482812832705229097e-05
2.101010101010100661e-01	-4.444444444444445308e-02	3.622613840912243814e-04
2.242424242424241876e-01	-4.444444444444445308e-02	2.439102453822399649e-03
2.383838383838383645e-01	-4.444444444444445308e-02	1.199966606797825928e-02
2.525252525252524860e-01	-4.444444444444445308e-02	3.934931220726702039e-02
2.666666666666666075e-01	-4.444444444444445308e-02	8.253810370150714559e-02
2.808080808080807844e-01	-4.444444444444445308e-02	1.087257175990845592e-01
2.949494949494949059e-01	-4.444444444444445308e-02	8.905253765521199683e-02
3.090909090909090273e-01	-4.444444444444445308e-02	4.514157922397311895e-02
3.232323232323231488e-01	-4.444444444444445308e-02	1.431160428811080639e-02
3.373737373737373813e-01	-4.444444444444445308e-02	3.283557792435859869e-03
3.515151515151515027e-01	-4.444444444444445308e-02	1.513670589565064249e-03
3.656565656565656242e-01	-4.444444444444445308e-02	2.435491296972100688e-03
3.797979797979797456e-01	-4.444444444444445308e-02	4.313582992532052039e-03
3.939393939393938671e-01	-4.444444444444445308e-02	5.652834454758458999e-03
4.080808080808079885e-01	-4.444444444444445308e-02	4.821578062735551104e-03
4.222222222222222210e-01	-4.444444444444445308e-02	2.555528913494997147e-03
4.363636363636363424e-01	-4.444444444444445308e-02	8.391642445629728369e-04
4.505050505050504639e-01	-4.444444444444445308e-02	2.173914111572205132e-04
4.646464646464645853e-01	-4.444444444444445308e-02	3.755014408727197148e-04
4.787878787878787068e-01	-4.444444444444445308e-02	1.886024402244374995e-03
4.929292929292928283e-01	-4.444444444444445308e-02	6.294730538437063282e-03
5.070707070707070052e-01	-4.444444444444445308e-02	1.313921353895586980e-02
5.212121212121212377e-01	-4.444444444444445308e-02	1.977414959585930068e-02
5.353535353535352481e-01	-4.444444444444445308e-02	3.503271389226846055e-02
5.494949494949494806e-01	-4.444444444444445308e-02	8.464413179036776869e-02
5.636363636363634910e-01	-4.444444444444445308e-02	1.648995216024435606e-01
5.777777777777777235e-01	-4.444444444444445308e-02	2.062950280129218494e-01
5.919191919191919560e-01	-4.444444444444445308e-02	1.686229628009829062e-01
6.060606060606059664e-01	-4.444444444444445308e-02	1.217290346921771071e-01
6.202020202020201989e-01	-4.444444444444445308e-02	1.276237629932854556e-01
6.343434343434342093e-01	-4.444444444444445308e-02	1.416761633815984134e-01
6.484848484848484418e-01	-4.444444444444445308e-02	1.078825736995811108e-01
6.626262626262624522e-01	-4.444444444444445308e-02	5.072387900225069912e-02
6.767676767676766847e-01	-4.444444444444445308e-02	1.450041834023337722e-02
6.909090909090909172e-01	-4.444444444444445308e-02	2.515125733050618904e-03
7.050505050505049276e-01	-4.444444444444445308e-02	2.646255434135375787e-04
7.191919191919191601e-01	-4.444444444444445308e-02	1.688824047449751794e-05
7.333333333333331705e-01	-4.444444444444445308e-02	6.569740398586435187e-07
7.474747474747474030e-01	-4.444444444444445308e-02	1.746055443839137216e-07
7.616161616161616355e-01	-4.444444444444445308e-02	5.147703505455111835e-06
7.757575757575756459e-01	-4.444444444444445308e-02	1.011743686422889943e-04
7.898989898989898784e-01	-4.444444444444445308e-02	1.206314671922117769e-03
8.040404040404041108e-01	-4.444444444444445308e-02	8.724268923430271785e-03
8.181818181818181213e-01	-4.444444444444445308e-02	3.827130817440447391e-02
8.323232323232323537e-01	-4.444444444444445308e-02	1.018340487800084432e-01
8.464646464646463642e-01	-4.444444444444445308e-02	1.643571532963753745e-01
8.606060606060605966e-01	-4.444444444444445308e-02	1.609023324500372110e-01
8.747474747474748291e-01	-4.444444444444445308e-02	9.554818075380908104e-02
8.888888888888888395e-01	-4.444444444444445308e-02	3.441901639890521808e-02
9.030303030303030720e-01	-4.444444444444445308e-02	7.523097414322641591e-03
9.171717171717170825e-01	-4.444444444444445308e-02	9.986147300578421867e-04
9.313131313131313149e-01	-4.444444444444445308e-02	8.075349852559059107e-05
9.454545454545453254e-01	-4.444444444444445308e-02	4.022200970253085956e-06
9.595959595959595578e-01	-4.444444444444445308e-02	1.281186670790620490e-07
9.737373737373737903e-01	-4.444444444444445308e-02	3.108592999292088120e-09
9.878787878787878007e-01	-4.444444444444445308e-02	2.790456064776337234e-10
1.002020202020202033e+00	-4.444444444444445308e-02	1.335491249480386845e-10
1.016161616161616044e+00	-4.444444444444445308e-02	4.744525538829185569e-11
1.030303030303030276e+00	-4.444444444444445308e-02	1.028812369372067497e-11
1.044444444444444509e+00	-4.444444444444445308e-02	1.353475087138837916e-12
1.058585858585858519e+00	-4.444444444444445308e-02	1.080047775136832360e-13
1.072727272727272751e+00	-4.444444444444445308e-02	5.227700861077368607e-15
1.086868686868686762e+00	-4.444444444444445308e-02	1.534805726335248911e-16
1.101010101010100994e+00	-4.444444444444445308e-02	2.733197458315760744e-18
1.115151515151515005e+00	-4.444444444444445308e-02	2.952320622597828961e-20
1.129292929292929237e+00	-4.444444444444445308e-02	1.934331689792475775e-22
1.143434343434343470e+00	-4.444444444444445308e-02	7.687290410678241202e-25
1.157575757575757480e+00	-4.444444444444445308e-02	1.853064534168620434e-27
1.171717171717171713e+00	-4.444444444444445308e-02	2.709459818882917184e-30
1.185858585858585723e+00	-4.444444444444445308e-02	2.402978030163671351e-33
1.199999999999999956e+00	-4.444444444444445308e-02	1.292682293727557814e-36
-2.000000000000000111e-01	-3.030303030303033163e-02	3.651820452402505018e-68
-1.858585858585858619e-01	-3.030303030303033163e-02	1.616030666949832469e-64
-1.717171717171717404e-01	-3.030303030303033163e-02	4.367982822953473918e-61
-1.575757575757575912e-01	-3.030303030303033163e-02	7.240024521044047119e-58
-1.434343434343434420e-01	-3.030303030303033163e-02	7.402771111520802511e-55
-1.292929292929292928e-01	-3.030303030303033163e-02	4.707730722094757785e-52
-1.151515151515151714e-01	-3.030303030303033163e-02	1.881438427379843612e-49
-1.010101010101010222e-01	-3.030303030303033163e-02	4.778481380638992243e-47
-8.686868686868688683e-02	-3.030303030303033163e-02	7.784987854863798253e-45
-7.272727272727275150e-02	-3.030303030303033163e-02	8.170174890727156668e-43
-5.858585858585860229e-02	-3.030303030303033163e-02	5.509168706133424750e-41
-4.444444444444445308e-02	-3.030303030303033163e-02	2.367058942987080102e-39
-3.030303030303033163e-02	-3.030303030303033163e-02	6.412672526613262383e-38
-1.616161616161618242e-02	-3.030303030303033163e-02	1.296974288521111440e-36
-2.020202020202033211e-03	-3.030303030303033163e-02	9.589389967969668361e-34
1.212121212121208824e-02	-3.030303030303033163e-02	2.544082044605161738e-30
2.626262626262623745e-02	-3.030303030303033163e-02	4.144070770578962074e-27
4.040404040404038666e-02	-3.030303030303033163e-02	4.095201218938252833e-24
5.454545454545450811e-02	-3.030303030303033163e-02	2.729470372119136627e-21
6.868686868686868507e-02	-3.030303030303033163e-02	1.055515443670038748e-18
8.282828282828280653e-02	-3.030303030303033163e-02	2.555458254127721524e-16
9.696969696969692798e-02	-3.030303030303033163e-02	3.913051213010524717e-14
1.111111111111111049e-01	-3.030303030303033163e-02	3.831142790648741928e-12
1.252525252525252264e-01	-3.030303030303033163e-02	2.413223584081024065e-10
1.393939393939393478e-01	-3.030303030303033163e-02	9.786962686878184046e-09
1.535353535353535248e-01	-3.030303030303033163e-02	2.546389342579303271e-07
1.676767676767676463e-01	-3.030303030303033163e-02	4.243191327611401798e-06
1.818181818181817677e-01	-3.030303030303033163e-02	4.591364358728329878e-05
1.959595959595959447e-01	-3.030303030303033163e-02	3.408617154360671885e-04
2.101010101010100661e-01	-3.030303030303033163e-02	1.952529528248932817e-03
2.242424242424241876e-01	-3.030303030303033163e-02	9.597258119798156642e-03
2.383838383838383645e-01	-3.030303030303033163e-02	3.882734907825289433e-02
2.525252525252524860e-01	-3.030303030303033163e-02	1.139999326087808434e-01
2.666666666666666075e-01	-3.030303030303033163e-02	2.230740522900476752e-01
2.808080808080807844e-01	-3.030303030303033163e-02	2.801699081392471369e-01
2.949494949494949059e-01	-3.030303030303033163e-02	2.224592996898820396e-01
3.090909090909090273e-01	-3.030303030303033163e-02	1.117698890067759382e-01
3.232323232323231488e-01	-3.030303030303033163e-02	3.755293822213370131e-02
3.373737373737373813e-01	-3.030303030303033163e-02	1.244139109215521531e-02
3.515151515151515027e-01	-3.030303030303033163e-02	1.063549891944769871e-02
3.656565656565656242e-01	-3.030303030303033163e-02	1.694745316684008810e-02
3.797979797979797456e-01	-3.030303030303033163e-02	2.697390901235296665e-02
3.939393939393938671e-01	-3.030303030303033163e-02	3.355044350928712560e-02
4.080808080808079885e-01	-3.030303030303033163e-02	2.808352900112836767e-02
4.222222222222222210e-01	-3.030303030303033163e-02	1.484101065220061987e-02
4.363636363636363424e-01	-3.030303030303033163e-02	4.987230000045348756e-03
4.505050505050504639e-01	-3.030303030303033163e-02	1.412640937485829147e-03
4.646464646464645853e-01	-3.030303030303033163e-02	1.864976933481926483e-03
4.787878787878787068e-01	-3.030303030303033163e-02	8.302915332021383599e-03
4.929292929292928283e-01	-3.030303030303033163e-02	2.727806907454217999e-02
5.070707070707070052e-01	-3.030303030303033163e-02	5.533171002712951314e-02
5.212121212121212377e-01	-3.030303030303033163e-02	6.948643139999184648e-02
5.353535353535352481e-01	-3.030303030303033163e-02	6.025963853827822486e-02
5.494949494949494806e-01	-3.030303030303033163e-02	5.600335549314774258e-02
5.636363636363634910e-01	-3.030303030303033163e-02	7.492470198871388487e-02
5.777777777777777235e-01	-3.030303030303033163e-02	9.083864062064631040e-02
5.919191919191919560e-01	-3.030303030303033163e-02	9.195555906338162555e-02
6.060606060606059664e-01	-3.030303030303033163e-02	1.254883011300529372e-01
6.202020202020201989e-01	-3.030303030303033163e-02	2.109900979624579342e-01
6.343434343434342093e-01	-3.030303030303033163e-02	2.612386474039208317e-01
6.484848484848484418e-01	-3.030303030303033163e-02	2.021193073088254355e-01
6.626262626262624522e-01	-3.030303030303033163e-02	9.523422315525036097e-02
6.767676767676766847e-01	-3.030303030303033163e-02	2.723222201378602478e-02
6.909090909090909172e-01	-3.030303030303033163e-02	4.723656995384331071e-03
7.050505050505049276e-01	-3.030303030303033163e-02	4.969971599995895309e-04
7.191919191919191601e-01	-3.030303030303033163e-02	3.172468828213324945e-05
7.333333333333331705e-01	-3.030303030303033163e-02	1.251079546193393395e-06
7.474747474747474030e-01	-3.030303030303033163e-02	3.190936043462284011e-07
7.616161616161616355e-01	-3.030303030303033163e-02	8.455459233954399888e-06
7.757575757575756459e-01	-3.030303030303033163e-02	1.655322133850390222e-04
7.898989898989898784e-01	-3.030303030303033163e-02	1.973022851870293547e-03
8.040404040404041108e-01	-3.030303030303033163e-02	1.426810666837313897e-02
8.181818181818181213e-01	-3.030303030303033163e-02	6.258933865898085036e-02
8.323232323232323537e-01	-3.030303030303033163e-02	1.665406307106709338e-01
8.464646464646463642e-01	-3.030303030303033163e-02	2.687997469148183383e-01
8.606060606060605966e-01	-3.030303030303033163e-02	2.631805098589415359e-01
8.747474747474748291e-01	-3.030303030303033163e-02	1.563503439573717679e-01
8.888888888888888395e-01	-3.030303030303033163e-02	5.640778419769389845e-02
9.030303030303030720e-01	-3.030303030303033163e-02	1.239688570523741866e-02
9.171717171717170825e-01	-3.030303030303033163e-02	1.677721685692397250e-03
9.313131313131313149e-01	-3.030303030303033163e-02	1.449377211529774068e-04
9.454545454545453254e-01	-3.030303030303033163e-02	8.835729993509655294e-06
9.595959595959595578e-01	-3.030303030303033163e-02	4.595475287838384016e-07
9.737373737373737903e-01	-3.030303030303033163e-02	3.762046344981098431e-08
9.878787878787878007e-01	-3.030303030303033163e-02	1.769788408357635723e-08
1.002020202020202033e+00	-3.030303030303033163e-02	1.004171433040042915e-08
1.016161616161616044e+00	-3.030303030303033163e-02	3.585270408417557924e-09
1.030303030303030276e+00	-3.030303030303033163e-02	7.775689847641882414e-10
1.044444444444444509e+00	-3.030303030303033163e-02	1.022953342460840928e-10
1.058585858585858519e+00	-3.030303030303033163e-02	8.162978209349037005e-12
1.072727272727272751e+00	-3.030303030303033163e-02	3.951085279136481623e-13
1.086868686868686762e+00	-3.030303030303033163e-02	1.160002929643870500e-14
1.101010101010100994e+00	-3.030303030303033163e-02	2.065744872195847014e-16
1.115151515151515005e+00	-3.030303030303033163e-02	2.231357697431684530e-18
1.129292929292929237e+00	-3.030303030303033163e-02	1.461963809881397059e-20
1.143434343434343470e+00	-3.030303030303033163e-02	5.810037872907853969e-23
1.157575757575757480e+00	-3.030303030303033163e-02	1.400542265127206497e-25
1.171717171717171713e+00	-3.030303030303033163e-02	2.047804014398171135e-28
1.185858585858585723e+00	-3.030303030303033163e-02	1.816165725132861730e-31
1.199999999999999956e+00	-3.030303030303033163e-02	9.770065501573532835e-35
-2.000000000000000111e-01	-1.616161616161618242e-02	2.115086911644492863e-64
-1.858585858585858619e-01	-1.616161616161618242e-02	9.335205902248302747e-61
-1.717171717171717404e-01	-1.616161616161618242e-02	2.512634508755157131e-57
-1.575757575757575912e-01	-1.616161616161618242e-02	4.137341771600209345e-54
-1.434343434343434420e-01	-1.616161616161618242e-02	4.187784623237655197e-51
-1.292929292929292928e-01	-1.616161616161618242e-02	2.623764680572953850e-48
-1.151515151515151714e-01	-1.616161616161618242e-02	1.026983228567912716e-45
-1.010101010101010222e-01	-1.616161616161618242e-02	2.539040770894699268e-43
-8.686868686868688683e-02	-1.616161616161618242e-02	4.007855793040513093e-41
-7.272727272727275150e-02	-1.616161616161618242e-02	4.069077955143420995e-39
-5.858585858585860229e-02	-1.616161616161618242e-02	2.660391722222667042e-37
-4.444444444444445308e-02	-1.616161616161618242e-02	1.114000106158498025e-35
-3.030303030303033163e-02	-1.616161616161618242e-02	2.958057289138887541e-34
-1.616161616161618242e-02	-1.616161616161618242e-02	4.930106031227830590e-33
-2.020202020202033211e-03	-1.616161616161618242e-02	6.479104551892331679e-32
1.212121212121208824e-02	-1.616161616161618242e-02	3.693783574806127335e-29
2.626262626262623745e-02	-1.616161616161618242e-02	5.947743207670073421e-26
4.040404040404038666e-02	-1.616161616161618242e-02	5.870219083000496880e-23
5.454545454545450811e-02	-1.616161616161618242e-02	3.691476404010598931e-20
6.868686868686868507e-02	-1.616161616161618242e-02	1.381992734427650728e-17
8.282828282828280653e-02	-1.616161616161618242e-02	3.191936941407930657e-15
9.696969696969692798e-02	-1.616161616161618242e-02	4.584835889521594207e-13
1.111111111111111049e-01	-1.616161616161618242e-02	4.137270150328963960e-11
1.252525252525252264e-01	-1.616161616161618242e-02	2.371366894575924946e-09
1.393939393939393478e-01	-1.616161616161618242e-02	8.714593956444780926e-08
1.535353535353535248e-01	-1.616161616161618242e-02	2.063855126883588673e-06
1.676767676767676463e-01	-1.616161616161618242e-02	3.151669068258388100e-05
1.818181818181817677e-01	-1.616161616161618242e-02	3.106782543565383232e-04
1.959595959595959447e-01	-1.616161616161618242e-02	2.008178214979799373e-03
2.101010101010100661e-01	-1.616161616161618242e-02	9.010834023343131799e-03
2.242424242424241876e-01	-1.616161616161618242e-02	3.151233924847558765e-02
2.383838383838383645e-01	-1.616161616161618242e-02	9.437459535081291206e-02
2.525252525252524860e-01	-1.616161616161618242e-02	2.300693722639943484e-01
2.666666666666666075e-01	-1.616161616161618242e-02	4.047193456410692614e-01
2.808080808080807844e-01	-1.616161616161618242e-02	4.762348561619789145e-01
2.949494949494949059e-01	-1.616161616161618242e-02	3.662012306494040748e-01
3.090909090909090273e-01	-1.616161616161618242e-02	1.898886658804000704e-01
3.232323232323231488e-01	-1.616161616161618242e-02	7.999624248785125458e-02
3.373737373737373813e-01	-1.616161616161618242e-02	4.731352568741367670e-02
3.515151515151515027e-01	-1.616161616161618242e-02	5.382171110159512939e-02
3.656565656565656242e-01	-1.616161616161618242e-02	7.716959624947283825e-02
3.797979797979797456e-01	-1.616161616161618242e-02	1.074903200626384503e-01
3.939393939393938671e-01	-1.616161616161618242e-02	1.237300931576444940e-01
4.080808080808079885e-01	-1.616161616161618242e-02	1.003593476294799142e-01
4.222222222222222210e-01	-1.616161616161618242e-02	5.295928272884212890e-02
4.363636363636363424e-01	-1.616161616161618242e-02	1.906883030763549883e-02
4.505050505050504639e-01	-1.616161616161618242e-02	7.071638242101878358e-03
4.646464646464645853e-01	-1.616161616161618242e-02	7.207539035130175464e-03
4.787878787878787068e-01	-1.616161616161618242e-02	2.304688106106823550e-02
4.929292929292928283e-01	-1.616161616161618242e-02	7.225659454845667629e-02
5.070707070707070052e-01	-1.616161616161618242e-02	1.455032305780911417e-01
5.212121212121212377e-01	-1.616161616161618242e-02	1.790414492306345029e-01
5.353535353535352481e-01	-1.616161616161618242e-02	1.355643393447812095e-01
5.494949494949494806e-01	-1.616161616161618242e-02	6.859247512664491675e-02
5.636363636363634910e-01	-1.616161616161618242e-02	3.433961129388558853e-02
5.777777777777777235e-01	-1.616161616161618242e-02	2.974481207052467185e-02
5.919191919191919560e-01	-1.616161616161618242e-02	4.795939576241964319e-02
6.060606060606059664e-01	-1.616161616161618242e-02	1.168350099633867628e-01
6.202020202020201989e-01	-1.616161616161618242e-02	2.330866156575627512e-01
6.343434343434342093e-01	-1.616161616161618242e-02	2.963730269293645692e-01
6.484848484848484418e-01	-1.616161616161618242e-02	2.301266139798489041e-01
6.626262626262624522e-01	-1.616161616161618242e-02	1.084820852893319532e-01
6.767676767676766847e-01	-1.616161616161618242e-02	3.102240917975916668e-02
6.909090909090909172e-01	-1.616161616161618242e-02	5.381163804550326106e-03
7.050505050505049276e-01	-1.616161616161618242e-02	5.662463307241469204e-04
7.191919191919191601e-01	-1.616161616161618242e-02	3.642950695422934133e-05
7.333333333333331705e-01	-1.616161616161618242e-02	2.193322743316705036e-06
7.474747474747474030e-01	-1.616161616161618242e-02	1.588673000317272947e-06
7.616161616161616355e-01	-1.616161616161618242e-02	9.844021904371485726e-06
7.757575757575756459e-01	-1.616161616161618242e-02	1.664867342666452121e-04
7.898989898989898784e-01	-1.616161616161618242e-02	1.963759746926148787e-03
8.040404040404041108e-01	-1.616161616161618242e-02	1.416925364342478712e-02
8.181818181818181213e-01	-1.616161616161618242e-02	6.211236172326080329e-02
8.323232323232323537e-01	-1.616161616161618242e-02	1.652498090793285690e-01
8.464646464646463642e-01	-1.616161616161618242e-02	2.668057696747536678e-01
8.606060606060605966e-01	-1.616161616161618242e-02	2.616143725684755283e-01
8.747474747474748291e-01	-1.616161616161618242e-02	1.562577610452492438e-01
8.888888888888888395e-01	-1.616161616161618242e-02	5.745927469925687925e-02
9.030303030303030720e-01	-1.616161616161618242e-02	1.347779044623288909e-02
9.171717171717170825e-01	-1.616161616161618242e-02	2.226002828130557980e-03
9.313131313131313149e-01	-1.616161616161618242e-02	3.059562747794491631e-04
9.454545454545453254e-01	-1.616161616161618242e-02	3.733643062501142151e-05
9.595959595959595578e-01	-1.616161616161618242e-02	3.960079752451466683e-06
9.737373737373737903e-01	-1.616161616161618242e-02	1.016346160426037097e-06
9.878787878787878007e-01	-1.616161616161618242e-02	7.879468596984136575e-07
1.002020202020202033e+00	-1.616161616161618242e-02	4.598242524365169102e-07
1.016161616161616044e+00	-1.616161616161618242e-02	1.643549634157911524e-07
1.030303030303030276e+00	-1.616161616161618242e-02	3.564665076589660995e-08
1.044444444444444509e+00	-1.616161616161618242e-02	4.689606293773580291e-09
1.058585858585858519e+00	-1.616161616161618242e-02	3.742219226826691990e-10
1.072727272727272751e+00	-1.616161616161618242e-02	1.811327552366391831e-11
1.086868686868686762e+00	-1.616161616161618242e-02	5.317893993890649739e-13
1.101010101010100994e+00	-1.616161616161618242e-02	9.470159055704508219e-15
1.115151515151515005e+00	-1.616161616161618242e-02	1.022939114566943318e-16
1.129292929292929237e+00	-1.616161616161618242e-02	6.702197352447610129e-19
1.143434343434343470e+00	-1.616161616161618242e-02	2.663542023833161584e-21
1.157575757575757480e+00	-1.616161616161618242e-02	6.420617663639735109e-24
1.171717171717171713e+00	-1.616161616161618242e-02	9.387911349696501249e-27
1.185858585858585723e+00	-1.616161616161618242e-02	8.325993456417338281e-30
1.199999999999999956e+00	-1.616161616161618242e-02	4.478969089063738119e-33
-2.000000000000000111e-01	-2.020202020202033211e-03	7.437951638091970994e-61
-1.858585858585858619e-01	-2.020202020202033211e-03	3.276176286096792992e-57
-1.717171717171717404e-01	-2.020202020202033211e-03	8.789362292321560271e-54
-1.575757575757575912e-01	-2.020202020202033211e-03	1.439811514755527817e-50
-1.434343434343434420e-01	-2.020202020202033211e-03	1.445706179838571690e-47
-1.292929292929292928e-01	-2.020202020202033211e-03	8.948655990970058283e-45
-1.151515151515151714e-01	-2.020202020202033211e-03	3.441968428128872603e-42
-1.010101010101010222e-01	-2.020202020202033211e-03	8.310937116845749286e-40
-8.686868686868688683e-02	-2.020202020202033211e-03	1.273957960453897305e-37
-7.272727272727275150e-02	-2.020202020202033211e-03	1.251732502132640829e-35
-5.858585858585860229e-02	-2.020202020202033211e-03	7.921761553776270922e-34
-4.444444444444445308e-02	-2.020202020202033211e-03	3.222924786017691736e-32
-3.030303030303033163e-02	-2.020202020202033211e-03	8.363394533283292561e-31
-1.616161616161618242e-02	-2.020202020202033211e-03	1.369526244164205393e-29
-2.020202020202033211e-03	-2.020202020202033211e-03	1.403291801675500265e-28
1.212121212121208824e-02	-2.020202020202033211e-03	1.232727746047949896e-27
2.626262626262623745e-02	-2.020202020202033211e-03	5.330712471884234840e-25
4.040404040404038666e-02	-2.020202020202033211e-03	5.161530026540096610e-22
5.454545454545450811e-02	-2.020202020202033211e-03	4.455912885508288224e-18
6.868686868686868507e-02	-2.020202020202033211e-03	1.194672264355120588e-16
8.282828282828280653e-02	-2.020202020202033211e-03	2.598117392551228882e-14
9.696969696969692798e-02	-2.020202020202033211e-03	3.594843653963315286e-12
1.111111111111111049e-01	-2.020202020202033211e-03	3.077000076751423784e-10
1.252525252525252264e-01	-2.020202020202033211e-03	1.643529837336793791e-08
1.393939393939393478e-01	-2.020202020202033211e-03	5.536616769281049993e-07
1.535353535353535248e-01	-2.020202020202033211e-03	1.189215415438385899e-05
1.676767676767676463e-01	-2.020202020202033211e-03	1.642855953094388870e-04
1.818181818181817677e-01	-2.020202020202033211e-03	1.467240105321536729e-03
1.959595959595959447e-01	-2.020202020202033211e-03	8.516436345599544266e-03
2.101010101010100661e-01	-2.020202020202033211e-03	3.275089387975998328e-02
2.242424242424241876e-01	-2.020202020202033211e-03	8.866967012076364119e-02
2.383838383838383645e-01	-2.020202020202033211e-03	1.898211594138421998e-01
2.525252525252524860e-01	-2.020202020202033211e-03	3.494009004567855681e-01
2.666666666666666075e-01	-2.020202020202033211e-03	5.222934866976538526e-01
2.808080808080807844e-01	-2.020202020202033211e-03	5.708667678144957458e-01
2.949494949494949059e-01	-2.020202020202033211e-03	4.434360855695406722e-01
3.090909090909090273e-01	-2.020202020202033211e-03	2.736907601013608970e-01
3.232323232323231488e-01	-2.020202020202033211e-03	1.792962469993758523e-01
3.373737373737373813e-01	-2.020202020202033211e-03	1.586479892373922895e-01
3.515151515151515027e-01	-2.020202020202033211e-03	1.847502587731613410e-01
3.656565656565656242e-01	-2.020202020202033211e-03	2.349392214067761164e-01
3.797979797979797456e-01	-2.020202020202033211e-03	2.829099197797769194e-01
3.939393939393938671e-01	-2.020202020202033211e-03	2.914143534519770262e-01
4.080808080808079885e-01	-2.020202020202033211e-03	2.238252127576405015e-01
4.222222222222222210e-01	-2.020202020202033211e-03	1.188579650363427859e-01
4.363636363636363424e-01	-2.020202020202033211e-03	5.105384915409755253e-02
4.505050505050504639e-01	-2.020202020202033211e-03	2.953056223747613923e-02
4.646464646464645853e-01	-2.020202020202033211e-03	2.600251898001038758e-02
4.787878787878787068e-01	-2.020202020202033211e-03	4.437540874575778005e-02
4.929292929292928283e-01	-2.020202020202033211e-03	1.179509149864243628e-01
5.070707070707070052e-01	-2.020202020202033211e-03	2.330919278666621908e-01
5.212121212121212377e-01	-2.020202020202033211e-03	2.857440669479882622e-01
5.353535353535352481e-01	-2.020202020202033211e-03	2.132196686866602853e-01
5.494949494949494806e-01	-2.020202020202033211e-03	9.751965572853729669e-02
5.636363636363634910e-01	-2.020202020202033211e-03	2.942931234504553989e-02
5.777777777777777235e-01	-2.020202020202033211e-03	1.147421186273533435e-02
5.919191919191919560e-01	-2.020202020202033211e-03	2.464037499121899885e-02
6.060606060606059664e-01	-2.020202020202033211e-03	7.673530829658006813e-02
6.202020202020201989e-01	-2.020202020202033211e-03	1.599486155921512054e-01
6.343434343434342093e-01	-2.020202020202033211e-03	2.046070121384254703e-01
6.484848484848484418e-01	-2.020202020202033211e-03	1.589994488932406635e-01
6.626262626262624522e-01	-2.020202020202033211e-03	7.496132665750251944e-02
6.767676767676766847e-01	-2.020202020202033211e-03	2.143783032074365880e-02
6.909090909090909172e-01	-2.020202020202033211e-03	3.719438119588789216e-03
7.050505050505049276e-01	-2.020202020202033211e-03	3.932682234985879124e-04
7.191919191919191601e-01	-2.020202020202033211e-03	3.271908526570382940e-05
7.333333333333331705e-01	-2.020202020202033211e-03	2.151661728459536207e-05
7.474747474747474030e-01	-2.020202020202033211e-03	3.376298681673878358e-05
7.616161616161616355e-01	-2.020202020202033211e-03	4.168620346068616550e-05
7.757575757575756459e-01	-2.020202020202033211e-03	1.452936190584692066e-04
7.898989898989898784e-01	-2.020202020202033211e-03	1.294866854699520129e-03
8.040404040404041108e-01	-2.020202020202033211e-03	8.791047748293539729e-03
8.181818181818181213e-01	-2.020202020202033211e-03	3.778747013287782341e-02
8.323232323232323537e-01	-2.020202020202033211e-03	9.999109778309199503e-02
8.464646464646463642e-01	-2.020202020202033211e-03	1.619166004172595263e-01
8.606060606060605966e-01	-2.020202020202033211e-03	1.616444179582713359e-01
8.747474747474748291e-01	-2.020202020202033211e-03	1.029202044467706911e-01
8.888888888888888395e-01	-2.020202020202033211e-03	4.607030975507540177e-02
9.030303030303030720e-01	-2.020202020202033211e-03	1.712828589762215373e-02
9.171717171717170825e-01	-2.020202020202033211e-03	5.631057209489536038e-03
9.313131313131313149e-01	-2.020202020202033211e-03	1.423936533897645056e-03
9.454545454545453254e-01	-2.020202020202033211e-03	2.444757516849911812e-04
9.595959595959595578e-01	-2.020202020202033211e-03	3.903183931405939446e-05
9.737373737373737903e-01	-2.020202020202033211e-03	2.391964119164631969e-05
9.878787878787878007e-01	-2.020202020202033211e-03	2.174344384688156910e-05
1.002020202020202033e+00	-2.020202020202033211e-03	1.278243115591556325e-05
1.016161616161616044e+00	-2.020202020202033211e-03	4.570176262699802909e-06
1.030303030303030276e+00	-2.020202020202033211e-03	9.912290460558163441e-07
1.044444444444444509e+00	-2.020202020202033211e-03	1.304042902627006519e-07
1.058585858585858519e+00	-2.020202020202033211e-03	1.040602176560909849e-08
1.072727272727272751e+00	-2.020202020202033211e-03	5.036774386171717014e-10
1.086868686868686762e+00	-2.020202020202033211e-03	1.478751439663296251e-11
1.101010101010100994e+00	-2.020202020202033211e-03	2.633375421467402125e-13
1.115151515151515005e+00	-2.020202020202033211e-03	2.844495753569971439e-15
1.129292929292929237e+00	-2.020202020202033211e-03	1.863685886788672455e-17
1.143434343434343470e+00	-2.020202020202033211e-03	7.406534629830873375e-20
1.157575757575757480e+00	-2.020202020202033211e-03	1.785386776147577173e-22
1.171717171717171713e+00	-2.020202020202033211e-03	2.610504729835070094e-25
1.185858585858585723e+00	-2.020202020202033211e-03	2.315216291348567367e-28
1.199999999999999956e+00	-2.020202020202033211e-03	1.245470856748543689e-31
-2.000000000000000111e-01	1.212121212121208824e-02	1.587759478488655939e-57
-1.858585858585858619e-01	1.212121212121208824e-02	6.982658895749633326e-54
-1.717171717171717404e-01	1.212121212121208824e-02	1.868606697076878601e-50
-1.575757575757575912e-01	1.212121212121208824e-02	3.048739410088987606e-47
-1.434343434343434420e-01	1.212121212121208824e-02	3.041922641984324578e-44
-1.292929292929292928e-01	1.212121212121208824e-02	1.864691103396283415e-41
-1.151515151515151714e-01	1.212121212121208824e-02	7.069783831968701814e-39
-1.010101010101010222e-01	1.212121212121208824e-02	1.672905693822421496e-36
-8.686868686868688683e-02	1.212121212121208824e-02	2.497622888105583455e-34
-7.272727272727275150e-02	1.212121212121208824e-02	2.378511174369183215e-32
-5.858585858585860229e-02	1.212121212121208824e-02	1.456187443266558168e-30
-4.444444444444445308e-02	1.212121212121208824e-02	5.742212318540418053e-29
-3.030303030303033163e-02	1.212121212121208824e-02	1.451364534241367031e-27
-1.616161616161618242e-02	1.212121212121208824e-02	2.328979456146854344e-26
-2.020202020202033211e-03	1.212121212121208824e-02	2.348552218933431091e-25
1.212121212121208824e-02	1.212121212121208824e-02	1.486277484020214289e-24
2.626262626262623745e-02	1.212121212121208824e-02	9.560338528111641923e-24
4.040404040404038666e-02	1.212121212121208824e-02	3.054409524255916670e-21
5.454545454545450811e-02	1.212121212121208824e-02	8.987833831036224267e-18
6.868686868686868507e-02	1.212121212121208824e-02	6.156233810771052719e-16
8.282828282828280653e-02	1.212121212121208824e-02	1.349916551779830999e-13
9.696969696969692798e-02	1.212121212121208824e-02	1.821133447638326234e-11
1.111111111111111049e-01	1.212121212121208824e-02	1.510505533907583564e-09
1.252525252525252264e-01	1.212121212121208824e-02	7.725856605501603842e-08
1.393939393939393478e-01	1.212121212121208824e-02	2.452747392121298300e-06
1.535353535353535248e-01	1.212121212121208824e-02	4.878254904323619026e-05
1.676767676767676463e-01	1.212121212121208824e-02	6.145671697739727660e-04
1.818181818181817677e-01	1.212121212121208824e-02	4.958302769652741214e-03
1.959595959595959447e-01	1.212121212121208824e-02	2.586272502692438940e-02
2.101010101010100661e-01	1.212121212121208824e-02	8.816411580142458071e-02
2.242424242424241876e-01	1.212121212121208824e-02	2.016196558191696575e-01
2.383838383838383645e-01	1.212121212121208824e-02	3.321157276465819819e-01
2.525252525252524860e-01	1.212121212121208824e-02	4.477137268499766787e-01
2.666666666666666075e-01	1.212121212121208824e-02	5.390124423804342202e-01
2.808080808080807844e-01	1.212121212121208824e-02	5.588178861497640204e-01
2.949494949494949059e-01	1.212121212121208824e-02	4.916736171351253626e-01
3.090909090909090273e-01	1.212121212121208824e-02	4.188638861253562440e-01
3.232323232323231488e-01	1.212121212121208824e-02	3.893286453863621377e-01
3.373737373737373813e-01	1.212121212121208824e-02	3.875884798164513922e-01
3.515151515151515027e-01	1.212121212121208824e-02	4.269743347550287726e-01
3.656565656565656242e-01	1.212121212121208824e-02	4.944779525581571855e-01
3.797979797979797456e-01	1.212121212121208824e-02	5.226991934957803121e-01
3.939393939393938671e-01	1.212121212121208824e-02	4.663521007151549824e-01
4.080808080808079885e-01	1.212121212121208824e-02	3.261462322351192933e-01
4.222222222222222210e-01	1.212121212121208824e-02	1.781966869347824944e-01
4.363636363636363424e-01	1.212121212121208824e-02	1.077049772012471651e-01
4.505050505050504639e-01	1.212121212121208824e-02	9.640965368268940294e-02
4.646464646464645853e-01	1.212121212121208824e-02	8.251395043431526688e-02
4.787878787878787068e-01	1.212121212121208824e-02	7.336105478170888705e-02
4.929292929292928283e-01	1.212121212121208824e-02	1.242635342093072887e-01
5.070707070707070052e-01	1.212121212121208824e-02	2.280676476145173381e-01
5.212121212121212377e-01	1.212121212121208824e-02	2.773652934424020167e-01
5.353535353535352481e-01	1.212121212121208824e-02	2.065151852531733334e-01
5.494949494949494806e-01	1.212121212121208824e-02	9.345329860269388500e-02
5.636363636363634910e-01	1.212121212121208824e-02	2.600434467176593323e-02
5.777777777777777235e-01	1.212121212121208824e-02	6.162036298943086507e-03
5.919191919191919560e-01	1.212121212121208824e-02	9.798533636574770223e-03
6.060606060606059664e-01	1.212121212121208824e-02	3.188937740473912763e-02
6.202020202020201989e-01	1.212121212121208824e-02	6.705686015165780722e-02
6.343434343434342093e-01	1.212121212121208824e-02	8.585841939739130568e-02
6.484848484848484418e-01	1.212121212121208824e-02	6.672976055948885710e-02
6.626262626262624522e-01	1.212121212121208824e-02	3.148214819639345852e-02
6.767676767676766847e-01	1.212121212121208824e-02	9.028493360460956504e-03
6.909090909090909172e-01	1.212121212121208824e-02	1.584846988317930314e-03
7.050505050505049276e-01	1.212121212121208824e-02	1.992027626344683206e-04
7.191919191919191601e-01	1.212121212121208824e-02	1.334365307736859766e-04
7.333333333333331705e-01	1.212121212121208824e-02	3.247338069060538650e-04
7.474747474747474030e-01	1.212121212121208824e-02	5.282239612941689146e-04
7.616161616161616355e-01	1.212121212121208824e-02	5.581435882123367883e-04
7.757575757575756459e-01	1.212121212121208824e-02	6.203792187352335976e-04
7.898989898989898784e-01	1.212121212121208824e-02	1.672090958544776530e-03
8.040404040404041108e-01	1.212121212121208824e-02	5.937459937770099387e-03
8.181818181818181213e-01	1.212121212121208824e-02	1.794668783411861035e-02
8.323232323232323537e-01	1.212121212121208824e-02	4.113672814268138495e-02
8.464646464646463642e-01	1.212121212121208824e-02	6.663382784009472259e-02
8.606060606060605966e-01	1.212121212121208824e-02	7.899813155867177472e-02
8.747474747474748291e-01	1.212121212121208824e-02	7.889050646699323488e-02
8.888888888888888395e-01	1.212121212121208824e-02	7.010220712296440226e-02
9.030303030303030720e-01	1.212121212121208824e-02	4.804356245625430316e-02
9.171717171717170825e-01	1.212121212121208824e-02	2.194394431974517126e-02
9.313131313131313149e-01	1.212121212121208824e-02	6.279334998835538716e-03
9.454545454545453254e-01	1.212121212121208824e-02	1.181049243700190007e-03
9.595959595959595578e-01	1.212121212121208824e-02	3.506930758632959629e-04
9.737373737373737903e-01	1.212121212121208824e-02	3.837161067964670524e-04
9.878787878787878007e-01	1.212121212121208824e-02	3.659705076951806223e-04
1.002020202020202033e+00	1.212121212121208824e-02	2.155793411357640366e-04
1.016161616161616044e+00	1.212121212121208824e-02	7.708358285644550175e-05
1.030303030303030276e+00	1.212121212121208824e-02	1.671877216792824251e-05
1.044444444444444509e+00	1.212121212121208824e-02	2.199491543722288072e-06
1.058585858585858519e+00	1.212121212121208824e-02	1.755153680286534092e-07
1.072727272727272751e+00	1.212121212121208824e-02	8.495382098616355477e-09
1.086868686868686762e+00	1.212121212121208824e-02	2.494167406706947476e-10
1.101010101010100994e+00	1.212121212121208824e-02	4.441638377944622743e-12
1.115151515151515005e+00	1.212121212121208824e-02	4.797728953480157066e-14
1.129292929292929237e+00	1.212121212121208824e-02	3.143425237325931778e-16
1.143434343434343470e+00	1.212121212121208824e-02	1.249238835877863160e-18
1.157575757575757480e+00	1.212121212121208824e-02	3.011360385521179107e-21
1.171717171717171713e+00	1.212121212121208824e-02	4.403063041949632317e-24
1.185858585858585723e+00	1.212121212121208824e-02	3.905008548749297633e-27
1.199999999999999956e+00	1.212121212121208824e-02	2.100699775219793970e-30
-2.000000000000000111e-01	2.626262626262623745e-02	1.358892843665927938e-46
-1.858585858585858619e-01	2.626262626262623745e-02	9.035684655507720716e-51
-1.717171717171717404e-01	2.626262626262623745e-02	2.220124490834025813e-39
-1.575757575757575912e-01	2.626262626262623745e-02	3.925242549875584594e-44
-1.434343434343434420e-01	2.626262626262623745e-02	3.897151651483419525e-41
-1.292929292929292928e-01	2.626262626262623745e-02	2.370610647400784901e-38
-1.151515151515151714e-01	2.626262626262623745e-02	8.883707919515946172e-36
-1.010101010101010222e-01	2.626262626262623745e-02	2.066889736828075243e-33
-8.686868686868688683e-02	2.626262626262623745e-02	3.015588784885706475e-31
-7.272727272727275150e-02	2.626262626262623745e-02	2.790123486625571054e-29
-5.858585858585860229e-02	2.626262626262623745e-02	1.653443710908322648e-27
-4.444444444444445308e-02	2.626262626262623745e-02	6.310006073110263208e-26
-3.030303030303033163e-02	2.626262626262623745e-02	1.548829505503465532e-24
-1.616161616161618242e-02	2.626262626262623745e-02	2.427314337625893208e-23
-2.020202020202033211e-03	2.626262626262623745e-02	2.404324701940928973e-22
1.212121212121208824e-02	2.626262626262623745e-02	1.495699786073106102e-21
2.626262626262623745e-02	2.626262626262623745e-02	6.014515189778167108e-21
4.040404040404038666e-02	2.626262626262623745e-02	3.809256996527667114e-20
5.454545454545450811e-02	2.626262626262623745e-02	8.421073689818688161e-18
6.868686868686868507e-02	2.626262626262623745e-02	2.466468515403356703e-15
8.282828282828280653e-02	2.626262626262623745e-02	4.844793778217742031e-13
9.696969696969692798e-02	2.626262626262623745e-02	6.125027005722468687e-11
1.111111111111111049e-01	2.626262626262623745e-02	4.868862763567007495e-09
1.252525252525252264e-01	2.626262626262623745e-02	2.402617892453302156e-07
1.393939393939393478e-01	2.626262626262623745e-02	7.331573321460832855e-06
1.535353535353535248e-01	2.626262626262623745e-02	1.386334379198101005e-04
1.676767676767676463e-01	2.626262626262623745e-02	1.634987995158025068e-03
1.818181818181817677e-01	2.626262626262623745e-02	1.214527977826012663e-02
1.959595959595959447e-01	2.626262626262623745e-02	5.751526386333157687e-02
2.101010101010100661e-01	2.626262626262623745e-02	1.760742011296707599e-01
2.242424242424241876e-01	2.626262626262623745e-02	3.557173971510061983e-01
2.383838383838383645e-01	2.626262626262623745e-02	4.971358763064158692e-01
2.525252525252524860e-01	2.626262626262623745e-02	5.384968351805079489e-01
2.666666666666666075e-01	2.626262626262623745e-02	5.400639319535730509e-01
2.808080808080807844e-01	2.626262626262623745e-02	5.530468168927907824e-01
2.949494949494949059e-01	2.626262626262623745e-02	5.703476547225931892e-01
3.090909090909090273e-01	2.626262626262623745e-02	6.019301220449221335e-01
3.232323232323231488e-01	2.626262626262623745e-02	6.355803698183504213e-01
3.373737373737373813e-01	2.626262626262623745e-02	6.411167240296234970e-01
3.515151515151515027e-01	2.626262626262623745e-02	6.757957282922899545e-01
3.656565656565656242e-01	2.626262626262623745e-02	7.507498033234549784e-01
3.797979797979797456e-01	2.626262626262623745e-02	7.352719676682647476e-01
3.939393939393938671e-01	2.626262626262623745e-02	5.690645673366183654e-01
4.080808080808079885e-01	2.626262626262623745e-02	3.466953016648646746e-01
4.222222222222222210e-01	2.626262626262623745e-02	2.015098096651848636e-01
4.363636363636363424e-01	2.626262626262623745e-02	1.870620885782212361e-01
4.505050505050504639e-01	2.626262626262623745e-02	2.204415578753166627e-01
4.646464646464645853e-01	2.626262626262623745e-02	1.925229574369373697e-01
4.787878787878787068e-01	2.626262626262623745e-02	1.219615371478642019e-01
4.929292929292928283e-01	2.626262626262623745e-02	9.993896292772765089e-02
5.070707070707070052e-01	2.626262626262623745e-02	1.399324667242128062e-01
5.212121212121212377e-01	2.626262626262623745e-02	1.639831046196957021e-01
5.353535353535352481e-01	2.626262626262623745e-02	1.215689856368785404e-01
5.494949494949494806e-01	2.626262626262623745e-02	5.494019142283942947e-02
5.636363636363634910e-01	2.626262626262623745e-02	1.517373189825216989e-02
5.777777777777777235e-01	2.626262626262623745e-02	3.156572909639528048e-03
5.919191919191919560e-01	2.626262626262623745e-02	3.226660239004738862e-03
6.060606060606059664e-01	2.626262626262623745e-02	9.343144460180348096e-03
6.202020202020201989e-01	2.626262626262623745e-02	1.875351618928416259e-02
6.343434343434342093e-01	2.626262626262623745e-02	2.350149610359156954e-02
6.484848484848484418e-01	2.626262626262623745e-02	1.825767845817256180e-02
6.626262626262624522e-01	2.626262626262623745e-02	8.950849454988489898e-03
6.767676767676766847e-01	2.626262626262623745e-02	2.951485131673297051e-03
6.909090909090909172e-01	2.626262626262623745e-02	7.786741222684965755e-04
7.050505050505049276e-01	2.626262626262623745e-02	4.231522374456181163e-04
7.191919191919191601e-01	2.626262626262623745e-02	1.189393840810351642e-03
7.333333333333331705e-01	2.626262626262623745e-02	3.106151427382881827e-03
7.474747474747474030e-01	2.626262626262623745e-02	5.045099351557478379e-03
7.616161616161616355e-01	2.626262626262623745e-02	5.191019366940118757e-03
7.757575757575756459e-01	2.626262626262623745e-02	4.688830975122551883e-03
7.898989898989898784e-01	2.626262626262623745e-02	8.275174866205298185e-03
8.040404040404041108e-01	2.626262626262623745e-02	1.859878866217849064e-02
8.181818181818181213e-01	2.626262626262623745e-02	2.997312410234699229e-02
8.323232323232323537e-01	2.626262626262623745e-02	3.531356672731366525e-02
8.464646464646463642e-01	2.626262626262623745e-02	4.330470686825470261e-02
8.606060606060605966e-01	2.626262626262623745e-02	7.621906487234009209e-02
8.747474747474748291e-01	2.626262626262623745e-02	1.341447978859401091e-01
8.888888888888888395e-01	2.626262626262623745e-02	1.653603293752584635e-01
9.030303030303030720e-01	2.626262626262623745e-02	1.281069631772881745e-01
9.171717171717170825e-01	2.626262626262623745e-02	6.077957733209473495e-02
9.313131313131313149e-01	2.626262626262623745e-02	1.772673589123942295e-02
9.454545454545453254e-01	2.626262626262623745e-02	3.975530794995785905e-03
9.595959595959595578e-01	2.626262626262623745e-02	2.727960590476502956e-03
9.737373737373737903e-01	2.626262626262623745e-02	3.870317272414743829e-03
9.878787878787878007e-01	2.626262626262623745e-02	3.741971372077667907e-03
1.002020202020202033e+00	2.626262626262623745e-02	2.205476227424407916e-03
1.016161616161616044e+00	2.626262626262623745e-02	7.886182453914132888e-04
1.030303030303030276e+00	2.626262626262623745e-02	1.710447297143977911e-04
1.044444444444444509e+00	2.626262626262623745e-02	2.250233727619385684e-05
1.058585858585858519e+00	2.626262626262623745e-02	1.795645009653163956e-06
1.072727272727272751e+00	2.626262626262623745e-02	8.691370244499300482e-08
1.086868686868686762e+00	2.626262626262623745e-02	2.551707755091340280e-09
1.101010101010100994e+00	2.626262626262623745e-02	4.544106808483191123e-11
1.115151515151515005e+00	2.626262626262623745e-02	4.908412380220516016e-13
1.129292929292929237e+00	2.626262626262623745e-02	3.215943939474971683e-15
1.143434343434343470e+00	2.626262626262623745e-02	1.278058728896571052e-17
1.157575757575757480e+00	2.626262626262623745e-02	3.080832356499861547e-20
1.171717171717171713e+00	2.626262626262623745e-02	4.504641540935731418e-23
1.185858585858585723e+00	2.626262626262623745e-02	3.995096949285676884e-26
1.199999999999999956e+00	2.626262626262623745e-02	2.149162840125835465e-29
-2.000000000000000111e-01	4.040404040404038666e-02	1.617241423512239884e-51
-1.858585858585858619e-01	4.040404040404038666e-02	4.039559212224304527e-43
-1.717171717171717404e-01	4.040404040404038666e-02	1.892783223347458411e-44
-1.575757575757575912e-01	4.040404040404038666e-02	1.974616287000173365e-36
-1.434343434343434420e-01	4.040404040404038666e-02	3.037518380621118595e-38
-1.292929292929292928e-01	4.040404040404038666e-02	1.836544073741371434e-35
-1.151515151515151714e-01	4.040404040404038666e-02	6.818413269078105830e-33
-1.010101010101010222e-01	4.040404040404038666e-02	1.564510896212360856e-30
-8.686868686868688683e-02	4.040404040404038666e-02	2.238287788733173288e-28
-7.272727272727275150e-02	4.040404040404038666e-02	2.018210712009824610e-26
-5.858585858585860229e-02	4.040404040404038666e-02	1.159617620598403725e-24
-4.444444444444445308e-02	4.040404040404038666e-02	4.281194404154765409e-23
-3.030303030303033163e-02	4.040404040404038666e-02	1.018178533415276894e-21
-1.616161616161618242e-02	4.040404040404038666e-02	1.553312845987758550e-20
-2.020202020202033211e-03	4.040404040404038666e-02	1.506560828532174160e-19
1.212121212121208824e-02	4.040404040404038666e-02	9.213700281548320234e-19
2.626262626262623745e-02	4.040404040404038666e-02	3.593408668397443497e-18
4.040404040404038666e-02	4.040404040404038666e-02	1.039027128511185518e-17
5.454545454545450811e-02	4.040404040404038666e-02	1.047806609217529095e-16
6.868686868686868507e-02	4.040404040404038666e-02	1.484705929072774512e-14
8.282828282828280653e-02	4.040404040404038666e-02	1.995360264000154889e-12
9.696969696969692798e-02	4.040404040404038666e-02	1.895927640713055092e-10
1.111111111111111049e-01	4.040404040404038666e-02	1.240900649007274001e-08
1.252525252525252264e-01	4.040404040404038666e-02	5.428322996830824933e-07
1.393939393939393478e-01	4.040404040404038666e-02	1.535876325349117219e-05
1.535353535353535248e-01	4.040404040404038666e-02	2.748618446376065974e-04
1.676767676767676463e-01	4.040404040404038666e-02	3.080225317747261032e-03
1.818181818181817677e-01	4.040404040404038666e-02	2.160779187060161283e-02
1.959595959595959447e-01	4.040404040404038666e-02	9.555160343936032474e-02
2.101010101010100661e-01	4.040404040404038666e-02	2.700937933515353273e-01
2.242424242424241876e-01	4.040404040404038666e-02	5.005138350527758018e-01
2.383838383838383645e-01	4.040404040404038666e-02	6.418801703417386095e-01
2.525252525252524860e-01	4.040404040404038666e-02	6.421647980131196531e-01
2.666666666666666075e-01	4.040404040404038666e-02	6.025664768221228318e-01
2.808080808080807844e-01	4.040404040404038666e-02	5.920875618705980781e-01
2.949494949494949059e-01	4.040404040404038666e-02	6.050897469302718434e-01
3.090909090909090273e-01	4.040404040404038666e-02	6.481946124490463035e-01
3.232323232323231488e-01	4.040404040404038666e-02	6.989872206478202621e-01
3.373737373737373813e-01	4.040404040404038666e-02	7.098340162234958450e-01
3.515151515151515027e-01	4.040404040404038666e-02	7.506592251635678670e-01
3.656565656565656242e-01	4.040404040404038666e-02	8.564213618005228623e-01
3.797979797979797456e-01	4.040404040404038666e-02	8.412409193242500471e-01
3.939393939393938671e-01	4.040404040404038666e-02	6.042898720174675331e-01
4.080808080808079885e-01	4.040404040404038666e-02	3.232992575669214053e-01
4.222222222222222210e-01	4.040404040404038666e-02	1.978420501517940966e-01
4.363636363636363424e-01	4.040404040404038666e-02	2.511005173450061023e-01
4.505050505050504639e-01	4.040404040404038666e-02	3.412564443977402773e-01
4.646464646464645853e-01	4.040404040404038666e-02	3.143366243914064717e-01
4.787878787878787068e-01	4.040404040404038666e-02	1.892440124859907924e-01
4.929292929292928283e-01	4.040404040404038666e-02	9.111521522712395793e-02
5.070707070707070052e-01	4.040404040404038666e-02	6.378880479241495760e-02
5.212121212121212377e-01	4.040404040404038666e-02	6.091887856860673384e-02
5.353535353535352481e-01	4.040404040404038666e-02	4.379274532386703833e-02
5.494949494949494806e-01	4.040404040404038666e-02	1.988416547682411717e-02
5.636363636363634910e-01	4.040404040404038666e-02	6.068645196723564637e-03
5.777777777777777235e-01	4.040404040404038666e-02	3.177047783118134693e-03
5.919191919191919560e-01	4.040404040404038666e-02	6.345672832004703098e-03
6.060606060606059664e-01	4.040404040404038666e-02	1.245315095877857006e-02
6.202020202020201989e-01	4.040404040404038666e-02	1.769746707141155867e-02
6.343434343434342093e-01	4.040404040404038666e-02	1.808030004170744706e-02
6.484848484848484418e-01	4.040404040404038666e-02	1.420930430668883304e-02
6.626262626262624522e-01	4.040404040404038666e-02	9.995000373017762924e-03
6.767676767676766847e-01	4.040404040404038666e-02	6.520668026225149086e-03
6.909090909090909172e-01	4.040404040404038666e-02	3.492372786838725783e-03
7.050505050505049276e-01	4.040404040404038666e-02	2.633659578861681679e-03
7.191919191919191601e-01	4.040404040404038666e-02	6.979613125766357361e-03
7.333333333333331705e-01	4.040404040404038666e-02	1.804895675371014085e-02
7.474747474747474030e-01	4.040404040404038666e-02	2.926017363197372725e-02
7.616161616161616355e-01	4.040404040404038666e-02	2.966262457435511410e-02
7.757575757575756459e-01	4.040404040404038666e-02	2.389418877918151468e-02
7.898989898989898784e-01	4.040404040404038666e-02	3.406959005335853663e-02
8.040404040404041108e-01	4.040404040404038666e-02	7.091601936268820960e-02
8.181818181818181213e-01	4.040404040404038666e-02	1.064409638473935577e-01
8.323232323232323537e-01	4.040404040404038666e-02	1.033477713537131332e-01
8.464646464646463642e-01	4.040404040404038666e-02	8.508067865940391328e-02
8.606060606060605966e-01	4.040404040404038666e-02	1.209446553625195681e-01
8.747474747474748291e-01	4.040404040404038666e-02	2.191707227087312249e-01
8.888888888888888395e-01	4.040404040404038666e-02	2.779515878260295225e-01
9.030303030303030720e-01	4.040404040404038666e-02	2.175073587330629277e-01
9.171717171717170825e-01	4.040404040404038666e-02	1.036289708936955906e-01
9.313131313131313149e-01	4.040404040404038666e-02	3.115143676427447467e-02
9.454545454545453254e-01	4.040404040404038666e-02	1.087032965223770110e-02
9.595959595959595578e-01	4.040404040404038666e-02	1.546318975029162615e-02
9.737373737373737903e-01	4.040404040404038666e-02	2.392306528077799491e-02
9.878787878787878007e-01	4.040404040404038666e-02	2.321730142051422335e-02
1.002020202020202033e+00	4.040404040404038666e-02	1.368610465236461821e-02
1.016161616161616044e+00	4.040404040404038666e-02	4.893808351007041500e-03
1.030303030303030276e+00	4.040404040404038666e-02	1.061426536572856539e-03
1.044444444444444509e+00	4.040404040404038666e-02	1.396393691654913307e-04
1.058585858585858519e+00	4.040404040404038666e-02	1.114296410258789538e-05
1.072727272727272751e+00	4.040404040404038666e-02	5.393472881202327050e-07
1.086868686868686762e+00	4.040404040404038666e-02	1.583474894140873116e-08
1.101010101010100994e+00	4.040404040404038666e-02	2.819868001408443931e-10
1.115151515151515005e+00	4.040404040404038666e-02	3.045939629513515889e-12
1.129292929292929237e+00	4.040404040404038666e-02	1.995669950433250488e-14
1.143434343434343470e+00	4.040404040404038666e-02	7.931056785039002196e-17
1.157575757575757480e+00	4.040404040404038666e-02	1.911825787980916421e-19
1.171717171717171713e+00	4.040404040404038666e-02	2.795377634034969467e-22
1.185858585858585723e+00	4.040404040404038666e-02	2.479177212292606826e-25
1.199999999999999956e+00	4.040404040404038666e-02	1.333673652074627049e-28
-2.000000000000000111e-01	5.454545454545450811e-02	7.714867894194751730e-49
-1.858585858585858619e-01	5.454545454545450811e-02	3.829168818133978209e-43
-1.717171717171717404e-01	5.454545454545450811e-02	9.012665282694664452e-42
-1.575757575757575912e-01	5.454545454545450811e-02	2.182523486030960256e-36
-1.434343434343434420e-01	5.454545454545450811e-02	1.439381352118314766e-35
-1.292929292929292928e-01	5.454545454545450811e-02	8.661721534872635293e-33
-1.151515151515151714e-01	5.454545454545450811e-02	3.192112435173665487e-30
-1.010101010101010222e-01	5.454545454545450811e-02	7.242699611723891415e-28
-8.686868686868688683e-02	5.454545454545450811e-02	1.019387283610249498e-25
-7.272727272727275150e-02	5.454545454545450811e-02	8.987797512277553839e-24
-5.858585858585860229e-02	5.454545454545450811e-02	1.212257834813933770e-20
-4.444444444444445308e-02	5.454545454545450811e-02	1.794304807283771416e-20
-3.030303030303033163e-02	5.454545454545450811e-02	9.970654469514481392e-19
-1.616161616161618242e-02	5.454545454545450811e-02	6.114736985771757220e-18
-2.020202020202033211e-03	5.454545454545450811e-02	1.377869608299514092e-16
1.212121212121208824e-02	5.454545454545450811e-02	3.471905910094627212e-16
2.626262626262623745e-02	5.454545454545450811e-02	1.323630022632676316e-15
4.040404040404038666e-02	5.454545454545450811e-02	3.491885406930637735e-15
5.454545454545450811e-02	5.454545454545450811e-02	1.014245785456097044e-14
6.868686868686868507e-02	5.454545454545450811e-02	1.704480240212508506e-13
8.282828282828280653e-02	5.454545454545450811e-02	1.493609683404179528e-11
9.696969696969692798e-02	5.454545454545450811e-02	1.037723217112562169e-09
1.111111111111111049e-01	5.454545454545450811e-02	4.757557705823558256e-08
1.252525252525252264e-01	5.454545454545450811e-02	1.478675589186239454e-06
1.393939393939393478e-01	5.454545454545450811e-02	3.181963621831295847e-05
1.535353535353535248e-01	5.454545454545450811e-02	4.711534589901813456e-04
1.676767676767676463e-01	5.454545454545450811e-02	4.676311137521724746e-03
1.818181818181817677e-01	5.454545454545450811e-02	3.030416723972467405e-02
1.959595959595959447e-01	5.454545454545450811e-02	1.264828869462180927e-01
2.101010101010100661e-01	5.454545454545450811e-02	3.410444421495748557e-01
2.242424242424241876e-01	5.454545454545450811e-02	6.093114717008550896e-01
2.383838383838383645e-01	5.454545454545450811e-02	7.703174107243730973e-01
2.525252525252524860e-01	5.454545454545450811e-02	7.824525585344940248e-01
2.666666666666666075e-01	5.454545454545450811e-02	7.303095678031585880e-01
2.808080808080807844e-01	5.454545454545450811e-02	6.470064217317904598e-01
2.949494949494949059e-01	5.454545454545450811e-02	5.533057973141083385e-01
3.090909090909090273e-01	5.454545454545450811e-02	5.115077223174063770e-01
3.232323232323231488e-01	5.454545454545450811e-02	5.227836398827498954e-01
3.373737373737373813e-01	5.454545454545450811e-02	5.371726620188514989e-01
3.515151515151515027e-01	5.454545454545450811e-02	6.064976815538574151e-01
3.656565656565656242e-01	5.454545454545450811e-02	7.625437177427953905e-01
3.797979797979797456e-01	5.454545454545450811e-02	8.048328876566821499e-01
3.939393939393938671e-01	5.454545454545450811e-02	5.898223122051369227e-01
4.080808080808079885e-01	5.454545454545450811e-02	3.019926451158829739e-01
4.222222222222222210e-01	5.454545454545450811e-02	1.786631275910936789e-01
4.363636363636363424e-01	5.454545454545450811e-02	2.532618784908869936e-01
4.505050505050504639e-01	5.454545454545450811e-02	3.837122098713888763e-01
4.646464646464645853e-01	5.454545454545450811e-02	3.952485991973965773e-01
4.787878787878787068e-01	5.454545454545450811e-02	2.674316917239526470e-01
4.929292929292928283e-01	5.454545454545450811e-02	1.244693691208353520e-01
5.070707070707070052e-01	5.454545454545450811e-02	4.750302095943701591e-02
5.212121212121212377e-01	5.454545454545450811e-02	2.162070181968387544e-02
5.353535353535352481e-01	5.454545454545450811e-02	1.233878534037761987e-02
5.494949494949494806e-01	5.454545454545450811e-02	7.110799549257236160e-03
5.636363636363634910e-01	5.454545454545450811e-02	6.292627336314532069e-03
5.777777777777777235e-01	5.454545454545450811e-02	1.350249112676570225e-02
5.919191919191919560e-01	5.454545454545450811e-02	3.302344904449232288e-02
6.060606060606059664e-01	5.454545454545450811e-02	6.090144019451686208e-02
6.202020202020201989e-01	5.454545454545450811e-02	8.073151707981773839e-02
6.343434343434342093e-01	5.454545454545450811e-02	7.904382673180744556e-02
6.484848484848484418e-01	5.454545454545450811e-02	6.359094235601411849e-02
6.626262626262624522e-01	5.454545454545450811e-02	4.915617515371454443e-02
6.767676767676766847e-01	5.454545454545450811e-02	3.485619684890398778e-02
6.909090909090909172e-01	5.454545454545450811e-02	1.897836998351386945e-02
7.050505050505049276e-01	5.454545454545450811e-02	1.160570420889568861e-02
7.191919191919191601e-01	5.454545454545450811e-02	2.508984722548591312e-02
7.333333333333331705e-01	5.454545454545450811e-02	6.365058756312519384e-02
7.474747474747474030e-01	5.454545454545450811e-02	1.030203819440576041e-01
7.616161616161616355e-01	5.454545454545450811e-02	1.036060150190447615e-01
7.757575757575756459e-01	5.454545454545450811e-02	7.763003662038379937e-02
7.898989898989898784e-01	5.454545454545450811e-02	9.228051748586318936e-02
8.040404040404041108e-01	5.454545454545450811e-02	1.801846812524423025e-01
8.181818181818181213e-01	5.454545454545450811e-02	2.689727830927360896e-01
8.323232323232323537e-01	5.454545454545450811e-02	2.556204237912538257e-01
8.464646464646463642e-01	5.454545454545450811e-02	1.728689672285123879e-01
8.606060606060605966e-01	5.454545454545450811e-02	1.540931340517082138e-01
8.747474747474748291e-01	5.454545454545450811e-02	2.323678245147273169e-01
8.888888888888888395e-01	5.454545454545450811e-02	2.880246083305756932e-01
9.030303030303030720e-01	5.454545454545450811e-02	2.249991511440494474e-01
9.171717171717170825e-01	5.454545454545450811e-02	1.076627204824614076e-01
9.313131313131313149e-01	5.454545454545450811e-02	3.575369353850905985e-02
9.454545454545453254e-01	5.454545454545450811e-02	2.664808168808932912e-02
9.595959595959595578e-01	5.454545454545450811e-02	5.668901088895506729e-02
9.737373737373737903e-01	5.454545454545450811e-02	8.994997248722859384e-02
9.878787878787878007e-01	5.454545454545450811e-02	8.738722598220850790e-02
1.002020202020202033e+00	5.454545454545450811e-02	5.151506569135257119e-02
1.016161616161616044e+00	5.454545454545450811e-02	1.842052866952673465e-02
1.030303030303030276e+00	5.454545454545450811e-02	3.995260514602982233e-03
1.044444444444444509e+00	5.454545454545450811e-02	5.256093005081283794e-04
1.058585858585858519e+00	5.454545454545450811e-02	4.194265272888653134e-05
1.072727272727272751e+00	5.454545454545450811e-02	2.030129128814061814e-06
1.086868686868686762e+00	5.454545454545450811e-02	5.960275648266725535e-08
1.101010101010100994e+00	5.454545454545450811e-02	1.061411876014636837e-09
1.115151515151515005e+00	5.454545454545450811e-02	1.146506323974900944e-11
1.129292929292929237e+00	5.454545454545450811e-02	7.511797661938020867e-14
1.143434343434343470e+00	5.454545454545450811e-02	2.985287913044955094e-16
1.157575757575757480e+00	5.454545454545450811e-02	7.196204202538703570e-19
1.171717171717171713e+00	5.454545454545450811e-02	1.052193583965093065e-21
1.185858585858585723e+00	5.454545454545450811e-02	9.331742246651008898e-25
1.199999999999999956e+00	5.454545454545450811e-02	5.020011760595856192e-28
-2.000000000000000111e-01	6.868686868686868507e-02	3.709933088853058579e-46
-1.858585858585858619e-01	6.868686868686868507e-02	9.787009688931984726e-43
-1.717171717171717404e-01	6.868686868686868507e-02	2.604846753331145237e-39
-1.575757575757575912e-01	6.868686868686868507e-02	6.238161024869840783e-36
-1.434343434343434420e-01	6.868686868686868507e-02	4.924258277764441235e-33
-1.292929292929292928e-01	6.868686868686868507e-02	3.447769564296264428e-30
-1.151515151515151714e-01	6.868686868686868507e-02	1.227302943160066353e-27
-1.010101010101010222e-01	6.868686868686868507e-02	2.047438681352385249e-25
-8.686868686868688683e-02	6.868686868686868507e-02	2.843406585361308756e-23
-7.272727272727275150e-02	6.868686868686868507e-02	2.459770497370289055e-21
-5.858585858585860229e-02	6.868686868686868507e-02	1.339642834279944304e-19
-4.444444444444445308e-02	6.868686868686868507e-02	4.738766186952766274e-18
-3.030303030303033163e-02	6.868686868686868507e-02	1.034086778142430789e-16
-1.616161616161618242e-02	6.868686868686868507e-02	1.483269225169269121e-15
-2.020202020202033211e-03	6.868686868686868507e-02	1.367666189358933577e-14
1.212121212121208824e-02	6.868686868686868507e-02	8.013838897403643516e-14
2.626262626262623745e-02	6.868686868686868507e-02	2.989131115498375274e-13
4.040404040404038666e-02	6.868686868686868507e-02	7.470434451783870174e-13
5.454545454545450811e-02	6.868686868686868507e-02	1.702924602372998422e-12
6.868686868686868507e-02	6.868686868686868507e-02	6.512745566904006471e-12
8.282828282828280653e-02	6.868686868686868507e-02	1.218001107490910995e-10
9.696969696969692798e-02	6.868686868686868507e-02	6.758640355291205387e-09
1.111111111111111049e-01	6.868686868686868507e-02	2.701770977833504219e-07
1.252525252525252264e-01	6.868686868686868507e-02	6.811615758960591182e-06
1.393939393939393478e-01	6.868686868686868507e-02	1.103912528872703360e-04
1.535353535353535248e-01	6.868686868686868507e-02	1.189668139166929562e-03
1.676767676767676463e-01	6.868686868686868507e-02	8.820358582323989741e-03
1.818181818181817677e-01	6.868686868686868507e-02	4.579172386858638977e-02
1.959595959595959447e-01	6.868686868686868507e-02	1.657833738719128036e-01
2.101010101010100661e-01	6.868686868686868507e-02	4.144334566517332563e-01
2.242424242424241876e-01	6.868686868686868507e-02	7.225847634631701322e-01
2.383838383838383645e-01	6.868686868686868507e-02	9.279775841202537734e-01
2.525252525252524860e-01	6.868686868686868507e-02	9.732640239328773646e-01
2.666666666666666075e-01	6.868686868686868507e-02	9.053359703085400723e-01
2.808080808080807844e-01	6.868686868686868507e-02	7.430511255561723649e-01
2.949494949494949059e-01	6.868686868686868507e-02	5.428256087142856456e-01
3.090909090909090273e-01	6.868686868686868507e-02	3.990673656597564234e-01
3.232323232323231488e-01	6.868686868686868507e-02	3.343968568189117363e-01
3.373737373737373813e-01	6.868686868686868507e-02	3.284719254164784052e-01
3.515151515151515027e-01	6.868686868686868507e-02	4.086783379226356927e-01
3.656565656565656242e-01	6.868686868686868507e-02	5.752889006688333140e-01
3.797979797979797456e-01	6.868686868686868507e-02	6.600360123426211034e-01
3.939393939393938671e-01	6.868686868686868507e-02	5.159311326625906080e-01
4.080808080808079885e-01	6.868686868686868507e-02	2.716905863130087417e-01
4.222222222222222210e-01	6.868686868686868507e-02	1.479645193874729037e-01
4.363636363636363424e-01	6.868686868686868507e-02	2.089461600447516110e-01
4.505050505050504639e-01	6.868686868686868507e-02	3.637916510297895534e-01
4.646464646464645853e-01	6.868686868686868507e-02	4.483576264220532903e-01
4.787878787878787068e-01	6.868686868686868507e-02	3.752725936421873465e-01
4.929292929292928283e-01	6.868686868686868507e-02	2.200449788319861766e-01
5.070707070707070052e-01	6.868686868686868507e-02	9.565254107996858102e-02
5.212121212121212377e-01	6.868686868686868507e-02	3.620702963168274252e-02
5.353535353535352481e-01	6.868686868686868507e-02	1.978010985807415398e-02
5.494949494949494806e-01	6.868686868686868507e-02	2.012861866744713318e-02
5.636363636363634910e-01	6.868686868686868507e-02	2.676234565044537106e-02
5.777777777777777235e-01	6.868686868686868507e-02	5.134096192067864883e-02
5.919191919191919560e-01	6.868686868686868507e-02	1.140512166018053802e-01
6.060606060606059664e-01	6.868686868686868507e-02	2.034401442281208172e-01
6.202020202020201989e-01	6.868686868686868507e-02	2.666485297633771068e-01
6.343434343434342093e-01	6.868686868686868507e-02	2.629567952984139256e-01
6.484848484848484418e-01	6.868686868686868507e-02	2.160345678305349293e-01
6.626262626262624522e-01	6.868686868686868507e-02	1.695728841135674125e-01
6.767676767676766847e-01	6.868686868686868507e-02	1.203894076988463874e-01
6.909090909090909172e-01	6.868686868686868507e-02	6.465956945642359344e-02
7.050505050505049276e-01	6.868686868686868507e-02	3.320850902347717570e-02
7.191919191919191601e-01	6.868686868686868507e-02	5.554175283784813788e-02
7.333333333333331705e-01	6.868686868686868507e-02	1.363333972062182597e-01
7.474747474747474030e-01	6.868686868686868507e-02	2.202598573299222040e-01
7.616161616161616355e-01	6.868686868686868507e-02	2.213118435289547492e-01
7.757575757575756459e-01	6.868686868686868507e-02	1.616448670892322581e-01
7.898989898989898784e-01	6.868686868686868507e-02	1.719673574323533349e-01
8.040404040404041108e-01	6.868686868686868507e-02	3.131920991931824161e-01
8.181818181818181213e-01	6.868686868686868507e-02	4.613081069718690808e-01
8.323232323232323537e-01	6.868686868686868507e-02	4.367272189015670714e-01
8.464646464646463642e-01	6.868686868686868507e-02	2.709641408072908653e-01
8.606060606060605966e-01	6.868686868686868507e-02	1.559624466342822979e-01
8.747474747474748291e-01	6.868686868686868507e-02	1.597028531183767308e-01
8.888888888888888395e-01	6.868686868686868507e-02	1.833436784364175509e-01
9.030303030303030720e-01	6.868686868686868507e-02	1.419208156961779821e-01
9.171717171717170825e-01	6.868686868686868507e-02	6.886526868148669378e-02
9.313131313131313149e-01	6.868686868686868507e-02	3.054849855345968118e-02
9.454545454545453254e-01	6.868686868686868507e-02	5.189644248058901399e-02
9.595959595959595578e-01	6.868686868686868507e-02	1.284782518593641232e-01
9.737373737373737903e-01	6.868686868686868507e-02	2.053060193842494996e-01
9.878787878787878007e-01	6.868686868686868507e-02	1.995137476441036228e-01
1.002020202020202033e+00	6.868686868686868507e-02	1.176153828540536794e-01
1.016161616161616044e+00	6.868686868686868507e-02	4.205640630849282607e-02
1.030303030303030276e+00	6.868686868686868507e-02	9.121687311401983911e-03
1.044444444444444509e+00	6.868686868686868507e-02	1.200032807187167982e-03
1.058585858585858519e+00	6.868686868686868507e-02	9.576040463510763806e-05
1.072727272727272751e+00	6.868686868686868507e-02	4.635042711618896606e-06
1.086868686868686762e+00	6.868686868686868507e-02	1.360806650701967059e-07
1.101010101010100994e+00	6.868686868686868507e-02	2.423338156239142386e-09
1.115151515151515005e+00	6.868686868686868507e-02	2.617619591453996264e-11
1.129292929292929237e+00	6.868686868686868507e-02	1.715038837182876569e-13
1.143434343434343470e+00	6.868686868686868507e-02	6.815791560769758616e-16
1.157575757575757480e+00	6.868686868686868507e-02	1.642984841057111476e-18
1.171717171717171713e+00	6.868686868686868507e-02	2.402291624384863842e-21
1.185858585858585723e+00	6.868686868686868507e-02	2.130555306711710913e-24
[truncated: 8,001 more rows]
