# Supplementary material for: Distinct activation mechanisms of CXCR4 and ACKR3 revealed by single-molecule analysis of their conformational landscapes
Source: eLife. 2025 Apr 15;13:RP100098. doi: 10.7554/eLife.100098 (PMC11999697; doi:10.7554/eLife.100098)
Supplement: Figure 4—source data 7. [file elife-100098-fig4-data7.csv]

# FRET (bin center)	Full density	state 0 density (33.1779%)	state 1 density (24.2276%)	state 2 density (18.6997%)	state 3 density (23.8948%)
-1.930000000000000049e-01	1.849930316737899427e-03	1.849930316737899427e-03	0.000000000000000000e+00	0.000000000000000000e+00	0.000000000000000000e+00
-1.789999999999999925e-01	2.774895475106849141e-03	2.774895475106849141e-03	0.000000000000000000e+00	0.000000000000000000e+00	0.000000000000000000e+00
-1.650000000000000078e-01	9.249651583689497136e-04	9.249651583689497136e-04	0.000000000000000000e+00	0.000000000000000000e+00	0.000000000000000000e+00
-1.510000000000000231e-01	2.774895475106849141e-03	2.774895475106849141e-03	0.000000000000000000e+00	0.000000000000000000e+00	0.000000000000000000e+00
-1.370000000000000107e-01	3.699860633475798855e-03	3.699860633475798855e-03	0.000000000000000000e+00	0.000000000000000000e+00	0.000000000000000000e+00
-1.229999999999999982e-01	8.324686425320547423e-03	8.324686425320547423e-03	0.000000000000000000e+00	0.000000000000000000e+00	0.000000000000000000e+00
-1.090000000000000135e-01	7.399721266951597709e-03	7.399721266951597709e-03	0.000000000000000000e+00	0.000000000000000000e+00	0.000000000000000000e+00
-9.500000000000001499e-02	1.202454705879634628e-02	1.202454705879634628e-02	0.000000000000000000e+00	0.000000000000000000e+00	0.000000000000000000e+00
-8.100000000000001643e-02	1.664937285064109485e-02	1.664937285064109485e-02	0.000000000000000000e+00	0.000000000000000000e+00	0.000000000000000000e+00
-6.700000000000000400e-02	3.237378054291323998e-02	3.237378054291323998e-02	0.000000000000000000e+00	0.000000000000000000e+00	0.000000000000000000e+00
-5.300000000000001932e-02	6.844742171930227881e-02	6.844742171930227881e-02	0.000000000000000000e+00	0.000000000000000000e+00	0.000000000000000000e+00
-3.900000000000003464e-02	1.045210628956913107e-01	1.045210628956913107e-01	0.000000000000000000e+00	0.000000000000000000e+00	0.000000000000000000e+00
-2.500000000000002220e-02	1.396697389137113998e-01	1.396697389137113998e-01	0.000000000000000000e+00	0.000000000000000000e+00	0.000000000000000000e+00
-1.100000000000000977e-02	2.534404172926645327e-01	2.525154882347232510e-01	9.249290579412560755e-04	0.000000000000000000e+00	0.000000000000000000e+00
2.999999999999974909e-03	3.505617950218319345e-01	3.505617950218319345e-01	0.000000000000000000e+00	0.000000000000000000e+00	0.000000000000000000e+00
1.699999999999995959e-02	4.698822643509987795e-01	4.689573352930574979e-01	9.249290579412560755e-04	0.000000000000000000e+00	0.000000000000000000e+00
3.099999999999997202e-02	6.114018613805926039e-01	6.086270742067688699e-01	2.774787173823768226e-03	0.000000000000000000e+00	0.000000000000000000e+00
4.499999999999998446e-02	7.760456956706934806e-01	7.741958375548109172e-01	1.849858115882512151e-03	0.000000000000000000e+00	0.000000000000000000e+00
5.899999999999999689e-02	1.006361947903706477e+00	1.002662231671941351e+00	3.699716231765024302e-03	0.000000000000000000e+00	0.000000000000000000e+00
7.299999999999995381e-02	1.218178752567629752e+00	1.208929461988217158e+00	9.249290579412561622e-03	0.000000000000000000e+00	0.000000000000000000e+00
8.699999999999996625e-02	1.304200223492520738e+00	1.287551500449578112e+00	1.664872304294260849e-02	0.000000000000000000e+00	0.000000000000000000e+00
1.009999999999999787e-01	1.375422612887785112e+00	1.360623747960725050e+00	1.479886492706009721e-02	0.000000000000000000e+00	0.000000000000000000e+00
1.149999999999999356e-01	1.486417493280939084e+00	1.447570472847406364e+00	3.884702043353275430e-02	0.000000000000000000e+00	0.000000000000000000e+00
1.289999999999999480e-01	1.575213679178798065e+00	1.524342580992029017e+00	5.087109818676908285e-02	0.000000000000000000e+00	0.000000000000000000e+00
1.429999999999999605e-01	1.616836100493425521e+00	1.540066988684301252e+00	7.676911180912425470e-02	0.000000000000000000e+00	0.000000000000000000e+00
1.569999999999999729e-01	1.677882429129523789e+00	1.565966013118631706e+00	1.119164160108919864e-01	0.000000000000000000e+00	0.000000000000000000e+00
1.709999999999999853e-01	1.583534069653223408e+00	1.422596413571444840e+00	1.609376560817785684e-01	0.000000000000000000e+00	0.000000000000000000e+00
1.849999999999999423e-01	1.577983159589751105e+00	1.388372702711793583e+00	1.896104568779574950e-01	0.000000000000000000e+00	0.000000000000000000e+00
1.989999999999999547e-01	1.543755802586902925e+00	1.260727510856878508e+00	2.830282917300243617e-01	0.000000000000000000e+00	0.000000000000000000e+00
2.129999999999999671e-01	1.499354695252260727e+00	1.145106866060759732e+00	3.542478291915010513e-01	0.000000000000000000e+00	0.000000000000000000e+00
2.269999999999999241e-01	1.482701062551151860e+00	1.019311604522582515e+00	4.633894580285692899e-01	0.000000000000000000e+00	0.000000000000000000e+00
2.409999999999999365e-01	1.263484500519849174e+00	8.047196877809862370e-01	4.587648127388629926e-01	0.000000000000000000e+00	0.000000000000000000e+00
2.549999999999999489e-01	1.367073197669494533e+00	7.186979280526738512e-01	6.483752696168205709e-01	0.000000000000000000e+00	0.000000000000000000e+00
2.689999999999999614e-01	1.256075140438703386e+00	5.503542692295250172e-01	7.057208712091783687e-01	0.000000000000000000e+00	0.000000000000000000e+00
2.829999999999999738e-01	1.337465540197758651e+00	4.643325095012127424e-01	8.712831725806632344e-01	1.849858115882511934e-03	0.000000000000000000e+00
2.969999999999999307e-01	1.107151778894256200e+00	2.996887113115396795e-01	8.056132094668340127e-01	1.849858115882511934e-03	0.000000000000000000e+00
3.109999999999999987e-01	1.170044427804323162e+00	2.349411502257132134e-01	9.314035613468448771e-01	3.699716231765023868e-03	0.000000000000000000e+00
3.249999999999999001e-01	1.096971999791037433e+00	1.572440769227214374e-01	9.314035613468448771e-01	8.324361521471304246e-03	0.000000000000000000e+00
3.389999999999999125e-01	1.057198389679889550e+00	1.146956796377497645e-01	9.221542707674322825e-01	2.034843927470762759e-02	0.000000000000000000e+00
3.529999999999999249e-01	1.031299762350263771e+00	9.897127194547761242e-02	9.156797673618435329e-01	1.664872304294260849e-02	0.000000000000000000e+00
3.669999999999999374e-01	9.545291704236039676e-01	6.104770045235068110e-02	8.703582435227219527e-01	2.312322644853139972e-02	0.000000000000000000e+00
3.809999999999999498e-01	9.277059028394583073e-01	5.272301402703013368e-02	8.370607974368367010e-01	3.792209137559149346e-02	0.000000000000000000e+00
3.949999999999999623e-01	9.286301820897010506e-01	3.607364117638903883e-02	8.379857264947779827e-01	5.457081441853409848e-02	0.000000000000000000e+00
4.089999999999999747e-01	8.879331230381474205e-01	3.144881538454429026e-02	7.972888479453628108e-01	5.919545970824038189e-02	0.000000000000000000e+00
4.229999999999998761e-01	8.056137509732493873e-01	1.387447737553424397e-02	7.094205874409433843e-01	8.139375709883051035e-02	9.249290579412555334e-04
4.369999999999998885e-01	8.259620097458185706e-01	9.249651583689497136e-03	7.260693104838860101e-01	8.971811862030182327e-02	9.249290579412555334e-04
4.509999999999999010e-01	7.871148449105750400e-01	5.549790950213698282e-03	6.382010499794666947e-01	1.424390749229534070e-01	9.249290579412555334e-04
4.649999999999999134e-01	7.131204480744192109e-01	3.699860633475798855e-03	5.364588536059284873e-01	1.720368047770735875e-01	9.249290579412555334e-04
4.789999999999999258e-01	7.084957305838576191e-01	1.849930316737899427e-03	4.855877554191594947e-01	2.201331157900189295e-01	9.249290579412555334e-04
4.929999999999999383e-01	6.983215109465037429e-01	1.849930316737899427e-03	4.421160896959204223e-01	2.534305618759041256e-01	9.249290579412555334e-04
5.069999999999998952e-01	6.890722203670910373e-01	1.849930316737899427e-03	3.542478291915010513e-01	3.292747446270871126e-01	3.699716231765022133e-03
5.210000000000000187e-01	6.215524352378071216e-01	2.774895475106849141e-03	2.645297105711992836e-01	3.514730420176772618e-01	2.774787173823766492e-03
5.350000000000000311e-01	6.076784993686883407e-01	2.774895475106849141e-03	2.303073354273727780e-01	3.727464103503261295e-01	1.849858115882511067e-03
5.489999999999998215e-01	6.197025049210691527e-01	9.249651583689497136e-04	1.646373723135435563e-01	4.467407349856265530e-01	7.399432463530044267e-03
5.629999999999998339e-01	6.169276816468177715e-01	0.000000000000000000e+00	1.137662741267744942e-01	4.985367622303369384e-01	4.624645289706278209e-03
5.769999999999998463e-01	6.557747020803503801e-01	0.000000000000000000e+00	1.035920544894206735e-01	5.336840664321046424e-01	1.849858115882511284e-02
5.909999999999998588e-01	6.668738507756454270e-01	0.000000000000000000e+00	7.029460840353546347e-02	5.827053065029912382e-01	1.387393586911883463e-02
6.049999999999998712e-01	6.807477866447643189e-01	0.000000000000000000e+00	4.809631101294531419e-02	6.095282491832876293e-01	2.312322644853138931e-02
6.189999999999998836e-01	7.297690267156509147e-01	0.000000000000000000e+00	2.774787173823767966e-02	6.474503405588791782e-01	5.457081441853407766e-02
6.329999999999998961e-01	8.278115068574238844e-01	0.000000000000000000e+00	2.682294268029642575e-02	7.436429625847696956e-01	5.734560159235784632e-02
6.469999999999999085e-01	8.093129256985988063e-01	0.000000000000000000e+00	2.219829739059014581e-02	7.066458002671194283e-01	8.046882804088924257e-02
6.609999999999999210e-01	8.324361521471301817e-01	0.000000000000000000e+00	1.017421963735381726e-02	7.177449489624145862e-01	1.045169835473618858e-01
6.749999999999999334e-01	8.777576759862517619e-01	0.000000000000000000e+00	7.399432463530048604e-03	7.177449489624145862e-01	1.526132945603071722e-01
6.889999999999999458e-01	9.230791998253733421e-01	0.000000000000000000e+00	3.699716231765024302e-03	7.232945233100621651e-01	1.960849602835461614e-01
7.029999999999999583e-01	8.833072503338992298e-01	0.000000000000000000e+00	3.699716231765024302e-03	6.400509080953490360e-01	2.395566260067851783e-01
7.169999999999999707e-01	1.000773240692438781e+00	0.000000000000000000e+00	2.774787173823768226e-03	6.770480704129993033e-01	3.209503831056156886e-01
7.309999999999999831e-01	9.989233825765562180e-01	0.000000000000000000e+00	0.000000000000000000e+00	5.901047389665212695e-01	4.088186436100349486e-01
7.449999999999999956e-01	1.021121679967146312e+00	0.000000000000000000e+00	0.000000000000000000e+00	4.754135357818055074e-01	5.457081441853407489e-01
7.590000000000000080e-01	1.033145757720382640e+00	0.000000000000000000e+00	0.000000000000000000e+00	4.125183598418001862e-01	6.206273978785824541e-01
7.729999999999997984e-01	1.118239231050978111e+00	0.000000000000000000e+00	0.000000000000000000e+00	3.579475454232660114e-01	7.602916856277120994e-01
7.869999999999998108e-01	1.118239231050978111e+00	0.000000000000000000e+00	0.000000000000000000e+00	2.562053490497278596e-01	8.620338820012501957e-01
8.009999999999998233e-01	1.108989940471565516e+00	0.000000000000000000e+00	0.000000000000000000e+00	2.201331157900189295e-01	8.888568246815465868e-01
8.150000000000000577e-01	1.113614585761271591e+00	0.000000000000000000e+00	0.000000000000000000e+00	1.609376560817785407e-01	9.526769296794931341e-01
8.289999999999998481e-01	1.232005505177752314e+00	0.000000000000000000e+00	0.000000000000000000e+00	1.331897843435408679e-01	1.098815720834211529e+00
8.429999999999998606e-01	1.140437528441568205e+00	0.000000000000000000e+00	0.000000000000000000e+00	8.046882804088927033e-02	1.059968700400679031e+00
8.569999999999998730e-01	1.196858200975984721e+00	0.000000000000000000e+00	0.000000000000000000e+00	6.844475028765294178e-02	1.128413450688331876e+00
8.709999999999998854e-01	1.229230718003928802e+00	0.000000000000000000e+00	0.000000000000000000e+00	3.792209137559149346e-02	1.191308626628337253e+00
8.849999999999998979e-01	1.104365295181859219e+00	0.000000000000000000e+00	0.000000000000000000e+00	2.959772985412019095e-02	1.074767565327739094e+00
8.989999999999999103e-01	1.064593345690385107e+00	0.000000000000000000e+00	0.000000000000000000e+00	1.479886492706009547e-02	1.049794480763325044e+00
9.129999999999999227e-01	1.000773240692438559e+00	0.000000000000000000e+00	0.000000000000000000e+00	6.474503405588791227e-03	9.942987372868496987e-01
9.269999999999999352e-01	8.278115068574236624e-01	0.000000000000000000e+00	0.000000000000000000e+00	7.399432463530047736e-03	8.204120743938936311e-01
9.409999999999999476e-01	6.419007662112313772e-01	0.000000000000000000e+00	0.000000000000000000e+00	7.399432463530047736e-03	6.345013337477013460e-01
9.549999999999999600e-01	5.013115494041604503e-01	0.000000000000000000e+00	0.000000000000000000e+00	3.699716231765023868e-03	4.976118331723954347e-01
9.689999999999999725e-01	3.644220488288547055e-01	0.000000000000000000e+00	0.000000000000000000e+00	9.249290579412559670e-04	3.634971197709134239e-01
9.829999999999999849e-01	2.534305618759040146e-01	0.000000000000000000e+00	0.000000000000000000e+00	3.699716231765023868e-03	2.497308456441389990e-01
9.969999999999999973e-01	1.692620176032497703e-01	0.000000000000000000e+00	0.000000000000000000e+00	2.774787173823767793e-03	1.664872304294260086e-01
1.011000000000000121e+00	1.304149971697170229e-01	0.000000000000000000e+00	0.000000000000000000e+00	9.249290579412559670e-04	1.294900681117757690e-01
1.024999999999999911e+00	8.694333144647801992e-02	0.000000000000000000e+00	0.000000000000000000e+00	0.000000000000000000e+00	8.694333144647801992e-02
1.038999999999999702e+00	6.289517594000537670e-02	0.000000000000000000e+00	0.000000000000000000e+00	9.249290579412559670e-04	6.197024688206412280e-02
1.052999999999999936e+00	4.254673666529774911e-02	0.000000000000000000e+00	0.000000000000000000e+00	0.000000000000000000e+00	4.254673666529774911e-02
1.066999999999999726e+00	2.867280079617892316e-02	0.000000000000000000e+00	0.000000000000000000e+00	0.000000000000000000e+00	2.867280079617892316e-02
1.080999999999999961e+00	1.849858115882511284e-02	0.000000000000000000e+00	0.000000000000000000e+00	0.000000000000000000e+00	1.849858115882511284e-02
1.094999999999999751e+00	1.202407775323632161e-02	0.000000000000000000e+00	0.000000000000000000e+00	0.000000000000000000e+00	1.202407775323632161e-02
1.108999999999999986e+00	1.479886492706008853e-02	0.000000000000000000e+00	0.000000000000000000e+00	0.000000000000000000e+00	1.479886492706008853e-02
1.122999999999999776e+00	6.474503405588788625e-03	0.000000000000000000e+00	0.000000000000000000e+00	0.000000000000000000e+00	6.474503405588788625e-03
1.137000000000000011e+00	5.549574347647532983e-03	0.000000000000000000e+00	0.000000000000000000e+00	0.000000000000000000e+00	5.549574347647532983e-03
1.150999999999999801e+00	2.774787173823766492e-03	0.000000000000000000e+00	0.000000000000000000e+00	0.000000000000000000e+00	2.774787173823766492e-03
1.165000000000000036e+00	1.849858115882511067e-03	0.000000000000000000e+00	0.000000000000000000e+00	0.000000000000000000e+00	1.849858115882511067e-03
1.178999999999999826e+00	0.000000000000000000e+00	0.000000000000000000e+00	0.000000000000000000e+00	0.000000000000000000e+00	0.000000000000000000e+00
1.193000000000000060e+00	0.000000000000000000e+00	0.000000000000000000e+00	0.000000000000000000e+00	0.000000000000000000e+00	0.000000000000000000e+00
