# Supplementary material for: Distinct activation mechanisms of CXCR4 and ACKR3 revealed by single-molecule analysis of their conformational landscapes
Source: eLife. 2025 Apr 15;13:RP100098. doi: 10.7554/eLife.100098 (PMC11999697; doi:10.7554/eLife.100098)
Supplement: Figure 4—source data 8. [file elife-100098-fig4-data8.csv]

# initial FRET	final FRET	density
-2.000000000000000111e-01	-2.000000000000000111e-01	1.491905326928405999e-137
-1.858585858585858619e-01	-2.000000000000000111e-01	3.111036099860885509e-123
-1.717171717171717404e-01	-2.000000000000000111e-01	3.761624738234170408e-121
-1.575757575757575912e-01	-2.000000000000000111e-01	4.462521440708966927e-117
-1.434343434343434420e-01	-2.000000000000000111e-01	4.711887852372390611e-112
-1.292929292929292928e-01	-2.000000000000000111e-01	1.526868329696565544e-106
-1.151515151515151714e-01	-2.000000000000000111e-01	3.130619952764623613e-127
-1.010101010101010222e-01	-2.000000000000000111e-01	3.284604770436308476e-108
-8.686868686868688683e-02	-2.000000000000000111e-01	6.207201569970983972e-102
-7.272727272727275150e-02	-2.000000000000000111e-01	7.115140703546752073e-96
-5.858585858585860229e-02	-2.000000000000000111e-01	4.947047171687977465e-90
-4.444444444444445308e-02	-2.000000000000000111e-01	2.086332507534639073e-84
-3.030303030303033163e-02	-2.000000000000000111e-01	5.336984149953328329e-79
-1.616161616161618242e-02	-2.000000000000000111e-01	8.281008220559797698e-74
-2.020202020202033211e-03	-2.000000000000000111e-01	7.793731378850806377e-69
1.212121212121208824e-02	-2.000000000000000111e-01	4.449206523061419358e-64
2.626262626262623745e-02	-2.000000000000000111e-01	1.540616738363393646e-59
4.040404040404038666e-02	-2.000000000000000111e-01	3.235799275776047083e-55
5.454545454545450811e-02	-2.000000000000000111e-01	4.122336595270224021e-51
6.868686868686868507e-02	-2.000000000000000111e-01	3.185519298504774395e-47
8.282828282828280653e-02	-2.000000000000000111e-01	1.493110488330732248e-43
9.696969696969692798e-02	-2.000000000000000111e-01	4.245008531956987398e-40
1.111111111111111049e-01	-2.000000000000000111e-01	7.320489247843059956e-37
1.252525252525252264e-01	-2.000000000000000111e-01	7.657316220765300769e-34
1.393939393939393478e-01	-2.000000000000000111e-01	4.858341295872925613e-31
1.535353535353535248e-01	-2.000000000000000111e-01	1.869711611169430830e-28
1.676767676767676463e-01	-2.000000000000000111e-01	4.364526623283015099e-26
1.818181818181817677e-01	-2.000000000000000111e-01	6.179859754961113538e-24
1.959595959595959447e-01	-2.000000000000000111e-01	5.307762219703751375e-22
2.101010101010100661e-01	-2.000000000000000111e-01	2.765578614120182330e-20
2.242424242424241876e-01	-2.000000000000000111e-01	8.745942776460497622e-19
2.383838383838383645e-01	-2.000000000000000111e-01	1.681902416998047248e-17
2.525252525252524860e-01	-2.000000000000000111e-01	1.981918952032237835e-16
2.666666666666666075e-01	-2.000000000000000111e-01	1.473837272141388764e-15
2.808080808080807844e-01	-2.000000000000000111e-01	7.629153259455421642e-15
2.949494949494949059e-01	-2.000000000000000111e-01	3.375956297201454971e-14
3.090909090909090273e-01	-2.000000000000000111e-01	1.424068308397800452e-13
3.232323232323231488e-01	-2.000000000000000111e-01	4.821102351688345776e-13
3.373737373737373813e-01	-2.000000000000000111e-01	1.093310425503399539e-12
3.515151515151515027e-01	-2.000000000000000111e-01	1.545440184610828195e-12
3.656565656565656242e-01	-2.000000000000000111e-01	1.334240461886578571e-12
3.797979797979797456e-01	-2.000000000000000111e-01	6.998973170786602099e-13
3.939393939393938671e-01	-2.000000000000000111e-01	2.227886636176313352e-13
4.080808080808079885e-01	-2.000000000000000111e-01	4.302078742972273861e-14
4.222222222222222210e-01	-2.000000000000000111e-01	5.040680256390597348e-15
4.363636363636363424e-01	-2.000000000000000111e-01	3.607334825818865827e-16
4.505050505050504639e-01	-2.000000000000000111e-01	1.798229069713059887e-17
4.646464646464645853e-01	-2.000000000000000111e-01	1.849401335675699355e-18
4.787878787878787068e-01	-2.000000000000000111e-01	5.029182290066053531e-19
4.929292929292928283e-01	-2.000000000000000111e-01	1.034676526674277193e-19
5.070707070707070052e-01	-2.000000000000000111e-01	1.306288290927589127e-20
5.212121212121212377e-01	-2.000000000000000111e-01	1.000882983551928997e-21
5.353535353535352481e-01	-2.000000000000000111e-01	4.651718628332327376e-23
5.494949494949494806e-01	-2.000000000000000111e-01	1.311350206708253927e-24
5.636363636363634910e-01	-2.000000000000000111e-01	2.242545297153649348e-26
5.777777777777777235e-01	-2.000000000000000111e-01	2.361435686880713697e-28
5.919191919191919560e-01	-2.000000000000000111e-01	4.885018385190586808e-30
6.060606060606059664e-01	-2.000000000000000111e-01	5.583282455115280547e-33
6.202020202020201989e-01	-2.000000000000000111e-01	9.191334989694026945e-31
6.343434343434342093e-01	-2.000000000000000111e-01	1.815244365162238664e-38
6.484848484848484418e-01	-2.000000000000000111e-01	2.109392510011428338e-41
6.626262626262624522e-01	-2.000000000000000111e-01	2.215300899527096123e-42
6.767676767676766847e-01	-2.000000000000000111e-01	5.253501064320407609e-43
6.909090909090909172e-01	-2.000000000000000111e-01	7.597644503290703320e-44
7.050505050505049276e-01	-2.000000000000000111e-01	6.671698261122071629e-45
7.191919191919191601e-01	-2.000000000000000111e-01	3.555762726112717686e-46
7.333333333333331705e-01	-2.000000000000000111e-01	1.149900368673211188e-47
7.474747474747474030e-01	-2.000000000000000111e-01	3.285794018248426216e-41
7.616161616161616355e-01	-2.000000000000000111e-01	1.511362482106294134e-39
7.757575757575756459e-01	-2.000000000000000111e-01	1.746316192283542480e-39
7.898989898989898784e-01	-2.000000000000000111e-01	6.081812917741300543e-39
8.040404040404041108e-01	-2.000000000000000111e-01	1.287419177470120975e-38
8.181818181818181213e-01	-2.000000000000000111e-01	1.653036757936070136e-38
8.323232323232323537e-01	-2.000000000000000111e-01	1.287419159562014839e-38
8.464646464646463642e-01	-2.000000000000000111e-01	6.081802882304423963e-39
8.606060606060605966e-01	-2.000000000000000111e-01	1.742687944296826747e-39
8.747474747474748291e-01	-2.000000000000000111e-01	3.028878332085315073e-40
8.888888888888888395e-01	-2.000000000000000111e-01	3.193147248551418194e-41
9.030303030303030720e-01	-2.000000000000000111e-01	2.041883652114030755e-42
9.171717171717170825e-01	-2.000000000000000111e-01	7.919870676072354729e-44
9.313131313131313149e-01	-2.000000000000000111e-01	1.863294444296248710e-45
9.454545454545453254e-01	-2.000000000000000111e-01	2.659094932335564380e-47
9.595959595959595578e-01	-2.000000000000000111e-01	2.302519923339712719e-49
9.737373737373737903e-01	-2.000000000000000111e-01	1.213355038948530293e-51
9.878787878787878007e-01	-2.000000000000000111e-01	4.008122723628789142e-54
1.002020202020202033e+00	-2.000000000000000111e-01	1.056709476034444769e-56
1.016161616161616044e+00	-2.000000000000000111e-01	4.600530605544658614e-59
1.030303030303030276e+00	-2.000000000000000111e-01	2.756122969942922635e-61
1.044444444444444509e+00	-2.000000000000000111e-01	1.183924486303093574e-63
1.058585858585858519e+00	-2.000000000000000111e-01	3.144047756073702143e-66
1.072727272727272751e+00	-2.000000000000000111e-01	5.076916780987212252e-69
1.086868686868686762e+00	-2.000000000000000111e-01	4.977091508460529447e-72
1.101010101010100994e+00	-2.000000000000000111e-01	2.963061990522861041e-75
1.115151515151515005e+00	-2.000000000000000111e-01	1.074103990806128715e-78
1.129292929292929237e+00	-2.000000000000000111e-01	2.408716530996737434e-82
1.143434343434343470e+00	-2.000000000000000111e-01	3.644927971592031919e-86
1.157575757575757480e+00	-2.000000000000000111e-01	5.105509436013090662e-90
1.171717171717171713e+00	-2.000000000000000111e-01	8.942160310836170192e-94
1.185858585858585723e+00	-2.000000000000000111e-01	1.429436942332018145e-97
1.199999999999999956e+00	-2.000000000000000111e-01	1.533008009590207548e-101
-2.000000000000000111e-01	-1.858585858585858619e-01	2.400112988134410422e-130
-1.858585858585858619e-01	-1.858585858585858619e-01	4.399053540944987275e-128
-1.717171717171717404e-01	-1.858585858585858619e-01	4.890595266546256882e-126
-1.575757575757575912e-01	-1.858585858585858619e-01	5.062480248492923427e-113
-1.434343434343434420e-01	-1.858585858585858619e-01	1.348936226056514860e-122
-1.292929292929292928e-01	-1.858585858585858619e-01	1.039846121904530260e-102
-1.151515151515151714e-01	-1.858585858585858619e-01	5.036406448799496063e-120
-1.010101010101010222e-01	-1.858585858585858619e-01	4.597246809489117651e-119
-8.686868686868688683e-02	-1.858585858585858619e-01	1.137688608025369224e-99
-7.272727272727275150e-02	-1.858585858585858619e-01	1.304100476144365144e-93
-5.858585858585860229e-02	-1.858585858585858619e-01	9.067208704517460863e-88
-4.444444444444445308e-02	-1.858585858585858619e-01	3.823940143748747036e-82
-3.030303030303033163e-02	-1.858585858585858619e-01	9.781905743142181320e-77
-1.616161616161618242e-02	-1.858585858585858619e-01	1.517786817343459167e-71
-2.020202020202033211e-03	-1.858585858585858619e-01	1.428476150448198485e-66
1.212121212121208824e-02	-1.858585858585858619e-01	8.154740133663012996e-62
2.626262626262623745e-02	-1.858585858585858619e-01	2.823723529531817392e-57
4.040404040404038666e-02	-1.858585858585858619e-01	5.930743399248924561e-53
5.454545454545450811e-02	-1.858585858585858619e-01	7.555635705544583101e-49
6.868686868686868507e-02	-1.858585858585858619e-01	9.226139453002693344e-42
8.282828282828280653e-02	-1.858585858585858619e-01	2.736651572325599958e-41
9.696969696969692798e-02	-1.858585858585858619e-01	7.780475289143634790e-38
1.111111111111111049e-01	-1.858585858585858619e-01	1.341738724904532080e-34
1.252525252525252264e-01	-1.858585858585858619e-01	1.403473347352046636e-31
1.393939393939393478e-01	-1.858585858585858619e-01	8.904623344849007444e-29
1.535353535353535248e-01	-1.858585858585858619e-01	3.426904860987054024e-26
1.676767676767676463e-01	-1.858585858585858619e-01	7.999523742732166427e-24
1.818181818181817677e-01	-1.858585858585858619e-01	1.132671224172586267e-21
1.959595959595959447e-01	-1.858585858585858619e-01	9.728135810574205510e-20
2.101010101010100661e-01	-1.858585858585858619e-01	5.068452876965424724e-18
2.242424242424241876e-01	-1.858585858585858619e-01	1.602430874767140615e-16
2.383838383838383645e-01	-1.858585858585858619e-01	3.078229112486031334e-15
2.525252525252524860e-01	-1.858585858585858619e-01	3.611549292835274220e-14
2.666666666666666075e-01	-1.858585858585858619e-01	2.641126396839066430e-13
2.808080808080807844e-01	-1.858585858585858619e-01	1.293714937087459392e-12
2.949494949494949059e-01	-1.858585858585858619e-01	5.085302259626089243e-12
3.090909090909090273e-01	-1.858585858585858619e-01	1.905447105011705160e-11
3.232323232323231488e-01	-1.858585858585858619e-01	6.104100567054550614e-11
3.373737373737373813e-01	-1.858585858585858619e-01	1.361274657022076094e-10
3.515151515151515027e-01	-1.858585858585858619e-01	1.915845958768362862e-10
3.656565656565656242e-01	-1.858585858585858619e-01	1.652226623905299045e-10
3.797979797979797456e-01	-1.858585858585858619e-01	8.664690415629420212e-11
3.939393939393938671e-01	-1.858585858585858619e-01	2.757933049593352969e-11
4.080808080808079885e-01	-1.858585858585858619e-01	5.325702313700392891e-12
4.222222222222222210e-01	-1.858585858585858619e-01	6.244681299903429639e-13
4.363636363636363424e-01	-1.858585858585858619e-01	4.540668217657186302e-14
4.505050505050504639e-01	-1.858585858585858619e-01	2.927769600651415616e-15
4.646464646464645853e-01	-1.858585858585858619e-01	6.261713292779384890e-16
4.787878787878787068e-01	-1.858585858585858619e-01	1.986447647304005135e-16
4.929292929292928283e-01	-1.858585858585858619e-01	4.121253054956785909e-17
5.070707070707070052e-01	-1.858585858585858619e-01	5.205152532952424003e-18
5.212121212121212377e-01	-1.858585858585858619e-01	3.988279258401925055e-19
5.353535353535352481e-01	-1.858585858585858619e-01	1.853599493014304394e-20
5.494949494949494806e-01	-1.858585858585858619e-01	5.225421592160632232e-22
5.636363636363634910e-01	-1.858585858585858619e-01	8.935341741801019762e-24
5.777777777777777235e-01	-1.858585858585858619e-01	9.271071419585537303e-26
5.919191919191919560e-01	-1.858585858585858619e-01	5.830249579494822165e-28
6.060606060606059664e-01	-1.858585858585858619e-01	3.421663744164818471e-28
6.202020202020201989e-01	-1.858585858585858619e-01	2.675927480144685296e-28
6.343434343434342093e-01	-1.858585858585858619e-01	7.336283926761426664e-36
6.484848484848484418e-01	-1.858585858585858619e-01	7.427204873102120775e-38
6.626262626262624522e-01	-1.858585858585858619e-01	2.660929391396874465e-38
6.767676767676766847e-01	-1.858585858585858619e-01	6.327121020594585484e-39
6.909090909090909172e-01	-1.858585858585858619e-01	9.145979861140974635e-40
7.050505050505049276e-01	-1.858585858585858619e-01	8.029071526979554568e-41
7.191919191919191601e-01	-1.858585858585858619e-01	4.278477030746245701e-42
7.333333333333331705e-01	-1.858585858585858619e-01	4.494971572675144879e-38
7.474747474747474030e-01	-1.858585858585858619e-01	2.694858614995822533e-37
7.616161616161616355e-01	-1.858585858585858619e-01	2.447986898866670092e-36
7.757575757575756459e-01	-1.858585858585858619e-01	1.406828234379260736e-35
7.898989898989898784e-01	-1.858585858585858619e-01	4.909540907661600621e-35
8.040404040404041108e-01	-1.858585858585858619e-01	1.039268447342385640e-34
8.181818181818181213e-01	-1.858585858585858619e-01	1.334413033907855252e-34
8.323232323232323537e-01	-1.858585858585858619e-01	1.039268424123101655e-34
8.464646464646463642e-01	-1.858585858585858619e-01	4.909532106061570819e-35
8.606060606060605966e-01	-1.858585858585858619e-01	1.406783906221428043e-35
8.747474747474748291e-01	-1.858585858585858619e-01	2.445060408533506092e-36
8.888888888888888395e-01	-1.858585858585858619e-01	2.577666429668558094e-37
9.030303030303030720e-01	-1.858585858585858619e-01	1.648309658544099275e-38
9.171717171717170825e-01	-1.858585858585858619e-01	6.393318177293157586e-40
9.313131313131313149e-01	-1.858585858585858619e-01	1.504159634007404279e-41
9.454545454545453254e-01	-1.858585858585858619e-01	2.146787016529328843e-43
9.595959595959595578e-01	-1.858585858585858619e-01	1.860763068922155632e-45
9.737373737373737903e-01	-1.858585858585858619e-01	9.904336436754848375e-48
9.878787878787878007e-01	-1.858585858585858619e-01	3.589885646868132433e-50
1.002020202020202033e+00	-1.858585858585858619e-01	1.548685445799267142e-52
1.016161616161616044e+00	-1.858585858585858619e-01	1.200297219812526776e-54
1.030303030303030276e+00	-1.858585858585858619e-01	8.219553793153114769e-57
1.044444444444444509e+00	-1.858585858585858619e-01	3.586970005175037522e-59
1.058585858585858519e+00	-1.858585858585858619e-01	9.547915798653486150e-62
1.072727272727272751e+00	-1.858585858585858619e-01	1.543394488611501368e-64
1.086868686868686762e+00	-1.858585858585858619e-01	1.514854045019954231e-67
1.101010101010100994e+00	-1.858585858585858619e-01	9.043317143527173208e-71
1.115151515151515005e+00	-1.858585858585858619e-01	3.317933952408711538e-74
1.129292929292929237e+00	-1.858585858585858619e-01	7.936214065858074178e-78
1.143434343434343470e+00	-1.858585858585858619e-01	1.588652103443729826e-81
1.157575757575757480e+00	-1.858585858585858619e-01	3.895491801009315710e-85
1.171717171717171713e+00	-1.858585858585858619e-01	9.689071673341946955e-89
1.185858585858585723e+00	-1.858585858585858619e-01	1.693694835237825234e-92
1.199999999999999956e+00	-1.858585858585858619e-01	1.845948872644912778e-96
-2.000000000000000111e-01	-1.717171717171717404e-01	2.342054647296523303e-123
-1.858585858585858619e-01	-1.717171717171717404e-01	3.311087665802744679e-111
-1.717171717171717404e-01	-1.717171717171717404e-01	4.772292566511830255e-119
-1.575757575757575912e-01	-1.717171717171717404e-01	7.202255386861558704e-107
-1.434343434343434420e-01	-1.717171717171717404e-01	7.384392112681467187e-105
-1.292929292929292928e-01	-1.717171717171717404e-01	3.265757812473168659e-114
-1.151515151515151714e-01	-1.717171717171717404e-01	3.170080512912095185e-94
-1.010101010101010222e-01	-1.717171717171717404e-01	4.740656617813879489e-90
-8.686868686868688683e-02	-1.717171717171717404e-01	1.264811730392597466e-97
-7.272727272727275150e-02	-1.717171717171717404e-01	1.449818138463095982e-91
-5.858585858585860229e-02	-1.717171717171717404e-01	1.008036105002158275e-85
-4.444444444444445308e-02	-1.717171717171717404e-01	4.251219811831605435e-80
-3.030303030303033163e-02	-1.717171717171717404e-01	1.087491695200754156e-74
-1.616161616161618242e-02	-1.717171717171717404e-01	1.687381377706913922e-69
-2.020202020202033211e-03	-1.717171717171717404e-01	1.588091309808167666e-64
1.212121212121208824e-02	-1.717171717171717404e-01	9.065935007699860498e-60
2.626262626262623745e-02	-1.717171717171717404e-01	3.139240929671945061e-55
4.040404040404038666e-02	-1.717171717171717404e-01	6.593433184072852995e-51
5.454545454545450811e-02	-1.717171717171717404e-01	8.399887810618291519e-47
6.868686868686868507e-02	-1.717171717171717404e-01	6.490980081503202348e-43
8.282828282828280653e-02	-1.717171717171717404e-01	3.042439755874199355e-39
9.696969696969692798e-02	-1.717171717171717404e-01	8.649850560125461866e-36
1.111111111111111049e-01	-1.717171717171717404e-01	1.491665222773353093e-32
1.252525252525252264e-01	-1.717171717171717404e-01	1.560294684236553770e-29
1.393939393939393478e-01	-1.717171717171717404e-01	9.899608156738384112e-27
1.535353535353535248e-01	-1.717171717171717404e-01	3.809819728369845128e-24
1.676767676767676463e-01	-1.717171717171717404e-01	8.893367169917142352e-22
1.818181818181817677e-01	-1.717171717171717404e-01	1.259229185065386999e-19
1.959595959595959447e-01	-1.717171717171717404e-01	1.081498087030179302e-17
2.101010101010100661e-01	-1.717171717171717404e-01	5.634457620057388928e-16
2.242424242424241876e-01	-1.717171717171717404e-01	1.781054211952796980e-14
2.383838383838383645e-01	-1.717171717171717404e-01	3.418842984174819270e-13
2.525252525252524860e-01	-1.717171717171717404e-01	3.999316734738293646e-12
2.666666666666666075e-01	-1.717171717171717404e-01	2.891039187887368462e-11
2.808080808080807844e-01	-1.717171717171717404e-01	1.359735477162410445e-10
2.949494949494949059e-01	-1.717171717171717404e-01	4.825836618595866693e-10
3.090909090909090273e-01	-1.717171717171717404e-01	1.589261152428236773e-09
3.232323232323231488e-01	-1.717171717171717404e-01	4.734625591182489238e-09
3.373737373737373813e-01	-1.717171717171717404e-01	1.030880437585918253e-08
3.515151515151515027e-01	-1.717171717171717404e-01	1.441597449601202826e-08
3.656565656565656242e-01	-1.717171717171717404e-01	1.241236224926666409e-08
3.797979797979797456e-01	-1.717171717171717404e-01	6.506764779684888617e-09
3.939393939393938671e-01	-1.717171717171717404e-01	2.070882190059936910e-09
4.080808080808079885e-01	-1.717171717171717404e-01	3.999321446114314157e-10
4.222222222222222210e-01	-1.717171717171717404e-01	4.700665800715916178e-11
4.363636363636363424e-01	-1.717171717171717404e-01	3.591136307487594343e-12
4.505050505050504639e-01	-1.717171717171717404e-01	3.894503035431172267e-13
4.646464646464645853e-01	-1.717171717171717404e-01	1.430286064135751940e-13
4.787878787878787068e-01	-1.717171717171717404e-01	4.788066886528056832e-14
4.929292929292928283e-01	-1.717171717171717404e-01	9.959821219204490547e-15
5.070707070707070052e-01	-1.717171717171717404e-01	1.258080615023398809e-15
5.212121212121212377e-01	-1.717171717171717404e-01	9.639688114501318227e-17
5.353535353535352481e-01	-1.717171717171717404e-01	4.480159321903536474e-18
5.494949494949494806e-01	-1.717171717171717404e-01	1.262987048981778794e-19
5.636363636363634910e-01	-1.717171717171717404e-01	2.159679871369497818e-21
5.777777777777777235e-01	-1.717171717171717404e-01	2.247348539989522080e-23
5.919191919191919560e-01	-1.717171717171717404e-01	2.419936373180823440e-25
6.060606060606059664e-01	-1.717171717171717404e-01	6.476614041745118992e-26
6.202020202020201989e-01	-1.717171717171717404e-01	1.245411660672986103e-30
6.343434343434342093e-01	-1.717171717171717404e-01	2.529796100959716946e-33
6.484848484848484418e-01	-1.717171717171717404e-01	5.005302805918309892e-34
6.626262626262624522e-01	-1.717171717171717404e-01	1.945985807291018103e-34
6.767676767676766847e-01	-1.717171717171717404e-01	4.623141208857933113e-35
6.909090909090909172e-01	-1.717171717171717404e-01	6.679032096577222281e-36
7.050505050505049276e-01	-1.717171717171717404e-01	5.861422893319627320e-37
7.191919191919191601e-01	-1.717171717171717404e-01	4.403824492347901856e-30
7.333333333333331705e-01	-1.717171717171717404e-01	2.374522914895736759e-31
7.474747474747474030e-01	-1.717171717171717404e-01	1.352083455335234352e-33
7.616161616161616355e-01	-1.717171717171717404e-01	1.199461242290133524e-32
7.757575757575756459e-01	-1.717171717171717404e-01	6.888608749148487517e-32
7.898989898989898784e-01	-1.717171717171717404e-01	2.403938554675588993e-31
8.040404040404041108e-01	-1.717171717171717404e-01	5.088741925001011742e-31
8.181818181818181213e-01	-1.717171717171717404e-01	6.533907086834732979e-31
8.323232323232323537e-01	-1.717171717171717404e-01	5.088741752071095644e-31
8.464646464646463642e-01	-1.717171717171717404e-01	2.403935349007638271e-31
8.606060606060605966e-01	-1.717171717171717404e-01	6.888268557457861700e-32
8.747474747474748291e-01	-1.717171717171717404e-01	1.197215346318282877e-32
8.888888888888888395e-01	-1.717171717171717404e-01	1.262145472463556420e-33
9.030303030303030720e-01	-1.717171717171717404e-01	8.070894268675381474e-35
9.171717171717170825e-01	-1.717171717171717404e-01	3.130478550398549752e-36
9.313131313131313149e-01	-1.717171717171717404e-01	7.365362106244244609e-38
9.454545454545453254e-01	-1.717171717171717404e-01	1.051595923759552218e-39
9.595959595959595578e-01	-1.717171717171717404e-01	9.148867104427857912e-42
9.737373737373737903e-01	-1.717171717171717404e-01	5.050741748412550872e-44
9.878787878787878007e-01	-1.717171717171717404e-01	2.408872246525988660e-46
1.002020202020202033e+00	-1.717171717171717404e-01	2.037624544183660796e-48
1.016161616161616044e+00	-1.717171717171717404e-01	2.113350856187430175e-50
1.030303030303030276e+00	-1.717171717171717404e-01	1.506712006629449139e-52
1.044444444444444509e+00	-1.717171717171717404e-01	6.607386872416446701e-55
1.058585858585858519e+00	-1.717171717171717404e-01	1.761051887384027035e-57
1.072727272727272751e+00	-1.717171717171717404e-01	2.849876190618243298e-60
1.086868686868686762e+00	-1.717171717171717404e-01	2.803076272377075269e-63
1.101010101010100994e+00	-1.717171717171717404e-01	1.687144568813473431e-66
1.115151515151515005e+00	-1.717171717171717404e-01	6.464457256146648108e-70
1.129292929292929237e+00	-1.717171717171717404e-01	1.900857525596365690e-73
1.143434343434343470e+00	-1.717171717171717404e-01	6.429806847355906589e-77
1.157575757575757480e+00	-1.717171717171717404e-01	2.433338426003194401e-80
1.171717171717171713e+00	-1.717171717171717404e-01	6.893116897774044707e-84
1.185858585858585723e+00	-1.717171717171717404e-01	1.234902248165558895e-87
1.199999999999999956e+00	-1.717171717171717404e-01	1.351503608488091361e-91
-2.000000000000000111e-01	-1.575757575757575912e-01	1.386236328726351051e-116
-1.858585858585858619e-01	-1.575757575757575912e-01	2.540766980812269662e-114
-1.717171717171717404e-01	-1.575757575757575912e-01	2.953163530940484161e-102
-1.575757575757575912e-01	-1.575757575757575912e-01	1.904779472950972981e-110
-1.434343434343434420e-01	-1.575757575757575912e-01	4.519263227764604370e-99
-1.292929292929292928e-01	-1.575757575757575912e-01	5.664830883734085859e-97
-1.151515151515151714e-01	-1.575757575757575912e-01	4.010800996802187493e-91
-1.010101010101010222e-01	-1.575757575757575912e-01	2.655237720394131057e-105
-8.686868686868688683e-02	-1.575757575757575912e-01	1.470128756909007542e-104
-7.272727272727275150e-02	-1.575757575757575912e-01	9.776669156930947782e-90
-5.858585858585860229e-02	-1.575757575757575912e-01	6.797566698465102997e-84
-4.444444444444445308e-02	-1.575757575757575912e-01	2.866757458127094571e-78
-3.030303030303033163e-02	-1.575757575757575912e-01	7.333365635885235102e-73
-1.616161616161618242e-02	-1.575757575757575912e-01	1.137864745498089238e-67
-2.020202020202033211e-03	-1.575757575757575912e-01	1.070909717231906104e-62
1.212121212121208824e-02	-1.575757575757575912e-01	6.113501053482189832e-58
2.626262626262623745e-02	-1.575757575757575912e-01	2.116908263116504772e-53
4.040404040404038666e-02	-1.575757575757575912e-01	4.446200053561532725e-49
5.454545454545450811e-02	-1.575757575757575912e-01	5.664360370477200393e-45
6.868686868686868507e-02	-1.575757575757575912e-01	4.377112071882568040e-41
8.282828282828280653e-02	-1.575757575757575912e-01	2.051631563987192424e-37
9.696969696969692798e-02	-1.575757575757575912e-01	5.832920091223568517e-34
1.111111111111111049e-01	-1.575757575757575912e-01	1.005956645759144423e-30
1.252525252525252264e-01	-1.575757575757575912e-01	1.052165363701889183e-27
1.393939393939393478e-01	-1.575757575757575912e-01	6.675677940237933098e-25
1.535353535353535248e-01	-1.575757575757575912e-01	2.569104414266821597e-22
1.676767676767676463e-01	-1.575757575757575912e-01	5.997128485822826098e-20
1.818181818181817677e-01	-1.575757575757575912e-01	8.491435511783971594e-18
1.959595959595959447e-01	-1.575757575757575912e-01	7.292876514078006714e-16
2.101010101010100661e-01	-1.575757575757575912e-01	3.799374466964192057e-14
2.242424242424241876e-01	-1.575757575757575912e-01	1.200836393565167844e-12
2.383838383838383645e-01	-1.575757575757575912e-01	2.303932602655574565e-11
2.525252525252524860e-01	-1.575757575757575912e-01	2.689702868710558489e-10
2.666666666666666075e-01	-1.575757575757575912e-01	1.928949932499713694e-09
2.808080808080807844e-01	-1.575757575757575912e-01	8.811521196666443269e-09
2.949494949494949059e-01	-1.575757575757575912e-01	2.877281935151091499e-08
3.090909090909090273e-01	-1.575757575757575912e-01	8.307271484556159838e-08
3.232323232323231488e-01	-1.575757575757575912e-01	2.258386702387291776e-07
3.373737373737373813e-01	-1.575757575757575912e-01	4.754118981799129706e-07
3.515151515151515027e-01	-1.575757575757575912e-01	6.586348904888326327e-07
3.656565656565656242e-01	-1.575757575757575912e-01	5.657495652932551452e-07
3.797979797979797456e-01	-1.575757575757575912e-01	2.964008707142693868e-07
3.939393939393938671e-01	-1.575757575757575912e-01	9.432218520743930703e-08
4.080808080808079885e-01	-1.575757575757575912e-01	1.822151540266538143e-08
4.222222222222222210e-01	-1.575757575757575912e-01	2.158192770210779375e-09
4.363636363636363424e-01	-1.575757575757575912e-01	1.902011345374253914e-10
4.505050505050504639e-01	-1.575757575757575912e-01	4.260408892247240853e-11
4.646464646464645853e-01	-1.575757575757575912e-01	2.059008356193546810e-11
4.787878787878787068e-01	-1.575757575757575912e-01	7.013599213303676923e-12
4.929292929292928283e-01	-1.575757575757575912e-01	1.460114251933687511e-12
5.070707070707070052e-01	-1.575757575757575912e-01	1.844421401995879312e-13
5.212121212121212377e-01	-1.575757575757575912e-01	1.413238378951724119e-14
5.353535353535352481e-01	-1.575757575757575912e-01	6.568193583634318368e-16
5.494949494949494806e-01	-1.575757575757575912e-01	1.851619040040671376e-17
5.636363636363634910e-01	-1.575757575757575912e-01	3.166151773445903400e-19
5.777777777777777235e-01	-1.575757575757575912e-01	3.283877891771990266e-21
5.919191919191919560e-01	-1.575757575757575912e-01	2.065937608039013381e-23
6.060606060606059664e-01	-1.575757575757575912e-01	7.883763367540905398e-26
6.202020202020201989e-01	-1.575757575757575912e-01	1.858615121703123223e-28
6.343434343434342093e-01	-1.575757575757575912e-01	3.747866258122979527e-30
6.484848484848484418e-01	-1.575757575757575912e-01	2.219665642066387806e-30
6.626262626262624522e-01	-1.575757575757575912e-01	8.637083735556070805e-31
6.767676767676766847e-01	-1.575757575757575912e-01	2.049551479975159162e-31
6.909090909090909172e-01	-1.575757575757575912e-01	8.315958210918934411e-26
7.050505050505049276e-01	-1.575757575757575912e-01	5.814594695583114007e-28
7.191919191919191601e-01	-1.575757575757575912e-01	1.508425789103404736e-30
7.333333333333331705e-01	-1.575757575757575912e-01	7.318533443823675842e-30
7.474747474747474030e-01	-1.575757575757575912e-01	4.167381208145726718e-30
7.616161616161616355e-01	-1.575757575757575912e-01	3.567585714550493043e-29
7.757575757575756459e-01	-1.575757575757575912e-01	2.045981143267104695e-28
7.898989898989898784e-01	-1.575757575757575912e-01	7.139721365969223367e-28
8.040404040404041108e-01	-1.575757575757575912e-01	1.511360363649204061e-27
8.181818181818181213e-01	-1.575757575757575912e-01	1.940575519626392967e-27
8.323232323232323537e-01	-1.575757575757575912e-01	1.511360283783167292e-27
8.464646464646463642e-01	-1.575757575757575912e-01	7.139706811779242245e-28
8.606060606060605966e-01	-1.575757575757575912e-01	2.045821162729927620e-28
8.747474747474748291e-01	-1.575757575757575912e-01	3.555739029024643116e-29
8.888888888888888395e-01	-1.575757575757575912e-01	3.748582545609570418e-30
9.030303030303030720e-01	-1.575757575757575912e-01	2.397065528988699026e-31
9.171717171717170825e-01	-1.575757575757575912e-01	9.297684722397442647e-33
9.313131313131313149e-01	-1.575757575757575912e-01	2.187848292203363602e-34
9.454545454545453254e-01	-1.575757575757575912e-01	3.128024790278301324e-36
9.595959595959595578e-01	-1.575757575757575912e-01	2.759224941839042132e-38
9.737373737373737903e-01	-1.575757575757575912e-01	1.724298453651910460e-40
9.878787878787878007e-01	-1.575757575757575912e-01	1.441922036779072928e-42
1.002020202020202033e+00	-1.575757575757575912e-01	2.033793362500858743e-44
1.016161616161616044e+00	-1.575757575757575912e-01	2.332778318388458106e-46
1.030303030303030276e+00	-1.575757575757575912e-01	1.682714335914585977e-48
1.044444444444444509e+00	-1.575757575757575912e-01	7.393734348627813677e-51
1.058585858585858519e+00	-1.575757575757575912e-01	1.972846348846580679e-53
1.072727272727272751e+00	-1.575757575757575912e-01	3.198046591993115850e-56
1.086868686868686762e+00	-1.575757575757575912e-01	3.163424861679402496e-59
1.101010101010100994e+00	-1.575757575757575912e-01	1.960126022297597980e-62
1.115151515151515005e+00	-1.575757575757575912e-01	8.700587215976165418e-66
1.129292929292929237e+00	-1.575757575757575912e-01	4.051098648119265435e-69
1.143434343434343470e+00	-1.575757575757575912e-01	2.271814079757690402e-72
1.157575757575757480e+00	-1.575757575757575912e-01	1.034119742525614376e-75
1.171717171717171713e+00	-1.575757575757575912e-01	3.040423224514759247e-79
1.185858585858585723e+00	-1.575757575757575912e-01	5.481670562216860962e-83
1.199999999999999956e+00	-1.575757575757575912e-01	6.005592863940411609e-87
-2.000000000000000111e-01	-1.434343434343434420e-01	4.976825832796118386e-110
-1.858585858585858619e-01	-1.434343434343434420e-01	9.121788603562584184e-108
-1.717171717171717404e-01	-1.434343434343434420e-01	1.345261276018296791e-96
-1.575757575757575912e-01	-1.434343434343434420e-01	8.296182754233137051e-95
-1.434343434343434420e-01	-1.434343434343434420e-01	2.797126922698591373e-102
-1.292929292929292928e-01	-1.434343434343434420e-01	2.162259089801586603e-92
-1.151515151515151714e-01	-1.434343434343434420e-01	2.358328974602046606e-88
-1.010101010101010222e-01	-1.434343434343434420e-01	9.532758163390724753e-99
-8.686868686868688683e-02	-1.434343434343434420e-01	5.278014014078971452e-98
-7.272727272727275150e-02	-1.434343434343434420e-01	1.772545888151554468e-97
-5.858585858585860229e-02	-1.434343434343434420e-01	1.088664064718074312e-82
-4.444444444444445308e-02	-1.434343434343434420e-01	1.482412772266144640e-77
-3.030303030303033163e-02	-1.434343434343434420e-01	2.999546810234799857e-71
-1.616161616161618242e-02	-1.434343434343434420e-01	4.654177545894757750e-66
-2.020202020202033211e-03	-1.434343434343434420e-01	4.380313195695222474e-61
1.212121212121208824e-02	-1.434343434343434420e-01	2.500588883036848966e-56
2.626262626262623745e-02	-1.434343434343434420e-01	8.658732897643424342e-52
4.040404040404038666e-02	-1.434343434343434420e-01	1.818617242136046150e-47
5.454545454545450811e-02	-1.434343434343434420e-01	2.316878078198234000e-43
6.868686868686868507e-02	-1.434343434343434420e-01	4.533596911107004085e-32
8.282828282828280653e-02	-1.434343434343434420e-01	3.240810579732305234e-32
9.696969696969692798e-02	-1.434343434343434420e-01	2.559893073274827069e-32
1.111111111111111049e-01	-1.434343434343434420e-01	4.114338797798829351e-29
1.252525252525252264e-01	-1.434343434343434420e-01	4.303644176175309727e-26
1.393939393939393478e-01	-1.434343434343434420e-01	2.730534636542502550e-23
1.535353535353535248e-01	-1.434343434343434420e-01	1.050833769977446566e-20
1.676767676767676463e-01	-1.434343434343434420e-01	2.452988347542172070e-18
1.818181818181817677e-01	-1.434343434343434420e-01	3.473223322417700465e-16
1.959595959595959447e-01	-1.434343434343434420e-01	2.982965774919371242e-14
2.101010101010100661e-01	-1.434343434343434420e-01	1.554005844393018203e-12
2.242424242424241876e-01	-1.434343434343434420e-01	4.911208799030781719e-11
2.383838383838383645e-01	-1.434343434343434420e-01	9.419509394695792095e-10
2.525252525252524860e-01	-1.434343434343434420e-01	1.098176540112439653e-08
2.666666666666666075e-01	-1.434343434343434420e-01	7.833061241277528571e-08
2.808080808080807844e-01	-1.434343434343434420e-01	3.505341181032880565e-07
2.949494949494949059e-01	-1.434343434343434420e-01	1.072750630133977931e-06
3.090909090909090273e-01	-1.434343434343434420e-01	2.732212763548331116e-06
3.232323232323231488e-01	-1.434343434343434420e-01	6.656260371294579044e-06
3.373737373737373813e-01	-1.434343434343434420e-01	1.337502181967978577e-05
3.515151515151515027e-01	-1.434343434343434420e-01	1.827978672041178675e-05
3.656565656565656242e-01	-1.434343434343434420e-01	1.564701951574014335e-05
3.797979797979797456e-01	-1.434343434343434420e-01	8.190486914017290846e-06
3.939393939393938671e-01	-1.434343434343434420e-01	2.605996408631676311e-06
4.080808080808079885e-01	-1.434343434343434420e-01	5.039886985544529876e-07
4.222222222222222210e-01	-1.434343434343434420e-01	6.116088469152605295e-08
4.363636363636363424e-01	-1.434343434343434420e-01	7.623917441289057220e-09
4.505050505050504639e-01	-1.434343434343434420e-01	3.388261689707875297e-09
4.646464646464645853e-01	-1.434343434343434420e-01	1.820523503648875574e-09
4.787878787878787068e-01	-1.434343434343434420e-01	6.235234486031992401e-10
4.929292929292928283e-01	-1.434343434343434420e-01	1.298401163026486390e-10
5.070707070707070052e-01	-1.434343434343434420e-01	1.640164086618512807e-11
5.212121212121212377e-01	-1.434343434343434420e-01	1.256732376506873059e-12
5.353535353535352481e-01	-1.434343434343434420e-01	5.840813308087996704e-14
5.494949494949494806e-01	-1.434343434343434420e-01	1.646564944179973936e-15
5.636363636363634910e-01	-1.434343434343434420e-01	2.815533106391692042e-17
5.777777777777777235e-01	-1.434343434343434420e-01	2.935246961037803653e-19
5.919191919191919560e-01	-1.434343434343434420e-01	2.141471387035198290e-21
6.060606060606059664e-01	-1.434343434343434420e-01	7.016179138037647432e-24
6.202020202020201989e-01	-1.434343434343434420e-01	2.547676626343533214e-26
6.343434343434342093e-01	-1.434343434343434420e-01	9.490393778209601578e-27
6.484848484848484418e-01	-1.434343434343434420e-01	9.527588862528258524e-23
6.626262626262624522e-01	-1.434343434343434420e-01	2.461199815431887812e-27
6.767676767676766847e-01	-1.434343434343434420e-01	1.226424669610741978e-27
6.909090909090909172e-01	-1.434343434343434420e-01	2.132371116326645119e-27
7.050505050505049276e-01	-1.434343434343434420e-01	4.865441163013273523e-25
7.191919191919191601e-01	-1.434343434343434420e-01	2.376511754007066821e-26
7.333333333333331705e-01	-1.434343434343434420e-01	3.306604520180364563e-27
7.474747474747474030e-01	-1.434343434343434420e-01	7.993691368915331902e-27
7.616161616161616355e-01	-1.434343434343434420e-01	6.435191511657704420e-26
7.757575757575756459e-01	-1.434343434343434420e-01	3.685979845964848581e-25
7.898989898989898784e-01	-1.434343434343434420e-01	1.286217088318891240e-24
8.040404040404041108e-01	-1.434343434343434420e-01	2.722704757487828400e-24
8.181818181818181213e-01	-1.434343434343434420e-01	3.495932652734625997e-24
8.323232323232323537e-01	-1.434343434343434420e-01	2.722704535975872955e-24
8.464646464646463642e-01	-1.434343434343434420e-01	1.286212983251824763e-24
8.606060606060605966e-01	-1.434343434343434420e-01	3.685531972523451776e-25
8.747474747474748291e-01	-1.434343434343434420e-01	6.405638463420693481e-26
8.888888888888888395e-01	-1.434343434343434420e-01	6.753048229644502678e-27
9.030303030303030720e-01	-1.434343434343434420e-01	4.318320398855548561e-28
9.171717171717170825e-01	-1.434343434343434420e-01	1.675064838230092038e-29
9.313131313131313149e-01	-1.434343434343434420e-01	3.943621160093920859e-31
9.454545454545453254e-01	-1.434343434343434420e-01	5.667398836294652188e-33
9.595959595959595578e-01	-1.434343434343434420e-01	5.254855456561010934e-35
9.737373737373737903e-01	-1.434343434343434420e-01	4.624278597281075731e-37
9.878787878787878007e-01	-1.434343434343434420e-01	7.519900979361576169e-39
1.002020202020202033e+00	-1.434343434343434420e-01	1.335165535127928726e-40
1.016161616161616044e+00	-1.434343434343434420e-01	1.577529944955467177e-42
1.030303030303030276e+00	-1.434343434343434420e-01	1.142255498909806465e-44
1.044444444444444509e+00	-1.434343434343434420e-01	5.025335679389701390e-47
1.058585858585858519e+00	-1.434343434343434420e-01	1.342836957497461350e-49
1.072727272727272751e+00	-1.434343434343434420e-01	2.185560726381157554e-52
1.086868686868686762e+00	-1.434343434343434420e-01	2.204309133952855216e-55
1.101010101010100994e+00	-1.434343434343434420e-01	1.512636460028088336e-58
1.115151515151515005e+00	-1.434343434343434420e-01	9.802068450567416640e-62
1.129292929292929237e+00	-1.434343434343434420e-01	7.921104309487578617e-65
1.143434343434343470e+00	-1.434343434343434420e-01	5.724416378269213779e-68
1.157575757575757480e+00	-1.434343434343434420e-01	2.755487966305853521e-71
1.171717171717171713e+00	-1.434343434343434420e-01	8.180764606441301292e-75
1.185858585858585723e+00	-1.434343434343434420e-01	1.477330345149869023e-78
1.199999999999999956e+00	-1.434343434343434420e-01	1.618963687858235884e-82
-2.000000000000000111e-01	-1.292929292929292928e-01	1.083783472369535318e-103
-1.858585858585858619e-01	-1.292929292929292928e-01	1.986415450152613034e-101
-1.717171717171717404e-01	-1.292929292929292928e-01	2.208373666627258009e-99
-1.575757575757575912e-01	-1.292929292929292928e-01	2.139385242898305050e-89
-1.434343434343434420e-01	-1.292929292929292928e-01	1.151120885502390370e-87
-1.292929292929292928e-01	-1.292929292929292928e-01	6.347441058922920000e-87
-1.151515151515151714e-01	-1.292929292929292928e-01	8.204589822689085247e-85
-1.010101010101010222e-01	-1.292929292929292928e-01	2.075910648808008098e-92
-8.686868686868688683e-02	-1.292929292929292928e-01	1.149372018763916447e-91
-7.272727272727275150e-02	-1.292929292929292928e-01	1.627164013966407649e-72
-5.858585858585860229e-02	-1.292929292929292928e-01	5.317534929972346985e-80
-4.444444444444445308e-02	-1.292929292929292928e-01	7.240784326985365127e-75
-3.030303030303033163e-02	-1.292929292929292928e-01	5.980476483084179689e-70
-1.616161616161618242e-02	-1.292929292929292928e-01	1.454315813401580674e-64
-2.020202020202033211e-03	-1.292929292929292928e-01	1.086756842680283009e-59
1.212121212121208824e-02	-1.292929292929292928e-01	6.203967520041759869e-55
2.626262626262623745e-02	-1.292929292929292928e-01	2.148233883070644136e-50
4.040404040404038666e-02	-1.292929292929292928e-01	4.511994105920814458e-46
5.454545454545450811e-02	-1.292929292929292928e-01	5.748180535592999937e-42
6.868686868686868507e-02	-1.292929292929292928e-01	4.441883772816332719e-38
8.282828282828280653e-02	-1.292929292929292928e-01	2.081991231017796168e-34
9.696969696969692798e-02	-1.292929292929292928e-01	5.919415509424289460e-31
1.111111111111111049e-01	-1.292929292929292928e-01	1.020778112179471193e-27
1.252525252525252264e-01	-1.292929292929292928e-01	1.067747689482464494e-24
1.393939393939393478e-01	-1.292929292929292928e-01	6.774470053850873359e-22
1.535353535353535248e-01	-1.292929292929292928e-01	2.607121964563986442e-19
1.676767676767676463e-01	-1.292929292929292928e-01	6.085869429887649325e-17
1.818181818181817677e-01	-1.292929292929292928e-01	8.617066828658174417e-15
1.959595959595959447e-01	-1.292929292929292928e-01	7.400712609139135051e-13
2.101010101010100661e-01	-1.292929292929292928e-01	3.855422061129431643e-11
2.242424242424241876e-01	-1.292929292929292928e-01	1.218381699393532277e-09
2.383838383838383645e-01	-1.292929292929292928e-01	2.336278271517284564e-08
2.525252525252524860e-01	-1.292929292929292928e-01	2.721252064259751085e-07
2.666666666666666075e-01	-1.292929292929292928e-01	1.933855051739705747e-06
2.808080808080807844e-01	-1.292929292929292928e-01	8.531188093868578560e-06
2.949494949494949059e-01	-1.292929292929292928e-01	2.487002449909525472e-05
3.090909090909090273e-01	-1.292929292929292928e-01	5.663174734358703336e-05
3.232323232323231488e-01	-1.292929292929292928e-01	1.218911327742301166e-04
3.373737373737373813e-01	-1.292929292929292928e-01	2.301129805726184730e-04
3.515151515151515027e-01	-1.292929292929292928e-01	3.084087501483961241e-04
3.656565656565656242e-01	-1.292929292929292928e-01	2.626360312180222646e-04
3.797979797979797456e-01	-1.292929292929292928e-01	1.373019906112406252e-04
3.939393939393938671e-01	-1.292929292929292928e-01	4.367943642400821258e-05
4.080808080808079885e-01	-1.292929292929292928e-01	8.477993086824307570e-06
4.222222222222222210e-01	-1.292929292929292928e-01	1.107915315406423967e-06
4.363636363636363424e-01	-1.292929292929292928e-01	2.555614773979542942e-07
4.505050505050504639e-01	-1.292929292929292928e-01	1.760509987898211775e-07
4.646464646464645853e-01	-1.292929292929292928e-01	9.802174096858729613e-08
4.787878787878787068e-01	-1.292929292929292928e-01	3.362940675212362015e-08
4.929292929292928283e-01	-1.292929292929292928e-01	7.003410007969148094e-09
5.070707070707070052e-01	-1.292929292929292928e-01	8.846867735519727522e-10
5.212121212121212377e-01	-1.292929292929292928e-01	6.778679666193645210e-11
5.353535353535352481e-01	-1.292929292929292928e-01	3.150472082825431912e-12
5.494949494949494806e-01	-1.292929292929292928e-01	8.881397294955339280e-14
5.636363636363634910e-01	-1.292929292929292928e-01	1.518663064558576265e-15
5.777777777777777235e-01	-1.292929292929292928e-01	1.576698204842558453e-17
5.919191919191919560e-01	-1.292929292929292928e-01	9.909773143551688860e-20
6.060606060606059664e-01	-1.292929292929292928e-01	3.876918697182518979e-22
6.202020202020201989e-01	-1.292929292929292928e-01	1.624778479296866367e-23
6.343434343434342093e-01	-1.292929292929292928e-01	1.560420869960804556e-23
6.484848484848484418e-01	-1.292929292929292928e-01	6.462490334818469391e-21
6.626262626262624522e-01	-1.292929292929292928e-01	2.213124301830218455e-21
6.767676767676766847e-01	-1.292929292929292928e-01	8.714474569685899210e-22
6.909090909090909172e-01	-1.292929292929292928e-01	3.651324101374574146e-24
7.050505050505049276e-01	-1.292929292929292928e-01	6.506596572359795601e-24
7.191919191919191601e-01	-1.292929292929292928e-01	7.284692494134744519e-24
7.333333333333331705e-01	-1.292929292929292928e-01	5.402541785042375571e-24
7.474747474747474030e-01	-1.292929292929292928e-01	9.408948614281944073e-24
7.616161616161616355e-01	-1.292929292929292928e-01	7.050239616559601447e-23
7.757575757575756459e-01	-1.292929292929292928e-01	4.028008977910415261e-22
7.898989898989898784e-01	-1.292929292929292928e-01	1.405472951108173487e-21
8.040404040404041108e-01	-1.292929292929292928e-01	2.975144027469810571e-21
8.181818181818181213e-01	-1.292929292929292928e-01	3.820062626138289548e-21
8.323232323232323537e-01	-1.292929292929292928e-01	2.975143663571198344e-21
8.464646464646463642e-01	-1.292929292929292928e-01	1.405465927860436188e-21
8.606060606060605966e-01	-1.292929292929292928e-01	4.027241138754127546e-22
8.747474747474748291e-01	-1.292929292929292928e-01	6.999547716744857948e-23
8.888888888888888395e-01	-1.292929292929292928e-01	7.379182595230927773e-24
9.030303030303030720e-01	-1.292929292929292928e-01	4.718798536613169447e-25
9.171717171717170825e-01	-1.292929292929292928e-01	1.830754513172350757e-26
9.313131313131313149e-01	-1.292929292929292928e-01	4.318396776008015745e-28
9.454545454545453254e-01	-1.292929292929292928e-01	6.325359609432623894e-30
9.595959595959595578e-01	-1.292929292929292928e-01	6.909141400945083545e-32
9.737373737373737903e-01	-1.292929292929292928e-01	1.129333201645292340e-33
9.878787878787878007e-01	-1.292929292929292928e-01	2.846978152787465709e-35
1.002020202020202033e+00	-1.292929292929292928e-01	5.448467231946778552e-37
1.016161616161616044e+00	-1.292929292929292928e-01	6.493867346865672847e-39
1.030303030303030276e+00	-1.292929292929292928e-01	4.710197542345725964e-41
1.044444444444444509e+00	-1.292929292929292928e-01	2.074987190043860643e-43
1.058585858585858519e+00	-1.292929292929292928e-01	5.561049882512715847e-46
1.072727272727272751e+00	-1.292929292929292928e-01	9.169964779024189543e-49
1.086868686868686762e+00	-1.292929292929292928e-01	9.914901207318253384e-52
1.101010101010100994e+00	-1.292929292929292928e-01	9.135821151706117863e-55
1.115151515151515005e+00	-1.292929292929292928e-01	1.037612388357983839e-57
1.129292929292929237e+00	-1.292929292929292928e-01	1.170956239680099736e-60
1.143434343434343470e+00	-1.292929292929292928e-01	9.194754911784865352e-64
1.157575757575757480e+00	-1.292929292929292928e-01	4.492408209329939190e-67
1.171717171717171713e+00	-1.292929292929292928e-01	1.337082531008193792e-70
1.185858585858585723e+00	-1.292929292929292928e-01	2.415579301981343079e-74
1.199999999999999956e+00	-1.292929292929292928e-01	2.647344371264780807e-78
-2.000000000000000111e-01	-1.151515151515151714e-01	1.431553290656063817e-97
-1.858585858585858619e-01	-1.151515151515151714e-01	2.623826296276264248e-95
-1.717171717171717404e-01	-1.151515151515151714e-01	2.917007566594816640e-93
-1.575757575757575912e-01	-1.151515151515151714e-01	1.967047945549273306e-91
-1.434343434343434420e-01	-1.151515151515151714e-01	2.003208986534759513e-82
-1.292929292929292928e-01	-1.151515151515151714e-01	1.996155960026900775e-88
-1.151515151515151714e-01	-1.151515151515151714e-01	2.710336210497894552e-80
-1.010101010101010222e-01	-1.151515151515151714e-01	2.742039158339972427e-86
-8.686868686868688683e-02	-1.151515151515151714e-01	5.887191462115544084e-75
-7.272727272727275150e-02	-1.151515151515151714e-01	5.098618267914962911e-85
-5.858585858585860229e-02	-1.151515151515151714e-01	3.006705919168717288e-65
-4.444444444444445308e-02	-1.151515151515151714e-01	2.145245453333935556e-72
-3.030303030303033163e-02	-1.151515151515151714e-01	1.771850866527426245e-67
-1.616161616161618242e-02	-1.151515151515151714e-01	8.876714563739482858e-63
-2.020202020202033211e-03	-1.151515151515151714e-01	2.697442895838445483e-58
1.212121212121208824e-02	-1.151515151515151714e-01	4.971954878488300868e-54
2.626262626262623745e-02	-1.151515151515151714e-01	3.232836168384762859e-49
4.040404040404038666e-02	-1.151515151515151714e-01	6.790013811864831580e-45
5.454545454545450811e-02	-1.151515151515151714e-01	8.650327175418183609e-41
6.868686868686868507e-02	-1.151515151515151714e-01	6.684506109707267557e-37
8.282828282828280653e-02	-1.151515151515151714e-01	3.133148865555647610e-33
9.696969696969692798e-02	-1.151515151515151714e-01	8.913117065633545923e-30
1.111111111111111049e-01	-1.151515151515151714e-01	1.536433556753986136e-26
1.252525252525252264e-01	-1.151515151515151714e-01	1.606919858975698712e-23
1.393939393939393478e-01	-1.151515151515151714e-01	1.019496710189682734e-20
1.535353535353535248e-01	-1.151515151515151714e-01	3.923432346056840185e-18
1.676767676767676463e-01	-1.151515151515151714e-01	9.158525452522943008e-16
1.818181818181817677e-01	-1.151515151515151714e-01	1.296765811625622829e-13
1.959595959595959447e-01	-1.151515151515151714e-01	1.113715963051068770e-11
2.101010101010100661e-01	-1.151515151515151714e-01	5.801879820845211342e-10
2.242424242424241876e-01	-1.151515151515151714e-01	1.833427441964765255e-08
2.383838383838383645e-01	-1.151515151515151714e-01	3.515104610008588719e-07
2.525252525252524860e-01	-1.151515151515151714e-01	4.091779033325869677e-06
2.666666666666666075e-01	-1.151515151515151714e-01	2.900536013912954827e-05
2.808080808080807844e-01	-1.151515151515151714e-01	1.267013798947638455e-04
2.949494949494949059e-01	-1.151515151515151714e-01	3.565290073898062838e-04
3.090909090909090273e-01	-1.151515151515151714e-01	7.388682940038554959e-04
3.232323232323231488e-01	-1.151515151515151714e-01	1.394724349179131536e-03
3.373737373737373813e-01	-1.151515151515151714e-01	2.429050197016134616e-03
3.515151515151515027e-01	-1.151515151515151714e-01	3.166286138075470255e-03
3.656565656565656242e-01	-1.151515151515151714e-01	2.676127148814254255e-03
3.797979797979797456e-01	-1.151515151515151714e-01	1.396415982124298580e-03
3.939393939393938671e-01	-1.151515151515151714e-01	4.442725977360719608e-04
4.080808080808079885e-01	-1.151515151515151714e-01	8.724322004062790806e-05
4.222222222222222210e-01	-1.151515151515151714e-01	1.397865880635954553e-05
4.363636363636363424e-01	-1.151515151515151714e-01	6.779138420370646430e-06
4.505050505050504639e-01	-1.151515151515151714e-01	5.691730932655254569e-06
4.646464646464645853e-01	-1.151515151515151714e-01	3.205223419456420493e-06
4.787878787878787068e-01	-1.151515151515151714e-01	1.100234706848432640e-06
4.929292929292928283e-01	-1.151515151515151714e-01	2.291322976696613980e-07
5.070707070707070052e-01	-1.151515151515151714e-01	2.894454796599821843e-08
5.212121212121212377e-01	-1.151515151515151714e-01	2.217799912554991904e-09
5.353535353535352481e-01	-1.151515151515151714e-01	1.030748907476694058e-10
5.494949494949494806e-01	-1.151515151515151714e-01	2.905750475720217117e-12
5.636363636363634910e-01	-1.151515151515151714e-01	4.968653230656872838e-14
5.777777777777777235e-01	-1.151515151515151714e-01	5.153413456324522334e-16
5.919191919191919560e-01	-1.151515151515151714e-01	3.246124174457402933e-18
6.060606060606059664e-01	-1.151515151515151714e-01	3.095077349710386035e-19
6.202020202020201989e-01	-1.151515151515151714e-01	1.558287469108467755e-20
6.343434343434342093e-01	-1.151515151515151714e-01	4.091120666305098134e-20
6.484848484848484418e-01	-1.151515151515151714e-01	9.814799151026093426e-21
6.626262626262624522e-01	-1.151515151515151714e-01	4.651588073958139203e-20
6.767676767676766847e-01	-1.151515151515151714e-01	2.097854407424921694e-21
6.909090909090909172e-01	-1.151515151515151714e-01	3.796251712724743488e-21
7.050505050505049276e-01	-1.151515151515151714e-01	7.462308141331713294e-21
7.191919191919191601e-01	-1.151515151515151714e-01	7.578862164065198453e-21
7.333333333333331705e-01	-1.151515151515151714e-01	5.447055127713650787e-21
7.474747474747474030e-01	-1.151515151515151714e-01	7.004611928384744044e-21
7.616161616161616355e-01	-1.151515151515151714e-01	4.692095752853211586e-20
7.757575757575756459e-01	-1.151515151515151714e-01	2.670054639146112938e-19
7.898989898989898784e-01	-1.151515151515151714e-01	9.315498119431353251e-19
8.040404040404041108e-01	-1.151515151515151714e-01	1.971924887498310692e-18
8.181818181818181213e-01	-1.151515151515151714e-01	2.531936602621265679e-18
8.323232323232323537e-01	-1.151515151515151714e-01	1.971924545890094074e-18
8.464646464646463642e-01	-1.151515151515151714e-01	9.315425411993509158e-19
8.606060606060605966e-01	-1.151515151515151714e-01	2.669255054778425893e-19
8.747474747474748291e-01	-1.151515151515151714e-01	4.639303662242306081e-20
8.888888888888888395e-01	-1.151515151515151714e-01	4.890961572207365846e-21
9.030303030303030720e-01	-1.151515151515151714e-01	3.127865270858806017e-22
9.171717171717170825e-01	-1.151515151515151714e-01	1.214378336949171443e-23
9.313131313131313149e-01	-1.151515151515151714e-01	2.884984310726325995e-25
9.454545454545453254e-01	-1.151515151515151714e-01	4.522657653146728410e-27
9.595959595959595578e-01	-1.151515151515151714e-01	7.490398270017924911e-29
9.737373737373737903e-01	-1.151515151515151714e-01	2.306379973225916605e-30
9.878787878787878007e-01	-1.151515151515151714e-01	6.947395464079126288e-32
1.002020202020202033e+00	-1.151515151515151714e-01	1.358861367372135936e-33
1.016161616161616044e+00	-1.151515151515151714e-01	1.624503925192967602e-35
1.030303030303030276e+00	-1.151515151515151714e-01	1.179883443076994111e-37
1.044444444444444509e+00	-1.151515151515151714e-01	5.209552016668434775e-40
1.058585858585858519e+00	-1.151515151515151714e-01	1.408615748113812494e-42
1.072727272727272751e+00	-1.151515151515151714e-01	2.434177118007070344e-45
1.086868686868686762e+00	-1.151515151515151714e-01	3.276730016709389472e-48
1.101010101010100994e+00	-1.151515151515151714e-01	5.143087641296277284e-51
1.115151515151515005e+00	-1.151515151515151714e-01	8.870488068946090091e-54
1.129292929292929237e+00	-1.151515151515151714e-01	1.130143184292357437e-56
1.143434343434343470e+00	-1.151515151515151714e-01	9.078169428081705529e-60
1.157575757575757480e+00	-1.151515151515151714e-01	4.452485980937201304e-63
1.171717171717171713e+00	-1.151515151515151714e-01	1.326043062915646895e-66
1.185858585858585723e+00	-1.151515151515151714e-01	2.395887213507914003e-70
1.199999999999999956e+00	-1.151515151515151714e-01	2.625808570735110654e-74
-2.000000000000000111e-01	-1.010101010101010222e-01	1.146957775976132470e-91
-1.858585858585858619e-01	-1.010101010101010222e-01	2.102204642298386856e-89
-1.717171717171717404e-01	-1.010101010101010222e-01	2.337100918915163421e-87
-1.575757575757575912e-01	-1.010101010101010222e-01	1.575995075821105118e-85
-1.434343434343434420e-01	-1.010101010101010222e-01	6.446250244887977091e-84
-1.292929292929292928e-01	-1.010101010101010222e-01	1.599316361701351426e-82
-1.151515151515151714e-01	-1.010101010101010222e-01	2.406780667369430647e-81
-1.010101010101010222e-01	-1.010101010101010222e-01	2.196916562725290038e-80
-8.686868686868688683e-02	-1.010101010101010222e-01	1.216369512862052260e-79
-7.272727272727275150e-02	-1.010101010101010222e-01	4.085003240204622295e-79
-5.858585858585860229e-02	-1.010101010101010222e-01	8.321370501702864842e-79
-4.444444444444445308e-02	-1.010101010101010222e-01	1.029410505343164568e-78
-3.030303030303033163e-02	-1.010101010101010222e-01	3.184149559368532501e-65
-1.616161616161618242e-02	-1.010101010101010222e-01	1.595212514818780159e-60
-2.020202020202033211e-03	-1.010101010101010222e-01	4.847508201995644133e-56
1.212121212121208824e-02	-1.010101010101010222e-01	8.934977674822340063e-52
2.626262626262623745e-02	-1.010101010101010222e-01	9.989489747590399128e-48
4.040404040404038666e-02	-1.010101010101010222e-01	6.774356598822452870e-44
5.454545454545450811e-02	-1.010101010101010222e-01	1.068260004197227428e-39
6.868686868686868507e-02	-1.010101010101010222e-01	6.101637090406191393e-36
8.282828282828280653e-02	-1.010101010101010222e-01	2.859947618369294914e-32
9.696969696969692798e-02	-1.010101010101010222e-01	7.460880588812056329e-25
1.111111111111111049e-01	-1.010101010101010222e-01	1.407565896264214781e-25
1.252525252525252264e-01	-1.010101010101010222e-01	1.468521013548034735e-22
1.393939393939393478e-01	-1.010101010101010222e-01	9.309560843711254760e-20
1.535353535353535248e-01	-1.010101010101010222e-01	3.581759467240529813e-17
1.676767676767676463e-01	-1.010101010101010222e-01	8.360259055862829300e-15
1.818181818181817677e-01	-1.010101010101010222e-01	1.183706221397484497e-12
1.959595959595959447e-01	-1.010101010101010222e-01	1.016605357821681898e-10
2.101010101010100661e-01	-1.010101010101010222e-01	5.295936090052049895e-09
2.242424242424241876e-01	-1.010101010101010222e-01	1.673502065206628734e-07
2.383838383838383645e-01	-1.010101010101010222e-01	3.208157023290650571e-06
2.525252525252524860e-01	-1.010101010101010222e-01	3.732903763162658266e-05
2.666666666666666075e-01	-1.010101010101010222e-01	2.641646897814103217e-04
2.808080808080807844e-01	-1.010101010101010222e-01	1.146159356555223174e-03
2.949494949494949059e-01	-1.010101010101010222e-01	3.145070491038963207e-03
3.090909090909090273e-01	-1.010101010101010222e-01	6.045478206507483819e-03
3.232323232323231488e-01	-1.010101010101010222e-01	1.002102001267614340e-02
3.373737373737373813e-01	-1.010101010101010222e-01	1.579864186179365942e-02
3.515151515151515027e-01	-1.010101010101010222e-01	1.980927297383828015e-02
3.656565656565656242e-01	-1.010101010101010222e-01	1.655988691190018319e-02
3.797979797979797456e-01	-1.010101010101010222e-01	8.617542048595926499e-03
3.939393939393938671e-01	-1.010101010101010222e-01	2.744630248913759903e-03
4.080808080808079885e-01	-1.010101010101010222e-01	5.591453413645273984e-04
4.222222222222222210e-01	-1.010101010101010222e-01	1.401169576289284374e-04
4.363636363636363424e-01	-1.010101010101010222e-01	1.247787196108046778e-04
4.505050505050504639e-01	-1.010101010101010222e-01	1.125325119629729101e-04
4.646464646464645853e-01	-1.010101010101010222e-01	6.359689910147619185e-05
4.787878787878787068e-01	-1.010101010101010222e-01	2.183405566552181157e-05
4.929292929292928283e-01	-1.010101010101010222e-01	4.547142828775286696e-06
5.070707070707070052e-01	-1.010101010101010222e-01	5.744062270480757817e-07
5.212121212121212377e-01	-1.010101010101010222e-01	4.401236280061660737e-08
5.353535353535352481e-01	-1.010101010101010222e-01	2.045526790147886698e-09
5.494949494949494806e-01	-1.010101010101010222e-01	5.766477986572831196e-11
5.636363636363634910e-01	-1.010101010101010222e-01	9.860358674708255099e-13
5.777777777777777235e-01	-1.010101010101010222e-01	1.022774760548066264e-14
5.919191919191919560e-01	-1.010101010101010222e-01	6.694327691008080300e-17
6.060606060606059664e-01	-1.010101010101010222e-01	9.019394397926405055e-18
6.202020202020201989e-01	-1.010101010101010222e-01	1.080507767667480655e-17
6.343434343434342093e-01	-1.010101010101010222e-01	9.523760149005184238e-18
6.484848484848484418e-01	-1.010101010101010222e-01	5.939126120359212956e-18
6.626262626262624522e-01	-1.010101010101010222e-01	2.427044442031447805e-18
6.767676767676766847e-01	-1.010101010101010222e-01	1.299179569616311385e-18
6.909090909090909172e-01	-1.010101010101010222e-01	2.397342616554536554e-18
7.050505050505049276e-01	-1.010101010101010222e-01	4.285005027431166364e-18
7.191919191919191601e-01	-1.010101010101010222e-01	4.790362645606460760e-18
7.333333333333331705e-01	-1.010101010101010222e-01	3.372826329133568059e-18
7.474747474747474030e-01	-1.010101010101010222e-01	3.303226172068310386e-18
7.616161616161616355e-01	-1.010101010101010222e-01	1.898539572122183116e-17
7.757575757575756459e-01	-1.010101010101010222e-01	1.073624160798769487e-16
7.898989898989898784e-01	-1.010101010101010222e-01	3.745116420274040769e-16
8.040404040404041108e-01	-1.010101010101010222e-01	7.927708670419929825e-16
8.181818181818181213e-01	-1.010101010101010222e-01	1.017911688117571297e-15
8.323232323232323537e-01	-1.010101010101010222e-01	7.927707037100120820e-16
8.464646464646463642e-01	-1.010101010101010222e-01	3.745071063325463300e-16
8.606060606060605966e-01	-1.010101010101010222e-01	1.073118517435595638e-16
8.747474747474748291e-01	-1.010101010101010222e-01	1.865141671264265974e-17
8.888888888888888395e-01	-1.010101010101010222e-01	1.966369494365929273e-18
9.030303030303030720e-01	-1.010101010101010222e-01	1.257864094369325547e-19
9.171717171717170825e-01	-1.010101010101010222e-01	4.896570450704522011e-21
9.313131313131313149e-01	-1.010101010101010222e-01	1.194247834740181024e-22
9.454545454545453254e-01	-1.010101010101010222e-01	2.317971237237494715e-24
9.595959595959595578e-01	-1.010101010101010222e-01	7.420702493934427434e-26
9.737373737373737903e-01	-1.010101010101010222e-01	3.289028777816908054e-27
9.878787878787878007e-01	-1.010101010101010222e-01	1.047188288583194710e-28
1.002020202020202033e+00	-1.010101010101010222e-01	2.061731035592493082e-30
1.016161616161616044e+00	-1.010101010101010222e-01	2.468776855462727158e-32
1.030303030303030276e+00	-1.010101010101010222e-01	1.796399523632025980e-34
1.044444444444444509e+00	-1.010101010101010222e-01	7.980368975717364566e-37
1.058585858585858519e+00	-1.010101010101010222e-01	2.226584148578061502e-39
1.072727272727272751e+00	-1.010101010101010222e-01	4.501722191789214107e-42
1.086868686868686762e+00	-1.010101010101010222e-01	9.718977988708607121e-45
1.101010101010100994e+00	-1.010101010101010222e-01	2.496412755451952686e-47
1.115151515151515005e+00	-1.010101010101010222e-01	5.119696577540659137e-50
1.129292929292929237e+00	-1.010101010101010222e-01	6.751438789291719731e-53
1.143434343434343470e+00	-1.010101010101010222e-01	5.455294285668591186e-56
1.157575757575757480e+00	-1.010101010101010222e-01	2.678226739281561072e-59
1.171717171717171713e+00	-1.010101010101010222e-01	7.977608507716447281e-63
1.185858585858585723e+00	-1.010101010101010222e-01	1.441428473010367320e-66
1.199999999999999956e+00	-1.010101010101010222e-01	1.579762188442986158e-70
-2.000000000000000111e-01	-8.686868686868688683e-02	5.573939561100464937e-86
-1.858585858585858619e-01	-8.686868686868688683e-02	1.021621010516342509e-83
-1.717171717171717404e-01	-8.686868686868688683e-02	1.135774964246451236e-81
-1.575757575757575912e-01	-8.686868686868688683e-02	7.658957884096357572e-80
-1.434343434343434420e-01	-8.686868686868688683e-02	3.132722931261315112e-78
-1.292929292929292928e-01	-8.686868686868688683e-02	7.772293737132662028e-77
-1.151515151515151714e-01	-8.686868686868688683e-02	1.169637649909537719e-75
-1.010101010101010222e-01	-8.686868686868688683e-02	1.067648731063330987e-74
-8.686868686868688683e-02	-8.686868686868688683e-02	3.607243822701624443e-69
-7.272727272727275150e-02	-8.686868686868688683e-02	1.985213545782095746e-73
-5.858585858585860229e-02	-8.686868686868688683e-02	2.320184238912886214e-61
-4.444444444444445308e-02	-8.686868686868688683e-02	4.998093823403304350e-73
-3.030303030303033163e-02	-8.686868686868688683e-02	3.470840576745693692e-63
-1.616161616161618242e-02	-8.686868686868688683e-02	1.738840535511868460e-58
-2.020202020202033211e-03	-8.686868686868688683e-02	5.283962907481555578e-54
1.212121212121208824e-02	-8.686868686868688683e-02	9.739455539956881237e-50
2.626262626262623745e-02	-8.686868686868688683e-02	1.088891263126827964e-45
4.040404040404038666e-02	-8.686868686868688683e-02	7.384298798183984778e-42
5.454545454545450811e-02	-8.686868686868688683e-02	3.037448511158686424e-38
6.868686868686868507e-02	-8.686868686868688683e-02	7.578504321468169474e-35
8.282828282828280653e-02	-8.686868686868688683e-02	1.146919654123038810e-31
9.696969696969692798e-02	-8.686868686868688683e-02	3.055226797447326811e-23
1.111111111111111049e-01	-8.686868686868688683e-02	1.472849253554305754e-23
1.252525252525252264e-01	-8.686868686868688683e-02	8.567245487735270374e-22
1.393939393939393478e-01	-8.686868686868688683e-02	5.193055802508173018e-19
1.535353535353535248e-01	-8.686868686868688683e-02	1.987900895473861306e-16
1.676767676767676463e-01	-8.686868686868688683e-02	4.632440173114525526e-14
1.818181818181817677e-01	-8.686868686868688683e-02	6.555487147937599969e-12
1.959595959595959447e-01	-8.686868686868688683e-02	5.629100966324789709e-10
2.101010101010100661e-01	-8.686868686868688683e-02	2.932268019500663280e-08
2.242424242424241876e-01	-8.686868686868688683e-02	9.265566762826332082e-07
2.383838383838383645e-01	-8.686868686868688683e-02	1.776104259701825707e-05
2.525252525252524860e-01	-8.686868686868688683e-02	2.066024091563950288e-04
2.666666666666666075e-01	-8.686868686868688683e-02	1.460371790722560584e-03
2.808080808080807844e-01	-8.686868686868688683e-02	6.307161946241111004e-03
2.949494949494949059e-01	-8.686868686868688683e-02	1.700450045252932876e-02
3.090909090909090273e-01	-8.686868686868688683e-02	3.085847846652365473e-02
3.232323232323231488e-01	-8.686868686868688683e-02	4.534943709429756914e-02
3.373737373737373813e-01	-8.686868686868688683e-02	6.363819924360678004e-02
3.515151515151515027e-01	-8.686868686868688683e-02	7.567687277947936220e-02
3.656565656565656242e-01	-8.686868686868688683e-02	6.226639839478011890e-02
3.797979797979797456e-01	-8.686868686868688683e-02	3.227761708317412187e-02
3.939393939393938671e-01	-8.686868686868688683e-02	1.032801038108192154e-02
4.080808080808079885e-01	-8.686868686868688683e-02	2.347026788951367231e-03
4.222222222222222210e-01	-8.686868686868688683e-02	1.173244017156479082e-03
4.363636363636363424e-01	-8.686868686868688683e-02	1.465535422936941994e-03
4.505050505050504639e-01	-8.686868686868688683e-02	1.353021999120398869e-03
4.646464646464645853e-01	-8.686868686868688683e-02	7.654957555073449871e-04
4.787878787878787068e-01	-8.686868686868688683e-02	2.628226459678091489e-04
4.929292929292928283e-01	-8.686868686868688683e-02	5.473529296931982808e-05
5.070707070707070052e-01	-8.686868686868688683e-02	6.914290512682688558e-06
5.212121212121212377e-01	-8.686868686868688683e-02	5.297889365342914288e-07
5.353535353535352481e-01	-8.686868686868688683e-02	2.462256811993389917e-08
5.494949494949494806e-01	-8.686868686868688683e-02	6.941285398985572277e-10
5.636363636363634910e-01	-8.686868686868688683e-02	1.186942855800713561e-11
5.777777777777777235e-01	-8.686868686868688683e-02	1.234583558139917524e-13
5.919191919191919560e-01	-8.686868686868688683e-02	1.837355607782226766e-15
6.060606060606059664e-01	-8.686868686868688683e-02	2.369699844025493163e-15
6.202020202020201989e-01	-8.686868686868688683e-02	3.603671963454865327e-15
6.343434343434342093e-01	-8.686868686868688683e-02	3.535195812781482039e-15
6.484848484848484418e-01	-8.686868686868688683e-02	2.184154637836806289e-15
6.626262626262624522e-01	-8.686868686868688683e-02	8.909213074753272418e-16
6.767676767676766847e-01	-8.686868686868688683e-02	4.890104705849128955e-16
6.909090909090909172e-01	-8.686868686868688683e-02	9.208374692597310059e-16
7.050505050505049276e-01	-8.686868686868688683e-02	1.646727906042227666e-15
7.191919191919191601e-01	-8.686868686868688683e-02	1.840240077987150882e-15
7.333333333333331705e-01	-8.686868686868688683e-02	1.278570304237791876e-15
7.474747474747474030e-01	-8.686868686868688683e-02	9.934450735862905563e-16
7.616161616161616355e-01	-8.686868686868688683e-02	4.676743374249166654e-15
7.757575757575756459e-01	-8.686868686868688683e-02	2.618806035249963567e-14
7.898989898989898784e-01	-8.686868686868688683e-02	9.132731071810629722e-14
8.040404040404041108e-01	-8.686868686868688683e-02	1.933214148908060069e-13
8.181818181818181213e-01	-8.686868686868688683e-02	2.482231835183617279e-13
8.323232323232323537e-01	-8.686868686868688683e-02	1.933213972863731672e-13
8.464646464646463642e-01	-8.686868686868688683e-02	9.132562319743475661e-14
8.606060606060605966e-01	-8.686868686868688683e-02	2.616864017044247280e-14
8.747474747474748291e-01	-8.686868686868688683e-02	4.548314709944351272e-15
8.888888888888888395e-01	-8.686868686868688683e-02	4.795657417780615161e-16
9.030303030303030720e-01	-8.686868686868688683e-02	3.070772351524568803e-17
9.171717171717170825e-01	-8.686868686868688683e-02	1.207278873870460606e-18
9.313131313131313149e-01	-8.686868686868688683e-02	3.228098192369948159e-20
9.454545454545453254e-01	-8.686868686868688683e-02	1.024521653862946546e-21
9.595959595959595578e-01	-8.686868686868688683e-02	5.865591042947419725e-23
9.737373737373737903e-01	-8.686868686868688683e-02	2.976571456551485631e-24
9.878787878787878007e-01	-8.686868686868688683e-02	9.630242614107461039e-26
1.002020202020202033e+00	-8.686868686868688683e-02	1.900817764871139178e-27
1.016161616161616044e+00	-8.686868686868688683e-02	2.279847140582184654e-29
1.030303030303030276e+00	-8.686868686868688683e-02	1.666133678759932243e-31
1.044444444444444509e+00	-8.686868686868688683e-02	7.558617068953489345e-34
1.058585858585858519e+00	-8.686868686868688683e-02	2.352656825722194790e-36
1.072727272727272751e+00	-8.686868686868688683e-02	7.047499503668072470e-39
1.086868686868686762e+00	-8.686868686868688683e-02	2.621458747044083129e-41
1.101010101010100994e+00	-8.686868686868688683e-02	8.556077464141898392e-44
1.115151515151515005e+00	-8.686868686868688683e-02	1.848173975333842064e-46
1.129292929292929237e+00	-8.686868686868688683e-02	2.459329279494145804e-49
1.143434343434343470e+00	-8.686868686868688683e-02	1.990180042256918523e-52
1.157575757575757480e+00	-8.686868686868688683e-02	9.773042988512470192e-56
1.171717171717171713e+00	-8.686868686868688683e-02	2.911207168296088528e-59
1.185858585858585723e+00	-8.686868686868688683e-02	5.260129754393579679e-63
1.199999999999999956e+00	-8.686868686868688683e-02	5.764950299311518293e-67
-2.000000000000000111e-01	-7.272727272727275150e-02	1.643054598305324290e-80
-1.858585858585858619e-01	-7.272727272727275150e-02	3.011477036318663559e-78
-1.717171717171717404e-01	-7.272727272727275150e-02	3.347973649702196348e-76
-1.575757575757575912e-01	-7.272727272727275150e-02	2.257664589113803755e-74
-1.434343434343434420e-01	-7.272727272727275150e-02	9.234464709670135370e-73
-1.292929292929292928e-01	-7.272727272727275150e-02	2.291073095297200329e-71
-1.151515151515151714e-01	-7.272727272727275150e-02	3.447792172523711687e-70
-1.010101010101010222e-01	-7.272727272727275150e-02	3.147154965676669534e-69
-8.686868686868688683e-02	-7.272727272727275150e-02	3.031482170437659636e-64
-7.272727272727275150e-02	-7.272727272727275150e-02	2.325393095067726801e-63
-5.858585858585860229e-02	-7.272727272727275150e-02	2.370514595894337083e-59
-4.444444444444445308e-02	-7.272727272727275150e-02	6.082175063846707131e-56
-3.030303030303033163e-02	-7.272727272727275150e-02	1.264253878490663153e-51
-1.616161616161618242e-02	-7.272727272727275150e-02	1.149677092992826326e-56
-2.020202020202033211e-03	-7.272727272727275150e-02	3.493621750160760492e-52
1.212121212121208824e-02	-7.272727272727275150e-02	6.439480046459836149e-48
2.626262626262623745e-02	-7.272727272727275150e-02	7.199471811203532133e-44
4.040404040404038666e-02	-7.272727272727275150e-02	4.882310368635885621e-40
5.454545454545450811e-02	-7.272727272727275150e-02	2.008283625226080666e-36
6.868686868686868507e-02	-7.272727272727275150e-02	5.010714116318692893e-33
8.282828282828280653e-02	-7.272727272727275150e-02	7.583140758920312797e-30
9.696969696969692798e-02	-7.272727272727275150e-02	8.472932084158463831e-27
1.111111111111111049e-01	-7.272727272727275150e-02	6.483167170028962765e-24
1.252525252525252264e-01	-7.272727272727275150e-02	5.394930427219538417e-21
1.393939393939393478e-01	-7.272727272727275150e-02	2.001912615126458901e-18
1.535353535353535248e-01	-7.272727272727275150e-02	6.992400569940039947e-16
1.676767676767676463e-01	-7.272727272727275150e-02	1.579577756411813156e-13
1.818181818181817677e-01	-7.272727272727275150e-02	2.212465195243447873e-11
1.959595959595959447e-01	-7.272727272727275150e-02	1.893474414823829553e-09
2.101010101010100661e-01	-7.272727272727275150e-02	9.852656036687651678e-08
2.242424242424241876e-01	-7.272727272727275150e-02	3.112181910028370792e-06
2.383838383838383645e-01	-7.272727272727275150e-02	5.964747469146309156e-05
2.525252525252524860e-01	-7.272727272727275150e-02	6.936813019572879782e-04
2.666666666666666075e-01	-7.272727272727275150e-02	4.899426594470070520e-03
2.808080808080807844e-01	-7.272727272727275150e-02	2.109382708111202931e-02
2.949494949494949059e-01	-7.272727272727275150e-02	5.618014760361639964e-02
3.090909090909090273e-01	-7.272727272727275150e-02	9.770629748675610515e-02
3.232323232323231488e-01	-7.272727272727275150e-02	1.293144538139645860e-01
3.373737373737373813e-01	-7.272727272727275150e-02	1.596596884098813451e-01
3.515151515151515027e-01	-7.272727272727275150e-02	1.770288985811629134e-01
3.656565656565656242e-01	-7.272727272727275150e-02	1.423837326183134411e-01
3.797979797979797456e-01	-7.272727272727275150e-02	7.342478725847681464e-02
3.939393939393938671e-01	-7.272727272727275150e-02	2.388459696981461503e-02
4.080808080808079885e-01	-7.272727272727275150e-02	7.193388586715724828e-03
4.222222222222222210e-01	-7.272727272727275150e-02	7.402400118699123399e-03
4.363636363636363424e-01	-7.272727272727275150e-02	1.061838825651927748e-02
4.505050505050504639e-01	-7.272727272727275150e-02	9.875840378415731355e-03
4.646464646464645853e-01	-7.272727272727275150e-02	5.589281891109902645e-03
4.787878787878787068e-01	-7.272727272727275150e-02	1.919016434020034490e-03
4.929292929292928283e-01	-7.272727272727275150e-02	3.996505769919732266e-04
5.070707070707070052e-01	-7.272727272727275150e-02	5.048452440395867925e-05
5.212121212121212377e-01	-7.272727272727275150e-02	3.868231208414484771e-06
5.353535353535352481e-01	-7.272727272727275150e-02	1.797819424109419150e-07
5.494949494949494806e-01	-7.272727272727275150e-02	5.068483487651737527e-09
5.636363636363634910e-01	-7.272727272727275150e-02	8.671417181581964957e-11
5.777777777777777235e-01	-7.272727272727275150e-02	9.765108017444387942e-13
5.919191919191919560e-01	-7.272727272727275150e-02	2.544144322517529881e-13
6.060606060606059664e-01	-7.272727272727275150e-02	5.556566936264302903e-13
6.202020202020201989e-01	-7.272727272727275150e-02	8.264809741722443250e-13
6.343434343434342093e-01	-7.272727272727275150e-02	7.972380311265828938e-13
6.484848484848484418e-01	-7.272727272727275150e-02	4.883937118764971889e-13
6.626262626262624522e-01	-7.272727272727275150e-02	1.987036660821332796e-13
6.767676767676766847e-01	-7.272727272727275150e-02	1.119307644349859280e-13
6.909090909090909172e-01	-7.272727272727275150e-02	2.146943216265549225e-13
7.050505050505049276e-01	-7.272727272727275150e-02	3.848076555497996523e-13
7.191919191919191601e-01	-7.272727272727275150e-02	4.299324268968837782e-13
7.333333333333331705e-01	-7.272727272727275150e-02	2.962038843613367885e-13
7.474747474747474030e-01	-7.272727272727275150e-02	1.911193958720592115e-13
7.616161616161616355e-01	-7.272727272727275150e-02	7.028392881458515098e-13
7.757575757575756459e-01	-7.272727272727275150e-02	3.875257975640267512e-12
7.898989898989898784e-01	-7.272727272727275150e-02	1.350867980716288089e-11
8.040404040404041108e-01	-7.272727272727275150e-02	2.859481516186086925e-11
8.181818181818181213e-01	-7.272727272727275150e-02	3.671551921910638762e-11
8.323232323232323537e-01	-7.272727272727275150e-02	2.859483452965569866e-11
8.464646464646463642e-01	-7.272727272727275150e-02	1.350831528587156980e-11
8.606060606060605966e-01	-7.272727272727275150e-02	3.870730233383192109e-12
8.747474747474748291e-01	-7.272727272727275150e-02	6.727931887974878481e-13
8.888888888888888395e-01	-7.272727272727275150e-02	7.096518376821741463e-14
9.030303030303030720e-01	-7.272727272727275150e-02	4.561004431918009338e-15
9.171717171717170825e-01	-7.272727272727275150e-02	1.859381924605216533e-16
9.313131313131313149e-01	-7.272727272727275150e-02	6.536025443343255204e-18
9.454545454545453254e-01	-7.272727272727275150e-02	4.078726193930677325e-19
9.595959595959595578e-01	-7.272727272727275150e-02	3.133466497392908437e-20
9.737373737373737903e-01	-7.272727272727275150e-02	1.656204771653174207e-21
9.878787878787878007e-01	-7.272727272727275150e-02	5.385507445217401152e-23
1.002020202020202033e+00	-7.272727272727275150e-02	1.064809466452377835e-24
1.016161616161616044e+00	-7.272727272727275150e-02	1.281216903956574943e-26
1.030303030303030276e+00	-7.272727272727275150e-02	9.496116042723331199e-29
1.044444444444444509e+00	-7.272727272727275150e-02	4.642215655479314125e-31
1.058585858585858519e+00	-7.272727272727275150e-02	1.968232786582768998e-33
1.072727272727272751e+00	-7.272727272727275150e-02	1.033060004876464646e-35
1.086868686868686762e+00	-7.272727272727275150e-02	5.282362813284397613e-38
1.101010101010100994e+00	-7.272727272727275150e-02	1.862706539424182459e-40
1.115151515151515005e+00	-7.272727272727275150e-02	4.079584332591518562e-43
1.129292929292929237e+00	-7.272727272727275150e-02	5.441212312645717923e-46
1.143434343434343470e+00	-7.272727272727275150e-02	4.404921063302470234e-49
1.157575757575757480e+00	-7.272727272727275150e-02	2.163232452872547113e-52
1.171717171717171713e+00	-7.272727272727275150e-02	6.443933764571495101e-56
1.185858585858585723e+00	-7.272727272727275150e-02	1.164327544282358034e-59
1.199999999999999956e+00	-7.272727272727275150e-02	1.276069732747656813e-63
-2.000000000000000111e-01	-5.858585858585860229e-02	2.937762276445211095e-75
-1.858585858585858619e-01	-5.858585858585860229e-02	5.384485483388526057e-73
-1.717171717171717404e-01	-5.858585858585860229e-02	5.986137465845798583e-71
-1.575757575757575912e-01	-5.858585858585860229e-02	4.036677702923804008e-69
-1.434343434343434420e-01	-5.858585858585860229e-02	1.651111417117010835e-67
-1.292929292929292928e-01	-5.858585858585860229e-02	4.096411718453323825e-66
-1.151515151515151714e-01	-5.858585858585860229e-02	6.164611808830790882e-65
-1.010101010101010222e-01	-5.858585858585860229e-02	5.627076022765875159e-64
-8.686868686868688683e-02	-5.858585858585860229e-02	9.084168542682849731e-60
-7.272727272727275150e-02	-5.858585858585860229e-02	1.046313006676354876e-62
-5.858585858585860229e-02	-5.858585858585860229e-02	2.131392463724337848e-62
-4.444444444444445308e-02	-5.858585858585860229e-02	2.633579356973935557e-62
-3.030303030303033163e-02	-5.858585858585860229e-02	1.995944470375014583e-62
-1.616161616161618242e-02	-5.858585858585860229e-02	4.610701418010517309e-55
-2.020202020202033211e-03	-5.858585858585860229e-02	1.401092861195820898e-50
1.212121212121208824e-02	-5.858585858585860229e-02	2.582508974264878559e-46
2.626262626262623745e-02	-5.858585858585860229e-02	2.887298419658430029e-42
4.040404040404038666e-02	-5.858585858585860229e-02	1.958016835222868080e-38
5.454545454545450811e-02	-5.858585858585860229e-02	8.054082700682219348e-35
6.868686868686868507e-02	-5.858585858585860229e-02	2.009512270771289821e-31
8.282828282828280653e-02	-5.858585858585860229e-02	3.041166199420910349e-28
9.696969696969692798e-02	-5.858585858585860229e-02	2.791673101649189689e-25
1.111111111111111049e-01	-5.858585858585860229e-02	1.607515332031525666e-22
1.252525252525252264e-01	-5.858585858585860229e-02	1.133956285793545021e-19
1.393939393939393478e-01	-5.858585858585860229e-02	1.435212107708548453e-17
1.535353535353535248e-01	-5.858585858585860229e-02	2.692907532378006862e-15
1.676767676767676463e-01	-5.858585858585860229e-02	4.173720085308566480e-13
1.818181818181817677e-01	-5.858585858585860229e-02	4.943988240510490247e-11
1.959595959595959447e-01	-5.858585858585860229e-02	3.978324117927805569e-09
2.101010101010100661e-01	-5.858585858585860229e-02	2.027434882497832939e-07
2.242424242424241876e-01	-5.858585858585860229e-02	6.360486864026114152e-06
2.383838383838383645e-01	-5.858585858585860229e-02	1.216307095400842928e-04
2.525252525252524860e-01	-5.858585858585860229e-02	1.413340095495279778e-03
2.666666666666666075e-01	-5.858585858585860229e-02	9.974870676700163183e-03
2.808080808080807844e-01	-5.858585858585860229e-02	4.285179846268959841e-02
2.949494949494949059e-01	-5.858585858585860229e-02	1.131750433317413457e-01
3.090909090909090273e-01	-5.858585858585860229e-02	1.908948146156052850e-01
3.232323232323231488e-01	-5.858585858585860229e-02	2.318201505056686484e-01
3.373737373737373813e-01	-5.858585858585860229e-02	2.508790626808533597e-01
3.515151515151515027e-01	-5.858585858585860229e-02	2.545262914282655498e-01
3.656565656565656242e-01	-5.858585858585860229e-02	1.982561531301586244e-01
3.797979797979797456e-01	-5.858585858585860229e-02	1.016095518718167778e-01
3.939393939393938671e-01	-5.858585858585860229e-02	3.486809703890995232e-02
4.080808080808079885e-01	-5.858585858585860229e-02	1.818573001382152790e-02
4.222222222222222210e-01	-5.858585858585860229e-02	3.119831422336043214e-02
4.363636363636363424e-01	-5.858585858585860229e-02	4.693205855832181805e-02
4.505050505050504639e-01	-5.858585858585860229e-02	4.374670666785018119e-02
4.646464646464645853e-01	-5.858585858585860229e-02	2.475944520876432325e-02
4.787878787878787068e-01	-5.858585858585860229e-02	8.500424694837856870e-03
4.929292929292928283e-01	-5.858585858585860229e-02	1.770205167815838004e-03
5.070707070707070052e-01	-5.858585858585860229e-02	2.236091229729166192e-04
5.212121212121212377e-01	-5.858585858585860229e-02	1.713362604115750628e-05
5.353535353535352481e-01	-5.858585858585860229e-02	7.964718078260646744e-07
5.494949494949494806e-01	-5.858585858585860229e-02	2.248241703975085552e-08
5.636363636363634910e-01	-5.858585858585860229e-02	3.897084540932535410e-10
5.777777777777777235e-01	-5.858585858585860229e-02	1.576589292885251379e-11
5.919191919191919560e-01	-5.858585858585860229e-02	3.695657600622781228e-11
6.060606060606059664e-01	-5.858585858585860229e-02	7.988098162212579951e-11
6.202020202020201989e-01	-5.858585858585860229e-02	1.157787013529991257e-10
6.343434343434342093e-01	-5.858585858585860229e-02	1.096681574081145614e-10
6.484848484848484418e-01	-5.858585858585860229e-02	6.642065998026338802e-11
6.626262626262624522e-01	-5.858585858585860229e-02	2.693211448175690015e-11
6.767676767676766847e-01	-5.858585858585860229e-02	1.559109433220760155e-11
6.909090909090909172e-01	-5.858585858585860229e-02	3.049479223223048189e-11
7.050505050505049276e-01	-5.858585858585860229e-02	5.473057202860578800e-11
7.191919191919191601e-01	-5.858585858585860229e-02	6.114553347723543406e-11
7.333333333333331705e-01	-5.858585858585860229e-02	4.191297058759123384e-11
7.474747474747474030e-01	-5.858585858585860229e-02	2.348768561939177881e-11
7.616161616161616355e-01	-5.858585858585860229e-02	6.465587135556869218e-11
7.757575757575756459e-01	-5.858585858585860229e-02	3.479289170795665249e-10
7.898989898989898784e-01	-5.858585858585860229e-02	1.212002357697962890e-09
8.040404040404041108e-01	-5.858585858585860229e-02	2.565487493626751667e-09
8.181818181818181213e-01	-5.858585858585860229e-02	3.294067880690847233e-09
8.323232323232323537e-01	-5.858585858585860229e-02	2.565497659157543637e-09
8.464646464646463642e-01	-5.858585858585860229e-02	1.211960200207977486e-09
8.606060606060605966e-01	-5.858585858585860229e-02	3.472895542637434215e-10
8.747474747474748291e-01	-5.858585858585860229e-02	6.037431395826557451e-11
8.888888888888888395e-01	-5.858585858585860229e-02	6.377325627104138005e-12
9.030303030303030720e-01	-5.858585858585860229e-02	4.155964903780446929e-13
9.171717171717170825e-01	-5.858585858585860229e-02	1.917358547823911420e-14
9.313131313131313149e-01	-5.858585858585860229e-02	1.182815735728963227e-15
9.454545454545453254e-01	-5.858585858585860229e-02	1.234798109062421226e-16
9.595959595959595578e-01	-5.858585858585860229e-02	1.049895737020871304e-17
9.737373737373737903e-01	-5.858585858585860229e-02	5.615458822472378846e-19
9.878787878787878007e-01	-5.858585858585860229e-02	1.830127702263828198e-20
1.002020202020202033e+00	-5.858585858585860229e-02	3.627525170830128949e-22
1.016161616161616044e+00	-5.858585858585860229e-02	4.406671257262984922e-24
1.030303030303030276e+00	-5.858585858585860229e-02	3.434924853483794178e-26
1.044444444444444509e+00	-5.858585858585860229e-02	2.116636698538063068e-28
1.058585858585858519e+00	-5.858585858585860229e-02	1.538531828940046205e-30
1.072727272727272751e+00	-5.858585858585860229e-02	1.207248581510078953e-32
1.086868686868686762e+00	-5.858585858585860229e-02	6.914555683906243828e-35
1.101010101010100994e+00	-5.858585858585860229e-02	2.490252577404132947e-37
1.115151515151515005e+00	-5.858585858585860229e-02	5.473458574249552598e-40
1.129292929292929237e+00	-5.858585858585860229e-02	7.304633721884609323e-43
1.143434343434343470e+00	-5.858585858585860229e-02	5.914029083909763031e-46
1.157575757575757480e+00	-5.858585858585860229e-02	2.904394243875798270e-49
1.171717171717171713e+00	-5.858585858585860229e-02	8.651763015639915182e-53
1.185858585858585723e+00	-5.858585858585860229e-02	1.563251711638026960e-56
1.199999999999999956e+00	-5.858585858585860229e-02	1.713279353153028254e-60
-2.000000000000000111e-01	-4.444444444444445308e-02	3.186076646389850864e-70
-1.858585858585858619e-01	-4.444444444444445308e-02	5.839609142375212777e-68
-1.717171717171717404e-01	-4.444444444444445308e-02	6.492115760305890376e-66
-1.575757575757575912e-01	-4.444444444444445308e-02	4.377877902287704406e-64
-1.434343434343434420e-01	-4.444444444444445308e-02	1.790671616285658555e-62
-1.292929292929292928e-01	-4.444444444444445308e-02	4.442660935217287679e-61
-1.151515151515151714e-01	-4.444444444444445308e-02	6.685675646235869497e-60
-1.010101010101010222e-01	-4.444444444444445308e-02	1.691129171104394100e-56
-8.686868686868688683e-02	-4.444444444444445308e-02	1.764493242976163708e-55
-7.272727272727275150e-02	-4.444444444444445308e-02	1.134752617613416338e-57
-5.858585858585860229e-02	-4.444444444444445308e-02	2.311548387532227836e-57
-4.444444444444445308e-02	-4.444444444444445308e-02	1.577706414324168575e-52
-3.030303030303033163e-02	-4.444444444444445308e-02	2.145790374698247746e-48
-1.616161616161618242e-02	-4.444444444444445308e-02	1.121880698664400111e-53
-2.020202020202033211e-03	-4.444444444444445308e-02	3.408265522497679124e-49
1.212121212121208824e-02	-4.444444444444445308e-02	6.282142686744042345e-45
2.626262626262623745e-02	-4.444444444444445308e-02	7.023565386860956328e-41
4.040404040404038666e-02	-4.444444444444445308e-02	4.763019704186519033e-37
5.454545454545450811e-02	-4.444444444444445308e-02	1.959214747118804714e-33
6.868686868686868507e-02	-4.444444444444445308e-02	4.888286127949306298e-30
8.282828282828280653e-02	-4.444444444444445308e-02	7.397860046142267405e-27
9.696969696969692798e-02	-4.444444444444445308e-02	6.790949767169870495e-24
1.111111111111111049e-01	-4.444444444444445308e-02	3.787764713552956996e-21
1.252525252525252264e-01	-4.444444444444445308e-02	1.579223419315055404e-18
1.393939393939393478e-01	-4.444444444444445308e-02	2.659647812103175983e-16
1.535353535353535248e-01	-4.444444444444445308e-02	3.418381021690412283e-14
1.676767676767676463e-01	-4.444444444444445308e-02	2.841334421233423085e-12
1.818181818181817677e-01	-4.444444444444445308e-02	1.674103915445165244e-10
1.959595959595959447e-01	-4.444444444444445308e-02	7.864244536670134490e-09
2.101010101010100661e-01	-4.444444444444445308e-02	3.001279635541455215e-07
2.242424242424241876e-01	-4.444444444444445308e-02	8.366197936803409661e-06
2.383838383838383645e-01	-4.444444444444445308e-02	1.534487328100864688e-04
2.525252525252524860e-01	-4.444444444444445308e-02	1.758447495358889329e-03
2.666666666666666075e-01	-4.444444444444445308e-02	1.235158431582779499e-02
2.808080808080807844e-01	-4.444444444444445308e-02	5.291778774316790307e-02
2.949494949494949059e-01	-4.444444444444445308e-02	1.389302837999063511e-01
3.090909090909090273e-01	-4.444444444444445308e-02	2.293590470542544724e-01
3.232323232323231488e-01	-4.444444444444445308e-02	2.604411353480587388e-01
3.373737373737373813e-01	-4.444444444444445308e-02	2.482689586062766518e-01
3.515151515151515027e-01	-4.444444444444445308e-02	2.261687354822985996e-01
3.656565656565656242e-01	-4.444444444444445308e-02	1.685102487582364195e-01
3.797979797979797456e-01	-4.444444444444445308e-02	8.600679804955847774e-02
3.939393939393938671e-01	-4.444444444444445308e-02	3.453628237600260553e-02
4.080808080808079885e-01	-4.444444444444445308e-02	3.760058011408342477e-02
4.222222222222222210e-01	-4.444444444444445308e-02	8.275540134914342871e-02
4.363636363636363424e-01	-4.444444444444445308e-02	1.263026838279277808e-01
4.505050505050504639e-01	-4.444444444444445308e-02	1.177431744470943537e-01
4.646464646464645853e-01	-4.444444444444445308e-02	6.661148624835749876e-02
4.787878787878787068e-01	-4.444444444444445308e-02	2.286131699973133202e-02
4.929292929292928283e-01	-4.444444444444445308e-02	4.759704046720079212e-03
5.070707070707070052e-01	-4.444444444444445308e-02	6.012011960593467014e-04
5.212121212121212377e-01	-4.444444444444445308e-02	4.609611801862929358e-05
5.353535353535352481e-01	-4.444444444444445308e-02	2.152344780887005640e-06
5.494949494949494806e-01	-4.444444444444445308e-02	6.233149030252981598e-08
5.636363636363634910e-01	-4.444444444444445308e-02	1.458635752865258444e-09
5.777777777777777235e-01	-4.444444444444445308e-02	1.111956078559886480e-09
5.919191919191919560e-01	-4.444444444444445308e-02	3.364218376921675072e-09
6.060606060606059664e-01	-4.444444444444445308e-02	7.039764033981152521e-09
6.202020202020201989e-01	-4.444444444444445308e-02	9.917669517632192261e-09
6.343434343434342093e-01	-4.444444444444445308e-02	9.201401661046835572e-09
6.484848484848484418e-01	-4.444444444444445308e-02	5.498499372279518557e-09
6.626262626262624522e-01	-4.444444444444445308e-02	2.219785450714681196e-09
6.767676767676766847e-01	-4.444444444444445308e-02	1.322914921430336036e-09
6.909090909090909172e-01	-4.444444444444445308e-02	2.639660011162193109e-09
7.050505050505049276e-01	-4.444444444444445308e-02	4.744049121635071973e-09
7.191919191919191601e-01	-4.444444444444445308e-02	5.301179247560476309e-09
7.333333333333331705e-01	-4.444444444444445308e-02	3.624355739851449250e-09
7.474747474747474030e-01	-4.444444444444445308e-02	1.835727615628784499e-09
7.616161616161616355e-01	-4.444444444444445308e-02	3.660135468463419390e-09
7.757575757575756459e-01	-4.444444444444445308e-02	1.895636747789939914e-08
7.898989898989898784e-01	-4.444444444444445308e-02	6.595916435799839696e-08
8.040404040404041108e-01	-4.444444444444445308e-02	1.396138665083086131e-07
8.181818181818181213e-01	-4.444444444444445308e-02	1.792637657964481703e-07
8.323232323232323537e-01	-4.444444444444445308e-02	1.396161678925441280e-07
8.464646464646463642e-01	-4.444444444444445308e-02	6.595741607247940479e-08
8.606060606060605966e-01	-4.444444444444445308e-02	1.890207468851203469e-08
8.747474747474748291e-01	-4.444444444444445308e-02	3.288041346422658263e-09
8.888888888888888395e-01	-4.444444444444445308e-02	3.491836804721644465e-10
9.030303030303030720e-01	-4.444444444444445308e-02	2.392716051027374546e-11
9.171717171717170825e-01	-4.444444444444445308e-02	1.555259501065727599e-12
9.313131313131313149e-01	-4.444444444444445308e-02	1.870266861407096020e-13
9.454545454545453254e-01	-4.444444444444445308e-02	2.460619919228165071e-14
9.595959595959595578e-01	-4.444444444444445308e-02	2.155507310183423458e-15
9.737373737373737903e-01	-4.444444444444445308e-02	1.157530630384264335e-16
9.878787878787878007e-01	-4.444444444444445308e-02	3.780730413163270049e-18
1.002020202020202033e+00	-4.444444444444445308e-02	7.543427008039334896e-20
1.016161616161616044e+00	-4.444444444444445308e-02	9.478210409449049937e-22
1.030303030303030276e+00	-4.444444444444445308e-02	8.729149618119029604e-24
1.044444444444444509e+00	-4.444444444444445308e-02	8.725248430856360501e-26
1.058585858585858519e+00	-4.444444444444445308e-02	1.024401954176049531e-27
1.072727272727272751e+00	-4.444444444444445308e-02	9.459130662286550920e-30
1.086868686868686762e+00	-4.444444444444445308e-02	5.594244846901473881e-32
1.101010101010100994e+00	-4.444444444444445308e-02	2.025806287768817882e-34
1.115151515151515005e+00	-4.444444444444445308e-02	4.456684838318716160e-37
1.129292929292929237e+00	-4.444444444444445308e-02	5.948590950223024057e-40
1.143434343434343470e+00	-4.444444444444445308e-02	4.816260718020882073e-43
1.157575757575757480e+00	-4.444444444444445308e-02	2.365287316842178896e-46
1.171717171717171713e+00	-4.444444444444445308e-02	7.045847675711055417e-50
1.185858585858585723e+00	-4.444444444444445308e-02	1.273085575745810326e-53
1.199999999999999956e+00	-4.444444444444445308e-02	1.395265558959982319e-57
-2.000000000000000111e-01	-3.030303030303033163e-02	2.095900706047107517e-65
-1.858585858585858619e-01	-3.030303030303033163e-02	3.841477238381198257e-63
-1.717171717171717404e-01	-3.030303030303033163e-02	4.270716464665930475e-61
-1.575757575757575912e-01	-3.030303030303033163e-02	2.879904783360082971e-59
-1.434343434343434420e-01	-3.030303030303033163e-02	1.177959702684699442e-57
-1.292929292929292928e-01	-3.030303030303033163e-02	2.922521084322420441e-56
-1.151515151515151714e-01	-3.030303030303033163e-02	4.398046198495732712e-55
-1.010101010101010222e-01	-3.030303030303033163e-02	4.014549670933543521e-54
-8.686868686868688683e-02	-3.030303030303033163e-02	2.222740685806971919e-53
-7.272727272727275150e-02	-3.030303030303033163e-02	7.464757041103396094e-53
-5.858585858585860229e-02	-3.030303030303033163e-02	1.072177394265269546e-50
-4.444444444444445308e-02	-3.030303030303033163e-02	1.366053984118871191e-50
-3.030303030303033163e-02	-3.030303030303033163e-02	1.409013732663480549e-52
-1.616161616161618242e-02	-3.030303030303033163e-02	2.591396704404856030e-52
-2.020202020202033211e-03	-3.030303030303033163e-02	2.512992516777724351e-42
1.212121212121208824e-02	-3.030303030303033163e-02	9.269422737971442570e-44
2.626262626262623745e-02	-3.030303030303033163e-02	1.036331138732726370e-39
4.040404040404038666e-02	-3.030303030303033163e-02	7.027863112439289146e-36
5.454545454545450811e-02	-3.030303030303033163e-02	2.890832674443974935e-32
6.868686868686868507e-02	-3.030303030303033163e-02	7.212694384019897739e-29
8.282828282828280653e-02	-3.030303030303033163e-02	1.091558513860182062e-25
9.696969696969692798e-02	-3.030303030303033163e-02	1.002008549011723830e-22
1.111111111111111049e-01	-3.030303030303033163e-02	4.033812852473036594e-18
1.252525252525252264e-01	-3.030303030303033163e-02	1.884794293627945403e-17
1.393939393939393478e-01	-3.030303030303033163e-02	3.863331726290049571e-15
1.535353535353535248e-01	-3.030303030303033163e-02	4.809032811264887438e-13
1.676767676767676463e-01	-3.030303030303033163e-02	3.644432087133535043e-11
1.818181818181817677e-01	-3.030303030303033163e-02	1.694256592904672233e-09
1.959595959595959447e-01	-3.030303030303033163e-02	4.939970402308834855e-08
2.101010101010100661e-01	-3.030303030303033163e-02	9.569294367048315196e-07
2.242424242424241876e-01	-3.030303030303033163e-02	1.374821608223308275e-05
2.383838383838383645e-01	-3.030303030303033163e-02	1.615458749496185068e-04
2.525252525252524860e-01	-3.030303030303033163e-02	1.496822899547515118e-03
2.666666666666666075e-01	-3.030303030303033163e-02	9.704399393610682947e-03
2.808080808080807844e-01	-3.030303030303033163e-02	4.048670197575389429e-02
2.949494949494949059e-01	-3.030303030303033163e-02	1.052583995099093672e-01
3.090909090909090273e-01	-3.030303030303033163e-02	1.714248622067411076e-01
3.232323232323231488e-01	-3.030303030303033163e-02	1.857817594072697365e-01
3.373737373737373813e-01	-3.030303030303033163e-02	1.582687763732478214e-01
3.515151515151515027e-01	-3.030303030303033163e-02	1.271000370667767498e-01
3.656565656565656242e-01	-3.030303030303033163e-02	8.896065372694751672e-02
3.797979797979797456e-01	-3.030303030303033163e-02	4.601831288604051051e-02
3.939393939393938671e-01	-3.030303030303033163e-02	2.732592093368877567e-02
4.080808080808079885e-01	-3.030303030303033163e-02	5.730517347033341896e-02
4.222222222222222210e-01	-3.030303030303033163e-02	1.370406565766581763e-01
4.363636363636363424e-01	-3.030303030303033163e-02	2.089434866281488501e-01
4.505050505050504639e-01	-3.030303030303033163e-02	1.941030706023728070e-01
4.646464646464645853e-01	-3.030303030303033163e-02	1.095173610812863879e-01
4.787878787878787068e-01	-3.030303030303033163e-02	3.751340795813916384e-02
4.929292929292928283e-01	-3.030303030303033163e-02	7.802135797021051561e-03
5.070707070707070052e-01	-3.030303030303033163e-02	9.872352616399483576e-04
5.212121212121212377e-01	-3.030303030303033163e-02	7.688401367969152579e-05
5.353535353535352481e-01	-3.030303030303033163e-02	3.915819044595900279e-06
5.494949494949494806e-01	-3.030303030303033163e-02	1.670367689203450461e-07
5.636363636363634910e-01	-3.030303030303033163e-02	2.208022485060390428e-08
5.777777777777777235e-01	-3.030303030303033163e-02	6.329460334274703929e-08
5.919191919191919560e-01	-3.030303030303033163e-02	1.881939922734127013e-07
6.060606060606059664e-01	-3.030303030303033163e-02	3.807094237305512499e-07
6.202020202020201989e-01	-3.030303030303033163e-02	5.201336606186148709e-07
6.343434343434342093e-01	-3.030303030303033163e-02	4.713512343437518294e-07
6.484848484848484418e-01	-3.030303030303033163e-02	2.772660444279387699e-07
6.626262626262624522e-01	-3.030303030303033163e-02	1.113254610423059248e-07
6.767676767676766847e-01	-3.030303030303033163e-02	6.847223310387993945e-08
6.909090909090909172e-01	-3.030303030303033163e-02	1.394829153399783406e-07
7.050505050505049276e-01	-3.030303030303033163e-02	2.510606524310576697e-07
7.191919191919191601e-01	-3.030303030303033163e-02	2.807250889929191480e-07
7.333333333333331705e-01	-3.030303030303033163e-02	1.918508126080914328e-07
7.474747474747474030e-01	-3.030303030303033163e-02	9.076738592097711208e-08
7.616161616161616355e-01	-3.030303030303033163e-02	1.285755580987901251e-07
7.757575757575756459e-01	-3.030303030303033163e-02	6.269711929587971362e-07
7.898989898989898784e-01	-3.030303030303033163e-02	2.177379205209144248e-06
8.040404040404041108e-01	-3.030303030303033163e-02	4.608566647017202439e-06
8.181818181818181213e-01	-3.030303030303033163e-02	5.917457196105792552e-06
8.323232323232323537e-01	-3.030303030303033163e-02	4.608853757888065662e-06
8.464646464646463642e-01	-3.030303030303033163e-02	2.177513901893098236e-06
8.606060606060605966e-01	-3.030303030303033163e-02	6.242554378599596469e-07
8.747474747474748291e-01	-3.030303030303033163e-02	1.088394564183644214e-07
8.888888888888888395e-01	-3.030303030303033163e-02	1.179060864743517231e-08
9.030303030303030720e-01	-3.030303030303033163e-02	9.530588402912124681e-10
9.171717171717170825e-01	-3.030303030303033163e-02	1.151994744112771284e-10
9.313131313131313149e-01	-3.030303030303033163e-02	2.149423806985781193e-11
9.454545454545453254e-01	-3.030303030303033163e-02	3.048585900019530524e-12
9.595959595959595578e-01	-3.030303030303033163e-02	2.694372594782914468e-13
9.737373737373737903e-01	-3.030303030303033163e-02	1.450304795782840322e-14
9.878787878787878007e-01	-3.030303030303033163e-02	4.759290061026991647e-16
1.002020202020202033e+00	-3.030303030303033163e-02	9.712622668267198110e-18
1.016161616161616044e+00	-3.030303030303033163e-02	1.371383197612948891e-19
1.030303030303030276e+00	-3.030303030303033163e-02	1.897128278795337064e-21
1.044444444444444509e+00	-3.030303030303033163e-02	3.240823555864148229e-23
1.058585858585858519e+00	-3.030303030303033163e-02	4.772903585638643939e-25
1.072727272727272751e+00	-3.030303030303033163e-02	4.625676357530229160e-27
1.086868686868686762e+00	-3.030303030303033163e-02	2.758765531934621348e-29
1.101010101010100994e+00	-3.030303030303033163e-02	1.000415423158699902e-31
1.115151515151515005e+00	-3.030303030303033163e-02	2.201382151318396434e-34
1.129292929292929237e+00	-3.030303030303033163e-02	2.938423450028667799e-37
1.143434343434343470e+00	-3.030303030303033163e-02	2.379101901403125565e-40
1.157575757575757480e+00	-3.030303030303033163e-02	1.168388894234490647e-43
1.171717171717171713e+00	-3.030303030303033163e-02	3.480461578690462363e-47
1.185858585858585723e+00	-3.030303030303033163e-02	6.288704733400496486e-51
1.199999999999999956e+00	-3.030303030303033163e-02	6.892241444747494854e-55
-2.000000000000000111e-01	-1.616161616161618242e-02	8.362961642847926169e-61
-1.858585858585858619e-01	-1.616161616161618242e-02	1.532807668144607220e-58
-1.717171717171717404e-01	-1.616161616161618242e-02	1.704080626119018496e-56
-1.575757575757575912e-01	-1.616161616161618242e-02	1.149125675513736832e-54
-1.434343434343434420e-01	-1.616161616161618242e-02	4.700237820884813924e-53
-1.292929292929292928e-01	-1.616161616161618242e-02	1.166130224696530865e-51
-1.151515151515151714e-01	-1.616161616161618242e-02	1.754887117119871896e-50
-1.010101010101010222e-01	-1.616161616161618242e-02	1.601866187711360947e-49
-8.686868686868688683e-02	-1.616161616161618242e-02	8.869072349547755080e-49
-7.272727272727275150e-02	-1.616161616161618242e-02	4.462551930439042690e-47
-5.858585858585860229e-02	-1.616161616161618242e-02	1.183150885795452797e-46
-4.444444444444445308e-02	-1.616161616161618242e-02	7.496934470478482759e-48
-3.030303030303033163e-02	-1.616161616161618242e-02	3.134885805076549477e-46
-1.616161616161618242e-02	-1.616161616161618242e-02	2.827290881925286024e-48
-2.020202020202033211e-03	-1.616161616161618242e-02	1.043447711257559070e-46
1.212121212121208824e-02	-1.616161616161618242e-02	8.373250712796652645e-43
2.626262626262623745e-02	-1.616161616161618242e-02	9.275643326704872361e-39
4.040404040404038666e-02	-1.616161616161618242e-02	6.289839748214679632e-35
5.454545454545450811e-02	-1.616161616161618242e-02	2.587254908114034689e-31
6.868686868686868507e-02	-1.616161616161618242e-02	6.455260541690129281e-28
8.282828282828280653e-02	-1.616161616161618242e-02	9.769295552398090884e-25
9.696969696969692798e-02	-1.616161616161618242e-02	8.967835604860027033e-22
1.111111111111111049e-01	-1.616161616161618242e-02	4.993291781390002836e-19
1.252525252525252264e-01	-1.616161616161618242e-02	1.807553883923573309e-16
1.393939393939393478e-01	-1.616161616161618242e-02	3.457694825153326934e-14
1.535353535353535248e-01	-1.616161616161618242e-02	4.293361379325720597e-12
1.676767676767676463e-01	-1.616161616161618242e-02	3.236835457756303920e-10
1.818181818181817677e-01	-1.616161616161618242e-02	1.481082474048096330e-08
1.959595959595959447e-01	-1.616161616161618242e-02	4.118286910098586880e-07
2.101010101010100661e-01	-1.616161616161618242e-02	6.985775410824847086e-06
2.242424242424241876e-01	-1.616161616161618242e-02	7.314534282405704376e-05
2.383838383838383645e-01	-1.616161616161618242e-02	4.890160415446204948e-04
2.525252525252524860e-01	-1.616161616161618242e-02	2.266011184875460494e-03
2.666666666666666075e-01	-1.616161616161618242e-02	8.272535883469163409e-03
2.808080808080807844e-01	-1.616161616161618242e-02	2.523284146811443501e-02
2.949494949494949059e-01	-1.616161616161618242e-02	5.897300325678495048e-02
3.090909090909090273e-01	-1.616161616161618242e-02	9.530139882607763235e-02
3.232323232323231488e-01	-1.616161616161618242e-02	1.046127343225841250e-01
3.373737373737373813e-01	-1.616161616161618242e-02	8.540603700234893070e-02
3.515151515151515027e-01	-1.616161616161618242e-02	6.075486625185232831e-02
3.656565656565656242e-01	-1.616161616161618242e-02	3.935825897077721569e-02
3.797979797979797456e-01	-1.616161616161618242e-02	2.377837922569389639e-02
3.939393939393938671e-01	-1.616161616161618242e-02	2.643944241095700851e-02
4.080808080808079885e-01	-1.616161616161618242e-02	6.760952979444817545e-02
4.222222222222222210e-01	-1.616161616161618242e-02	1.533506148444233330e-01
4.363636363636363424e-01	-1.616161616161618242e-02	2.257578699550387147e-01
4.505050505050504639e-01	-1.616161616161618242e-02	2.052432970431258830e-01
4.646464646464645853e-01	-1.616161616161618242e-02	1.140738682963915451e-01
4.787878787878787068e-01	-1.616161616161618242e-02	3.869652496894918081e-02
4.929292929292928283e-01	-1.616161616161618242e-02	8.061892903704695468e-03
5.070707070707070052e-01	-1.616161616161618242e-02	1.073064467368249012e-03
5.212121212121212377e-01	-1.616161616161618242e-02	1.087372313563426387e-04
5.353535353535352481e-01	-1.616161616161618242e-02	1.208123447495116375e-05
5.494949494949494806e-01	-1.616161616161618242e-02	1.529098888306767901e-06
5.636363636363634910e-01	-1.616161616161618242e-02	6.385345624618798855e-07
5.777777777777777235e-01	-1.616161616161618242e-02	2.233454623978146996e-06
5.919191919191919560e-01	-1.616161616161618242e-02	6.467428584004829400e-06
6.060606060606059664e-01	-1.616161616161618242e-02	1.264781818958705998e-05
6.202020202020201989e-01	-1.616161616161618242e-02	1.672423703455200140e-05
6.343434343434342093e-01	-1.616161616161618242e-02	1.476078317528387954e-05
6.484848484848484418e-01	-1.616161616161618242e-02	8.524953316396630132e-06
6.626262626262624522e-01	-1.616161616161618242e-02	3.400370271550454874e-06
6.767676767676766847e-01	-1.616161616161618242e-02	2.166058188933776162e-06
6.909090909090909172e-01	-1.616161616161618242e-02	4.509534189888043758e-06
7.050505050505049276e-01	-1.616161616161618242e-02	8.131530298100915073e-06
7.191919191919191601e-01	-1.616161616161618242e-02	9.105211493397796907e-06
7.333333333333331705e-01	-1.616161616161618242e-02	6.235021359721819133e-06
7.474747474747474030e-01	-1.616161616161618242e-02	2.828922123398194451e-06
7.616161616161616355e-01	-1.616161616161618242e-02	2.839763374555325622e-06
7.757575757575756459e-01	-1.616161616161618242e-02	1.259718007040888756e-05
7.898989898989898784e-01	-1.616161616161618242e-02	4.360089254331509726e-05
8.040404040404041108e-01	-1.616161616161618242e-02	9.227650930978249463e-05
8.181818181818181213e-01	-1.616161616161618242e-02	1.184895790753678132e-04
8.323232323232323537e-01	-1.616161616161618242e-02	9.229749858732825770e-05
8.464646464646463642e-01	-1.616161616161618242e-02	4.362168164337004570e-05
8.606060606060605966e-01	-1.616161616161618242e-02	1.252205620276654965e-05
8.747474747474748291e-01	-1.616161616161618242e-02	2.201924254452141673e-06
8.888888888888888395e-01	-1.616161616161618242e-02	2.560123069245862000e-07
9.030303030303030720e-01	-1.616161616161618242e-02	3.143511414996478765e-08
9.171717171717170825e-01	-1.616161616161618242e-02	7.146077124085825745e-09
9.313131313131313149e-01	-1.616161616161618242e-02	1.592628934367647327e-09
9.454545454545453254e-01	-1.616161616161618242e-02	2.308772912502595412e-10
9.595959595959595578e-01	-1.616161616161618242e-02	2.047564285958376003e-11
9.737373737373737903e-01	-1.616161616161618242e-02	1.106073103798390476e-12
9.878787878787878007e-01	-1.616161616161618242e-02	3.685070714151596123e-14
1.002020202020202033e+00	-1.616161616161618242e-02	8.145820901702447954e-16
1.016161616161616044e+00	-1.616161616161618242e-02	1.588316061143825434e-17
1.030303030303030276e+00	-1.616161616161618242e-02	3.843773863059372296e-19
1.044444444444444509e+00	-1.616161616161618242e-02	8.894589694862014523e-21
1.058585858585858519e+00	-1.616161616161618242e-02	1.408136337028644868e-22
1.072727272727272751e+00	-1.616161616161618242e-02	1.382385717193646788e-24
1.086868686868686762e+00	-1.616161616161618242e-02	8.262407334014201379e-27
1.101010101010100994e+00	-1.616161616161618242e-02	2.997284205088238040e-29
1.115151515151515005e+00	-1.616161616161618242e-02	6.595820420244524006e-32
1.129292929292929237e+00	-1.616161616161618242e-02	8.804243614879304892e-35
1.143434343434343470e+00	-1.616161616161618242e-02	7.128389569197910288e-38
1.157575757575757480e+00	-1.616161616161618242e-02	3.500788878089083812e-41
1.171717171717171713e+00	-1.616161616161618242e-02	1.042834436181715679e-44
1.185858585858585723e+00	-1.616161616161618242e-02	1.884255221951353634e-48
1.199999999999999956e+00	-1.616161616161618242e-02	2.065090109980860566e-52
-2.000000000000000111e-01	-2.020202020202033211e-03	2.024064858890920302e-56
-1.858585858585858619e-01	-2.020202020202033211e-03	3.709812687472018032e-54
-1.717171717171717404e-01	-2.020202020202033211e-03	4.124339952698859331e-52
-1.575757575757575912e-01	-2.020202020202033211e-03	2.781197585697724176e-50
-1.434343434343434420e-01	-2.020202020202033211e-03	1.137585760871498808e-48
-1.292929292929292928e-01	-2.020202020202033211e-03	2.822353225698964680e-47
-1.151515151515151714e-01	-2.020202020202033211e-03	4.247305495824106072e-46
-1.010101010101010222e-01	-2.020202020202033211e-03	3.876953105976650116e-45
-8.686868686868688683e-02	-2.020202020202033211e-03	2.146557424414262795e-44
-7.272727272727275150e-02	-2.020202020202033211e-03	1.552651852414955824e-43
-5.858585858585860229e-02	-2.020202020202033211e-03	3.341775926449294601e-43
-4.444444444444445308e-02	-2.020202020202033211e-03	5.260965118675789789e-43
-3.030303030303033163e-02	-2.020202020202033211e-03	1.359929391033475135e-43
-1.616161616161618242e-02	-2.020202020202033211e-03	6.334445831281556073e-44
-2.020202020202033211e-03	-2.020202020202033211e-03	3.423723741153101908e-43
1.212121212121208824e-02	-2.020202020202033211e-03	4.729390000563475631e-41
2.626262626262623745e-02	-2.020202020202033211e-03	5.379230702613853524e-38
4.040404040404038666e-02	-2.020202020202033211e-03	5.541743444650500410e-31
5.454545454545450811e-02	-2.020202020202033211e-03	1.404542751966315435e-30
6.868686868686868507e-02	-2.020202020202033211e-03	3.504364480034225227e-27
8.282828282828280653e-02	-2.020202020202033211e-03	5.303450604440001599e-24
9.696969696969692798e-02	-2.020202020202033211e-03	4.868360527848297798e-21
1.111111111111111049e-01	-2.020202020202033211e-03	2.710702639300032359e-18
1.252525252525252264e-01	-2.020202020202033211e-03	1.108763246689464059e-15
1.393939393939393478e-01	-2.020202020202033211e-03	1.875489005897530839e-13
1.535353535353535248e-01	-2.020202020202033211e-03	2.330486844683922065e-11
1.676767676767676463e-01	-2.020202020202033211e-03	1.756559520767616281e-09
1.818181818181817677e-01	-2.020202020202033211e-03	8.031133513263712202e-08
1.959595959595959447e-01	-2.020202020202033211e-03	2.227562043350445611e-06
2.101010101010100661e-01	-2.020202020202033211e-03	3.749307831930683856e-05
2.242424242424241876e-01	-2.020202020202033211e-03	3.833276379343246529e-04
2.383838383838383645e-01	-2.020202020202033211e-03	2.388733866852728576e-03
2.525252525252524860e-01	-2.020202020202033211e-03	9.182452783498462959e-03
2.666666666666666075e-01	-2.020202020202033211e-03	2.269064041509794016e-02
2.808080808080807844e-01	-2.020202020202033211e-03	4.063136545551574580e-02
2.949494949494949059e-01	-2.020202020202033211e-03	6.465598349476527062e-02
3.090909090909090273e-01	-2.020202020202033211e-03	9.748304382975062077e-02
3.232323232323231488e-01	-2.020202020202033211e-03	1.208430651046850240e-01
3.373737373737373813e-01	-2.020202020202033211e-03	1.145319590986530328e-01
3.515151515151515027e-01	-2.020202020202033211e-03	8.829424892058215790e-02
3.656565656565656242e-01	-2.020202020202033211e-03	6.295038193578549046e-02
3.797979797979797456e-01	-2.020202020202033211e-03	5.156240206058620990e-02
3.939393939393938671e-01	-2.020202020202033211e-03	6.098400897490185296e-02
4.080808080808079885e-01	-2.020202020202033211e-03	9.920643126489579744e-02
4.222222222222222210e-01	-2.020202020202033211e-03	1.647083941861245127e-01
4.363636363636363424e-01	-2.020202020202033211e-03	2.074716839166872440e-01
4.505050505050504639e-01	-2.020202020202033211e-03	1.720245311321344228e-01
4.646464646464645853e-01	-2.020202020202033211e-03	8.993608593964459719e-02
4.787878787878787068e-01	-2.020202020202033211e-03	2.989943575725967709e-02
4.929292929292928283e-01	-2.020202020202033211e-03	7.043081225149190605e-03
5.070707070707070052e-01	-2.020202020202033211e-03	1.643431068083090266e-03
5.212121212121212377e-01	-2.020202020202033211e-03	4.585824876084589486e-04
5.353535353535352481e-01	-2.020202020202033211e-03	1.084658044149628352e-04
5.494949494949494806e-01	-2.020202020202033211e-03	1.854853882378966961e-05
5.636363636363634910e-01	-2.020202020202033211e-03	1.285227330019673684e-05
5.777777777777777235e-01	-2.020202020202033211e-03	4.840964889691432054e-05
5.919191919191919560e-01	-2.020202020202033211e-03	1.366046535868895744e-04
6.060606060606059664e-01	-2.020202020202033211e-03	2.584033708785871044e-04
6.202020202020201989e-01	-2.020202020202033211e-03	3.301975468343717394e-04
6.343434343434342093e-01	-2.020202020202033211e-03	2.830259924898794062e-04
6.484848484848484418e-01	-2.020202020202033211e-03	1.600337175399046540e-04
6.626262626262624522e-01	-2.020202020202033211e-03	6.335059701634889601e-05
6.767676767676766847e-01	-2.020202020202033211e-03	4.200060418787009500e-05
6.909090909090909172e-01	-2.020202020202033211e-03	8.947783969392875277e-05
7.050505050505049276e-01	-2.020202020202033211e-03	1.617136029699198859e-04
7.191919191919191601e-01	-2.020202020202033211e-03	1.815715395168570798e-04
7.333333333333331705e-01	-2.020202020202033211e-03	1.249759142383237876e-04
7.474747474747474030e-01	-2.020202020202033211e-03	5.555288266059457718e-05
7.616161616161616355e-01	-2.020202020202033211e-03	4.022354490813154020e-05
7.757575757575756459e-01	-2.020202020202033211e-03	1.539882263990736185e-04
7.898989898989898784e-01	-2.020202020202033211e-03	5.296660493383976596e-04
8.040404040404041108e-01	-2.020202020202033211e-03	1.120827218309452785e-03
8.181818181818181213e-01	-2.020202020202033211e-03	1.439458609370315072e-03
8.323232323232323537e-01	-2.020202020202033211e-03	1.121746716324134845e-03
8.464646464646463642e-01	-2.020202020202033211e-03	5.308000106282647615e-04
8.606060606060605966e-01	-2.020202020202033211e-03	1.531122734542923118e-04
8.747474747474748291e-01	-2.020202020202033211e-03	2.777535575208480798e-05
8.888888888888888395e-01	-2.020202020202033211e-03	4.023257244208876204e-06
9.030303030303030720e-01	-2.020202020202033211e-03	9.496078395807278406e-07
9.171717171717170825e-01	-2.020202020202033211e-03	3.095459519427555505e-07
9.313131313131313149e-01	-2.020202020202033211e-03	7.289807219548528316e-08
9.454545454545453254e-01	-2.020202020202033211e-03	1.064017050533104445e-08
9.595959595959595578e-01	-2.020202020202033211e-03	9.465452788307523577e-10
9.737373737373737903e-01	-2.020202020202033211e-03	5.165991364016475086e-11
9.878787878787878007e-01	-2.020202020202033211e-03	1.816548826384126305e-12
1.002020202020202033e+00	-2.020202020202033211e-03	5.122823797528349366e-14
1.016161616161616044e+00	-2.020202020202033211e-03	1.720897985769828045e-15
1.030303030303030276e+00	-2.020202020202033211e-03	6.133700437532317290e-17
1.044444444444444509e+00	-2.020202020202033211e-03	1.578712578820239691e-18
1.058585858585858519e+00	-2.020202020202033211e-03	2.548983960690610966e-20
1.072727272727272751e+00	-2.020202020202033211e-03	2.510700453401069929e-22
1.086868686868686762e+00	-2.020202020202033211e-03	1.501454844480598526e-24
1.101010101010100994e+00	-2.020202020202033211e-03	5.447201401300314201e-27
1.115151515151515005e+00	-2.020202020202033211e-03	1.198728811660815739e-29
1.129292929292929237e+00	-2.020202020202033211e-03	1.600093166758226834e-32
1.143434343434343470e+00	-2.020202020202033211e-03	1.295522106765138316e-35
1.157575757575757480e+00	-2.020202020202033211e-03	6.362376320725492768e-39
1.171717171717171713e+00	-2.020202020202033211e-03	1.895260020394855271e-42
1.185858585858585723e+00	-2.020202020202033211e-03	3.424468423185836423e-46
1.199999999999999956e+00	-2.020202020202033211e-03	3.753119955601222569e-50
-2.000000000000000111e-01	1.212121212121208824e-02	2.971417467858999244e-52
-1.858585858585858619e-01	1.212121212121208824e-02	5.446170370557666045e-50
-1.717171717171717404e-01	1.212121212121208824e-02	6.054714812124669807e-48
-1.575757575757575912e-01	1.212121212121208824e-02	4.082921946197826106e-46
-1.434343434343434420e-01	1.212121212121208824e-02	1.670026564071081859e-44
-1.292929292929292928e-01	1.212121212121208824e-02	4.143340228090619760e-43
-1.151515151515151714e-01	1.212121212121208824e-02	6.235233607836703814e-42
-1.010101010101010222e-01	1.212121212121208824e-02	5.691539799284845945e-41
-8.686868686868688683e-02	1.212121212121208824e-02	3.151241881760689179e-40
-7.272727272727275150e-02	1.212121212121208824e-02	1.058299564749710918e-39
-5.858585858585860229e-02	1.212121212121208824e-02	2.155809647992621202e-39
-4.444444444444445308e-02	1.212121212121208824e-02	2.967772072949406579e-39
-3.030303030303033163e-02	1.212121212121208824e-02	1.996389586819712376e-39
-1.616161616161618242e-02	1.212121212121208824e-02	9.129601989851979834e-40
-2.020202020202033211e-03	1.212121212121208824e-02	1.346967576153021648e-39
1.212121212121208824e-02	1.212121212121208824e-02	2.221737066472039667e-36
2.626262626262623745e-02	1.212121212121208824e-02	1.663989325007164447e-32
4.040404040404038666e-02	1.212121212121208824e-02	3.854457316704703959e-30
5.454545454545450811e-02	1.212121212121208824e-02	4.642777224088085996e-30
6.868686868686868507e-02	1.212121212121208824e-02	1.154054531399598262e-26
8.282828282828280653e-02	1.212121212121208824e-02	1.746516005715644499e-23
9.696969696969692798e-02	1.212121212121208824e-02	1.603224278950862313e-20
1.111111111111111049e-01	1.212121212121208824e-02	8.926708617712711988e-18
1.252525252525252264e-01	1.212121212121208824e-02	3.014836275212314199e-15
1.393939393939393478e-01	1.212121212121208824e-02	6.176494765294289812e-13
1.535353535353535248e-01	1.212121212121208824e-02	7.675147208117830641e-11
1.676767676767676463e-01	1.212121212121208824e-02	5.785257871977165316e-09
1.818181818181817677e-01	1.212121212121208824e-02	2.645230389350228336e-07
1.959595959595959447e-01	1.212121212121208824e-02	7.337310439863898537e-06
2.101010101010100661e-01	1.212121212121208824e-02	1.234835139332931902e-04
2.242424242424241876e-01	1.212121212121208824e-02	1.261435989448403622e-03
2.383838383838383645e-01	1.212121212121208824e-02	7.832787256813770679e-03
2.525252525252524860e-01	1.212121212121208824e-02	2.971768687041636409e-02
2.666666666666666075e-01	1.212121212121208824e-02	7.029029375738418683e-02
2.808080808080807844e-01	1.212121212121208824e-02	1.116148627742584304e-01
2.949494949494949059e-01	1.212121212121208824e-02	1.455317970190776744e-01
3.090909090909090273e-01	1.212121212121208824e-02	1.945066152827486516e-01
3.232323232323231488e-01	1.212121212121208824e-02	2.478718649500832316e-01
3.373737373737373813e-01	1.212121212121208824e-02	2.602721665912563487e-01
3.515151515151515027e-01	1.212121212121208824e-02	2.286798713932473304e-01
3.656565656565656242e-01	1.212121212121208824e-02	1.889954298500083618e-01
3.797979797979797456e-01	1.212121212121208824e-02	1.745662330916147309e-01
3.939393939393938671e-01	1.212121212121208824e-02	1.910945037800726720e-01
4.080808080808079885e-01	1.212121212121208824e-02	2.228011529197420626e-01
4.222222222222222210e-01	1.212121212121208824e-02	2.545324172284935682e-01
4.363636363636363424e-01	1.212121212121208824e-02	2.480334652180311295e-01
4.505050505050504639e-01	1.212121212121208824e-02	1.754944633788499408e-01
4.646464646464645853e-01	1.212121212121208824e-02	8.513587601445132824e-02
4.787878787878787068e-01	1.212121212121208824e-02	3.270119321603583845e-02
4.929292929292928283e-01	1.212121212121208824e-02	1.474304772529528955e-02
5.070707070707070052e-01	1.212121212121208824e-02	7.715434239090723963e-03
5.212121212121212377e-01	1.212121212121208824e-02	3.101797677323646710e-03
5.353535353535352481e-01	1.212121212121208824e-02	8.012213482020219763e-04
5.494949494949494806e-01	1.212121212121208824e-02	1.515148048178887653e-04
5.636363636363634910e-01	1.212121212121208824e-02	1.660312774702530692e-04
5.777777777777777235e-01	1.212121212121208824e-02	6.447959565466413563e-04
5.919191919191919560e-01	1.212121212121208824e-02	1.774494007363715915e-03
6.060606060606059664e-01	1.212121212121208824e-02	3.250370952258805918e-03
6.202020202020201989e-01	1.212121212121208824e-02	4.010051124136248743e-03
6.343434343434342093e-01	1.212121212121208824e-02	3.329277197247708462e-03
6.484848484848484418e-01	1.212121212121208824e-02	1.837899886769387998e-03
6.626262626262624522e-01	1.212121212121208824e-02	7.219031174355634200e-04
6.767676767676766847e-01	1.212121212121208824e-02	5.015889348948910720e-04
6.909090909090909172e-01	1.212121212121208824e-02	1.094309902415302547e-03
7.050505050505049276e-01	1.212121212121208824e-02	1.983351520220533269e-03
7.191919191919191601e-01	1.212121212121208824e-02	2.237562707671503660e-03
7.333333333333331705e-01	1.212121212121208824e-02	1.554909771476424129e-03
7.474747474747474030e-01	1.212121212121208824e-02	6.897895767930598259e-04
7.616161616161616355e-01	1.212121212121208824e-02	3.756079751031916295e-04
7.757575757575756459e-01	1.212121212121208824e-02	1.149226438356599871e-03
7.898989898989898784e-01	1.212121212121208824e-02	3.904788236395648031e-03
8.040404040404041108e-01	1.212121212121208824e-02	8.261152311764188155e-03
8.181818181818181213e-01	1.212121212121208824e-02	1.061588088574828490e-02
8.323232323232323537e-01	1.212121212121208824e-02	8.285515704689347047e-03
8.464646464646463642e-01	1.212121212121208824e-02	3.937874564343860767e-03
8.606060606060605966e-01	1.212121212121208824e-02	1.156205055337131355e-03
8.747474747474748291e-01	1.212121212121208824e-02	2.332407698926288798e-04
8.888888888888888395e-01	1.212121212121208824e-02	5.511134743965849969e-05
9.030303030303030720e-01	1.212121212121208824e-02	2.285306294118786505e-05
9.171717171717170825e-01	1.212121212121208824e-02	8.508426535998526424e-06
9.313131313131313149e-01	1.212121212121208824e-02	2.036185953461239782e-06
9.454545454545453254e-01	1.212121212121208824e-02	2.982335619335684715e-07
9.595959595959595578e-01	1.212121212121208824e-02	2.672136576889652566e-08
9.737373737373737903e-01	1.212121212121208824e-02	1.512078631403840386e-09
9.878787878787878007e-01	1.212121212121208824e-02	6.342975974034310536e-11
1.002020202020202033e+00	1.212121212121208824e-02	2.930525011496623841e-12
1.016161616161616044e+00	1.212121212121208824e-02	1.569624524120370025e-13
1.030303030303030276e+00	1.212121212121208824e-02	6.522052665564788770e-15
1.044444444444444509e+00	1.212121212121208824e-02	1.729689692503282909e-16
1.058585858585858519e+00	1.212121212121208824e-02	2.807061467415937945e-18
1.072727272727272751e+00	1.212121212121208824e-02	2.767257664693635598e-20
1.086868686868686762e+00	1.212121212121208824e-02	1.655115841824916428e-22
1.101010101010100994e+00	1.212121212121208824e-02	6.004816674650270213e-25
1.115151515151515005e+00	1.212121212121208824e-02	1.321444595025719056e-27
1.129292929292929237e+00	1.212121212121208824e-02	1.763898405083361656e-30
1.143434343434343470e+00	1.212121212121208824e-02	1.428147855478638754e-33
1.157575757575757480e+00	1.212121212121208824e-02	7.013708383797724680e-37
1.171717171717171713e+00	1.212121212121208824e-02	2.089282441697192386e-40
1.185858585858585723e+00	1.212121212121208824e-02	3.775039664897340521e-44
1.199999999999999956e+00	1.212121212121208824e-02	4.137336062077909310e-48
-2.000000000000000111e-01	2.626262626262623745e-02	2.645927070857344176e-48
-1.858585858585858619e-01	2.626262626262623745e-02	4.849594235428672198e-46
-1.717171717171717404e-01	2.626262626262623745e-02	5.391478274898875414e-44
-1.575757575757575912e-01	2.626262626262623745e-02	3.635676533252614842e-42
-1.434343434343434420e-01	2.626262626262623745e-02	1.487090958868061050e-40
-1.292929292929292928e-01	2.626262626262623745e-02	3.689476486499572728e-39
-1.151515151515151714e-01	2.626262626262623745e-02	5.552222695832076502e-38
-1.010101010101010222e-01	2.626262626262623745e-02	5.068085385722508668e-37
-8.686868686868688683e-02	2.626262626262623745e-02	2.806053097919562179e-36
-7.272727272727275150e-02	2.626262626262623745e-02	9.423728416714952282e-36
-5.858585858585860229e-02	2.626262626262623745e-02	1.919661057619427202e-35
-4.444444444444445308e-02	2.626262626262623745e-02	2.371927057134906749e-35
-3.030303030303033163e-02	2.626262626262623745e-02	1.874963087539672706e-35
-1.616161616161618242e-02	2.626262626262623745e-02	9.285747740120292481e-36
-2.020202020202033211e-03	2.626262626262623745e-02	5.723158683181670653e-36
1.212121212121208824e-02	2.626262626262623745e-02	2.934337125558450047e-34
2.626262626262623745e-02	2.626262626262623745e-02	2.345518790547046228e-32
4.040404040404038666e-02	2.626262626262623745e-02	1.022260023570906454e-29
5.454545454545450811e-02	2.626262626262623745e-02	1.569857898218788575e-28
6.868686868686868507e-02	2.626262626262623745e-02	2.374539485116813073e-26
8.282828282828280653e-02	2.626262626262623745e-02	3.493572469818290665e-23
9.696969696969692798e-02	2.626262626262623745e-02	3.205803972328110330e-20
1.111111111111111049e-01	2.626262626262623745e-02	1.784853217747987857e-17
1.252525252525252264e-01	2.626262626262623745e-02	6.027675339914637570e-15
1.393939393939393478e-01	2.626262626262623745e-02	1.238544438173226496e-12
1.535353535353535248e-01	2.626262626262623745e-02	1.534897968091426111e-10
1.676767676767676463e-01	2.626262626262623745e-02	1.157160791140971585e-08
1.818181818181817677e-01	2.626262626262623745e-02	5.292882848213478567e-07
1.959595959595959447e-01	2.626262626262623745e-02	1.469088442051743638e-05
2.101010101010100661e-01	2.626262626262623745e-02	2.475225198277153978e-04
2.242424242424241876e-01	2.626262626262623745e-02	2.533486044517320110e-03
2.383838383838383645e-01	2.626262626262623745e-02	1.578136736944359825e-02
2.525252525252524860e-01	2.626262626262623745e-02	6.013370014566260524e-02
2.666666666666666075e-01	2.626262626262623745e-02	1.425350932164394513e-01
2.808080808080807844e-01	2.626262626262623745e-02	2.226875426939992353e-01
2.949494949494949059e-01	2.626262626262623745e-02	2.714340039760254619e-01
3.090909090909090273e-01	2.626262626262623745e-02	3.323782656872112384e-01
3.232323232323231488e-01	2.626262626262623745e-02	4.175879246593199312e-01
3.373737373737373813e-01	2.626262626262623745e-02	4.639080420261208482e-01
3.515151515151515027e-01	2.626262626262623745e-02	4.481019069667307453e-01
3.656565656565656242e-01	2.626262626262623745e-02	4.164956990591575647e-01
3.797979797979797456e-01	2.626262626262623745e-02	4.238247103544339200e-01
3.939393939393938671e-01	2.626262626262623745e-02	4.644764124861925914e-01
4.080808080808079885e-01	2.626262626262623745e-02	4.755435141426706536e-01
4.222222222222222210e-01	2.626262626262623745e-02	4.309873012762819866e-01
4.363636363636363424e-01	2.626262626262623745e-02	3.406114913693829016e-01
4.505050505050504639e-01	2.626262626262623745e-02	2.192448986498422847e-01
4.646464646464645853e-01	2.626262626262623745e-02	1.185749385241720577e-01
4.787878787878787068e-01	2.626262626262623745e-02	7.264402304780732955e-02
4.929292929292928283e-01	2.626262626262623745e-02	5.441039970238050610e-02
5.070707070707070052e-01	2.626262626262623745e-02	3.399033824203171600e-02
5.212121212121212377e-01	2.626262626262623745e-02	1.410391614836148041e-02
5.353535353535352481e-01	2.626262626262623745e-02	3.706041395989154424e-03
5.494949494949494806e-01	2.626262626262623745e-02	8.440604091528226176e-04
5.636363636363634910e-01	2.626262626262623745e-02	1.380661835286976996e-03
5.777777777777777235e-01	2.626262626262623745e-02	5.293969860508348536e-03
5.919191919191919560e-01	2.626262626262623745e-02	1.419118296580773771e-02
6.060606060606059664e-01	2.626262626262623745e-02	2.520431998868801621e-02
6.202020202020201989e-01	2.626262626262623745e-02	3.001670907021491280e-02
6.343434343434342093e-01	2.626262626262623745e-02	2.409133090070087607e-02
6.484848484848484418e-01	2.626262626262623745e-02	1.295867830589977551e-02
6.626262626262624522e-01	2.626262626262623745e-02	5.063840919911224460e-03
6.767676767676766847e-01	2.626262626262623745e-02	3.723715909450265368e-03
6.909090909090909172e-01	2.626262626262623745e-02	8.303546074766854357e-03
7.050505050505049276e-01	2.626262626262623745e-02	1.509127802173526600e-02
7.191919191919191601e-01	2.626262626262623745e-02	1.715531571555004020e-02
7.333333333333331705e-01	2.626262626262623745e-02	1.210905199686948715e-02
7.474747474747474030e-01	2.626262626262623745e-02	5.454043615629418536e-03
7.616161616161616355e-01	2.626262626262623745e-02	2.387738534939034402e-03
7.757575757575756459e-01	2.626262626262623745e-02	5.282171701038665054e-03
7.898989898989898784e-01	2.626262626262623745e-02	1.749217799238995258e-02
8.040404040404041108e-01	2.626262626262623745e-02	3.699478967789400496e-02
8.181818181818181213e-01	2.626262626262623745e-02	4.763759495311623710e-02
8.323232323232323537e-01	2.626262626262623745e-02	3.738668742729645000e-02
8.464646464646463642e-01	2.626262626262623745e-02	1.805350487887396119e-02
8.606060606060605966e-01	2.626262626262623745e-02	5.639423412370228421e-03
8.747474747474748291e-01	2.626262626262623745e-02	1.525696697881630086e-03
8.888888888888888395e-01	2.626262626262623745e-02	6.779572028611301031e-04
9.030303030303030720e-01	2.626262626262623745e-02	3.711835012064509357e-04
9.171717171717170825e-01	2.626262626262623745e-02	1.438043829082050965e-04
9.313131313131313149e-01	2.626262626262623745e-02	3.460690379781334382e-05
9.454545454545453254e-01	2.626262626262623745e-02	5.095641694398963335e-06
9.595959595959595578e-01	2.626262626262623745e-02	4.677396283675414184e-07
9.737373737373737903e-01	2.626262626262623745e-02	2.995858793448681058e-08
9.878787878787878007e-01	2.626262626262623745e-02	1.911636367141492507e-09
1.002020202020202033e+00	2.626262626262623745e-02	1.496474660289070342e-10
1.016161616161616044e+00	2.626262626262623745e-02	9.936737136889266754e-12
1.030303030303030276e+00	2.626262626262623745e-02	4.320099935432732977e-13
1.044444444444444509e+00	2.626262626262623745e-02	1.154749864928343291e-14
1.058585858585858519e+00	2.626262626262623745e-02	1.876469906568350259e-16
1.072727272727272751e+00	2.626262626262623745e-02	1.850265262806411177e-18
1.086868686868686762e+00	2.626262626262623745e-02	1.106696473984326798e-20
1.101010101010100994e+00	2.626262626262623745e-02	4.015156698968979072e-23
1.115151515151515005e+00	2.626262626262623745e-02	8.835927423054256755e-26
1.129292929292929237e+00	2.626262626262623745e-02	1.179442630147767470e-28
1.143434343434343470e+00	2.626262626262623745e-02	9.549407748378259195e-32
1.157575757575757480e+00	2.626262626262623745e-02	4.689763825098961937e-35
1.171717171717171713e+00	2.626262626262623745e-02	1.397012919112409605e-38
1.185858585858585723e+00	2.626262626262623745e-02	2.524205955810935429e-42
1.199999999999999956e+00	2.626262626262623745e-02	2.766457906766727019e-46
-2.000000000000000111e-01	4.040404040404038666e-02	1.429114689836170929e-44
-1.858585858585858619e-01	4.040404040404038666e-02	2.619356227611858410e-42
-1.717171717171717404e-01	4.040404040404038666e-02	2.912037666260551339e-40
-1.575757575757575912e-01	4.040404040404038666e-02	1.963696393163392027e-38
-1.434343434343434420e-01	4.040404040404038666e-02	8.032054062804211826e-37
-1.292929292929292928e-01	4.040404040404038666e-02	1.992754626406539387e-35
-1.151515151515151714e-01	4.040404040404038666e-02	2.998858326529843311e-34
-1.010101010101010222e-01	4.040404040404038666e-02	2.737366766863355452e-33
-8.686868686868688683e-02	4.040404040404038666e-02	1.515601228886324080e-32
-7.272727272727275150e-02	4.040404040404038666e-02	5.089930161106496562e-32
-5.858585858585860229e-02	4.040404040404038666e-02	1.036844468716966904e-31
-4.444444444444445308e-02	4.040404040404038666e-02	1.281121705135014836e-31
-3.030303030303033163e-02	4.040404040404038666e-02	9.712705190696890823e-32
-1.616161616161618242e-02	4.040404040404038666e-02	4.454983272976893856e-32
-2.020202020202033211e-03	4.040404040404038666e-02	1.609619800059923512e-32
1.212121212121208824e-02	4.040404040404038666e-02	3.669503593253883542e-31
2.626262626262623745e-02	4.040404040404038666e-02	2.895899996271939869e-29
4.040404040404038666e-02	4.040404040404038666e-02	1.416273138721115516e-27
5.454545454545450811e-02	4.040404040404038666e-02	4.289503453758238048e-26
6.868686868686868507e-02	4.040404040404038666e-02	8.328291306967738450e-25
8.282828282828280653e-02	4.040404040404038666e-02	7.608584701478410715e-23
9.696969696969692798e-02	4.040404040404038666e-02	3.945930221218334734e-20
1.111111111111111049e-01	4.040404040404038666e-02	2.190083940207814867e-17
1.252525252525252264e-01	4.040404040404038666e-02	7.386381165294336347e-15
1.393939393939393478e-01	4.040404040404038666e-02	1.513298104802898552e-12
1.535353535353535248e-01	4.040404040404038666e-02	1.880451324011162874e-10
1.676767676767676463e-01	4.040404040404038666e-02	1.418229755531151259e-08
1.818181818181817677e-01	4.040404040404038666e-02	6.494099175578667580e-07
1.959595959595959447e-01	4.040404040404038666e-02	1.806531994306443008e-05
2.101010101010100661e-01	4.040404040404038666e-02	3.056496199256088534e-04
2.242424242424241876e-01	4.040404040404038666e-02	3.152102185801840435e-03
2.383838383838383645e-01	4.040404040404038666e-02	1.990032153534775777e-02
2.525252525252524860e-01	4.040404040404038666e-02	7.763437627582919776e-02
2.666666666666666075e-01	4.040404040404038666e-02	1.913687959812163386e-01
2.808080808080807844e-01	4.040404040404038666e-02	3.159808634481401368e-01
2.949494949494949059e-01	4.040404040404038666e-02	4.027348250148691799e-01
3.090909090909090273e-01	4.040404040404038666e-02	4.889887032751343288e-01
3.232323232323231488e-01	4.040404040404038666e-02	6.001032508934317500e-01
3.373737373737373813e-01	4.040404040404038666e-02	6.695313595022822639e-01
3.515151515151515027e-01	4.040404040404038666e-02	6.694534987666698189e-01
3.656565656565656242e-01	4.040404040404038666e-02	6.734018226211530012e-01
3.797979797979797456e-01	4.040404040404038666e-02	7.505460063660528425e-01
3.939393939393938671e-01	4.040404040404038666e-02	8.499784380722360533e-01
4.080808080808079885e-01	4.040404040404038666e-02	8.279589110353292591e-01
4.222222222222222210e-01	4.040404040404038666e-02	6.550001252177853894e-01
4.363636363636363424e-01	4.040404040404038666e-02	4.464758675504636454e-01
4.505050505050504639e-01	4.040404040404038666e-02	2.893922301453976109e-01
4.646464646464645853e-01	4.040404040404038666e-02	2.067991362020762947e-01
4.787878787878787068e-01	4.040404040404038666e-02	1.794573984366146790e-01
4.929292929292928283e-01	4.040404040404038666e-02	1.517887108097080995e-01
5.070707070707070052e-01	4.040404040404038666e-02	9.548854391455358082e-02
5.212121212121212377e-01	4.040404040404038666e-02	3.964675691033361232e-02
5.353535353535352481e-01	4.040404040404038666e-02	1.110690340430937201e-02
5.494949494949494806e-01	4.040404040404038666e-02	3.858970016365533256e-03
5.636363636363634910e-01	4.040404040404038666e-02	7.696205516754429411e-03
5.777777777777777235e-01	4.040404040404038666e-02	2.705821646159225005e-02
5.919191919191919560e-01	4.040404040404038666e-02	7.004705297684389598e-02
6.060606060606059664e-01	4.040404040404038666e-02	1.207055261892513720e-01
6.202020202020201989e-01	4.040404040404038666e-02	1.388847075701256928e-01
6.343434343434342093e-01	4.040404040404038666e-02	1.077303137645019143e-01
6.484848484848484418e-01	4.040404040404038666e-02	5.653457671622698355e-02
6.626262626262624522e-01	4.040404040404038666e-02	2.223659392219352535e-02
6.767676767676766847e-01	4.040404040404038666e-02	1.754822694145401207e-02
6.909090909090909172e-01	4.040404040404038666e-02	3.955626884627243961e-02
7.050505050505049276e-01	4.040404040404038666e-02	7.187108262806687908e-02
7.191919191919191601e-01	4.040404040404038666e-02	8.255736705745590764e-02
7.333333333333331705e-01	4.040404040404038666e-02	5.962770005939593138e-02
7.474747474747474030e-01	4.040404040404038666e-02	2.770932498961770074e-02
7.616161616161616355e-01	4.040404040404038666e-02	1.060669547804852196e-02
7.757575757575756459e-01	4.040404040404038666e-02	1.530886710331950777e-02
7.898989898989898784e-01	4.040404040404038666e-02	4.789972977990031994e-02
8.040404040404041108e-01	4.040404040404038666e-02	1.012169484895024951e-01
8.181818181818181213e-01	4.040404040404038666e-02	1.312480379919216678e-01
8.323232323232323537e-01	4.040404040404038666e-02	1.050461292613381475e-01
8.464646464646463642e-01	4.040404040404038666e-02	5.359557828589871925e-02
8.606060606060605966e-01	4.040404040404038666e-02	2.014264811984322126e-02
8.747474747474748291e-01	4.040404040404038666e-02	9.119337795266359639e-03
8.888888888888888395e-01	4.040404040404038666e-02	6.288383913597898542e-03
9.030303030303030720e-01	4.040404040404038666e-02	3.780498777553693065e-03
9.171717171717170825e-01	4.040404040404038666e-02	1.481755780076151859e-03
9.313131313131313149e-01	4.040404040404038666e-02	3.581872561331959155e-04
9.454545454545453254e-01	4.040404040404038666e-02	5.360403744933504578e-05
9.595959595959595578e-01	4.040404040404038666e-02	5.357152117321832690e-06
9.737373737373737903e-01	4.040404040404038666e-02	4.800047015153234795e-07
9.878787878787878007e-01	4.040404040404038666e-02	5.343950558609626716e-08
1.002020202020202033e+00	4.040404040404038666e-02	5.590067343035266519e-09
1.016161616161616044e+00	4.040404040404038666e-02	3.972263644223641876e-10
1.030303030303030276e+00	4.040404040404038666e-02	1.747908559453065218e-11
1.044444444444444509e+00	4.040404040404038666e-02	4.681563597423015287e-13
1.058585858585858519e+00	4.040404040404038666e-02	7.610105403767449957e-15
1.072727272727272751e+00	4.040404040404038666e-02	7.504250739332443494e-17
1.086868686868686762e+00	4.040404040404038666e-02	4.488548304173751915e-19
1.101010101010100994e+00	4.040404040404038666e-02	1.628472944414973736e-21
1.115151515151515005e+00	4.040404040404038666e-02	3.583688889369303406e-24
1.129292929292929237e+00	4.040404040404038666e-02	4.783601571420387577e-27
1.143434343434343470e+00	4.040404040404038666e-02	3.873063519181886012e-30
1.157575757575757480e+00	4.040404040404038666e-02	1.902081645778093051e-33
1.171717171717171713e+00	4.040404040404038666e-02	5.666026546297793482e-37
1.185858585858585723e+00	4.040404040404038666e-02	1.023771345186361431e-40
1.199999999999999956e+00	4.040404040404038666e-02	1.122024265138802966e-44
-2.000000000000000111e-01	5.454545454545450811e-02	4.682000980072298459e-41
-1.858585858585858619e-01	5.454545454545450811e-02	8.581413676901234902e-39
-1.717171717171717404e-01	5.454545454545450811e-02	9.540280920589790379e-37
-1.575757575757575912e-01	5.454545454545450811e-02	6.433368842669564421e-35
-1.434343434343434420e-01	5.454545454545450811e-02	2.631423128063649858e-33
-1.292929292929292928e-01	5.454545454545450811e-02	6.528566925131410272e-32
-1.151515151515151714e-01	5.454545454545450811e-02	9.824715049743694266e-31
-1.010101010101010222e-01	5.454545454545450811e-02	8.968028727479165198e-30
-8.686868686868688683e-02	5.454545454545450811e-02	4.965339403824693370e-29
-7.272727272727275150e-02	5.454545454545450811e-02	1.667538264426341553e-28
-5.858585858585860229e-02	5.454545454545450811e-02	3.396859592325623579e-28
-4.444444444444445308e-02	5.454545454545450811e-02	4.197148819694387313e-28
-3.030303030303033163e-02	5.454545454545450811e-02	3.145644478038982177e-28
-1.616161616161618242e-02	5.454545454545450811e-02	1.436015026392723291e-28
-2.020202020202033211e-03	5.454545454545450811e-02	4.266463330400193532e-29
1.212121212121208824e-02	5.454545454545450811e-02	2.858871704050214426e-28
2.626262626262623745e-02	5.454545454545450811e-02	2.172226608647706513e-26
4.040404040404038666e-02	5.454545454545450811e-02	1.058363548169666395e-24
5.454545454545450811e-02	5.454545454545450811e-02	3.175065624637297668e-23
6.868686868686868507e-02	5.454545454545450811e-02	5.935284885376285227e-22
8.282828282828280653e-02	5.454545454545450811e-02	7.096240882772999295e-21
9.696969696969692798e-02	5.454545454545450811e-02	8.943967279465249989e-20
1.111111111111111049e-01	5.454545454545450811e-02	1.900876344088067935e-17
1.252525252525252264e-01	5.454545454545450811e-02	6.211841418782962869e-15
1.393939393939393478e-01	5.454545454545450811e-02	1.256290784877352319e-12
1.535353535353535248e-01	5.454545454545450811e-02	1.548148288472210031e-10
1.676767676767676463e-01	5.454545454545450811e-02	1.162235386675506699e-08
1.818181818181817677e-01	5.454545454545450811e-02	5.318852818499668723e-07
1.959595959595959447e-01	5.454545454545450811e-02	1.486371088817174545e-05
2.101010101010100661e-01	5.454545454545450811e-02	2.545128863450050734e-04
2.242424242424241876e-01	5.454545454545450811e-02	2.687290876114797628e-03
2.383838383838383645e-01	5.454545454545450811e-02	1.769451340757896909e-02
2.525252525252524860e-01	5.454545454545450811e-02	7.409584057435482374e-02
2.666666666666666075e-01	5.454545454545450811e-02	2.040648163559168893e-01
2.808080808080807844e-01	5.454545454545450811e-02	3.916087543353468092e-01
2.949494949494949059e-01	5.454545454545450811e-02	5.766473644043722535e-01
3.090909090909090273e-01	5.454545454545450811e-02	7.364533642603044994e-01
3.232323232323231488e-01	5.454545454545450811e-02	8.675160246004219866e-01
3.373737373737373813e-01	5.454545454545450811e-02	9.175764671586897903e-01
3.515151515151515027e-01	5.454545454545450811e-02	8.966489266704511518e-01
3.656565656565656242e-01	5.454545454545450811e-02	9.341155732342210083e-01
3.797979797979797456e-01	5.454545454545450811e-02	1.104747890511385000e+00
3.939393939393938671e-01	5.454545454545450811e-02	1.286922632499511554e+00
4.080808080808079885e-01	5.454545454545450811e-02	1.249396449513285656e+00
4.222222222222222210e-01	5.454545454545450811e-02	9.646055681493547196e-01
4.363636363636363424e-01	5.454545454545450811e-02	6.531726674170438285e-01
4.505050505050504639e-01	5.454545454545450811e-02	4.654111587355859170e-01
4.646464646464645853e-01	5.454545454545450811e-02	3.850031619920306070e-01
4.787878787878787068e-01	5.454545454545450811e-02	3.437801117039814280e-01
4.929292929292928283e-01	5.454545454545450811e-02	2.763747742304860644e-01
5.070707070707070052e-01	5.454545454545450811e-02	1.677129389727081976e-01
5.212121212121212377e-01	5.454545454545450811e-02	7.150192669891113073e-02
5.353535353535352481e-01	5.454545454545450811e-02	2.660149890480794505e-02
5.494949494949494806e-01	5.454545454545450811e-02	1.831888543626615171e-02
5.636363636363634910e-01	5.454545454545450811e-02	3.173559988465481790e-02
5.777777777777777235e-01	5.454545454545450811e-02	8.864435900934572454e-02
5.919191919191919560e-01	5.454545454545450811e-02	2.149645628289359456e-01
6.060606060606059664e-01	5.454545454545450811e-02	3.584730384664427394e-01
6.202020202020201989e-01	5.454545454545450811e-02	3.994529558720362750e-01
6.343434343434342093e-01	5.454545454545450811e-02	3.007065399312554010e-01
6.484848484848484418e-01	5.454545454545450811e-02	1.557389139840546499e-01
6.626262626262624522e-01	5.454545454545450811e-02	6.399704119651083989e-02
6.767676767676766847e-01	5.454545454545450811e-02	5.516531056112312925e-02
6.909090909090909172e-01	5.454545454545450811e-02	1.213294572784441722e-01
7.050505050505049276e-01	5.454545454545450811e-02	2.175466949807463024e-01
7.191919191919191601e-01	5.454545454545450811e-02	2.524677279539283559e-01
7.333333333333331705e-01	5.454545454545450811e-02	1.878280225626705879e-01
7.474747474747474030e-01	5.454545454545450811e-02	9.123429797699968147e-02
7.616161616161616355e-01	5.454545454545450811e-02	3.319593166113572053e-02
7.757575757575756459e-01	5.454545454545450811e-02	2.993098605960868575e-02
7.898989898989898784e-01	5.454545454545450811e-02	8.267530770594933021e-02
8.040404040404041108e-01	5.454545454545450811e-02	1.737315599009138789e-01
8.181818181818181213e-01	5.454545454545450811e-02	2.301502507813182052e-01
8.323232323232323537e-01	5.454545454545450811e-02	1.964079047527946542e-01
8.464646464646463642e-01	5.454545454545450811e-02	1.176328187703861300e-01
8.606060606060605966e-01	5.454545454545450811e-02	6.388910278617669636e-02
8.747474747474748291e-01	5.454545454545450811e-02	4.642722296171997859e-02
8.888888888888888395e-01	5.454545454545450811e-02	3.827899202936295431e-02
9.030303030303030720e-01	5.454545454545450811e-02	2.360900338565003961e-02
9.171717171717170825e-01	5.454545454545450811e-02	9.296798974374385210e-03
9.313131313131313149e-01	5.454545454545450811e-02	2.272039615856458281e-03
9.454545454545453254e-01	5.454545454545450811e-02	3.601251134847572211e-04
9.595959595959595578e-01	5.454545454545450811e-02	4.644935661980568228e-05
9.737373737373737903e-01	5.454545454545450811e-02	7.195916993233057855e-06
9.878787878787878007e-01	5.454545454545450811e-02	1.163324262574959048e-06
1.002020202020202033e+00	5.454545454545450811e-02	1.345071805948832487e-07
1.016161616161616044e+00	5.454545454545450811e-02	9.735733542622082197e-09
1.030303030303030276e+00	5.454545454545450811e-02	4.297359051643701083e-10
1.044444444444444509e+00	5.454545454545450811e-02	1.151593232912888608e-11
1.058585858585858519e+00	5.454545454545450811e-02	1.872131271043620474e-13
1.072727272727272751e+00	5.454545454545450811e-02	1.846116867449803086e-15
1.086868686868686762e+00	5.454545454545450811e-02	1.104228096672237130e-17
1.101010101010100994e+00	5.454545454545450811e-02	4.006209074160734109e-20
1.115151515151515005e+00	5.454545454545450811e-02	8.816239746432663850e-23
1.129292929292929237e+00	5.454545454545450811e-02	1.176814731212737168e-25
1.143434343434343470e+00	5.454545454545450811e-02	9.528130937847753630e-29
1.157575757575757480e+00	5.454545454545450811e-02	4.679314679780567305e-32
1.171717171717171713e+00	5.454545454545450811e-02	1.393900269966407784e-35
1.185858585858585723e+00	5.454545454545450811e-02	2.518581836479077485e-39
1.199999999999999956e+00	5.454545454545450811e-02	2.760294032020379927e-43
-2.000000000000000111e-01	6.868686868686868507e-02	9.304041790171441462e-38
-1.858585858585858619e-01	6.868686868686868507e-02	1.705291311995829724e-35
-1.717171717171717404e-01	6.868686868686868507e-02	1.895835393355775992e-33
-1.575757575757575912e-01	6.868686868686868507e-02	1.278432279834179117e-31
-1.434343434343434420e-01	6.868686868686868507e-02	5.229134798086538170e-30
-1.292929292929292928e-01	6.868686868686868507e-02	1.297349309057779829e-28
-1.151515151515151714e-01	6.868686868686868507e-02	1.952355813033134447e-27
-1.010101010101010222e-01	6.868686868686868507e-02	1.782115955210249886e-26
-8.686868686868688683e-02	6.868686868686868507e-02	9.867062547315414436e-26
-7.272727272727275150e-02	6.868686868686868507e-02	3.313711781467573410e-25
-5.858585858585860229e-02	6.868686868686868507e-02	6.750197930523994306e-25
-4.444444444444445308e-02	6.868686868686868507e-02	8.340522797294790984e-25
-3.030303030303033163e-02	6.868686868686868507e-02	6.250986822316453031e-25
-1.616161616161618242e-02	6.868686868686868507e-02	2.844497430342181619e-25
-2.020202020202033211e-03	6.868686868686868507e-02	8.122399500346354572e-26
1.212121212121208824e-02	6.868686868686868507e-02	1.525799105864163577e-25
2.626262626262623745e-02	6.868686868686868507e-02	9.938990160990959704e-24
4.040404040404038666e-02	6.868686868686868507e-02	4.802215065313192505e-22
5.454545454545450811e-02	6.868686868686868507e-02	1.434383341551366098e-20
6.868686868686868507e-02	6.868686868686868507e-02	2.658622588486199412e-19
8.282828282828280653e-02	6.868686868686868507e-02	3.116640249459742790e-18
9.696969696969692798e-02	6.868686868686868507e-02	2.386303819934488882e-17
1.111111111111111049e-01	6.868686868686868507e-02	1.494471964909222912e-16
1.252525252525252264e-01	6.868686868686868507e-02	8.335192446271327459e-15
1.393939393939393478e-01	6.868686868686868507e-02	1.449000858915437128e-12
1.535353535353535248e-01	6.868686868686868507e-02	1.647723009034602616e-10
1.676767676767676463e-01	6.868686868686868507e-02	1.163482335740022616e-08
1.818181818181817677e-01	6.868686868686868507e-02	5.100015780044796338e-07
1.959595959595959447e-01	6.868686868686868507e-02	1.390940560784892171e-05
2.101010101010100661e-01	6.868686868686868507e-02	2.373126857074902402e-04
2.242424242424241876e-01	6.868686868686868507e-02	2.558468181028010231e-03
2.383838383838383645e-01	6.868686868686868507e-02	1.771324762405898645e-02
2.525252525252524860e-01	6.868686868686868507e-02	8.056140936894727600e-02
2.666666666666666075e-01	6.868686868686868507e-02	2.476353568217190271e-01
2.808080808080807844e-01	6.868686868686868507e-02	5.331616068792167651e-01
2.949494949494949059e-01	6.868686868686868507e-02	8.486519158829215481e-01
3.090909090909090273e-01	6.868686868686868507e-02	1.086776749895439931e+00
3.232323232323231488e-01	6.868686868686868507e-02	1.220795323010533728e+00
3.373737373737373813e-01	6.868686868686868507e-02	1.256426902603901219e+00
3.515151515151515027e-01	6.868686868686868507e-02	1.252977124317682600e+00
3.656565656565656242e-01	6.868686868686868507e-02	1.340660973413427159e+00
3.797979797979797456e-01	6.868686868686868507e-02	1.560105250665695387e+00
3.939393939393938671e-01	6.868686868686868507e-02	1.762984989995944440e+00
4.080808080808079885e-01	6.868686868686868507e-02	1.720001907509665529e+00
4.222222222222222210e-01	6.868686868686868507e-02	1.410375361895658264e+00
4.363636363636363424e-01	6.868686868686868507e-02	1.053992797578386043e+00
4.505050505050504639e-01	6.868686868686868507e-02	7.973316801550859312e-01
4.646464646464645853e-01	6.868686868686868507e-02	6.236360137221728106e-01
4.787878787878787068e-01	6.868686868686868507e-02	4.820662966968133900e-01
4.929292929292928283e-01	6.868686868686868507e-02	3.390991234482392813e-01
5.070707070707070052e-01	6.868686868686868507e-02	1.964150848416130746e-01
5.212121212121212377e-01	6.868686868686868507e-02	1.003799866541427444e-01
5.353535353535352481e-01	6.868686868686868507e-02	7.357048163703273913e-02
5.494949494949494806e-01	6.868686868686868507e-02	8.296181096829723101e-02
5.636363636363634910e-01	6.868686868686868507e-02	1.081513362810722634e-01
5.777777777777777235e-01	6.868686868686868507e-02	2.005077835095093186e-01
5.919191919191919560e-01	6.868686868686868507e-02	4.195794870894711814e-01
6.060606060606059664e-01	6.868686868686868507e-02	6.685107842354606200e-01
6.202020202020201989e-01	6.868686868686868507e-02	7.255480572165822206e-01
6.343434343434342093e-01	6.868686868686868507e-02	5.385752388092781562e-01
6.484848484848484418e-01	6.868686868686868507e-02	2.862319641184512542e-01
6.626262626262624522e-01	6.868686868686868507e-02	1.344387557189802018e-01
6.767676767676766847e-01	6.868686868686868507e-02	1.281231925317556641e-01
6.909090909090909172e-01	6.868686868686868507e-02	2.539808938708599806e-01
7.050505050505049276e-01	6.868686868686868507e-02	4.324380356033110662e-01
7.191919191919191601e-01	6.868686868686868507e-02	5.009757947452949667e-01
7.333333333333331705e-01	6.868686868686868507e-02	3.839319440930659133e-01
7.474747474747474030e-01	6.868686868686868507e-02	1.960331802816576430e-01
7.616161616161616355e-01	6.868686868686868507e-02	7.263767367646672968e-02
7.757575757575756459e-01	6.868686868686868507e-02	4.703207698009884141e-02
7.898989898989898784e-01	6.868686868686868507e-02	1.044045685052689271e-01
8.040404040404041108e-01	6.868686868686868507e-02	2.113467428073792231e-01
8.181818181818181213e-01	6.868686868686868507e-02	2.930489233684421824e-01
8.323232323232323537e-01	6.868686868686868507e-02	2.922399526128094949e-01
8.464646464646463642e-01	6.868686868686868507e-02	2.347774514062728746e-01
8.606060606060605966e-01	6.868686868686868507e-02	1.849830153327065851e-01
8.747474747474748291e-01	6.868686868686868507e-02	1.680997925400330995e-01
8.888888888888888395e-01	6.868686868686868507e-02	1.451454948510351450e-01
9.030303030303030720e-01	6.868686868686868507e-02	8.993286261943632398e-02
9.171717171717170825e-01	6.868686868686868507e-02	3.565107979968122620e-02
9.313131313131313149e-01	6.868686868686868507e-02	9.051422015906956248e-03
9.454545454545453254e-01	6.868686868686868507e-02	1.727418049607757885e-03
9.595959595959595578e-01	6.868686868686868507e-02	3.681622485677557371e-04
9.737373737373737903e-01	6.868686868686868507e-02	8.979632514090723204e-05
9.878787878787878007e-01	6.868686868686868507e-02	1.678173760235843090e-05
1.002020202020202033e+00	6.868686868686868507e-02	1.995608898157309146e-06
1.016161616161616044e+00	6.868686868686868507e-02	1.451376316396133692e-07
1.030303030303030276e+00	6.868686868686868507e-02	6.411510244671946037e-09
1.044444444444444509e+00	6.868686868686868507e-02	1.718365654789443721e-10
1.058585858585858519e+00	6.868686868686868507e-02	2.793588212448174178e-12
1.072727272727272751e+00	6.868686868686868507e-02	2.754779753342103152e-14
1.086868686868686762e+00	6.868686868686868507e-02	1.647732667608278079e-16
1.101010101010100994e+00	6.868686868686868507e-02	5.978078496654802293e-19
1.115151515151515005e+00	6.868686868686868507e-02	1.315562247834477643e-21
1.129292929292929237e+00	6.868686868686868507e-02	1.756046888488885145e-24
1.143434343434343470e+00	6.868686868686868507e-02	1.421790894582179372e-27
1.157575757575757480e+00	6.868686868686868507e-02	6.982489061625865885e-31
1.171717171717171713e+00	6.868686868686868507e-02	2.079982658619500861e-34
1.185858585858585723e+00	6.868686868686868507e-02	3.758236264871713422e-38
[truncated: 8,001 more rows]
