# Supplementary material for: Distinct activation mechanisms of CXCR4 and ACKR3 revealed by single-molecule analysis of their conformational landscapes
Source: eLife. 2025 Apr 15;13:RP100098. doi: 10.7554/eLife.100098 (PMC11999697; doi:10.7554/eLife.100098)
Supplement: Figure 5—source data 1. [file elife-100098-fig5-data1.csv]

# FRET (bin center)	Full density	state 0 density (15.4332%)	state 1 density (20.5160%)	state 2 density (24.2423%)	state 3 density (39.8085%)
-1.930000000000000049e-01	0.000000000000000000e+00	0.000000000000000000e+00	0.000000000000000000e+00	0.000000000000000000e+00	0.000000000000000000e+00
-1.789999999999999925e-01	0.000000000000000000e+00	0.000000000000000000e+00	0.000000000000000000e+00	0.000000000000000000e+00	0.000000000000000000e+00
-1.650000000000000078e-01	0.000000000000000000e+00	0.000000000000000000e+00	0.000000000000000000e+00	0.000000000000000000e+00	0.000000000000000000e+00
-1.510000000000000231e-01	1.376246535299347623e-03	1.376246535299347623e-03	0.000000000000000000e+00	0.000000000000000000e+00	0.000000000000000000e+00
-1.370000000000000107e-01	1.376246535299347623e-03	1.376246535299347623e-03	0.000000000000000000e+00	0.000000000000000000e+00	0.000000000000000000e+00
-1.229999999999999982e-01	1.376246535299347623e-03	1.376246535299347623e-03	0.000000000000000000e+00	0.000000000000000000e+00	0.000000000000000000e+00
-1.090000000000000135e-01	0.000000000000000000e+00	0.000000000000000000e+00	0.000000000000000000e+00	0.000000000000000000e+00	0.000000000000000000e+00
-9.500000000000001499e-02	2.752493070598695246e-03	2.752493070598695246e-03	0.000000000000000000e+00	0.000000000000000000e+00	0.000000000000000000e+00
-8.100000000000001643e-02	6.881232676496737248e-03	6.881232676496737248e-03	0.000000000000000000e+00	0.000000000000000000e+00	0.000000000000000000e+00
-6.700000000000000400e-02	1.238621881769412687e-02	1.238621881769412687e-02	0.000000000000000000e+00	0.000000000000000000e+00	0.000000000000000000e+00
-5.300000000000001932e-02	2.890117724128629662e-02	2.890117724128629662e-02	0.000000000000000000e+00	0.000000000000000000e+00	0.000000000000000000e+00
-3.900000000000003464e-02	8.257479211796084351e-02	8.257479211796084351e-02	0.000000000000000000e+00	0.000000000000000000e+00	0.000000000000000000e+00
-2.500000000000002220e-02	1.224859416416419211e-01	1.224859416416419211e-01	0.000000000000000000e+00	0.000000000000000000e+00	0.000000000000000000e+00
-1.100000000000000977e-02	2.270806783243923266e-01	2.270806783243923266e-01	0.000000000000000000e+00	0.000000000000000000e+00	0.000000000000000000e+00
2.999999999999974909e-03	3.550716061072316521e-01	3.550716061072316521e-01	0.000000000000000000e+00	0.000000000000000000e+00	0.000000000000000000e+00
1.699999999999995959e-02	4.596663427899820298e-01	4.596663427899820298e-01	0.000000000000000000e+00	0.000000000000000000e+00	0.000000000000000000e+00
3.099999999999997202e-02	6.000434893905154388e-01	5.986672428552161085e-01	1.376246535299347623e-03	0.000000000000000000e+00	0.000000000000000000e+00
4.499999999999998446e-02	7.569355944146409776e-01	7.528068548087429868e-01	4.128739605898042002e-03	0.000000000000000000e+00	0.000000000000000000e+00
5.899999999999999689e-02	7.404206359910490143e-01	7.294106637086542611e-01	1.100997228239478098e-02	0.000000000000000000e+00	0.000000000000000000e+00
7.299999999999995381e-02	7.541831013440424281e-01	7.431731290616476748e-01	1.100997228239478098e-02	0.000000000000000000e+00	0.000000000000000000e+00
8.699999999999996625e-02	7.266581706380554895e-01	7.046382260732659830e-01	2.201994456478956197e-02	0.000000000000000000e+00	0.000000000000000000e+00
1.009999999999999787e-01	6.716083092260816123e-01	6.468358715906933343e-01	2.477243763538825722e-02	0.000000000000000000e+00	0.000000000000000000e+00
1.149999999999999356e-01	6.509646111965913251e-01	6.151822012788082938e-01	3.578240991778303820e-02	0.000000000000000000e+00	0.000000000000000000e+00
1.289999999999999480e-01	5.972909963199167782e-01	5.504986141197389937e-01	4.679238220017781918e-02	0.000000000000000000e+00	0.000000000000000000e+00
1.429999999999999605e-01	6.647270765495847389e-01	5.931622567140186764e-01	7.156481983556607640e-02	0.000000000000000000e+00	0.000000000000000000e+00
1.569999999999999729e-01	6.055484755317128709e-01	5.202211903431532836e-01	8.532728518855955957e-02	0.000000000000000000e+00	0.000000000000000000e+00
1.709999999999999853e-01	6.564695973377887572e-01	4.982012457783637771e-01	1.582683515594249801e-01	0.000000000000000000e+00	0.000000000000000000e+00
1.849999999999999423e-01	6.812420349731770353e-01	4.899437665665676844e-01	1.912982684066093231e-01	0.000000000000000000e+00	0.000000000000000000e+00
1.989999999999999547e-01	6.853707745790751371e-01	4.679238220017781780e-01	2.174469525772969314e-01	0.000000000000000000e+00	0.000000000000000000e+00
2.129999999999999671e-01	6.743608022966802729e-01	3.757153041367218282e-01	2.986454981599583891e-01	0.000000000000000000e+00	0.000000000000000000e+00
2.269999999999999241e-01	6.853707745790751371e-01	3.385566476836395222e-01	3.468141268954355594e-01	0.000000000000000000e+00	0.000000000000000000e+00
2.409999999999999365e-01	7.459256221322463354e-01	2.587343486362773115e-01	4.871912734959690239e-01	0.000000000000000000e+00	0.000000000000000000e+00
2.549999999999999489e-01	7.789555389794307061e-01	2.119419664360995270e-01	5.670135725433311791e-01	0.000000000000000000e+00	0.000000000000000000e+00
2.689999999999999614e-01	7.803317855147300364e-01	1.596445980947242826e-01	6.206871874200057260e-01	0.000000000000000000e+00	0.000000000000000000e+00
2.829999999999999738e-01	8.463916192090986668e-01	1.169809555004445445e-01	7.294106637086541500e-01	0.000000000000000000e+00	0.000000000000000000e+00
2.969999999999999307e-01	8.739165499150857164e-01	9.908975054155301498e-02	7.748267993735327153e-01	0.000000000000000000e+00	0.000000000000000000e+00
3.109999999999999987e-01	8.422628796032006759e-01	8.532728518855954569e-02	7.569355944146410886e-01	0.000000000000000000e+00	0.000000000000000000e+00
3.249999999999999001e-01	7.982229904736215520e-01	5.780235448257259323e-02	7.390443894557496840e-01	1.376246535299347623e-03	0.000000000000000000e+00
3.389999999999999125e-01	8.064804696854176447e-01	2.752493070598694899e-02	7.775792924441313758e-01	1.376246535299347623e-03	0.000000000000000000e+00
3.529999999999999249e-01	7.995992370089208823e-01	3.027742377658564424e-02	7.596880874852398602e-01	9.633725747095433362e-03	0.000000000000000000e+00
3.669999999999999374e-01	7.720743063029340547e-01	1.238621881769412687e-02	7.459256221322464464e-01	1.376246535299347450e-02	0.000000000000000000e+00
3.809999999999999498e-01	7.266581706380554895e-01	1.238621881769412687e-02	6.839945280437758068e-01	3.027742377658564424e-02	0.000000000000000000e+00
3.949999999999999623e-01	7.046382260732659830e-01	9.633725747095431627e-03	6.619745834789861894e-01	3.302991684718434295e-02	0.000000000000000000e+00
4.089999999999999747e-01	6.867470211143744674e-01	5.504986141197390492e-03	6.454596250553940040e-01	3.578240991778303820e-02	0.000000000000000000e+00
4.229999999999998761e-01	6.550933508024894270e-01	1.376246535299347623e-03	5.890335171081207966e-01	6.468358715906934175e-02	0.000000000000000000e+00
4.369999999999998885e-01	6.014198358493273444e-01	5.504986141197390492e-03	5.271024230196501570e-01	6.743608022966803006e-02	1.376346458811675581e-03
4.509999999999999010e-01	5.904097636434200158e-01	1.376246535299347623e-03	4.803100408194722615e-01	1.087234762886484518e-01	0.000000000000000000e+00
4.649999999999999134e-01	6.468361713612302832e-01	0.000000000000000000e+00	4.926962596371664005e-01	1.500108723476288874e-01	4.129039376435026526e-03
4.789999999999999258e-01	5.766473982139389554e-01	0.000000000000000000e+00	4.170027001957022916e-01	1.582683515594249801e-01	1.376346458811675581e-03
4.929999999999999383e-01	6.165586476611323308e-01	1.376246535299347623e-03	3.839727833485179764e-01	2.284569248596916846e-01	2.752692917623351162e-03
5.069999999999998952e-01	5.642613792432695785e-01	0.000000000000000000e+00	3.096554704423531978e-01	2.504768694244812743e-01	4.129039376435026526e-03
5.210000000000000187e-01	5.546279532667111045e-01	0.000000000000000000e+00	2.119419664360995270e-01	3.344279080777414204e-01	8.258078752870053052e-03
5.350000000000000311e-01	5.986676425492655218e-01	0.000000000000000000e+00	2.091894733655008665e-01	3.839727833485179209e-01	5.505385835246702324e-03
5.489999999999998215e-01	5.931626564080680897e-01	0.000000000000000000e+00	1.376246535299347762e-01	4.500326170428866068e-01	5.505385835246702324e-03
5.629999999999998339e-01	6.495894638199275484e-01	0.000000000000000000e+00	1.142284624298458423e-01	5.202211903431532836e-01	1.513981104692842944e-02
5.769999999999998463e-01	6.482125178200419668e-01	0.000000000000000000e+00	7.156481983556607640e-02	5.711423121492291699e-01	5.505385835246702324e-03
5.909999999999998588e-01	7.239068766496047358e-01	0.000000000000000000e+00	4.954487527077651443e-02	6.578458438730880875e-01	1.651615750574010610e-02
6.049999999999998712e-01	7.170257438966203267e-01	0.000000000000000000e+00	5.780235448257260017e-02	6.413308854494959022e-01	1.789250396455178277e-02
6.189999999999998836e-01	7.486807132141655163e-01	0.000000000000000000e+00	2.890117724128630008e-02	6.839945280437756958e-01	3.578500792910356554e-02
6.329999999999998961e-01	8.312551056380770298e-01	0.000000000000000000e+00	3.578240991778303820e-02	7.651930736264371813e-01	3.027962209385685888e-02
6.469999999999999085e-01	8.918119516614950726e-01	0.000000000000000000e+00	2.339619110008890959e-02	8.106092092913157465e-01	5.780655127009037830e-02
6.609999999999999210e-01	9.798945277789983255e-01	0.000000000000000000e+00	1.238621881769412861e-02	8.711640568444869448e-01	9.634425211681728329e-02
6.749999999999999334e-01	1.051460346849687699e+00	0.000000000000000000e+00	1.100997228239478098e-02	9.303426578623589238e-01	1.101077167049340499e-01
6.889999999999999458e-01	1.025313261455197189e+00	0.000000000000000000e+00	9.633725747095433362e-03	8.835502756621810283e-01	1.321292600459208488e-01
7.029999999999999583e-01	1.208362743995583077e+00	0.000000000000000000e+00	5.504986141197390492e-03	9.509863558918491000e-01	2.518714019625366007e-01
7.169999999999999707e-01	1.223505053130319764e+00	0.000000000000000000e+00	0.000000000000000000e+00	9.220851786505628311e-01	3.014198744797569329e-01
7.309999999999999831e-01	1.295077067458773268e+00	0.000000000000000000e+00	0.000000000000000000e+00	8.945602479445757815e-01	4.005168195141975418e-01
7.449999999999999956e-01	1.355641707516152872e+00	0.000000000000000000e+00	0.000000000000000000e+00	8.202429350384110585e-01	5.353987724777418133e-01
7.590000000000000080e-01	1.478138041203076902e+00	0.000000000000000000e+00	0.000000000000000000e+00	7.995992370089208823e-01	6.785388041941560200e-01
7.729999999999997984e-01	1.557972730765967651e+00	0.000000000000000000e+00	0.000000000000000000e+00	7.087669656791639738e-01	8.492057650868036767e-01
7.869999999999998108e-01	1.705251794210049798e+00	0.000000000000000000e+00	0.000000000000000000e+00	5.711423121492291699e-01	1.134109482060820628e+00
8.009999999999998233e-01	1.640569406133128627e+00	0.000000000000000000e+00	0.000000000000000000e+00	4.899437665665677399e-01	1.150625639566560832e+00
8.150000000000000577e-01	1.797481695706744542e+00	0.000000000000000000e+00	0.000000000000000000e+00	3.688340714602251214e-01	1.428647624246519365e+00
8.289999999999998481e-01	1.735550501694761216e+00	0.000000000000000000e+00	0.000000000000000000e+00	3.082792239070538676e-01	1.427271277787707460e+00
8.429999999999998606e-01	1.838783180980962717e+00	0.000000000000000000e+00	0.000000000000000000e+00	2.160707060419975456e-01	1.622712474938965199e+00
8.569999999999998730e-01	1.907603101932867418e+00	0.000000000000000000e+00	0.000000000000000000e+00	1.802882961242145143e-01	1.727314805808652931e+00
8.709999999999998854e-01	1.932381035361433685e+00	0.000000000000000000e+00	0.000000000000000000e+00	1.293671743181386835e-01	1.803013861043295085e+00
8.849999999999998979e-01	1.933760579372640009e+00	0.000000000000000000e+00	0.000000000000000000e+00	8.532728518855954569e-02	1.848433294184080422e+00
8.989999999999999103e-01	1.973675725836814054e+00	0.000000000000000000e+00	0.000000000000000000e+00	7.018857330026673225e-02	1.903487152536547322e+00
9.129999999999999227e-01	1.870451939743209335e+00	0.000000000000000000e+00	0.000000000000000000e+00	3.991114952368107760e-02	1.830540790219528313e+00
9.269999999999999352e-01	1.856689074696166841e+00	0.000000000000000000e+00	0.000000000000000000e+00	3.165367031188499186e-02	1.825035404384281801e+00
9.409999999999999476e-01	1.592431154145399042e+00	0.000000000000000000e+00	0.000000000000000000e+00	2.339619110008890612e-02	1.569034963045310205e+00
9.549999999999999600e-01	1.373592067194342459e+00	0.000000000000000000e+00	0.000000000000000000e+00	2.339619110008890612e-02	1.350195876094253622e+00
9.689999999999999725e-01	1.120345318008117541e+00	0.000000000000000000e+00	0.000000000000000000e+00	9.633725747095433362e-03	1.110711592261022007e+00
9.829999999999999849e-01	9.138939487274402307e-01	0.000000000000000000e+00	0.000000000000000000e+00	1.376246535299347623e-03	9.125177021921409004e-01
9.969999999999999973e-01	6.978074547704947728e-01	0.000000000000000000e+00	0.000000000000000000e+00	2.752493070598695246e-03	6.950549616998961122e-01
1.011000000000000121e+00	5.285168403366586887e-01	0.000000000000000000e+00	0.000000000000000000e+00	2.752493070598695246e-03	5.257643472660600281e-01
1.024999999999999911e+00	3.413337219382708843e-01	0.000000000000000000e+00	0.000000000000000000e+00	2.752493070598695246e-03	3.385812288676721682e-01
1.038999999999999702e+00	2.188390869510564163e-01	0.000000000000000000e+00	0.000000000000000000e+00	0.000000000000000000e+00	2.188390869510564163e-01
1.052999999999999936e+00	1.541507034633953499e-01	0.000000000000000000e+00	0.000000000000000000e+00	1.376246535299347623e-03	1.527744569280959919e-01
1.066999999999999726e+00	9.083856651103359992e-02	0.000000000000000000e+00	0.000000000000000000e+00	4.128739605898042869e-03	8.670982690513555358e-02
1.080999999999999961e+00	6.193559064652539442e-02	0.000000000000000000e+00	0.000000000000000000e+00	0.000000000000000000e+00	6.193559064652539442e-02
1.094999999999999751e+00	3.165596855266853554e-02	0.000000000000000000e+00	0.000000000000000000e+00	0.000000000000000000e+00	3.165596855266853554e-02
1.108999999999999986e+00	3.303231501148021221e-02	0.000000000000000000e+00	0.000000000000000000e+00	0.000000000000000000e+00	3.303231501148021221e-02
1.122999999999999776e+00	2.064519688217513263e-02	0.000000000000000000e+00	0.000000000000000000e+00	0.000000000000000000e+00	2.064519688217513263e-02
1.137000000000000011e+00	1.789250396455178277e-02	0.000000000000000000e+00	0.000000000000000000e+00	0.000000000000000000e+00	1.789250396455178277e-02
1.150999999999999801e+00	1.789250396455178277e-02	0.000000000000000000e+00	0.000000000000000000e+00	0.000000000000000000e+00	1.789250396455178277e-02
1.165000000000000036e+00	1.651615750574010610e-02	0.000000000000000000e+00	0.000000000000000000e+00	0.000000000000000000e+00	1.651615750574010610e-02
1.178999999999999826e+00	4.129039376435026526e-03	0.000000000000000000e+00	0.000000000000000000e+00	0.000000000000000000e+00	4.129039376435026526e-03
1.193000000000000060e+00	4.129039376435026526e-03	0.000000000000000000e+00	0.000000000000000000e+00	0.000000000000000000e+00	4.129039376435026526e-03
