# Supplementary material for: Distinct activation mechanisms of CXCR4 and ACKR3 revealed by single-molecule analysis of their conformational landscapes
Source: eLife. 2025 Apr 15;13:RP100098. doi: 10.7554/eLife.100098 (PMC11999697; doi:10.7554/eLife.100098)
Supplement: Figure 5—source data 2. [file elife-100098-fig5-data2.csv]

# initial FRET	final FRET	density
-2.000000000000000111e-01	-2.000000000000000111e-01	1.382878668431059859e-124
-1.858585858585858619e-01	-2.000000000000000111e-01	1.141595620034079319e-151
-1.717171717171717404e-01	-2.000000000000000111e-01	7.313049244101693339e-145
-1.575757575757575912e-01	-2.000000000000000111e-01	2.841578227726939316e-138
-1.434343434343434420e-01	-2.000000000000000111e-01	6.697236722012326405e-132
-1.292929292929292928e-01	-2.000000000000000111e-01	9.574290440989423718e-126
-1.151515151515151714e-01	-2.000000000000000111e-01	8.302186030639826783e-120
-1.010101010101010222e-01	-2.000000000000000111e-01	4.366698811317877050e-114
-8.686868686868688683e-02	-2.000000000000000111e-01	1.393121292201333852e-108
-7.272727272727275150e-02	-2.000000000000000111e-01	2.695873667262200526e-103
-5.858585858585860229e-02	-2.000000000000000111e-01	3.164353966657801907e-98
-4.444444444444445308e-02	-2.000000000000000111e-01	2.252918566173276544e-93
-3.030303030303033163e-02	-2.000000000000000111e-01	9.729283193491386644e-89
-1.616161616161618242e-02	-2.000000000000000111e-01	2.548537979899887953e-84
-2.020202020202033211e-03	-2.000000000000000111e-01	4.102005160772885100e-71
1.212121212121208824e-02	-2.000000000000000111e-01	7.281235295978849164e-67
2.626262626262623745e-02	-2.000000000000000111e-01	2.910005994639959293e-54
4.040404040404038666e-02	-2.000000000000000111e-01	5.119735676090457335e-59
5.454545454545450811e-02	-2.000000000000000111e-01	2.028061642725633416e-55
6.868686868686868507e-02	-2.000000000000000111e-01	3.118632417722146013e-47
8.282828282828280653e-02	-2.000000000000000111e-01	2.480449618704898351e-45
9.696969696969692798e-02	-2.000000000000000111e-01	6.278147217565440203e-46
1.111111111111111049e-01	-2.000000000000000111e-01	3.366392770840891616e-43
1.252525252525252264e-01	-2.000000000000000111e-01	1.094896333698154613e-40
1.393939393939393478e-01	-2.000000000000000111e-01	2.160011921490100874e-38
1.535353535353535248e-01	-2.000000000000000111e-01	2.584724337062734616e-36
1.676767676767676463e-01	-2.000000000000000111e-01	1.876062328981776100e-34
1.818181818181817677e-01	-2.000000000000000111e-01	8.259528473284665863e-33
1.959595959595959447e-01	-2.000000000000000111e-01	2.205658270520728840e-31
2.101010101010100661e-01	-2.000000000000000111e-01	3.572697179426292689e-30
2.242424242424241876e-01	-2.000000000000000111e-01	3.510178778857961682e-29
2.383838383838383645e-01	-2.000000000000000111e-01	2.091883603045797113e-28
2.525252525252524860e-01	-2.000000000000000111e-01	7.562496704101345351e-28
2.666666666666666075e-01	-2.000000000000000111e-01	1.710391813330054018e-27
2.808080808080807844e-01	-2.000000000000000111e-01	2.371572770333252027e-26
2.949494949494949059e-01	-2.000000000000000111e-01	5.356828893873322191e-24
3.090909090909090273e-01	-2.000000000000000111e-01	8.086267645211514427e-22
3.232323232323231488e-01	-2.000000000000000111e-01	7.406391661941591911e-20
3.373737373737373813e-01	-2.000000000000000111e-01	4.114723117758755925e-18
3.515151515151515027e-01	-2.000000000000000111e-01	1.386594505220596859e-16
3.656565656565656242e-01	-2.000000000000000111e-01	2.834217973173743718e-15
3.797979797979797456e-01	-2.000000000000000111e-01	3.513920530406909302e-14
3.939393939393938671e-01	-2.000000000000000111e-01	2.642564142493534833e-13
4.080808080808079885e-01	-2.000000000000000111e-01	1.205407958796426081e-12
4.222222222222222210e-01	-2.000000000000000111e-01	3.335166241470296560e-12
4.363636363636363424e-01	-2.000000000000000111e-01	5.597264531191540295e-12
4.505050505050504639e-01	-2.000000000000000111e-01	5.697824829841689274e-12
4.646464646464645853e-01	-2.000000000000000111e-01	3.518173629830428437e-12
4.787878787878787068e-01	-2.000000000000000111e-01	1.317650888940718862e-12
4.929292929292928283e-01	-2.000000000000000111e-01	2.993355956833129382e-13
5.070707070707070052e-01	-2.000000000000000111e-01	4.124689716689064743e-14
5.212121212121212377e-01	-2.000000000000000111e-01	3.447459066427613398e-15
5.353535353535352481e-01	-2.000000000000000111e-01	1.747760287873983200e-16
5.494949494949494806e-01	-2.000000000000000111e-01	5.374518116427209721e-18
5.636363636363634910e-01	-2.000000000000000111e-01	1.002471672669794885e-19
5.777777777777777235e-01	-2.000000000000000111e-01	1.134173797356483779e-21
5.919191919191919560e-01	-2.000000000000000111e-01	7.783268449213729499e-24
6.060606060606059664e-01	-2.000000000000000111e-01	3.239808437332804912e-26
6.202020202020201989e-01	-2.000000000000000111e-01	8.179969722485815551e-29
6.343434343434342093e-01	-2.000000000000000111e-01	2.417837999673954402e-29
6.484848484848484418e-01	-2.000000000000000111e-01	2.996020813073709355e-29
6.626262626262624522e-01	-2.000000000000000111e-01	3.193867310215415097e-33
6.767676767676766847e-01	-2.000000000000000111e-01	6.004066828157204292e-33
6.909090909090909172e-01	-2.000000000000000111e-01	6.846332642632811878e-33
7.050505050505049276e-01	-2.000000000000000111e-01	4.735277036293371603e-33
7.191919191919191601e-01	-2.000000000000000111e-01	1.986590307461288167e-33
7.333333333333331705e-01	-2.000000000000000111e-01	5.075326117056656624e-34
7.474747474747474030e-01	-2.000000000000000111e-01	1.309364437851013667e-33
7.616161616161616355e-01	-2.000000000000000111e-01	4.645331927002876720e-31
7.757575757575756459e-01	-2.000000000000000111e-01	1.063602018501197314e-28
7.898989898989898784e-01	-2.000000000000000111e-01	1.477198126010864711e-26
8.040404040404041108e-01	-2.000000000000000111e-01	1.244440793429621131e-24
8.181818181818181213e-01	-2.000000000000000111e-01	6.358939717518682785e-23
8.323232323232323537e-01	-2.000000000000000111e-01	1.970924987286488947e-21
8.464646464646463642e-01	-2.000000000000000111e-01	3.705359907013041953e-20
8.606060606060605966e-01	-2.000000000000000111e-01	4.225378471477412849e-19
8.747474747474748291e-01	-2.000000000000000111e-01	2.922642848296781235e-18
8.888888888888888395e-01	-2.000000000000000111e-01	1.226198537086445750e-17
9.030303030303030720e-01	-2.000000000000000111e-01	3.120475340135186156e-17
9.171717171717170825e-01	-2.000000000000000111e-01	4.816766910546420837e-17
9.313131313131313149e-01	-2.000000000000000111e-01	4.509884518271617273e-17
9.454545454545453254e-01	-2.000000000000000111e-01	2.561239119945010385e-17
9.595959595959595578e-01	-2.000000000000000111e-01	8.822867282819740276e-18
9.737373737373737903e-01	-2.000000000000000111e-01	1.843504835118779081e-18
9.878787878787878007e-01	-2.000000000000000111e-01	2.336435144467496360e-19
1.002020202020202033e+00	-2.000000000000000111e-01	1.796131353956806477e-20
1.016161616161616044e+00	-2.000000000000000111e-01	8.375242154690747386e-22
1.030303030303030276e+00	-2.000000000000000111e-01	2.368817298989435839e-23
1.044444444444444509e+00	-2.000000000000000111e-01	4.063878113893287109e-25
1.058585858585858519e+00	-2.000000000000000111e-01	4.228873522722625470e-27
1.072727272727272751e+00	-2.000000000000000111e-01	2.669215472872637276e-29
1.086868686868686762e+00	-2.000000000000000111e-01	1.021921380784204837e-31
1.101010101010100994e+00	-2.000000000000000111e-01	2.373155806531923897e-34
1.115151515151515005e+00	-2.000000000000000111e-01	3.342796459107698199e-37
1.129292929292929237e+00	-2.000000000000000111e-01	2.856067908386951240e-40
1.143434343434343470e+00	-2.000000000000000111e-01	1.480137425775744469e-43
1.157575757575757480e+00	-2.000000000000000111e-01	4.652758017685978133e-47
1.171717171717171713e+00	-2.000000000000000111e-01	8.871433869893245699e-51
1.185858585858585723e+00	-2.000000000000000111e-01	1.026011628690645647e-54
1.199999999999999956e+00	-2.000000000000000111e-01	7.197616463313587414e-59
-2.000000000000000111e-01	-1.858585858585858619e-01	1.174696111524884571e-147
-1.858585858585858619e-01	-1.858585858585858619e-01	2.812064842907991135e-144
-1.717171717171717404e-01	-1.858585858585858619e-01	8.693685533812092607e-141
-1.575757575757575912e-01	-1.858585858585858619e-01	3.378042005051425847e-134
-1.434343434343434420e-01	-1.858585858585858619e-01	7.961613283765374393e-128
-1.292929292929292928e-01	-1.858585858585858619e-01	1.138182822582231034e-121
-1.151515151515151714e-01	-1.858585858585858619e-01	9.869562228342454736e-116
-1.010101010101010222e-01	-1.858585858585858619e-01	5.191091297120622830e-110
-8.686868686868688683e-02	-1.858585858585858619e-01	1.656129751160095010e-104
-7.272727272727275150e-02	-1.858585858585858619e-01	3.204829766593565795e-99
-5.858585858585860229e-02	-1.858585858585858619e-01	3.761754828326948286e-94
-4.444444444444445308e-02	-1.858585858585858619e-01	2.678248825330128284e-89
-3.030303030303033163e-02	-1.858585858585858619e-01	1.156608218135994305e-84
-1.616161616161618242e-02	-1.858585858585858619e-01	3.029678459514948957e-80
-2.020202020202033211e-03	-1.858585858585858619e-01	2.813713562460540708e-51
1.212121212121208824e-02	-1.858585858585858619e-01	1.547664200011279562e-50
2.626262626262623745e-02	-1.858585858585858619e-01	4.999354838320109226e-50
4.040404040404038666e-02	-1.858585858585858619e-01	9.328309450832313861e-56
5.454545454545450811e-02	-1.858585858585858619e-01	5.009114895175823284e-49
6.868686868686868507e-02	-1.858585858585858619e-01	8.589182632784519381e-47
8.282828282828280653e-02	-1.858585858585858619e-01	1.293982967875161741e-45
9.696969696969692798e-02	-1.858585858585858619e-01	1.059018376162357567e-39
1.111111111111111049e-01	-1.858585858585858619e-01	6.133667945951008454e-40
1.252525252525252264e-01	-1.858585858585858619e-01	1.994933914665319698e-37
1.393939393939393478e-01	-1.858585858585858619e-01	3.935606888442531947e-35
1.535353535353535248e-01	-1.858585858585858619e-01	4.709446525137853405e-33
1.676767676767676463e-01	-1.858585858585858619e-01	3.418243575968539504e-31
1.818181818181817677e-01	-1.858585858585858619e-01	1.504912149092017308e-29
1.959595959595959447e-01	-1.858585858585858619e-01	4.018780946129863128e-28
2.101010101010100661e-01	-1.858585858585858619e-01	6.509574777694099054e-27
2.242424242424241876e-01	-1.858585858585858619e-01	6.395670547966295830e-26
2.383838383838383645e-01	-1.858585858585858619e-01	3.811490578207121519e-25
2.525252525252524860e-01	-1.858585858585858619e-01	1.377786116242000867e-24
2.666666666666666075e-01	-1.858585858585858619e-01	3.026766337920310303e-24
2.808080808080807844e-01	-1.858585858585858619e-01	6.416913992411418662e-24
2.949494949494949059e-01	-1.858585858585858619e-01	6.005184331483116257e-22
3.090909090909090273e-01	-1.858585858585858619e-01	9.019191175299166104e-20
3.232323232323231488e-01	-1.858585858585858619e-01	8.260740932562787518e-18
3.373737373737373813e-01	-1.858585858585858619e-01	4.589368400396633305e-16
3.515151515151515027e-01	-1.858585858585858619e-01	1.546542215134856873e-14
3.656565656565656242e-01	-1.858585858585858619e-01	3.161153262096447115e-13
3.797979797979797456e-01	-1.858585858585858619e-01	3.919261485635484870e-12
3.939393939393938671e-01	-1.858585858585858619e-01	2.947391603798799316e-11
4.080808080808079885e-01	-1.858585858585858619e-01	1.344455273489018045e-10
4.222222222222222210e-01	-1.858585858585858619e-01	3.719887369740995412e-10
4.363636363636363424e-01	-1.858585858585858619e-01	6.242925277838984791e-10
4.505050505050504639e-01	-1.858585858585858619e-01	6.355085499474328411e-10
4.646464646464645853e-01	-1.858585858585858619e-01	3.924005192733238996e-10
4.787878787878787068e-01	-1.858585858585858619e-01	1.469645752152728628e-10
4.929292929292928283e-01	-1.858585858585858619e-01	3.338648274385707980e-11
5.070707070707070052e-01	-1.858585858585858619e-01	4.600484674622870340e-12
5.212121212121212377e-01	-1.858585858585858619e-01	3.845133498513326719e-13
5.353535353535352481e-01	-1.858585858585858619e-01	1.949369521941177293e-14
5.494949494949494806e-01	-1.858585858585858619e-01	5.994484411940156192e-16
5.636363636363634910e-01	-1.858585858585858619e-01	1.118109695753914239e-17
5.777777777777777235e-01	-1.858585858585858619e-01	1.265004032148589720e-19
5.919191919191919560e-01	-1.858585858585858619e-01	8.681164624502966544e-22
6.060606060606059664e-01	-1.858585858585858619e-01	3.618717102244725141e-24
6.202020202020201989e-01	-1.858585858585858619e-01	9.123645281145839792e-27
6.343434343434342093e-01	-1.858585858585858619e-01	4.396457027324522062e-27
6.484848484848484418e-01	-1.858585858585858619e-01	4.098823750308771123e-30
6.626262626262624522e-01	-1.858585858585858619e-01	1.266323666007398452e-29
6.767676767676766847e-01	-1.858585858585858619e-01	2.380575922252498626e-29
6.909090909090909172e-01	-1.858585858585858619e-01	2.714529186961997412e-29
7.050505050505049276e-01	-1.858585858585858619e-01	1.877508503390295004e-29
7.191919191919191601e-01	-1.858585858585858619e-01	7.876703633101577466e-30
7.333333333333331705e-01	-1.858585858585858619e-01	2.005143859577990041e-30
7.474747474747474030e-01	-1.858585858585858619e-01	7.102658801443753070e-31
7.616161616161616355e-01	-1.858585858585858619e-01	1.502770832319106614e-28
7.757575757575756459e-01	-1.858585858585858619e-01	3.438897590028311544e-26
7.898989898989898784e-01	-1.858585858585858619e-01	4.776050380246540608e-24
8.040404040404041108e-01	-1.858585858585858619e-01	4.023497664692540909e-22
8.181818181818181213e-01	-1.858585858585858619e-01	2.055957729285276560e-20
8.323232323232323537e-01	-1.858585858585858619e-01	6.372349191223813227e-19
8.464646464646463642e-01	-1.858585858585858619e-01	1.198008414809205503e-17
8.606060606060605966e-01	-1.858585858585858619e-01	1.366139617064601060e-16
8.747474747474748291e-01	-1.858585858585858619e-01	9.449421415227876440e-16
8.888888888888888395e-01	-1.858585858585858619e-01	3.964516814778404002e-15
9.030303030303030720e-01	-1.858585858585858619e-01	1.008904886272519606e-14
9.171717171717170825e-01	-1.858585858585858619e-01	1.557345962514648013e-14
9.313131313131313149e-01	-1.858585858585858619e-01	1.458125455595477571e-14
9.454545454545453254e-01	-1.858585858585858619e-01	8.280939220346101834e-15
9.595959595959595578e-01	-1.858585858585858619e-01	2.852589090540638563e-15
9.737373737373737903e-01	-1.858585858585858619e-01	5.960377292831810601e-16
9.878787878787878007e-01	-1.858585858585858619e-01	7.554108194330342857e-17
1.002020202020202033e+00	-1.858585858585858619e-01	5.807210446712881571e-18
1.016161616161616044e+00	-1.858585858585858619e-01	2.707863967038097080e-19
1.030303030303030276e+00	-1.858585858585858619e-01	7.658805429091381762e-21
1.044444444444444509e+00	-1.858585858585858619e-01	1.313923694120645241e-22
1.058585858585858519e+00	-1.858585858585858619e-01	1.367269628965747291e-24
1.072727272727272751e+00	-1.858585858585858619e-01	8.630045873007189271e-27
1.086868686868686762e+00	-1.858585858585858619e-01	3.304052626850716113e-29
1.101010101010100994e+00	-1.858585858585858619e-01	7.672832591574498595e-32
1.115151515151515005e+00	-1.858585858585858619e-01	1.080785237462086494e-34
1.129292929292929237e+00	-1.858585858585858619e-01	9.234172858933149917e-38
1.143434343434343470e+00	-1.858585858585858619e-01	4.785546195375821122e-41
1.157575757575757480e+00	-1.858585858585858619e-01	1.504319110353505066e-44
1.171717171717171713e+00	-1.858585858585858619e-01	2.868295222467206600e-48
1.185858585858585723e+00	-1.858585858585858619e-01	3.317343578973170750e-52
1.199999999999999956e+00	-1.858585858585858619e-01	2.327841739360965352e-56
-2.000000000000000111e-01	-1.717171717171717404e-01	1.355822779930658753e-140
-1.858585858585858619e-01	-1.717171717171717404e-01	3.381146033517166816e-111
-1.717171717171717404e-01	-1.717171717171717404e-01	6.268797926591394361e-137
-1.575757575757575912e-01	-1.717171717171717404e-01	2.435821106577135898e-130
-1.434343434343434420e-01	-1.717171717171717404e-01	5.740919044227950777e-124
-1.292929292929292928e-01	-1.717171717171717404e-01	8.207149994710668374e-118
-1.151515151515151714e-01	-1.717171717171717404e-01	7.116693028838473903e-112
-1.010101010101010222e-01	-1.717171717171717404e-01	3.743165339207225545e-106
-8.686868686868688683e-02	-1.717171717171717404e-01	1.194193499392202255e-100
-7.272727272727275150e-02	-1.717171717171717404e-01	2.310922119020968901e-95
-5.858585858585860229e-02	-1.717171717171717404e-01	2.712506770166109441e-90
-4.444444444444445308e-02	-1.717171717171717404e-01	1.931217849763011849e-85
-3.030303030303033163e-02	-1.717171717171717404e-01	8.340010886671664600e-81
-1.616161616161618242e-02	-1.717171717171717404e-01	2.184624917864468652e-76
-2.020202020202033211e-03	-1.717171717171717404e-01	3.471059537204393095e-72
1.212121212121208824e-02	-1.717171717171717404e-01	4.154710942410576856e-46
2.626262626262623745e-02	-1.717171717171717404e-01	1.578609002154831829e-56
4.040404040404038666e-02	-1.717171717171717404e-01	1.030939739332374528e-52
5.454545454545450811e-02	-1.717171717171717404e-01	4.083822985842890396e-49
6.868686868686868507e-02	-1.717171717171717404e-01	9.812404968694458909e-46
8.282828282828280653e-02	-1.717171717171717404e-01	1.067204232455016473e-40
9.696969696969692798e-02	-1.717171717171717404e-01	1.264204607775495102e-39
1.111111111111111049e-01	-1.717171717171717404e-01	1.458164578785779660e-35
1.252525252525252264e-01	-1.717171717171717404e-01	2.204748516460882799e-34
1.393939393939393478e-01	-1.717171717171717404e-01	4.349530292101613659e-32
1.535353535353535248e-01	-1.717171717171717404e-01	5.204759464985949073e-30
1.676767676767676463e-01	-1.717171717171717404e-01	3.777756904615935820e-28
1.818181818181817677e-01	-1.717171717171717404e-01	1.663192226470735165e-26
1.959595959595959447e-01	-1.717171717171717404e-01	4.441463070643625452e-25
2.101010101010100661e-01	-1.717171717171717404e-01	7.194240362930022752e-24
2.242424242424241876e-01	-1.717171717171717404e-01	7.068369867985785413e-23
2.383838383838383645e-01	-1.717171717171717404e-01	4.212396572898235616e-22
2.525252525252524860e-01	-1.717171717171717404e-01	1.522703756558859304e-21
2.666666666666666075e-01	-1.717171717171717404e-01	3.339101383907150799e-21
2.808080808080807844e-01	-1.717171717171717404e-01	4.602724062633767975e-21
2.949494949494949059e-01	-1.717171717171717404e-01	4.399019264336681048e-20
3.090909090909090273e-01	-1.717171717171717404e-01	6.103403654118852982e-18
3.232323232323231488e-01	-1.717171717171717404e-01	5.588646074456466278e-16
3.373737373737373813e-01	-1.717171717171717404e-01	3.104846672540020966e-14
3.515151515151515027e-01	-1.717171717171717404e-01	1.046282601877486276e-12
3.656565656565656242e-01	-1.717171717171717404e-01	2.138615800768952780e-11
3.797979797979797456e-01	-1.717171717171717404e-01	2.651498945689252226e-10
3.939393939393938671e-01	-1.717171717171717404e-01	1.993999573299037704e-09
4.080808080808079885e-01	-1.717171717171717404e-01	9.095646598852464609e-09
4.222222222222222210e-01	-1.717171717171717404e-01	2.516616325573969551e-08
4.363636363636363424e-01	-1.717171717171717404e-01	4.223527787791103005e-08
4.505050505050504639e-01	-1.717171717171717404e-01	4.299407570374181473e-08
4.646464646464645853e-01	-1.717171717171717404e-01	2.654708207028348433e-08
4.787878787878787068e-01	-1.717171717171717404e-01	9.942598054888599549e-09
4.929292929292928283e-01	-1.717171717171717404e-01	2.258696545771559625e-09
5.070707070707070052e-01	-1.717171717171717404e-01	3.112367038822806828e-10
5.212121212121212377e-01	-1.717171717171717404e-01	2.601349120326507731e-11
5.353535353535352481e-01	-1.717171717171717404e-01	1.318807446435775730e-12
5.494949494949494806e-01	-1.717171717171717404e-01	4.055450028582908782e-14
5.636363636363634910e-01	-1.717171717171717404e-01	7.564350300014594209e-16
5.777777777777777235e-01	-1.717171717171717404e-01	8.558134852866066432e-18
5.919191919191919560e-01	-1.717171717171717404e-01	5.873020721515823336e-20
6.060606060606059664e-01	-1.717171717171717404e-01	2.444675370971501768e-22
6.202020202020201989e-01	-1.717171717171717404e-01	2.538306807038061089e-24
6.343434343434342093e-01	-1.717171717171717404e-01	1.087641517834184043e-24
6.484848484848484418e-01	-1.717171717171717404e-01	3.915795837408148629e-26
6.626262626262624522e-01	-1.717171717171717404e-01	4.316948309251283887e-25
6.767676767676766847e-01	-1.717171717171717404e-01	1.761674554540506228e-25
6.909090909090909172e-01	-1.717171717171717404e-01	7.967785462536283513e-26
7.050505050505049276e-01	-1.717171717171717404e-01	4.515370052605468173e-26
7.191919191919191601e-01	-1.717171717171717404e-01	1.894331610977966092e-26
7.333333333333331705e-01	-1.717171717171717404e-01	4.820966431760172414e-27
7.474747474747474030e-01	-1.717171717171717404e-01	8.291298954361889342e-28
7.616161616161616355e-01	-1.717171717171717404e-01	2.965948970096753358e-26
7.757575757575756459e-01	-1.717171717171717404e-01	6.745828541426541416e-24
7.898989898989898784e-01	-1.717171717171717404e-01	9.366565934150343955e-22
8.040404040404041108e-01	-1.717171717171717404e-01	7.890574009531585899e-20
8.181818181818181213e-01	-1.717171717171717404e-01	4.031982107071133985e-18
8.323232323232323537e-01	-1.717171717171717404e-01	1.249694772907457532e-16
8.464646464646463642e-01	-1.717171717171717404e-01	2.349439433967739489e-15
8.606060606060605966e-01	-1.717171717171717404e-01	2.679165061029875394e-14
8.747474747474748291e-01	-1.717171717171717404e-01	1.853145856100960588e-13
8.888888888888888395e-01	-1.717171717171717404e-01	7.774897090420229336e-13
9.030303030303030720e-01	-1.717171717171717404e-01	1.978584536594732438e-12
9.171717171717170825e-01	-1.717171717171717404e-01	3.054143836039859353e-12
9.313131313131313149e-01	-1.717171717171717404e-01	2.859560418539814158e-12
9.454545454545453254e-01	-1.717171717171717404e-01	1.623992361697407796e-12
9.595959595959595578e-01	-1.717171717171717404e-01	5.594272305147652658e-13
9.737373737373737903e-01	-1.717171717171717404e-01	1.168902094174397973e-13
9.878787878787878007e-01	-1.717171717171717404e-01	1.481452004488381495e-14
1.002020202020202033e+00	-1.717171717171717404e-01	1.138864222678940041e-15
1.016161616161616044e+00	-1.717171717171717404e-01	5.310448829500811805e-17
1.030303030303030276e+00	-1.717171717171717404e-01	1.501984398824155259e-18
1.044444444444444509e+00	-1.717171717171717404e-01	2.576763319144382879e-20
1.058585858585858519e+00	-1.717171717171717404e-01	2.681381151024107323e-22
1.072727272727272751e+00	-1.717171717171717404e-01	1.692456399683535699e-24
1.086868686868686762e+00	-1.717171717171717404e-01	6.479646916726077621e-27
1.101010101010100994e+00	-1.717171717171717404e-01	1.504735295169146050e-29
1.115151515151515005e+00	-1.717171717171717404e-01	2.119550603036210845e-32
1.129292929292929237e+00	-1.717171717171717404e-01	1.810933034985485930e-35
1.143434343434343470e+00	-1.717171717171717404e-01	9.385037030038490683e-39
1.157575757575757480e+00	-1.717171717171717404e-01	2.950161532584054142e-42
1.171717171717171713e+00	-1.717171717171717404e-01	5.625363583912573381e-46
1.185858585858585723e+00	-1.717171717171717404e-01	6.510921605815501330e-50
1.199999999999999956e+00	-1.717171717171717404e-01	4.622011082461167201e-54
-2.000000000000000111e-01	-1.575757575757575912e-01	7.356844971695488156e-113
-1.858585858585858619e-01	-1.575757575757575912e-01	2.268894885249609740e-130
-1.717171717171717404e-01	-1.575757575757575912e-01	3.294514038021061997e-127
-1.575757575757575912e-01	-1.575757575757575912e-01	1.065370452687410995e-126
-1.434343434343434420e-01	-1.575757575757575912e-01	2.510941999999532555e-120
-1.292929292929292928e-01	-1.575757575757575912e-01	3.589612998067888648e-114
-1.151515151515151714e-01	-1.575757575757575912e-01	3.112672951760470773e-108
-1.010101010101010222e-01	-1.575757575757575912e-01	1.637171851884636856e-102
-8.686868686868688683e-02	-1.575757575757575912e-01	5.223119487750148778e-97
-7.272727272727275150e-02	-1.575757575757575912e-01	1.010742594116858417e-91
-5.858585858585860229e-02	-1.575757575757575912e-01	1.186386207856570084e-86
-4.444444444444445308e-02	-1.575757575757575912e-01	8.446689411156330384e-82
-3.030303030303033163e-02	-1.575757575757575912e-01	3.647723205024578548e-77
-1.616161616161618242e-02	-1.575757575757575912e-01	9.555031900383251069e-73
-2.020202020202033211e-03	-1.575757575757575912e-01	1.518159219685973398e-68
1.212121212121208824e-02	-1.575757575757575912e-01	9.828700321070692958e-58
2.626262626262623745e-02	-1.575757575757575912e-01	2.329494556059090504e-43
4.040404040404038666e-02	-1.575757575757575912e-01	6.910963078061345823e-50
5.454545454545450811e-02	-1.575757575757575912e-01	1.177147344373757512e-42
6.868686868686868507e-02	-1.575757575757575912e-01	5.149571743952829158e-42
8.282828282828280653e-02	-1.575757575757575912e-01	1.963167272686830352e-39
9.696969696969692798e-02	-1.575757575757575912e-01	3.733753127884154713e-36
1.111111111111111049e-01	-1.575757575757575912e-01	4.945070081679706240e-34
1.252525252525252264e-01	-1.575757575757575912e-01	1.477967056003252844e-31
1.393939393939393478e-01	-1.575757575757575912e-01	2.915736384800761751e-29
1.535353535353535248e-01	-1.575757575757575912e-01	3.489047225775703551e-27
1.676767676767676463e-01	-1.575757575757575912e-01	2.532448385760503785e-25
1.818181818181817677e-01	-1.575757575757575912e-01	1.114935198333490756e-23
1.959595959595959447e-01	-1.575757575757575912e-01	2.977378646152835685e-22
2.101010101010100661e-01	-1.575757575757575912e-01	4.822743300977869663e-21
2.242424242424241876e-01	-1.575757575757575912e-01	4.738383033045408546e-20
2.383838383838383645e-01	-1.575757575757575912e-01	2.823856129023049730e-19
2.525252525252524860e-01	-1.575757575757575912e-01	1.020779757926416460e-18
2.666666666666666075e-01	-1.575757575757575912e-01	2.238222648851950269e-18
2.808080808080807844e-01	-1.575757575757575912e-01	2.983496819879826191e-18
2.949494949494949059e-01	-1.575757575757575912e-01	4.060127072299798747e-18
3.090909090909090273e-01	-1.575757575757575912e-01	2.515633313726930957e-16
3.232323232323231488e-01	-1.575757575757575912e-01	2.293375076864553355e-14
3.373737373737373813e-01	-1.575757575757575912e-01	1.274096434466897681e-12
3.515151515151515027e-01	-1.575757575757575912e-01	4.293496687794414197e-11
3.656565656565656242e-01	-1.575757575757575912e-01	8.775965451404422025e-10
3.797979797979797456e-01	-1.575757575757575912e-01	1.088061873245540989e-08
3.939393939393938671e-01	-1.575757575757575912e-01	8.182522246501747933e-08
4.080808080808079885e-01	-1.575757575757575912e-01	3.732464722556621225e-07
4.222222222222222210e-01	-1.575757575757575912e-01	1.032711809251961423e-06
4.363636363636363424e-01	-1.575757575757575912e-01	1.733155339903092204e-06
4.505050505050504639e-01	-1.575757575757575912e-01	1.764293160460276809e-06
4.646464646464645853e-01	-1.575757575757575912e-01	1.089378816967990229e-06
4.787878787878787068e-01	-1.575757575757575912e-01	4.080017411311228870e-07
4.929292929292928283e-01	-1.575757575757575912e-01	9.268725520970751707e-08
5.070707070707070052e-01	-1.575757575757575912e-01	1.277182446548517802e-08
5.212121212121212377e-01	-1.575757575757575912e-01	1.067482527661413396e-09
5.353535353535352481e-01	-1.575757575757575912e-01	5.411822255172865184e-11
5.494949494949494806e-01	-1.575757575757575912e-01	1.664183408606202599e-12
5.636363636363634910e-01	-1.575757575757575912e-01	3.104086151864539547e-14
5.777777777777777235e-01	-1.575757575757575912e-01	3.511893070889192768e-16
5.919191919191919560e-01	-1.575757575757575912e-01	2.410040204900371648e-18
6.060606060606059664e-01	-1.575757575757575912e-01	1.006953494626749280e-20
6.202020202020201989e-01	-1.575757575757575912e-01	4.129657628683384812e-23
6.343434343434342093e-01	-1.575757575757575912e-01	2.357048520671496263e-23
6.484848484848484418e-01	-1.575757575757575912e-01	5.871178862778293834e-23
6.626262626262624522e-01	-1.575757575757575912e-01	1.745501467303920888e-22
6.767676767676766847e-01	-1.575757575757575912e-01	1.503442166593712826e-22
6.909090909090909172e-01	-1.575757575757575912e-01	1.170119964820025489e-22
7.050505050505049276e-01	-1.575757575757575912e-01	9.478688259640375836e-23
7.191919191919191601e-01	-1.575757575757575912e-01	2.874644291563222830e-23
7.333333333333331705e-01	-1.575757575757575912e-01	7.032635164920675840e-24
7.474747474747474030e-01	-1.575757575757575912e-01	1.105291345231606674e-24
7.616161616161616355e-01	-1.575757575757575912e-01	3.785469266835011368e-24
7.757575757575756459e-01	-1.575757575757575912e-01	8.046282508892459710e-22
7.898989898989898784e-01	-1.575757575757575912e-01	1.114381942868427477e-19
8.040404040404041108e-01	-1.575757575757575912e-01	9.386262257218236965e-18
8.181818181818181213e-01	-1.575757575757575912e-01	4.796210169376281661e-16
8.323232323232323537e-01	-1.575757575757575912e-01	1.486562842638476763e-14
8.464646464646463642e-01	-1.575757575757575912e-01	2.794753797921777731e-13
8.606060606060605966e-01	-1.575757575757575912e-01	3.186975837891809604e-12
8.747474747474748291e-01	-1.575757575757575912e-01	2.204392387882190710e-11
8.888888888888888395e-01	-1.575757575757575912e-01	9.248556397254826034e-11
9.030303030303030720e-01	-1.575757575757575912e-01	2.353606801556973959e-10
9.171717171717170825e-01	-1.575757575757575912e-01	3.633028345509966345e-10
9.313131313131313149e-01	-1.575757575757575912e-01	3.401563454105081746e-10
9.454545454545453254e-01	-1.575757575757575912e-01	1.931804983549351765e-10
9.595959595959595578e-01	-1.575757575757575912e-01	6.654614500231292288e-11
9.737373737373737903e-01	-1.575757575757575912e-01	1.390456595773159991e-11
9.878787878787878007e-01	-1.575757575757575912e-01	1.762247429642218192e-12
1.002020202020202033e+00	-1.575757575757575912e-01	1.354725325590665069e-13
1.016161616161616044e+00	-1.575757575757575912e-01	6.316994929083977105e-15
1.030303030303030276e+00	-1.575757575757575912e-01	1.786671548029431589e-16
1.044444444444444509e+00	-1.575757575757575912e-01	3.065164799265228987e-18
1.058585858585858519e+00	-1.575757575757575912e-01	3.189611966482804433e-20
1.072727272727272751e+00	-1.575757575757575912e-01	2.013245742093249462e-22
1.086868686868686762e+00	-1.575757575757575912e-01	7.707803621754804805e-25
1.101010101010100994e+00	-1.575757575757575912e-01	1.789943855198049888e-27
1.115151515151515005e+00	-1.575757575757575912e-01	2.521291761282097886e-30
1.129292929292929237e+00	-1.575757575757575912e-01	2.154179698760177407e-33
1.143434343434343470e+00	-1.575757575757575912e-01	1.116397837777254174e-36
1.157575757575757480e+00	-1.575757575757575912e-01	3.509801646498119651e-40
1.171717171717171713e+00	-1.575757575757575912e-01	6.705371312397966002e-44
1.185858585858585723e+00	-1.575757575757575912e-01	7.992708662170764006e-48
1.199999999999999956e+00	-1.575757575757575912e-01	8.200310200326626891e-52
-2.000000000000000111e-01	-1.434343434343434420e-01	1.176313202368158092e-109
-1.858585858585858619e-01	-1.434343434343434420e-01	9.634308096445533817e-124
-1.717171717171717404e-01	-1.434343434343434420e-01	3.795484339717446207e-99
-1.575757575757575912e-01	-1.434343434343434420e-01	9.157920080330817116e-94
-1.434343434343434420e-01	-1.434343434343434420e-01	6.661420576153351302e-117
-1.292929292929292928e-01	-1.434343434343434420e-01	9.523088102296256353e-111
-1.151515151515151714e-01	-1.434343434343434420e-01	8.257786777906214465e-105
-1.010101010101010222e-01	-1.434343434343434420e-01	4.343346146920844067e-99
-8.686868686868688683e-02	-1.434343434343434420e-01	1.385671020174938528e-93
-7.272727272727275150e-02	-1.434343434343434420e-01	2.681456407054970557e-88
-5.858585858585860229e-02	-1.434343434343434420e-01	3.147431321105417334e-83
-4.444444444444445308e-02	-1.434343434343434420e-01	2.240870185127521839e-78
-3.030303030303033163e-02	-1.434343434343434420e-01	9.677251969204789863e-74
-1.616161616161618242e-02	-1.434343434343434420e-01	2.534908656074213507e-69
-2.020202020202033211e-03	-1.434343434343434420e-01	4.027610778700152328e-65
1.212121212121208824e-02	-1.434343434343434420e-01	3.881571488501632457e-61
2.626262626262623745e-02	-1.434343434343434420e-01	4.302890262558119678e-51
4.040404040404038666e-02	-1.434343434343434420e-01	3.260877536239595499e-39
5.454545454545450811e-02	-1.434343434343434420e-01	3.922304458765595018e-39
6.868686868686868507e-02	-1.434343434343434420e-01	4.185647108467820274e-39
8.282828282828280653e-02	-1.434343434343434420e-01	4.037523297869744431e-37
9.696969696969692798e-02	-1.434343434343434420e-01	4.237853898084622384e-34
1.111111111111111049e-01	-1.434343434343434420e-01	2.177648236289958096e-31
1.252525252525252264e-01	-1.434343434343434420e-01	6.009603614015368082e-29
1.393939393939393478e-01	-1.434343434343434420e-01	1.185576896144903860e-26
1.535353535353535248e-01	-1.434343434343434420e-01	1.418694505090807548e-24
1.676767676767676463e-01	-1.434343434343434420e-01	1.029730201246060605e-22
1.818181818181817677e-01	-1.434343434343434420e-01	4.533500089105005511e-21
1.959595959595959447e-01	-1.434343434343434420e-01	1.210653096940123810e-19
2.101010101010100661e-01	-1.434343434343434420e-01	1.961020530437164007e-18
2.242424242424241876e-01	-1.434343434343434420e-01	1.926732853848129582e-17
2.383838383838383645e-01	-1.434343434343434420e-01	1.148255872680886397e-16
2.525252525252524860e-01	-1.434343434343434420e-01	4.150830361691725008e-16
2.666666666666666075e-01	-1.434343434343434420e-01	9.101508536746387888e-16
2.808080808080807844e-01	-1.434343434343434420e-01	1.210725069181267056e-15
2.949494949494949059e-01	-1.434343434343434420e-01	1.018199828848271844e-15
3.090909090909090273e-01	-1.434343434343434420e-01	6.711809091971169207e-15
3.232323232323231488e-01	-1.434343434343434420e-01	5.709749757053156469e-13
3.373737373737373813e-01	-1.434343434343434420e-01	3.171318069740942257e-11
3.515151515151515027e-01	-1.434343434343434420e-01	1.068681242921141408e-09
3.656565656565656242e-01	-1.434343434343434420e-01	2.184398922009999931e-08
3.797979797979797456e-01	-1.434343434343434420e-01	2.708261780093350473e-07
3.939393939393938671e-01	-1.434343434343434420e-01	2.036686773810195592e-06
4.080808080808079885e-01	-1.434343434343434420e-01	9.290364639428060141e-06
4.222222222222222210e-01	-1.434343434343434420e-01	2.570491615733881509e-05
4.363636363636363424e-01	-1.434343434343434420e-01	4.313944345428697151e-05
4.505050505050504639e-01	-1.434343434343434420e-01	4.391448549366300578e-05
4.646464646464645853e-01	-1.434343434343434420e-01	2.711539744469970689e-05
4.787878787878787068e-01	-1.434343434343434420e-01	1.015544748674325435e-05
4.929292929292928283e-01	-1.434343434343434420e-01	2.307050333564657619e-06
5.070707070707070052e-01	-1.434343434343434420e-01	3.178996057948218936e-07
5.212121212121212377e-01	-1.434343434343434420e-01	2.657038355433862653e-08
5.353535353535352481e-01	-1.434343434343434420e-01	1.347040249577293140e-09
5.494949494949494806e-01	-1.434343434343434420e-01	4.142268405385236840e-11
5.636363636363634910e-01	-1.434343434343434420e-01	7.726286765500583675e-13
5.777777777777777235e-01	-1.434343434343434420e-01	8.741363952373027502e-15
5.919191919191919560e-01	-1.434343434343434420e-01	5.999115002129768357e-17
6.060606060606059664e-01	-1.434343434343434420e-01	2.518375001646037140e-19
6.202020202020201989e-01	-1.434343434343434420e-01	6.542315741704096842e-21
6.343434343434342093e-01	-1.434343434343434420e-01	2.150841413854679787e-20
6.484848484848484418e-01	-1.434343434343434420e-01	5.543388496229211588e-20
6.626262626262624522e-01	-1.434343434343434420e-01	9.226860703214122252e-20
6.767676767676766847e-01	-1.434343434343434420e-01	1.160449559196243622e-19
6.909090909090909172e-01	-1.434343434343434420e-01	1.048372256481081513e-19
7.050505050505049276e-01	-1.434343434343434420e-01	6.408298333859880012e-20
7.191919191919191601e-01	-1.434343434343434420e-01	2.627028203974768275e-20
7.333333333333331705e-01	-1.434343434343434420e-01	6.331900204101719227e-21
7.474747474747474030e-01	-1.434343434343434420e-01	9.715678514081041619e-22
7.616161616161616355e-01	-1.434343434343434420e-01	4.923838621892055215e-22
7.757575757575756459e-01	-1.434343434343434420e-01	5.974500107723591567e-20
7.898989898989898784e-01	-1.434343434343434420e-01	8.055040488386738114e-18
8.040404040404041108e-01	-1.434343434343434420e-01	6.773246275900812934e-16
8.181818181818181213e-01	-1.434343434343434420e-01	3.460633822388516847e-14
8.323232323232323537e-01	-1.434343434343434420e-01	1.072599762957047740e-12
8.464646464646463642e-01	-1.434343434343434420e-01	2.016497941762477935e-11
8.606060606060605966e-01	-1.434343434343434420e-01	2.299497735760573509e-10
8.747474747474748291e-01	-1.434343434343434420e-01	1.590534586058406277e-09
8.888888888888888395e-01	-1.434343434343434420e-01	6.673108154433699825e-09
9.030303030303030720e-01	-1.434343434343434420e-01	1.698197217496354626e-08
9.171717171717170825e-01	-1.434343434343434420e-01	2.621337864653474881e-08
9.313131313131313149e-01	-1.434343434343434420e-01	2.454329070205818600e-08
9.454545454545453254e-01	-1.434343434343434420e-01	1.393854676846243492e-08
9.595959595959595578e-01	-1.434343434343434420e-01	4.801502026728371803e-09
9.737373737373737903e-01	-1.434343434343434420e-01	1.003255735167013383e-09
9.878787878787878007e-01	-1.434343434343434420e-01	1.271513865262937750e-10
1.002020202020202033e+00	-1.434343434343434420e-01	9.774745623894037736e-12
1.016161616161616044e+00	-1.434343434343434420e-01	4.557899477689557462e-13
1.030303030303030276e+00	-1.434343434343434420e-01	1.289136592159317502e-14
1.044444444444444509e+00	-1.434343434343434420e-01	2.211607448551582031e-16
1.058585858585858519e+00	-1.434343434343434420e-01	2.301399776257550761e-18
1.072727272727272751e+00	-1.434343434343434420e-01	1.452616603748079328e-20
1.086868686868686762e+00	-1.434343434343434420e-01	5.561409293577229537e-23
1.101010101010100994e+00	-1.434343434343434420e-01	1.291497775808921484e-25
1.115151515151515005e+00	-1.434343434343434420e-01	1.819189455893983080e-28
1.129292929292929237e+00	-1.434343434343434420e-01	1.554338641826370152e-31
1.143434343434343470e+00	-1.434343434343434420e-01	8.057882362657157829e-35
1.157575757575757480e+00	-1.434343434343434420e-01	2.545822152900848875e-38
1.171717171717171713e+00	-1.434343434343434420e-01	5.235333658340398586e-42
1.185858585858585723e+00	-1.434343434343434420e-01	1.291091568577501012e-45
1.199999999999999956e+00	-1.434343434343434420e-01	8.385152962019931802e-49
-2.000000000000000111e-01	-1.292929292929292928e-01	1.128763768529892146e-105
-1.858585858585858619e-01	-1.292929292929292928e-01	1.616097763063117179e-100
-1.717171717171717404e-01	-1.292929292929292928e-01	3.598255173292684068e-114
-1.575757575757575912e-01	-1.292929292929292928e-01	3.171254098952408062e-111
-1.434343434343434420e-01	-1.292929292929292928e-01	1.718158563089101561e-108
-1.292929292929292928e-01	-1.292929292929292928e-01	1.532437919785834958e-107
-1.151515151515151714e-01	-1.292929292929292928e-01	1.328827944887089544e-101
-1.010101010101010222e-01	-1.292929292929292928e-01	6.989233180232185988e-96
-8.686868686868688683e-02	-1.292929292929292928e-01	2.229796461872145079e-90
-7.272727272727275150e-02	-1.292929292929292928e-01	4.314950606645584872e-85
-5.858585858585860229e-02	-1.292929292929292928e-01	5.064788915697469682e-80
-4.444444444444445308e-02	-1.292929292929292928e-01	3.605967316600379033e-75
-3.030303030303033163e-02	-1.292929292929292928e-01	1.557245687280689855e-70
-1.616161616161618242e-02	-1.292929292929292928e-01	4.079128646111682740e-66
-2.020202020202033211e-03	-1.292929292929292928e-01	6.481157600458529911e-62
1.212121212121208824e-02	-1.292929292929292928e-01	6.246153845715722329e-58
2.626262626262623745e-02	-1.292929292929292928e-01	4.021818723706578728e-36
4.040404040404038666e-02	-1.292929292929292928e-01	6.930664562352827882e-45
5.454545454545450811e-02	-1.292929292929292928e-01	8.436723352351333700e-37
6.868686868686868507e-02	-1.292929292929292928e-01	6.596550538043369696e-38
8.282828282828280653e-02	-1.292929292929292928e-01	9.916491020755783925e-35
9.696969696969692798e-02	-1.292929292929292928e-01	8.617181241590421551e-32
1.111111111111111049e-01	-1.292929292929292928e-01	4.557151457528990349e-29
1.252525252525252264e-01	-1.292929292929292928e-01	1.483715213505313535e-26
1.393939393939393478e-01	-1.292929292929292928e-01	2.924067683559472490e-24
1.535353535353535248e-01	-1.292929292929292928e-01	3.512615778822864015e-22
1.676767676767676463e-01	-1.292929292929292928e-01	2.539708410831593534e-20
1.818181818181817677e-01	-1.292929292929292928e-01	1.118373389477332926e-18
1.959595959595959447e-01	-1.292929292929292928e-01	2.985971417413892553e-17
2.101010101010100661e-01	-1.292929292929292928e-01	4.836739507398273891e-16
2.242424242424241876e-01	-1.292929292929292928e-01	4.752243213765396692e-15
2.383838383838383645e-01	-1.292929292929292928e-01	2.832208635658801501e-14
2.525252525252524860e-01	-1.292929292929292928e-01	1.023846903441265120e-13
2.666666666666666075e-01	-1.292929292929292928e-01	2.245086049768067190e-13
2.808080808080807844e-01	-1.292929292929292928e-01	2.986367570730976435e-13
2.949494949494949059e-01	-1.292929292929292928e-01	2.416807343354939024e-13
3.090909090909090273e-01	-1.292929292929292928e-01	2.126186396972317002e-13
3.232323232323231488e-01	-1.292929292929292928e-01	8.655077412295633512e-12
3.373737373737373813e-01	-1.292929292929292928e-01	4.788067297573724537e-10
3.515151515151515027e-01	-1.292929292929292928e-01	1.613467744281661712e-08
3.656565656565656242e-01	-1.292929292929292928e-01	3.297948912567677125e-07
3.797979797979797456e-01	-1.292929292929292928e-01	4.088863427285016778e-06
3.939393939393938671e-01	-1.292929292929292928e-01	3.074936887196359330e-05
4.080808080808079885e-01	-1.292929292929292928e-01	1.402635166209599690e-04
4.222222222222222210e-01	-1.292929292929292928e-01	3.880861596166422750e-04
4.363636363636363424e-01	-1.292929292929292928e-01	6.513081324718610282e-04
4.505050505050504639e-01	-1.292929292929292928e-01	6.630095162323374706e-04
4.646464646464645853e-01	-1.292929292929292928e-01	4.093812403841413602e-04
4.787878787878787068e-01	-1.292929292929292928e-01	1.533243131418407024e-04
4.929292929292928283e-01	-1.292929292929292928e-01	3.483124778492257054e-05
5.070707070707070052e-01	-1.292929292929292928e-01	4.799565826155185842e-06
5.212121212121212377e-01	-1.292929292929292928e-01	4.011527619737352842e-07
5.353535353535352481e-01	-1.292929292929292928e-01	2.033726444221342579e-08
5.494949494949494806e-01	-1.292929292929292928e-01	6.253889473922694072e-10
5.636363636363634910e-01	-1.292929292929292928e-01	1.166495189711757018e-11
5.777777777777777235e-01	-1.292929292929292928e-01	1.319788327929641354e-13
5.919191919191919560e-01	-1.292929292929292928e-01	9.081098520831908508e-16
6.060606060606059664e-01	-1.292929292929292928e-01	5.066878106768597551e-18
6.202020202020201989e-01	-1.292929292929292928e-01	3.316362096506700142e-18
6.343434343434342093e-01	-1.292929292929292928e-01	1.192541317290172848e-17
6.484848484848484418e-01	-1.292929292929292928e-01	2.958129378926061450e-17
6.626262626262624522e-01	-1.292929292929292928e-01	5.057755942428991140e-17
6.767676767676766847e-01	-1.292929292929292928e-01	6.291528823828211973e-17
6.909090909090909172e-01	-1.292929292929292928e-01	5.637380944935477131e-17
7.050505050505049276e-01	-1.292929292929292928e-01	3.453102423917421676e-17
7.191919191919191601e-01	-1.292929292929292928e-01	1.369156111654897811e-17
7.333333333333331705e-01	-1.292929292929292928e-01	3.400706663378285626e-18
7.474747474747474030e-01	-1.292929292929292928e-01	5.570913831791627189e-19
7.616161616161616355e-01	-1.292929292929292928e-01	1.391509645509006536e-19
7.757575757575756459e-01	-1.292929292929292928e-01	3.422481895999849653e-18
7.898989898989898784e-01	-1.292929292929292928e-01	3.591956576711655523e-16
8.040404040404041108e-01	-1.292929292929292928e-01	2.967890547309163043e-14
8.181818181818181213e-01	-1.292929292929292928e-01	1.514671461415119793e-12
8.323232323232323537e-01	-1.292929292929292928e-01	4.694280145427091596e-11
8.464646464646463642e-01	-1.292929292929292928e-01	8.825250740229717247e-10
8.606060606060605966e-01	-1.292929292929292928e-01	1.006380294844403608e-08
8.747474747474748291e-01	-1.292929292929292928e-01	6.961009829693371015e-08
8.888888888888888395e-01	-1.292929292929292928e-01	2.920500554066748238e-07
9.030303030303030720e-01	-1.292929292929292928e-01	7.432197709711053475e-07
9.171717171717170825e-01	-1.292929292929292928e-01	1.147234318442412697e-06
9.313131313131313149e-01	-1.292929292929292928e-01	1.074142549900647688e-06
9.454545454545453254e-01	-1.292929292929292928e-01	6.100235844303371899e-07
9.595959595959595578e-01	-1.292929292929292928e-01	2.101387989472206478e-07
9.737373737373737903e-01	-1.292929292929292928e-01	4.390770930665591225e-08
9.878787878787878007e-01	-1.292929292929292928e-01	5.564808574560837714e-09
1.002020202020202033e+00	-1.292929292929292928e-01	4.277939057373110085e-10
1.016161616161616044e+00	-1.292929292929292928e-01	1.994774794704631910e-11
1.030303030303030276e+00	-1.292929292929292928e-01	5.641934828900488724e-13
1.044444444444444509e+00	-1.292929292929292928e-01	9.679148950120506099e-15
1.058585858585858519e+00	-1.292929292929292928e-01	1.007212706884277012e-16
1.072727272727272751e+00	-1.292929292929292928e-01	6.357408813058611357e-19
1.086868686868686762e+00	-1.292929292929292928e-01	2.433963652691105332e-21
1.101010101010100994e+00	-1.292929292929292928e-01	5.652289039094692957e-24
1.115151515151515005e+00	-1.292929292929292928e-01	7.962170607864998038e-27
1.129292929292929237e+00	-1.292929292929292928e-01	6.808545800892569820e-30
1.143434343434343470e+00	-1.292929292929292928e-01	3.574489054579087099e-33
1.157575757575757480e+00	-1.292929292929292928e-01	1.348530803696501894e-36
1.171717171717171713e+00	-1.292929292929292928e-01	9.239920554247465046e-40
1.185858585858585723e+00	-1.292929292929292928e-01	1.306245714436515805e-42
1.199999999999999956e+00	-1.292929292929292928e-01	1.400066852537001763e-45
-2.000000000000000111e-01	-1.151515151515151714e-01	1.622738096307016917e-114
-1.858585858585858619e-01	-1.151515151515151714e-01	3.877603222341008623e-111
-1.717171717171717404e-01	-1.151515151515151714e-01	5.621072876724341190e-108
-1.575757575757575912e-01	-1.151515151515151714e-01	4.947351528880699072e-105
-1.434343434343434420e-01	-1.151515151515151714e-01	8.116659884372698429e-83
-1.292929292929292928e-01	-1.151515151515151714e-01	9.000594407790030505e-100
-1.151515151515151714e-01	-1.151515151515151714e-01	1.297026218264992867e-98
-1.010101010101010222e-01	-1.151515151515151714e-01	6.821965714310997428e-93
-8.686868686868688683e-02	-1.151515151515151714e-01	2.176432610052155719e-87
-7.272727272727275150e-02	-1.151515151515151714e-01	4.211684506470012246e-82
-5.858585858585860229e-02	-1.151515151515151714e-01	4.943577563069280183e-77
-4.444444444444445308e-02	-1.151515151515151714e-01	3.519668719904452692e-72
-3.030303030303033163e-02	-1.151515151515151714e-01	1.519977430049067295e-67
-1.616161616161618242e-02	-1.151515151515151714e-01	3.981506275469473274e-63
-2.020202020202033211e-03	-1.151515151515151714e-01	6.326049481947031418e-59
1.212121212121208824e-02	-1.151515151515151714e-01	6.096669875309740711e-55
2.626262626262623745e-02	-1.151515151515151714e-01	3.563917882121653536e-51
4.040404040404038666e-02	-1.151515151515151714e-01	1.036835265036676476e-42
5.454545454545450811e-02	-1.151515151515151714e-01	4.566852113576380694e-33
6.868686868686868507e-02	-1.151515151515151714e-01	2.515592658441766459e-33
8.282828282828280653e-02	-1.151515151515151714e-01	1.585038964467546458e-32
9.696969696969692798e-02	-1.151515151515151714e-01	1.271427481500185748e-29
1.111111111111111049e-01	-1.151515151515151714e-01	6.822490395536836926e-27
1.252525252525252264e-01	-1.151515151515151714e-01	2.217361327017099357e-24
1.393939393939393478e-01	-1.151515151515151714e-01	4.374468011812066426e-22
1.535353535353535248e-01	-1.151515151515151714e-01	5.234619355072640175e-20
1.676767676767676463e-01	-1.151515151515151714e-01	3.799629325667602894e-18
1.818181818181817677e-01	-1.151515151515151714e-01	1.672825827965532084e-16
1.959595959595959447e-01	-1.151515151515151714e-01	4.467239711330071989e-15
2.101010101010100661e-01	-1.151515151515151714e-01	7.236245065047573929e-14
2.242424242424241876e-01	-1.151515151515151714e-01	7.110043250799833491e-13
2.383838383838383645e-01	-1.151515151515151714e-01	4.237574928849693424e-12
2.525252525252524860e-01	-1.151515151515151714e-01	1.531982184428751725e-11
2.666666666666666075e-01	-1.151515151515151714e-01	3.359621649446452269e-11
2.808080808080807844e-01	-1.151515151515151714e-01	4.469521625485416172e-11
2.949494949494949059e-01	-1.151515151515151714e-01	3.609849337095951062e-11
3.090909090909090273e-01	-1.151515151515151714e-01	1.865474905799407186e-11
3.232323232323231488e-01	-1.151515151515151714e-01	8.458780904554483337e-11
3.373737373737373813e-01	-1.151515151515151714e-01	4.386436008248284799e-09
3.515151515151515027e-01	-1.151515151515151714e-01	1.477578036401074755e-07
3.656565656565656242e-01	-1.151515151515151714e-01	3.020167122070608945e-06
3.797979797979797456e-01	-1.151515151515151714e-01	3.744462661363620522e-05
3.939393939393938671e-01	-1.151515151515151714e-01	2.815938001180104335e-04
4.080808080808079885e-01	-1.151515151515151714e-01	1.284492586291161162e-03
4.222222222222222210e-01	-1.151515151515151714e-01	3.553980435545059206e-03
4.363636363636363424e-01	-1.151515151515151714e-01	5.964490878536665534e-03
4.505050505050504639e-01	-1.151515151515151714e-01	6.071648754611797330e-03
4.646464646464645853e-01	-1.151515151515151714e-01	3.748994603221918881e-03
4.787878787878787068e-01	-1.151515151515151714e-01	1.404099567350239070e-03
4.929292929292928283e-01	-1.151515151515151714e-01	3.189744597103738523e-04
5.070707070707070052e-01	-1.151515151515151714e-01	4.395303107403307393e-05
5.212121212121212377e-01	-1.151515151515151714e-01	3.673640585771442473e-06
5.353535353535352481e-01	-1.151515151515151714e-01	1.862427666544763985e-07
5.494949494949494806e-01	-1.151515151515151714e-01	5.727131661625542463e-09
5.636363636363634910e-01	-1.151515151515151714e-01	1.068259921816822672e-10
5.777777777777777235e-01	-1.151515151515151714e-01	1.210220057623564405e-12
5.919191919191919560e-01	-1.151515151515151714e-01	9.214770514067993531e-15
6.060606060606059664e-01	-1.151515151515151714e-01	5.160376416842065257e-16
6.202020202020201989e-01	-1.151515151515151714e-01	1.123763809054259359e-15
6.343434343434342093e-01	-1.151515151515151714e-01	4.012695350176731618e-15
6.484848484848484418e-01	-1.151515151515151714e-01	9.870833599576398698e-15
6.626262626262624522e-01	-1.151515151515151714e-01	1.682198856977646334e-14
6.767676767676766847e-01	-1.151515151515151714e-01	2.076316296876058730e-14
6.909090909090909172e-01	-1.151515151515151714e-01	1.847957292174936069e-14
7.050505050505049276e-01	-1.151515151515151714e-01	1.127351083234461875e-14
7.191919191919191601e-01	-1.151515151515151714e-01	4.464102646569553570e-15
7.333333333333331705e-01	-1.151515151515151714e-01	1.108225066780814016e-15
7.474747474747474030e-01	-1.151515151515151714e-01	1.720599835074878700e-16
7.616161616161616355e-01	-1.151515151515151714e-01	4.411886576929056387e-17
7.757575757575756459e-01	-1.151515151515151714e-01	3.329116795173766369e-16
7.898989898989898784e-01	-1.151515151515151714e-01	1.141740791971888612e-14
8.040404040404041108e-01	-1.151515151515151714e-01	7.977750352846256604e-13
8.181818181818181213e-01	-1.151515151515151714e-01	4.024145082349478455e-11
8.323232323232323537e-01	-1.151515151515151714e-01	1.246222981189464941e-09
8.464646464646463642e-01	-1.151515151515151714e-01	2.342785714299872315e-08
8.606060606060605966e-01	-1.151515151515151714e-01	2.671568189479546626e-07
8.747474747474748291e-01	-1.151515151515151714e-01	1.847890773569259726e-06
8.888888888888888395e-01	-1.151515151515151714e-01	7.752849210752551625e-06
9.030303030303030720e-01	-1.151515151515151714e-01	1.972973708842740693e-05
9.171717171717170825e-01	-1.151515151515151714e-01	3.045482960020508785e-05
9.313131313131313149e-01	-1.151515151515151714e-01	2.851451338018643381e-05
9.454545454545453254e-01	-1.151515151515151714e-01	1.619387078751589822e-05
9.595959595959595578e-01	-1.151515151515151714e-01	5.578408186911062363e-06
9.737373737373737903e-01	-1.151515151515151714e-01	1.165587346515092969e-06
9.878787878787878007e-01	-1.151515151515151714e-01	1.477250934451238614e-07
1.002020202020202033e+00	-1.151515151515151714e-01	1.135634655776540917e-08
1.016161616161616044e+00	-1.151515151515151714e-01	5.295389571886077261e-10
1.030303030303030276e+00	-1.151515151515151714e-01	1.497725103704600024e-11
1.044444444444444509e+00	-1.151515151515151714e-01	2.569456195125624041e-13
1.058585858585858519e+00	-1.151515151515151714e-01	2.673777452866067252e-15
1.072727272727272751e+00	-1.151515151515151714e-01	1.687658002374427774e-17
1.086868686868686762e+00	-1.151515151515151714e-01	6.461333663903949786e-20
1.101010101010100994e+00	-1.151515151515151714e-01	1.500690628434391333e-22
1.115151515151515005e+00	-1.151515151515151714e-01	2.118412354326846807e-25
1.129292929292929237e+00	-1.151515151515151714e-01	1.870535051279410650e-28
1.143434343434343470e+00	-1.151515151515151714e-01	1.457576408569015289e-31
1.157575757575757480e+00	-1.151515151515151714e-01	2.844636240322338289e-34
1.171717171717171713e+00	-1.151515151515151714e-01	7.618528192379069893e-37
1.185858585858585723e+00	-1.151515151515151714e-01	1.360778450948869059e-39
1.199999999999999956e+00	-1.151515151515151714e-01	1.483840205658951541e-42
-2.000000000000000111e-01	-1.010101010101010222e-01	4.807451979097861256e-95
-1.858585858585858619e-01	-1.010101010101010222e-01	5.436689618294648797e-92
-1.717171717171717404e-01	-1.010101010101010222e-01	5.353315168982149640e-90
-1.575757575757575912e-01	-1.010101010101010222e-01	2.377273224501706334e-85
-1.434343434343434420e-01	-1.010101010101010222e-01	2.507079828032153121e-96
-1.292929292929292928e-01	-1.010101010101010222e-01	8.945560921293395870e-76
-1.151515151515151714e-01	-1.010101010101010222e-01	1.847694137447795035e-91
-1.010101010101010222e-01	-1.010101010101010222e-01	4.038912546026841071e-90
-8.686868686868688683e-02	-1.010101010101010222e-01	1.288546636230322546e-84
-7.272727272727275150e-02	-1.010101010101010222e-01	2.493507898395327515e-79
-5.858585858585860229e-02	-1.010101010101010222e-01	2.926821721977765432e-74
-4.444444444444445308e-02	-1.010101010101010222e-01	2.083803223897453048e-69
-3.030303030303033163e-02	-1.010101010101010222e-01	8.998954506899422406e-65
-1.616161616161618242e-02	-1.010101010101010222e-01	2.357231964995480186e-60
-2.020202020202033211e-03	-1.010101010101010222e-01	3.745307684896517783e-56
1.212121212121208824e-02	-1.010101010101010222e-01	3.609504573340980525e-52
2.626262626262623745e-02	-1.010101010101010222e-01	2.110000731157197893e-48
4.040404040404038666e-02	-1.010101010101010222e-01	1.988642129417309605e-30
5.454545454545450811e-02	-1.010101010101010222e-01	3.727033520566041243e-37
6.868686868686868507e-02	-1.010101010101010222e-01	8.954973475551933743e-34
8.282828282828280653e-02	-1.010101010101010222e-01	3.632333078665851906e-30
9.696969696969692798e-02	-1.010101010101010222e-01	1.153725671102152129e-27
1.111111111111111049e-01	-1.010101010101010222e-01	6.186392977985061843e-25
1.252525252525252264e-01	-1.010101010101010222e-01	2.012141483403728755e-22
1.393939393939393478e-01	-1.010101010101010222e-01	3.969600240108497687e-20
1.535353535353535248e-01	-1.010101010101010222e-01	4.750135182581009598e-18
1.676767676767676463e-01	-1.010101010101010222e-01	3.447864985632239347e-16
1.818181818181817677e-01	-1.010101010101010222e-01	1.518017509200139039e-14
1.959595959595959447e-01	-1.010101010101010222e-01	4.054005716379076365e-13
2.101010101010100661e-01	-1.010101010101010222e-01	6.567174269778459764e-12
2.242424242424241876e-01	-1.010101010101010222e-01	6.453023321944918877e-11
2.383838383838383645e-01	-1.010101010101010222e-01	3.846316551735507381e-10
2.525252525252524860e-01	-1.010101010101010222e-01	1.390700431381803784e-09
2.666666666666666075e-01	-1.010101010101010222e-01	3.050325379203482815e-09
2.808080808080807844e-01	-1.010101010101010222e-01	4.059180312878865196e-09
2.949494949494949059e-01	-1.010101010101010222e-01	3.280281584936493309e-09
3.090909090909090273e-01	-1.010101010101010222e-01	1.628611090153967387e-09
3.232323232323231488e-01	-1.010101010101010222e-01	9.737499592432444080e-10
3.373737373737373813e-01	-1.010101010101010222e-01	2.455401286810035723e-08
3.515151515151515027e-01	-1.010101010101010222e-01	8.209018457266235821e-07
3.656565656565656242e-01	-1.010101010101010222e-01	1.677633067796058619e-05
3.797979797979797456e-01	-1.010101010101010222e-01	2.079944730828877796e-04
3.939393939393938671e-01	-1.010101010101010222e-01	1.564173716208368519e-03
4.080808080808079885e-01	-1.010101010101010222e-01	7.134990844940720597e-03
4.222222222222222210e-01	-1.010101010101010222e-01	1.974134926092812811e-02
4.363636363636363424e-01	-1.010101010101010222e-01	3.313104795496550625e-02
4.505050505050504639e-01	-1.010101010101010222e-01	3.372627932696324604e-02
4.646464646464645853e-01	-1.010101010101010222e-01	2.082459710319135501e-02
4.787878787878787068e-01	-1.010101010101010222e-01	7.799373130481313324e-03
4.929292929292928283e-01	-1.010101010101010222e-01	1.771812261761579422e-03
5.070707070707070052e-01	-1.010101010101010222e-01	2.441465673090234783e-04
5.212121212121212377e-01	-1.010101010101010222e-01	2.040602702044184386e-05
5.353535353535352481e-01	-1.010101010101010222e-01	1.034525627831074323e-06
5.494949494949494806e-01	-1.010101010101010222e-01	3.181286152120079353e-08
5.636363636363634910e-01	-1.010101010101010222e-01	5.938037118613582523e-10
5.777777777777777235e-01	-1.010101010101010222e-01	7.101778417684292642e-12
5.919191919191919560e-01	-1.010101010101010222e-01	2.645367212552042577e-13
6.060606060606059664e-01	-1.010101010101010222e-01	1.084740135573428331e-13
6.202020202020201989e-01	-1.010101010101010222e-01	2.316988840774348250e-13
6.343434343434342093e-01	-1.010101010101010222e-01	8.186327707382034235e-13
6.484848484848484418e-01	-1.010101010101010222e-01	2.005326829132544341e-12
6.626262626262624522e-01	-1.010101010101010222e-01	3.394778691201352381e-12
6.767676767676766847e-01	-1.010101010101010222e-01	4.157578067904028935e-12
6.909090909090909172e-01	-1.010101010101010222e-01	3.676607064354675796e-12
7.050505050505049276e-01	-1.010101010101010222e-01	2.234088752745327545e-12
7.191919191919191601e-01	-1.010101010101010222e-01	8.829073320396610202e-13
7.333333333333331705e-01	-1.010101010101010222e-01	2.189463789203571260e-13
7.474747474747474030e-01	-1.010101010101010222e-01	3.421000171245560550e-14
7.616161616161616355e-01	-1.010101010101010222e-01	9.530004842279100170e-15
7.757575757575756459e-01	-1.010101010101010222e-01	5.158345659293177676e-14
7.898989898989898784e-01	-1.010101010101010222e-01	5.111650830030107121e-13
8.040404040404041108e-01	-1.010101010101010222e-01	1.452324308873275315e-11
8.181818181818181213e-01	-1.010101010101010222e-01	6.534360500381445570e-10
8.323232323232323537e-01	-1.010101010101010222e-01	2.007758381885834074e-08
8.464646464646463642e-01	-1.010101010101010222e-01	3.772479163991244962e-07
8.606060606060605966e-01	-1.010101010101010222e-01	4.301760371512126678e-06
8.747474747474748291e-01	-1.010101010101010222e-01	2.975468245936100620e-05
8.888888888888888395e-01	-1.010101010101010222e-01	1.248361308996760765e-04
9.030303030303030720e-01	-1.010101010101010222e-01	3.176875949411841365e-04
9.171717171717170825e-01	-1.010101010101010222e-01	4.903826909116989824e-04
9.313131313131313149e-01	-1.010101010101010222e-01	4.591397812577423200e-04
9.454545454545453254e-01	-1.010101010101010222e-01	2.607531888039500288e-04
9.595959595959595578e-01	-1.010101010101010222e-01	8.982334997437045794e-05
9.737373737373737903e-01	-1.010101010101010222e-01	1.876825012507800218e-05
9.878787878787878007e-01	-1.010101010101010222e-01	2.378664723688340715e-06
1.002020202020202033e+00	-1.010101010101010222e-01	1.828595285853363141e-07
1.016161616161616044e+00	-1.010101010101010222e-01	8.526619333387471474e-09
1.030303030303030276e+00	-1.010101010101010222e-01	2.411632180765701000e-10
1.044444444444444509e+00	-1.010101010101010222e-01	4.137330545273813114e-12
1.058585858585858519e+00	-1.010101010101010222e-01	4.305314505325557569e-14
1.072727272727272751e+00	-1.010101010101010222e-01	2.717526427603351878e-16
1.086868686868686762e+00	-1.010101010101010222e-01	1.040788379885117427e-18
1.101010101010100994e+00	-1.010101010101010222e-01	2.430365188372483674e-21
1.115151515151515005e+00	-1.010101010101010222e-01	3.716810074828162388e-24
1.129292929292929237e+00	-1.010101010101010222e-01	7.074345190856750344e-27
1.143434343434343470e+00	-1.010101010101010222e-01	3.508694719632402456e-29
1.157575757575757480e+00	-1.010101010101010222e-01	1.646271927644334958e-31
1.171717171717171713e+00	-1.010101010101010222e-01	4.868267068593896635e-34
1.185858585858585723e+00	-1.010101010101010222e-01	8.754222124866596792e-37
1.199999999999999956e+00	-1.010101010101010222e-01	9.550062017150479082e-40
-2.000000000000000111e-01	-8.686868686868688683e-02	9.993639264392103096e-89
-1.858585858585858619e-01	-8.686868686868688683e-02	2.112750063169774240e-99
-1.717171717171717404e-01	-8.686868686868688683e-02	3.062262207004041647e-96
-1.575757575757575912e-01	-8.686868686868688683e-02	2.692782879027403614e-93
-1.434343434343434420e-01	-8.686868686868688683e-02	1.438170181855419247e-90
-1.292929292929292928e-01	-8.686868686868688683e-02	3.796514315625562455e-73
-1.151515151515151714e-01	-8.686868686868688683e-02	9.806034323963367879e-86
-1.010101010101010222e-01	-8.686868686868688683e-02	8.012625685446237144e-65
-8.686868686868688683e-02	-8.686868686868688683e-02	4.627324686006051199e-82
-7.272727272727275150e-02	-8.686868686868688683e-02	8.954484317388262629e-77
-5.858585858585860229e-02	-8.686868686868688683e-02	1.051056594579504923e-71
-4.444444444444445308e-02	-8.686868686868688683e-02	7.483185954176364022e-67
-3.030303030303033163e-02	-8.686868686868688683e-02	3.231631911904684694e-62
-1.616161616161618242e-02	-8.686868686868688683e-02	8.465101180165556136e-58
-2.020202020202033211e-03	-8.686868686868688683e-02	1.344984667354354814e-53
1.212121212121208824e-02	-8.686868686868688683e-02	1.296216149995604762e-49
2.626262626262623745e-02	-8.686868686868688683e-02	7.577264327140371520e-46
4.040404040404038666e-02	-8.686868686868688683e-02	2.686719711490425154e-42
5.454545454545450811e-02	-8.686868686868688683e-02	2.504723711561242943e-28
6.868686868686868507e-02	-8.686868686868688683e-02	6.048815778938263010e-28
8.282828282828280653e-02	-8.686868686868688683e-02	7.183892422484302017e-29
9.696969696969692798e-02	-8.686868686868688683e-02	6.350470713274526571e-26
1.111111111111111049e-01	-8.686868686868688683e-02	3.405150113934890432e-23
1.252525252525252264e-01	-8.686868686868688683e-02	1.107511328481442778e-20
1.393939393939393478e-01	-8.686868686868688683e-02	2.184946886331232188e-18
1.535353535353535248e-01	-8.686868686868688683e-02	2.614659413283785352e-16
1.676767676767676463e-01	-8.686868686868688683e-02	1.897894178954652920e-14
1.818181818181817677e-01	-8.686868686868688683e-02	8.356316056681251528e-13
1.959595959595959447e-01	-8.686868686868688683e-02	2.231762380324279857e-11
2.101010101010100661e-01	-8.686868686868688683e-02	3.615576666759529972e-10
2.242424242424241876e-01	-8.686868686868688683e-02	3.553144115651586944e-09
2.383838383838383645e-01	-8.686868686868688683e-02	2.118198921923427582e-08
2.525252525252524860e-01	-8.686868686868688683e-02	7.660523464324401186e-08
2.666666666666666075e-01	-8.686868686868688683e-02	1.680815434570687382e-07
2.808080808080807844e-01	-8.686868686868688683e-02	2.237927169994485055e-07
2.949494949494949059e-01	-8.686868686868688683e-02	1.810760772749343093e-07
3.090909090909090273e-01	-8.686868686868688683e-02	9.025263617047321306e-08
3.232323232323231488e-01	-8.686868686868688683e-02	3.281008459990252949e-08
3.373737373737373813e-01	-8.686868686868688683e-02	9.637313676983948879e-08
3.515151515151515027e-01	-8.686868686868688683e-02	2.778271986739017996e-06
3.656565656565656242e-01	-8.686868686868688683e-02	5.653755686596951928e-05
3.797979797979797456e-01	-8.686868686868688683e-02	7.008096599723071017e-04
3.939393939393938671e-01	-8.686868686868688683e-02	5.270162502072116631e-03
4.080808080808079885e-01	-8.686868686868688683e-02	2.403979205859030355e-02
4.222222222222222210e-01	-8.686868686868688683e-02	6.651409661768641068e-02
4.363636363636363424e-01	-8.686868686868688683e-02	1.116276868823935509e-01
4.505050505050504639e-01	-8.686868686868688683e-02	1.136331781345147063e-01
4.646464646464645853e-01	-8.686868686868688683e-02	7.016383510402159074e-02
4.787878787878787068e-01	-8.686868686868688683e-02	2.627824797335337817e-02
4.929292929292928283e-01	-8.686868686868688683e-02	5.969726169268069031e-03
5.070707070707070052e-01	-8.686868686868688683e-02	8.225973957247595999e-04
5.212121212121212377e-01	-8.686868686868688683e-02	6.875355988379122239e-05
5.353535353535352481e-01	-8.686868686868688683e-02	3.485619425822897781e-06
5.494949494949494806e-01	-8.686868686868688683e-02	1.072262421486625419e-07
5.636363636363634910e-01	-8.686868686868688683e-02	2.060679795429094958e-09
5.777777777777777235e-01	-8.686868686868688683e-02	7.866221793532444476e-11
5.919191919191919560e-01	-8.686868686868688683e-02	3.160191226948256869e-11
6.060606060606059664e-01	-8.686868686868688683e-02	1.489381320837556292e-11
6.202020202020201989e-01	-8.686868686868688683e-02	2.903140325542177424e-11
6.343434343434342093e-01	-8.686868686868688683e-02	1.013500714994949903e-10
6.484848484848484418e-01	-8.686868686868688683e-02	2.471671916996945269e-10
6.626262626262624522e-01	-8.686868686868688683e-02	4.156801663466089022e-10
6.767676767676766847e-01	-8.686868686868688683e-02	5.051262578185878045e-10
6.909090909090909172e-01	-8.686868686868688683e-02	4.437849391629197673e-10
7.050505050505049276e-01	-8.686868686868688683e-02	2.685787212199403421e-10
7.191919191919191601e-01	-8.686868686868688683e-02	1.059240468025879421e-10
7.333333333333331705e-01	-8.686868686868688683e-02	2.624743984490586010e-11
7.474747474747474030e-01	-8.686868686868688683e-02	4.141366828634709501e-12
7.616161616161616355e-01	-8.686868686868688683e-02	1.344398789150380331e-12
7.757575757575756459e-01	-8.686868686868688683e-02	6.233232885501858532e-12
7.898989898989898784e-01	-8.686868686868688683e-02	4.041121556930732426e-11
8.040404040404041108e-01	-8.686868686868688683e-02	3.152326991744468018e-10
8.181818181818181213e-01	-8.686868686868688683e-02	6.940795962870377165e-09
8.323232323232323537e-01	-8.686868686868688683e-02	1.972092419489787126e-07
8.464646464646463642e-01	-8.686868686868688683e-02	3.685873727131874801e-06
8.606060606060605966e-01	-8.686868686868688683e-02	4.201558659838500908e-05
8.747474747474748291e-01	-8.686868686868688683e-02	2.906095373375913011e-04
8.888888888888888395e-01	-8.686868686868688683e-02	1.219254077259103539e-03
9.030303030303030720e-01	-8.686868686868688683e-02	3.102802501280792040e-03
9.171717171717170825e-01	-8.686868686868688683e-02	4.789487077592993053e-03
9.313131313131313149e-01	-8.686868686868688683e-02	4.484342716421104401e-03
9.454545454545453254e-01	-8.686868686868688683e-02	2.546733501848121028e-03
9.595959595959595578e-01	-8.686868686868688683e-02	8.772898834964631184e-04
9.737373737373737903e-01	-8.686868686868688683e-02	1.833064116447695100e-04
9.878787878787878007e-01	-8.686868686868688683e-02	2.323202707375238965e-05
1.002020202020202033e+00	-8.686868686868688683e-02	1.785958937658021510e-06
1.016161616161616044e+00	-8.686868686868688683e-02	8.327808978264166629e-08
1.030303030303030276e+00	-8.686868686868688683e-02	2.355402078303505208e-09
1.044444444444444509e+00	-8.686868686868688683e-02	4.040878640885258048e-11
1.058585858585858519e+00	-8.686868686868688683e-02	4.205188050472452368e-13
1.072727272727272751e+00	-8.686868686868688683e-02	2.656697702269639973e-15
1.086868686868686762e+00	-8.686868686868688683e-02	1.031609852927536631e-17
1.101010101010100994e+00	-8.686868686868688683e-02	2.918612282799185321e-20
1.115151515151515005e+00	-8.686868686868688683e-02	1.556652107519539699e-22
1.129292929292929237e+00	-8.686868686868688683e-02	1.655050623526573580e-24
1.143434343434343470e+00	-8.686868686868688683e-02	1.312428584328371636e-26
1.157575757575757480e+00	-8.686868686868688683e-02	6.408973506475812627e-29
1.171717171717171713e+00	-8.686868686868688683e-02	1.900215211812345443e-31
1.185858585858585723e+00	-8.686868686868688683e-02	3.417586126425004239e-34
1.199999999999999956e+00	-8.686868686868688683e-02	3.728316950932907388e-37
-2.000000000000000111e-01	-7.272727272727275150e-02	1.622544517668206516e-83
-1.858585858585858619e-01	-7.272727272727275150e-02	3.876591153439154710e-81
-1.717171717171717404e-01	-7.272727272727275150e-02	1.623769551797995444e-79
-1.575757575757575912e-01	-7.272727272727275150e-02	9.388448012530967430e-88
-1.434343434343434420e-01	-7.272727272727275150e-02	3.450250618706118607e-75
-1.292929292929292928e-01	-7.272727272727275150e-02	9.331369157437447315e-71
-1.151515151515151714e-01	-7.272727272727275150e-02	1.460427132339040473e-66
-1.010101010101010222e-01	-7.272727272727275150e-02	4.634000506341175452e-78
-8.686868686868688683e-02	-7.272727272727275150e-02	1.007940109968680082e-79
-7.272727272727275150e-02	-7.272727272727275150e-02	1.950497194878115116e-74
-5.858585858585860229e-02	-7.272727272727275150e-02	2.289448345382717155e-69
-4.444444444444445308e-02	-7.272727272727275150e-02	1.630013812350720953e-64
-3.030303030303033163e-02	-7.272727272727275150e-02	7.039253976088490983e-60
-1.616161616161618242e-02	-7.272727272727275150e-02	1.843898028647023967e-55
-2.020202020202033211e-03	-7.272727272727275150e-02	2.929692774448537810e-51
1.212121212121208824e-02	-7.272727272727275150e-02	2.823463479274557409e-47
2.626262626262623745e-02	-7.272727272727275150e-02	1.650506290928955243e-43
4.040404040404038666e-02	-7.272727272727275150e-02	5.852307104849978867e-40
5.454545454545450811e-02	-7.272727272727275150e-02	1.258670190384401840e-36
6.868686868686868507e-02	-7.272727272727275150e-02	3.896280270549619197e-26
8.282828282828280653e-02	-7.272727272727275150e-02	2.399514446227963315e-27
9.696969696969692798e-02	-7.272727272727275150e-02	2.120716260210538138e-24
1.111111111111111049e-01	-7.272727272727275150e-02	1.137123274056106637e-21
1.252525252525252264e-01	-7.272727272727275150e-02	3.697964959747531864e-19
1.393939393939393478e-01	-7.272727272727275150e-02	7.295463372706576598e-17
1.535353535353535248e-01	-7.272727272727275150e-02	8.730436827013194036e-15
1.676767676767676463e-01	-7.272727272727275150e-02	6.337426418718040193e-13
1.818181818181817677e-01	-7.272727272727275150e-02	2.790538453696101325e-11
1.959595959595959447e-01	-7.272727272727275150e-02	7.453650540375213601e-10
2.101010101010100661e-01	-7.272727272727275150e-02	1.207724977890009803e-08
2.242424242424241876e-01	-7.272727272727275150e-02	1.187142282894191607e-07
2.383838383838383645e-01	-7.272727272727275150e-02	7.079437518946551774e-07
2.525252525252524860e-01	-7.272727272727275150e-02	2.561493649410447283e-06
2.666666666666666075e-01	-7.272727272727275150e-02	5.624025592929952754e-06
2.808080808080807844e-01	-7.272727272727275150e-02	7.495909954997356723e-06
2.949494949494949059e-01	-7.272727272727275150e-02	6.078867539318323905e-06
3.090909090909090273e-01	-7.272727272727275150e-02	3.062343658165946532e-06
3.232323232323231488e-01	-7.272727272727275150e-02	1.150182591617283594e-06
3.373737373737373813e-01	-7.272727272727275150e-02	8.266345467683534441e-07
3.515151515151515027e-01	-7.272727272727275150e-02	6.316945592410384743e-06
3.656565656565656242e-01	-7.272727272727275150e-02	1.162299990063466967e-04
3.797979797979797456e-01	-7.272727272727275150e-02	1.433128274243352946e-03
3.939393939393938671e-01	-7.272727272727275150e-02	1.077180418864405985e-02
4.080808080808079885e-01	-7.272727272727275150e-02	4.913098717069216970e-02
4.222222222222222210e-01	-7.272727272727275150e-02	1.359342654925000948e-01
4.363636363636363424e-01	-7.272727272727275150e-02	2.281311607258296459e-01
4.505050505050504639e-01	-7.272727272727275150e-02	2.322293490018290663e-01
4.646464646464645853e-01	-7.272727272727275150e-02	1.433920421795689959e-01
4.787878787878787068e-01	-7.272727272727275150e-02	5.370417735007577270e-02
4.929292929292928283e-01	-7.272727272727275150e-02	1.220017476220595573e-02
5.070707070707070052e-01	-7.272727272727275150e-02	1.681121031950663300e-03
5.212121212121212377e-01	-7.272727272727275150e-02	1.405102156682882088e-04
5.353535353535352481e-01	-7.272727272727275150e-02	7.124879475568727930e-06
5.494949494949494806e-01	-7.272727272727275150e-02	2.226278338351647217e-07
5.636363636363634910e-01	-7.272727272727275150e-02	9.461915551644383114e-09
5.777777777777777235e-01	-7.272727272727275150e-02	4.950965565810960747e-09
5.919191919191919560e-01	-7.272727272727275150e-02	2.747006518102151767e-09
6.060606060606059664e-01	-7.272727272727275150e-02	1.248541643475852616e-09
6.202020202020201989e-01	-7.272727272727275150e-02	2.210001915603386866e-09
6.343434343434342093e-01	-7.272727272727275150e-02	7.612248583366187446e-09
6.484848484848484418e-01	-7.272727272727275150e-02	1.848284854067035362e-08
6.626262626262624522e-01	-7.272727272727275150e-02	3.088302056548002186e-08
6.767676767676766847e-01	-7.272727272727275150e-02	3.723683401122372707e-08
6.909090909090909172e-01	-7.272727272727275150e-02	3.249906315726017233e-08
7.050505050505049276e-01	-7.272727272727275150e-02	1.958714805820957601e-08
7.191919191919191601e-01	-7.272727272727275150e-02	7.708604882335534388e-09
7.333333333333331705e-01	-7.272727272727275150e-02	1.908820708956407112e-09
7.474747474747474030e-01	-7.272727272727275150e-02	3.057993732187495026e-10
7.616161616161616355e-01	-7.272727272727275150e-02	1.225200175752445694e-10
7.757575757575756459e-01	-7.272727272727275150e-02	5.044593401962008200e-10
7.898989898989898784e-01	-7.272727272727275150e-02	2.659560977760054549e-09
8.040404040404041108e-01	-7.272727272727275150e-02	1.286440744095605081e-08
8.181818181818181213e-01	-7.272727272727275150e-02	7.584381420118317704e-08
8.323232323232323537e-01	-7.272727272727275150e-02	1.237244206434850877e-06
8.464646464646463642e-01	-7.272727272727275150e-02	2.191953220374102251e-05
8.606060606060605966e-01	-7.272727272727275150e-02	2.489700108566943377e-04
8.747474747474748291e-01	-7.272727272727275150e-02	1.721653055102069898e-03
8.888888888888888395e-01	-7.272727272727275150e-02	7.223097188544605647e-03
9.030303030303030720e-01	-7.272727272727275150e-02	1.838158474157968944e-02
9.171717171717170825e-01	-7.272727272727275150e-02	2.837381912295576861e-02
9.313131313131313149e-01	-7.272727272727275150e-02	2.656608661663335119e-02
9.454545454545453254e-01	-7.272727272727275150e-02	1.508732651588615137e-02
9.595959595959595578e-01	-7.272727272727275150e-02	5.197229671248354034e-03
9.737373737373737903e-01	-7.272727272727275150e-02	1.085941533793162439e-03
9.878787878787878007e-01	-7.272727272727275150e-02	1.376308823620626964e-04
1.002020202020202033e+00	-7.272727272727275150e-02	1.058035587384161265e-05
1.016161616161616044e+00	-7.272727272727275150e-02	4.933553319546249475e-07
1.030303030303030276e+00	-7.272727272727275150e-02	1.395398493079789849e-08
1.044444444444444509e+00	-7.272727272727275150e-02	2.394270055354334067e-10
1.058585858585858519e+00	-7.272727272727275150e-02	2.497346257896053185e-12
1.072727272727272751e+00	-7.272727272727275150e-02	1.633890787514674535e-14
1.086868686868686762e+00	-7.272727272727275150e-02	9.684518193426669154e-17
1.101010101010100994e+00	-7.272727272727275150e-02	1.463262331462285371e-18
1.115151515151515005e+00	-7.272727272727275150e-02	2.918753457168304736e-20
1.129292929292929237e+00	-7.272727272727275150e-02	3.853595183113125448e-22
1.143434343434343470e+00	-7.272727272727275150e-02	3.104434214166003462e-24
1.157575757575757480e+00	-7.272727272727275150e-02	1.517538725562647022e-26
1.171717171717171713e+00	-7.272727272727275150e-02	4.499691069408512610e-29
1.185858585858585723e+00	-7.272727272727275150e-02	8.092844854142751276e-32
1.199999999999999956e+00	-7.272727272727275150e-02	8.828657933321670871e-35
-2.000000000000000111e-01	-5.858585858585860229e-02	6.521360658942246776e-92
-1.858585858585858619e-01	-5.858585858585860229e-02	1.983078802704028794e-77
-1.717171717171717404e-01	-5.858585858585860229e-02	2.358047672048877876e-74
-1.575757575757575912e-01	-5.858585858585860229e-02	1.182916734567360730e-72
-1.434343434343434420e-01	-5.858585858585860229e-02	1.470444098971983586e-71
-1.292929292929292928e-01	-5.858585858585860229e-02	1.146241096258697317e-68
-1.151515151515151714e-01	-5.858585858585860229e-02	5.849669738724550709e-65
-1.010101010101010222e-01	-5.858585858585860229e-02	8.827365728230613609e-73
-8.686868686868688683e-02	-5.858585858585860229e-02	9.621794350882315101e-71
-7.272727272727275150e-02	-5.858585858585860229e-02	2.577063081802296833e-72
-5.858585858585860229e-02	-5.858585858585860229e-02	3.024896620580673743e-67
-4.444444444444445308e-02	-5.858585858585860229e-02	2.153629331164103800e-62
-3.030303030303033163e-02	-5.858585858585860229e-02	9.300500088484890492e-58
-1.616161616161618242e-02	-5.858585858585860229e-02	2.436220332666488237e-53
-2.020202020202033211e-03	-5.858585858585860229e-02	3.870808999798026090e-49
1.212121212121208824e-02	-5.858585858585860229e-02	3.730455263645878536e-45
2.626262626262623745e-02	-5.858585858585860229e-02	2.180704628234502920e-41
4.040404040404038666e-02	-5.858585858585860229e-02	7.732265702963704598e-38
5.454545454545450811e-02	-5.858585858585860229e-02	1.662997544195369509e-34
6.868686868686868507e-02	-5.858585858585860229e-02	2.457156146532196496e-24
8.282828282828280653e-02	-5.858585858585860229e-02	8.483459394651339177e-24
9.696969696969692798e-02	-5.858585858585860229e-02	4.301741475218088191e-23
1.111111111111111049e-01	-5.858585858585860229e-02	2.305017540790353234e-20
1.252525252525252264e-01	-5.858585858585860229e-02	7.492998335670133880e-18
1.393939393939393478e-01	-5.858585858585860229e-02	1.477999141502896887e-15
1.535353535353535248e-01	-5.858585858585860229e-02	1.768639085544808830e-13
1.676767676767676463e-01	-5.858585858585860229e-02	1.283913985704208953e-11
1.818181818181817677e-01	-5.858585858585860229e-02	5.654104946907917675e-10
1.959595959595959447e-01	-5.858585858585860229e-02	1.510544752394016266e-08
2.101010101010100661e-01	-5.858585858585860229e-02	2.448309151498066571e-07
2.242424242424241876e-01	-5.858585858585860229e-02	2.407660334296504037e-06
2.383838383838383645e-01	-5.858585858585860229e-02	1.436712411312084594e-05
2.525252525252524860e-01	-5.858585858585860229e-02	5.203104112129561530e-05
2.666666666666666075e-01	-5.858585858585860229e-02	1.143903016304234047e-04
2.808080808080807844e-01	-5.858585858585860229e-02	1.527701486783040867e-04
2.949494949494949059e-01	-5.858585858585860229e-02	1.244037925315775095e-04
3.090909090909090273e-01	-5.858585858585860229e-02	6.380159969652459773e-05
3.232323232323231488e-01	-5.858585858585860229e-02	2.663992183112639319e-05
3.373737373737373813e-01	-5.858585858585860229e-02	1.953951259130044715e-05
3.515151515151515027e-01	-5.858585858585860229e-02	2.816137392506776223e-05
3.656565656565656242e-01	-5.858585858585860229e-02	1.656548006980045865e-04
3.797979797979797456e-01	-5.858585858585860229e-02	1.803440146289747581e-03
3.939393939393938671e-01	-5.858585858585860229e-02	1.339055275862881256e-02
4.080808080808079885e-01	-5.858585858585860229e-02	6.094607527487225923e-02
4.222222222222222210e-01	-5.858585858585860229e-02	1.685389386635672282e-01
4.363636363636363424e-01	-5.858585858585860229e-02	2.828111614816691266e-01
4.505050505050504639e-01	-5.858585858585860229e-02	2.878801661764242015e-01
4.646464646464645853e-01	-5.858585858585860229e-02	1.777519539241250168e-01
4.787878787878787068e-01	-5.858585858585860229e-02	6.657263441852058483e-02
4.929292929292928283e-01	-5.858585858585860229e-02	1.512353440444266263e-02
5.070707070707070052e-01	-5.858585858585860229e-02	2.083948026601286242e-03
5.212121212121212377e-01	-5.858585858585860229e-02	1.741972920711365219e-04
5.353535353535352481e-01	-5.858585858585860229e-02	8.906953409554164839e-06
5.494949494949494806e-01	-5.858585858585860229e-02	4.613801451360299074e-07
5.636363636363634910e-01	-5.858585858585860229e-02	2.904808024817765532e-07
5.777777777777777235e-01	-5.858585858585860229e-02	2.604386679812529973e-07
5.919191919191919560e-01	-5.858585858585860229e-02	1.455712540325511538e-07
6.060606060606059664e-01	-5.858585858585860229e-02	6.377798582312083882e-08
6.202020202020201989e-01	-5.858585858585860229e-02	1.022318252695709211e-07
6.343434343434342093e-01	-5.858585858585860229e-02	3.468637817767214053e-07
6.484848484848484418e-01	-5.858585858585860229e-02	8.385279613162320154e-07
6.626262626262624522e-01	-5.858585858585860229e-02	1.392168358531018697e-06
6.767676767676766847e-01	-5.858585858585860229e-02	1.665558054467872282e-06
6.909090909090909172e-01	-5.858585858585860229e-02	1.443922252417886555e-06
7.050505050505049276e-01	-5.858585858585860229e-02	8.665645167642457690e-07
7.191919191919191601e-01	-5.858585858585860229e-02	3.402978924521728948e-07
7.333333333333331705e-01	-5.858585858585860229e-02	8.421601376944450300e-08
7.474747474747474030e-01	-5.858585858585860229e-02	1.380945490168392055e-08
7.616161616161616355e-01	-5.858585858585860229e-02	7.158336959394593145e-09
7.757575757575756459e-01	-5.858585858585860229e-02	2.699035275810640103e-08
7.898989898989898784e-01	-5.858585858585860229e-02	1.159220347218658711e-07
8.040404040404041108e-01	-5.858585858585860229e-02	4.776940632501120535e-07
8.181818181818181213e-01	-5.858585858585860229e-02	1.587983723789704078e-06
8.323232323232323537e-01	-5.858585858585860229e-02	7.034885319410499249e-06
8.464646464646463642e-01	-5.858585858585860229e-02	8.190331994507884486e-05
8.606060606060605966e-01	-5.858585858585860229e-02	8.969606195143821001e-04
8.747474747474748291e-01	-5.858585858585860229e-02	6.187600120410122542e-03
8.888888888888888395e-01	-5.858585858585860229e-02	2.595565078228099370e-02
9.030303030303030720e-01	-5.858585858585860229e-02	6.605215280483890672e-02
9.171717171717170825e-01	-5.858585858585860229e-02	1.019580510461680495e-01
9.313131313131313149e-01	-5.858585858585860229e-02	9.546216747231216215e-02
9.454545454545453254e-01	-5.858585858585860229e-02	5.421456693692027623e-02
9.595959595959595578e-01	-5.858585858585860229e-02	1.867564510288400106e-02
9.737373737373737903e-01	-5.858585858585860229e-02	3.902205615907280642e-03
9.878787878787878007e-01	-5.858585858585860229e-02	4.945607472608164927e-04
1.002020202020202033e+00	-5.858585858585860229e-02	3.801935176053425087e-05
1.016161616161616044e+00	-5.858585858585860229e-02	1.772861716401466339e-06
1.030303030303030276e+00	-5.858585858585860229e-02	5.016237728335874631e-08
1.044444444444444509e+00	-5.858585858585860229e-02	8.657801826834060203e-10
1.058585858585858519e+00	-5.858585858585860229e-02	9.852112046286726134e-12
1.072727272727272751e+00	-5.858585858585860229e-02	1.449114017188223044e-13
1.086868686868686762e+00	-5.858585858585860229e-02	5.480137608827121191e-15
1.101010101010100994e+00	-5.858585858585860229e-02	1.905971890606622441e-16
1.115151515151515005e+00	-5.858585858585860229e-02	4.164742210816487334e-18
1.129292929292929237e+00	-5.858585858585860229e-02	5.532710907948378102e-20
1.143434343434343470e+00	-5.858585858585860229e-02	4.458896141704463870e-22
1.157575757575757480e+00	-5.858585858585860229e-02	2.179695389500886015e-24
1.171717171717171713e+00	-5.858585858585860229e-02	6.463078584069958438e-27
1.185858585858585723e+00	-5.858585858585860229e-02	1.162406418467642057e-29
1.199999999999999956e+00	-5.858585858585860229e-02	1.268094088419427727e-32
-2.000000000000000111e-01	-4.444444444444445308e-02	8.366589016245718792e-87
-1.858585858585858619e-01	-4.444444444444445308e-02	1.999177829377368774e-83
-1.717171717171717404e-01	-4.444444444444445308e-02	2.897548434893306004e-80
-1.575757575757575912e-01	-4.444444444444445308e-02	2.547379716859747129e-77
-1.434343434343434420e-01	-4.444444444444445308e-02	3.359591532264487841e-67
-1.292929292929292928e-01	-4.444444444444445308e-02	4.398633833737540993e-72
-1.151515151515151714e-01	-4.444444444444445308e-02	8.684111451311633805e-70
-1.010101010101010222e-01	-4.444444444444445308e-02	2.319036056797854335e-58
-8.686868686868688683e-02	-4.444444444444445308e-02	4.797409008415051098e-55
-7.272727272727275150e-02	-4.444444444444445308e-02	6.403511795927333104e-51
-5.858585858585860229e-02	-4.444444444444445308e-02	2.424183855971429444e-65
-4.444444444444445308e-02	-4.444444444444445308e-02	1.725940151734494000e-60
-3.030303030303033163e-02	-4.444444444444445308e-02	7.453512197695608874e-56
-1.616161616161618242e-02	-4.444444444444445308e-02	1.952410702053126033e-51
-2.020202020202033211e-03	-4.444444444444445308e-02	3.102103873766353776e-47
1.212121212121208824e-02	-4.444444444444445308e-02	2.989622959762033044e-43
2.626262626262623745e-02	-4.444444444444445308e-02	1.747637780625899190e-39
4.040404040404038666e-02	-4.444444444444445308e-02	6.196712491242733404e-36
5.454545454545450811e-02	-4.444444444444445308e-02	1.332742307275008602e-32
6.868686868686868507e-02	-4.444444444444445308e-02	1.738625068970855308e-29
8.282828282828280653e-02	-4.444444444444445308e-02	6.103517926853379073e-25
9.696969696969692798e-02	-4.444444444444445308e-02	9.338371158404118814e-22
1.111111111111111049e-01	-4.444444444444445308e-02	2.847680052157757335e-19
1.252525252525252264e-01	-4.444444444444445308e-02	9.234706216746803419e-17
1.393939393939393478e-01	-4.444444444444445308e-02	1.819155406540071570e-14
1.535353535353535248e-01	-4.444444444444445308e-02	2.175528649484066034e-12
1.676767676767676463e-01	-4.444444444444445308e-02	1.578967131985377206e-10
1.818181818181817677e-01	-4.444444444444445308e-02	6.954021258431729013e-09
1.959595959595959447e-01	-4.444444444444445308e-02	1.858416005937379971e-07
2.101010101010100661e-01	-4.444444444444445308e-02	3.013826598154572478e-06
2.242424242424241876e-01	-4.444444444444445308e-02	2.966320609105592385e-05
2.383838383838383645e-01	-4.444444444444445308e-02	1.772285907123821713e-04
2.525252525252524860e-01	-4.444444444444445308e-02	6.429883980910879168e-04
2.666666666666666075e-01	-4.444444444444445308e-02	1.417247106636360283e-03
2.808080808080807844e-01	-4.444444444444445308e-02	1.900101767029939957e-03
2.949494949494949059e-01	-4.444444444444445308e-02	1.559136239325229585e-03
3.090909090909090273e-01	-4.444444444444445308e-02	8.238028624905964102e-04
3.232323232323231488e-01	-4.444444444444445308e-02	3.989818251988633637e-04
3.373737373737373813e-01	-4.444444444444445308e-02	3.610424039780095224e-04
3.515151515151515027e-01	-4.444444444444445308e-02	4.222059181775392493e-04
3.656565656565656242e-01	-4.444444444444445308e-02	5.447152185082121531e-04
3.797979797979797456e-01	-4.444444444444445308e-02	1.854342833680944517e-03
3.939393939393938671e-01	-4.444444444444445308e-02	1.073956354920632683e-02
4.080808080808079885e-01	-4.444444444444445308e-02	4.658074065858730517e-02
4.222222222222222210e-01	-4.444444444444445308e-02	1.273162716486935242e-01
4.363636363636363424e-01	-4.444444444444445308e-02	2.129509762664027750e-01
4.505050505050504639e-01	-4.444444444444445308e-02	2.165600265051508821e-01
4.646464646464645853e-01	-4.444444444444445308e-02	1.336752876493651765e-01
4.787878787878787068e-01	-4.444444444444445308e-02	5.006027911543303732e-02
4.929292929292928283e-01	-4.444444444444445308e-02	1.137222133182546474e-02
5.070707070707070052e-01	-4.444444444444445308e-02	1.567170087359342307e-03
5.212121212121212377e-01	-4.444444444444445308e-02	1.315928640253407592e-04
5.353535353535352481e-01	-4.444444444444445308e-02	9.108460323892251248e-06
5.494949494949494806e-01	-4.444444444444445308e-02	6.317958071498821468e-06
5.636363636363634910e-01	-4.444444444444445308e-02	9.195883334154636259e-06
5.777777777777777235e-01	-4.444444444444445308e-02	8.385952758547929301e-06
5.919191919191919560e-01	-4.444444444444445308e-02	4.681855954306964857e-06
6.060606060606059664e-01	-4.444444444444445308e-02	1.984920838106955523e-06
6.202020202020201989e-01	-4.444444444444445308e-02	2.874549012945756422e-06
6.343434343434342093e-01	-4.444444444444445308e-02	9.588861548454166004e-06
6.484848484848484418e-01	-4.444444444444445308e-02	2.307995955279204517e-05
6.626262626262624522e-01	-4.444444444444445308e-02	3.807799631989336247e-05
6.767676767676766847e-01	-4.444444444444445308e-02	4.520244767177728493e-05
6.909090909090909172e-01	-4.444444444444445308e-02	3.892185127603245561e-05
7.050505050505049276e-01	-4.444444444444445308e-02	2.325745952898491999e-05
7.191919191919191601e-01	-4.444444444444445308e-02	9.112686435687576494e-06
7.333333333333331705e-01	-4.444444444444445308e-02	2.254291763468551986e-06
7.474747474747474030e-01	-4.444444444444445308e-02	3.827965693870126968e-07
7.616161616161616355e-01	-4.444444444444445308e-02	2.651998830676984911e-07
7.757575757575756459e-01	-4.444444444444445308e-02	9.443478848563587365e-07
7.898989898989898784e-01	-4.444444444444445308e-02	3.312287603782394231e-06
8.040404040404041108e-01	-4.444444444444445308e-02	1.164475113902169144e-05
8.181818181818181213e-01	-4.444444444444445308e-02	3.395270336122492452e-05
8.323232323232323537e-01	-4.444444444444445308e-02	7.443241691835888075e-05
8.464646464646463642e-01	-4.444444444444445308e-02	2.498951565960439445e-04
8.606060606060605966e-01	-4.444444444444445308e-02	2.007672019322045542e-03
8.747474747474748291e-01	-4.444444444444445308e-02	1.351020997339578630e-02
8.888888888888888395e-01	-4.444444444444445308e-02	5.657973793752606867e-02
9.030303030303030720e-01	-4.444444444444445308e-02	1.439690890603499418e-01
9.171717171717170825e-01	-4.444444444444445308e-02	2.222288977461169268e-01
9.313131313131313149e-01	-4.444444444444445308e-02	2.080702513464660341e-01
9.454545454545453254e-01	-4.444444444444445308e-02	1.181665725412990309e-01
9.595959595959595578e-01	-4.444444444444445308e-02	4.070560828403538972e-02
9.737373737373737903e-01	-4.444444444444445308e-02	8.505285495860407871e-03
9.878787878787878007e-01	-4.444444444444445308e-02	1.077953813907602107e-03
1.002020202020202033e+00	-4.444444444444445308e-02	8.287289536898913116e-05
1.016161616161616044e+00	-4.444444444444445308e-02	3.868176915617724067e-06
1.030303030303030276e+00	-4.444444444444445308e-02	1.111067691091125073e-07
1.044444444444444509e+00	-4.444444444444445308e-02	2.359871397840686857e-09
1.058585858585858519e+00	-4.444444444444445308e-02	9.798399759202891396e-11
1.072727272727272751e+00	-4.444444444444445308e-02	7.825787837141555219e-12
1.086868686868686762e+00	-4.444444444444445308e-02	4.590705253072500204e-13
1.101010101010100994e+00	-4.444444444444445308e-02	1.656268691121886100e-14
1.115151515151515005e+00	-4.444444444444445308e-02	3.627837996415608394e-16
1.129292929292929237e+00	-4.444444444444445308e-02	4.820199960742547337e-18
1.143434343434343470e+00	-4.444444444444445308e-02	3.884711416015418143e-20
1.157575757575757480e+00	-4.444444444444445308e-02	1.899011037401384041e-22
1.171717171717171713e+00	-4.444444444444445308e-02	5.630813429568104316e-25
1.185858585858585723e+00	-4.444444444444445308e-02	1.012720734212816907e-27
1.199999999999999956e+00	-4.444444444444445308e-02	1.104798765805504904e-30
-2.000000000000000111e-01	-3.030303030303033163e-02	6.510788642023004646e-82
-1.858585858585858619e-01	-3.030303030303033163e-02	1.555737969965286439e-78
-1.717171717171717404e-01	-3.030303030303033163e-02	2.254835446354421635e-75
-1.575757575757575912e-01	-3.030303030303033163e-02	2.703757561428008885e-64
-1.434343434343434420e-01	-3.030303030303033163e-02	1.057135065912181901e-69
-1.292929292929292928e-01	-3.030303030303033163e-02	3.420818269321981623e-67
-1.151515151515151714e-01	-3.030303030303033163e-02	1.106452039483846704e-60
-1.010101010101010222e-01	-3.030303030303033163e-02	8.158651337875377477e-63
-8.686868686868688683e-02	-3.030303030303033163e-02	6.577841895892869738e-61
-7.272727272727275150e-02	-3.030303030303033163e-02	4.813128881499818242e-59
-5.858585858585860229e-02	-3.030303030303033163e-02	8.889174597626882883e-46
-4.444444444444445308e-02	-3.030303030303033163e-02	8.389934674120670355e-59
-3.030303030303033163e-02	-3.030303030303033163e-02	3.623197160771412032e-54
-1.616161616161618242e-02	-3.030303030303033163e-02	9.490767834799331797e-50
-2.020202020202033211e-03	-3.030303030303033163e-02	1.507947190545477148e-45
1.212121212121208824e-02	-3.030303030303033163e-02	1.453269129856265040e-41
2.626262626262623745e-02	-3.030303030303033163e-02	8.495344156730525002e-38
4.040404040404038666e-02	-3.030303030303033163e-02	3.012248974483742247e-34
5.454545454545450811e-02	-3.030303030303033163e-02	6.478518266303339214e-31
6.868686868686868507e-02	-3.030303030303033163e-02	8.451531872896484435e-28
8.282828282828280653e-02	-3.030303030303033163e-02	2.083499821510159676e-21
9.696969696969692798e-02	-3.030303030303033163e-02	5.258473975023209852e-21
1.111111111111111049e-01	-3.030303030303033163e-02	2.201492185475152036e-18
1.252525252525252264e-01	-3.030303030303033163e-02	7.023620108498021565e-16
1.393939393939393478e-01	-3.030303030303033163e-02	1.371264813385733839e-13
1.535353535353535248e-01	-3.030303030303033163e-02	1.632208843327635024e-11
1.676767676767676463e-01	-3.030303030303033163e-02	1.181911859748387911e-09
1.818181818181817677e-01	-3.030303030303033163e-02	5.200768577662203690e-08
1.959595959595959447e-01	-3.030303030303033163e-02	1.389952407778904683e-06
2.101010101010100661e-01	-3.030303030303033163e-02	2.255896577507049809e-05
2.242424242424241876e-01	-3.030303030303033163e-02	2.223688912378249372e-04
2.383838383838383645e-01	-3.030303030303033163e-02	1.331706088551491435e-03
2.525252525252524860e-01	-3.030303030303033163e-02	4.848069304209250661e-03
2.666666666666666075e-01	-3.030303030303033163e-02	1.073889554686709158e-02
2.808080808080807844e-01	-3.030303030303033163e-02	1.450454625763476432e-02
2.949494949494949059e-01	-3.030303030303033163e-02	1.207018917527373850e-02
3.090909090909090273e-01	-3.030303030303033163e-02	6.700407044739361759e-03
3.232323232323231488e-01	-3.030303030303033163e-02	3.926703421085560655e-03
3.373737373737373813e-01	-3.030303030303033163e-02	4.286231178343633853e-03
3.515151515151515027e-01	-3.030303030303033163e-02	5.115795666261599949e-03
3.656565656565656242e-01	-3.030303030303033163e-02	5.329543925061485700e-03
3.797979797979797456e-01	-3.030303030303033163e-02	6.592485056509822354e-03
3.939393939393938671e-01	-3.030303030303033163e-02	1.234825696286136892e-02
4.080808080808079885e-01	-3.030303030303033163e-02	2.958866965831171911e-02
4.222222222222222210e-01	-3.030303030303033163e-02	6.470465966990379680e-02
4.363636363636363424e-01	-3.030303030303033163e-02	1.006338078476274323e-01
4.505050505050504639e-01	-3.030303030303033163e-02	9.999730523094116363e-02
4.646464646464645853e-01	-3.030303030303033163e-02	6.127313683103510072e-02
4.787878787878787068e-01	-3.030303030303033163e-02	2.290140205929993081e-02
4.929292929292928283e-01	-3.030303030303033163e-02	5.204831110459291928e-03
5.070707070707070052e-01	-3.030303030303033163e-02	7.206730546580641158e-04
5.212121212121212377e-01	-3.030303030303033163e-02	7.222435290075070061e-05
5.353535353535352481e-01	-3.030303030303033163e-02	5.129126553399464782e-05
5.494949494949494806e-01	-3.030303030303033163e-02	1.195538530585164838e-04
5.636363636363634910e-01	-3.030303030303033163e-02	1.796321566526000077e-04
5.777777777777777235e-01	-3.030303030303033163e-02	1.639036272528277146e-04
5.919191919191919560e-01	-3.030303030303033163e-02	9.142177374933048071e-05
6.060606060606059664e-01	-3.030303030303033163e-02	3.765044349750431928e-05
6.202020202020201989e-01	-3.030303030303033163e-02	4.915156111556230975e-05
6.343434343434342093e-01	-3.030303030303033163e-02	1.608230255743646898e-04
6.484848484848484418e-01	-3.030303030303033163e-02	3.854076910032292911e-04
6.626262626262624522e-01	-3.030303030303033163e-02	6.319252076493484319e-04
6.767676767676766847e-01	-3.030303030303033163e-02	7.443551294529358224e-04
6.909090909090909172e-01	-3.030303030303033163e-02	6.365344481258320298e-04
7.050505050505049276e-01	-3.030303030303033163e-02	3.786665687362509073e-04
7.191919191919191601e-01	-3.030303030303033163e-02	1.480263531999723300e-04
7.333333333333331705e-01	-3.030303030303033163e-02	3.661541558497520674e-05
7.474747474747474030e-01	-3.030303030303033163e-02	6.545891305775329480e-06
7.616161616161616355e-01	-3.030303030303033163e-02	6.158871125155133016e-06
7.757575757575756459e-01	-3.030303030303033163e-02	2.123112341866292434e-05
7.898989898989898784e-01	-3.030303030303033163e-02	6.251054284817310661e-05
8.040404040404041108e-01	-3.030303030303033163e-02	1.814198637801696433e-04
8.181818181818181213e-01	-3.030303030303033163e-02	4.801477280481002640e-04
8.323232323232323537e-01	-3.030303030303033163e-02	9.198145494030029361e-04
8.464646464646463642e-01	-3.030303030303033163e-02	1.316236459354667944e-03
8.606060606060605966e-01	-3.030303030303033163e-02	3.381106506734586192e-03
8.747474747474748291e-01	-3.030303030303033163e-02	1.818976600696824153e-02
8.888888888888888395e-01	-3.030303030303033163e-02	7.489615174810142217e-02
9.030303030303030720e-01	-3.030303030303033163e-02	1.903568559919484871e-01
9.171717171717170825e-01	-3.030303030303033163e-02	2.938062308798673472e-01
9.313131313131313149e-01	-3.030303030303033163e-02	2.750841077785837197e-01
9.454545454545453254e-01	-3.030303030303033163e-02	1.562244206650356682e-01
9.595959595959595578e-01	-3.030303030303033163e-02	5.381563152440557718e-02
9.737373737373737903e-01	-3.030303030303033163e-02	1.124469412159579546e-02
9.878787878787878007e-01	-3.030303030303033163e-02	1.425376809413683547e-03
1.002020202020202033e+00	-3.030303030303033163e-02	1.098582188655041614e-04
1.016161616161616044e+00	-3.030303030303033163e-02	5.327091165652448544e-06
1.030303030303030276e+00	-3.030303030303033163e-02	2.405600492615230608e-07
1.044444444444444509e+00	-3.030303030303033163e-02	2.810608350392995378e-08
1.058585858585858519e+00	-3.030303030303033163e-02	4.172767048061732755e-09
1.072727272727272751e+00	-3.030303030303033163e-02	4.072117385280197744e-10
1.086868686868686762e+00	-3.030303030303033163e-02	2.423544703454293352e-11
1.101010101010100994e+00	-3.030303030303033163e-02	8.752042971265964983e-13
1.115151515151515005e+00	-3.030303030303033163e-02	1.917135052743795344e-14
1.129292929292929237e+00	-3.030303030303033163e-02	2.547249921778736921e-16
1.143434343434343470e+00	-3.030303030303033163e-02	2.052888547220090105e-18
1.157575757575757480e+00	-3.030303030303033163e-02	1.003538655135738832e-20
1.171717171717171713e+00	-3.030303030303033163e-02	2.975621958057735751e-23
1.185858585858585723e+00	-3.030303030303033163e-02	5.351756175016388864e-26
1.199999999999999956e+00	-3.030303030303033163e-02	5.838345574730619535e-29
-2.000000000000000111e-01	-1.616161616161618242e-02	3.073220253046319476e-77
-1.858585858585858619e-01	-1.616161616161618242e-02	7.343388040631176989e-74
-1.717171717171717404e-01	-1.616161616161618242e-02	1.064325521882091707e-70
-1.575757575757575912e-01	-1.616161616161618242e-02	1.019727053007448032e-59
-1.434343434343434420e-01	-1.616161616161618242e-02	1.727426406876398785e-58
-1.292929292929292928e-01	-1.616161616161618242e-02	1.702204515812010416e-57
-1.151515151515151714e-01	-1.616161616161618242e-02	7.765177701951208246e-57
-1.010101010101010222e-01	-1.616161616161618242e-02	2.676381910217797199e-55
-8.686868686868688683e-02	-1.616161616161618242e-02	2.897180632175843373e-56
-7.272727272727275150e-02	-1.616161616161618242e-02	1.224997572729904860e-47
-5.858585858585860229e-02	-1.616161616161618242e-02	2.714207472988629211e-44
-4.444444444444445308e-02	-1.616161616161618242e-02	9.267112397248381548e-51
-3.030303030303033163e-02	-1.616161616161618242e-02	1.068370415623005094e-52
-1.616161616161618242e-02	-1.616161616161618242e-02	2.798447865924983055e-48
-2.020202020202033211e-03	-1.616161616161618242e-02	4.446268632494452326e-44
1.212121212121208824e-02	-1.616161616161618242e-02	4.285019248882549488e-40
2.626262626262623745e-02	-1.616161616161618242e-02	2.504877141425177733e-36
4.040404040404038666e-02	-1.616161616161618242e-02	8.881692701289840544e-33
5.454545454545450811e-02	-1.616161616161618242e-02	1.910206447800033075e-29
6.868686868686868507e-02	-1.616161616161618242e-02	2.491953512061805415e-26
8.282828282828280653e-02	-1.616161616161618242e-02	1.971853058498785018e-23
9.696969696969692798e-02	-1.616161616161618242e-02	2.723548738010452876e-20
1.111111111111111049e-01	-1.616161616161618242e-02	1.268315234809401025e-17
1.252525252525252264e-01	-1.616161616161618242e-02	3.589060447649874407e-15
1.393939393939393478e-01	-1.616161616161618242e-02	6.646724845942773353e-13
1.535353535353535248e-01	-1.616161616161618242e-02	7.677399296229817540e-11
1.676767676767676463e-01	-1.616161616161618242e-02	5.469245597274315549e-09
1.818181818181817677e-01	-1.616161616161618242e-02	2.386751596873354523e-07
1.959595959595959447e-01	-1.616161616161618242e-02	6.356524524709526106e-06
2.101010101010100661e-01	-1.616161616161618242e-02	1.031228179983391418e-04
2.242424242424241876e-01	-1.616161616161618242e-02	1.018405952732958503e-03
2.383838383838383645e-01	-1.616161616161618242e-02	6.123213347308939167e-03
2.525252525252524860e-01	-1.616161616161618242e-02	2.243245076999701368e-02
2.666666666666666075e-01	-1.616161616161618242e-02	5.015284435842232158e-02
2.808080808080807844e-01	-1.616161616161618242e-02	6.868379764629732598e-02
2.949494949494949059e-01	-1.616161616161618242e-02	5.863530726362315565e-02
3.090909090909090273e-01	-1.616161616161618242e-02	3.524708696628933713e-02
3.232323232323231488e-01	-1.616161616161618242e-02	2.580896400689054043e-02
3.373737373737373813e-01	-1.616161616161618242e-02	3.245881180460073734e-02
3.515151515151515027e-01	-1.616161616161618242e-02	3.923981056640077347e-02
3.656565656565656242e-01	-1.616161616161618242e-02	3.980914183620525709e-02
3.797979797979797456e-01	-1.616161616161618242e-02	4.330485906014207992e-02
3.939393939393938671e-01	-1.616161616161618242e-02	5.529756735280167562e-02
4.080808080808079885e-01	-1.616161616161618242e-02	6.610966707309140489e-02
4.222222222222222210e-01	-1.616161616161618242e-02	6.482519209000044136e-02
4.363636363636363424e-01	-1.616161616161618242e-02	5.346663475912717678e-02
4.505050505050504639e-01	-1.616161616161618242e-02	3.719189358565901105e-02
4.646464646464645853e-01	-1.616161616161618242e-02	1.973148970559006690e-02
4.787878787878787068e-01	-1.616161616161618242e-02	7.192008749713625984e-03
4.929292929292928283e-01	-1.616161616161618242e-02	1.722987563452384836e-03
5.070707070707070052e-01	-1.616161616161618242e-02	2.925124415142839351e-04
5.212121212121212377e-01	-1.616161616161618242e-02	1.691880644592417301e-04
5.353535353535352481e-01	-1.616161616161618242e-02	5.737087280358632883e-04
5.494949494949494806e-01	-1.616161616161618242e-02	1.417085805944502761e-03
5.636363636363634910e-01	-1.616161616161618242e-02	2.131692934374137226e-03
5.777777777777777235e-01	-1.616161616161618242e-02	1.946354467399587316e-03
5.919191919191919560e-01	-1.616161616161618242e-02	1.085670166006899584e-03
6.060606060606059664e-01	-1.616161616161618242e-02	4.361319888539414683e-04
6.202020202020201989e-01	-1.616161616161618242e-02	5.116175954141312116e-04
6.343434343434342093e-01	-1.616161616161618242e-02	1.636584552824073367e-03
6.484848484848484418e-01	-1.616161616161618242e-02	3.904599668583900833e-03
6.626262626262624522e-01	-1.616161616161618242e-02	6.363067147213992761e-03
6.767676767676766847e-01	-1.616161616161618242e-02	7.437305529491520031e-03
6.909090909090909172e-01	-1.616161616161618242e-02	6.315840951689036253e-03
7.050505050505049276e-01	-1.616161616161618242e-02	3.740129806299930491e-03
7.191919191919191601e-01	-1.616161616161618242e-02	1.458610484813609772e-03
7.333333333333331705e-01	-1.616161616161618242e-02	3.609408719991924410e-04
7.474747474747474030e-01	-1.616161616161618242e-02	6.948603585411293742e-05
7.616161616161616355e-01	-1.616161616161618242e-02	8.878311330632278667e-05
7.757575757575756459e-01	-1.616161616161618242e-02	3.012320482517732555e-04
7.898989898989898784e-01	-1.616161616161618242e-02	7.767913328671614435e-04
8.040404040404041108e-01	-1.616161616161618242e-02	1.833800746975778771e-03
8.181818181818181213e-01	-1.616161616161618242e-02	4.251674770457351989e-03
8.323232323232323537e-01	-1.616161616161618242e-02	7.710858320478608183e-03
8.464646464646463642e-01	-1.616161616161618242e-02	9.333216426398463494e-03
8.606060606060605966e-01	-1.616161616161618242e-02	8.814381193655405553e-03
8.747474747474748291e-01	-1.616161616161618242e-02	1.738158695944247781e-02
8.888888888888888395e-01	-1.616161616161618242e-02	6.091939649572170740e-02
9.030303030303030720e-01	-1.616161616161618242e-02	1.528873086180905783e-01
9.171717171717170825e-01	-1.616161616161618242e-02	2.356876684994808624e-01
9.313131313131313149e-01	-1.616161616161618242e-02	2.206193067740720992e-01
9.454545454545453254e-01	-1.616161616161618242e-02	1.252846505064630356e-01
9.595959595959595578e-01	-1.616161616161618242e-02	4.315799514965708988e-02
9.737373737373737903e-01	-1.616161616161618242e-02	9.021727013038733506e-03
9.878787878787878007e-01	-1.616161616161618242e-02	1.151088440420848426e-03
1.002020202020202033e+00	-1.616161616161618242e-02	9.756078140994755210e-05
1.016161616161616044e+00	-1.616161616161618242e-02	1.110575404356797020e-05
1.030303030303030276e+00	-1.616161616161618242e-02	3.195713860855506711e-06
1.044444444444444509e+00	-1.616161616161618242e-02	8.234652778882705026e-07
1.058585858585858519e+00	-1.616161616161618242e-02	1.329483627691103862e-07
1.072727272727272751e+00	-1.616161616161618242e-02	1.304767521999756062e-08
1.086868686868686762e+00	-1.616161616161618242e-02	7.768225608665450428e-10
1.101010101010100994e+00	-1.616161616161618242e-02	2.805371040837692173e-11
1.115151515151515005e+00	-1.616161616161618242e-02	6.145174268894109966e-13
1.129292929292929237e+00	-1.616161616161618242e-02	8.164941708803874065e-15
1.143434343434343470e+00	-1.616161616161618242e-02	6.580318335613476426e-17
1.157575757575757480e+00	-1.616161616161618242e-02	3.216737615239175208e-19
1.171717171717171713e+00	-1.616161616161618242e-02	9.538043233780957547e-22
1.185858585858585723e+00	-1.616161616161618242e-02	1.715449156209566528e-24
1.199999999999999956e+00	-1.616161616161618242e-02	1.871420270689352463e-27
-2.000000000000000111e-01	-2.020202020202033211e-03	8.798906383310886209e-73
-1.858585858585858619e-01	-2.020202020202033211e-03	2.102477996141622262e-69
-1.717171717171717404e-01	-2.020202020202033211e-03	3.047258322712376871e-66
-1.575757575757575912e-01	-2.020202020202033211e-03	2.678939246069899519e-63
-1.434343434343434420e-01	-2.020202020202033211e-03	1.428554804325945211e-60
-1.292929292929292928e-01	-2.020202020202033211e-03	5.271715399446856216e-53
-1.151515151515151714e-01	-2.020202020202033211e-03	8.253027333642014495e-52
-1.010101010101010222e-01	-2.020202020202033211e-03	1.083817665387484961e-53
-8.686868686868688683e-02	-2.020202020202033211e-03	8.020928730696474895e-52
-7.272727272727275150e-02	-2.020202020202033211e-03	1.635675658672176558e-47
-5.858585858585860229e-02	-2.020202020202033211e-03	2.024340975149491152e-48
-4.444444444444445308e-02	-2.020202020202033211e-03	2.589119031140679875e-41
-3.030303030303033163e-02	-2.020202020202033211e-03	7.379631391899881631e-45
-1.616161616161618242e-02	-2.020202020202033211e-03	5.007142429511848989e-47
-2.020202020202033211e-03	-2.020202020202033211e-03	7.953569013126781489e-43
1.212121212121208824e-02	-2.020202020202033211e-03	7.664278507577516756e-39
2.626262626262623745e-02	-2.020202020202033211e-03	4.480055525836530411e-35
4.040404040404038666e-02	-2.020202020202033211e-03	1.588484639177322329e-31
5.454545454545450811e-02	-2.020202020202033211e-03	3.416356799868511373e-28
6.868686868686868507e-02	-2.020202020202033211e-03	4.456776823884274501e-25
8.282828282828280653e-02	-2.020202020202033211e-03	3.526587096870052143e-22
9.696969696969692798e-02	-2.020202020202033211e-03	1.277020923889070891e-18
1.111111111111111049e-01	-2.020202020202033211e-03	7.786554407923997086e-17
1.252525252525252264e-01	-2.020202020202033211e-03	1.722347495539920907e-14
1.393939393939393478e-01	-2.020202020202033211e-03	2.615777846972591618e-12
1.535353535353535248e-01	-2.020202020202033211e-03	2.625108228225279570e-10
1.676767676767676463e-01	-2.020202020202033211e-03	1.709426389221719707e-08
1.818181818181817677e-01	-2.020202020202033211e-03	7.076750776089784969e-07
1.959595959595959447e-01	-2.020202020202033211e-03	1.832014322547222059e-05
2.101010101010100661e-01	-2.020202020202033211e-03	2.933608330842805392e-04
2.242424242424241876e-01	-2.020202020202033211e-03	2.888017347925234297e-03
2.383838383838383645e-01	-2.020202020202033211e-03	1.743269484583750625e-02
2.525252525252524860e-01	-2.020202020202033211e-03	6.450510455525070019e-02
2.666666666666666075e-01	-2.020202020202033211e-03	1.465873582069700254e-01
2.808080808080807844e-01	-2.020202020202033211e-03	2.058257419515791553e-01
2.949494949494949059e-01	-2.020202020202033211e-03	1.838369742100545157e-01
3.090909090909090273e-01	-2.020202020202033211e-03	1.247216180039363298e-01
3.232323232323231488e-01	-2.020202020202033211e-03	1.147528903538763689e-01
3.373737373737373813e-01	-2.020202020202033211e-03	1.577026283447567345e-01
3.515151515151515027e-01	-2.020202020202033211e-03	1.900123984193259619e-01
3.656565656565656242e-01	-2.020202020202033211e-03	1.885565095348584186e-01
3.797979797979797456e-01	-2.020202020202033211e-03	1.961747858221440100e-01
3.939393939393938671e-01	-2.020202020202033211e-03	2.380866679070320346e-01
4.080808080808079885e-01	-2.020202020202033211e-03	2.664756881416971424e-01
4.222222222222222210e-01	-2.020202020202033211e-03	2.223856710150832194e-01
4.363636363636363424e-01	-2.020202020202033211e-03	1.294305108063444898e-01
4.505050505050504639e-01	-2.020202020202033211e-03	5.543757911731660160e-02
4.646464646464645853e-01	-2.020202020202033211e-03	2.132063058814981371e-02
4.787878787878787068e-01	-2.020202020202033211e-03	8.664150241903674846e-03
4.929292929292928283e-01	-2.020202020202033211e-03	3.191837996555473445e-03
5.070707070707070052e-01	-2.020202020202033211e-03	1.001371577759549002e-03
5.212121212121212377e-01	-2.020202020202033211e-03	1.159718543968259446e-03
5.353535353535352481e-01	-2.020202020202033211e-03	4.136415229273267095e-03
5.494949494949494806e-01	-2.020202020202033211e-03	1.022387894490872640e-02
5.636363636363634910e-01	-2.020202020202033211e-03	1.540178678854045406e-02
5.777777777777777235e-01	-2.020202020202033211e-03	1.409535101038646675e-02
5.919191919191919560e-01	-2.020202020202033211e-03	7.885018724691723879e-03
6.060606060606059664e-01	-2.020202020202033211e-03	3.108906218746088773e-03
6.202020202020201989e-01	-2.020202020202033211e-03	3.253083136374449423e-03
6.343434343434342093e-01	-2.020202020202033211e-03	1.010868569862343781e-02
6.484848484848484418e-01	-2.020202020202033211e-03	2.400107309150766033e-02
6.626262626262624522e-01	-2.020202020202033211e-03	3.887620259409430706e-02
6.767676767676766847e-01	-2.020202020202033211e-03	4.508909629045667472e-02
6.909090909090909172e-01	-2.020202020202033211e-03	3.802103835164934165e-02
7.050505050505049276e-01	-2.020202020202033211e-03	2.241058947304666246e-02
7.191919191919191601e-01	-2.020202020202033211e-03	8.718670583342314970e-03
7.333333333333331705e-01	-2.020202020202033211e-03	2.159970697857798664e-03
7.474747474747474030e-01	-2.020202020202033211e-03	4.611833798716712205e-04
7.616161616161616355e-01	-2.020202020202033211e-03	7.886594022182495233e-04
7.757575757575756459e-01	-2.020202020202033211e-03	2.659586077587994431e-03
7.898989898989898784e-01	-2.020202020202033211e-03	6.269838195163530969e-03
8.040404040404041108e-01	-2.020202020202033211e-03	1.221941146671988963e-02
8.181818181818181213e-01	-2.020202020202033211e-03	2.379401110361587315e-02
8.323232323232323537e-01	-2.020202020202033211e-03	4.012984157473075547e-02
8.464646464646463642e-01	-2.020202020202033211e-03	4.691501566897346431e-02
8.606060606060605966e-01	-2.020202020202033211e-03	3.561083548439267221e-02
8.747474747474748291e-01	-2.020202020202033211e-03	2.330575354424170575e-02
8.888888888888888395e-01	-2.020202020202033211e-03	3.495053817252749551e-02
9.030303030303030720e-01	-2.020202020202033211e-03	7.646231724998955870e-02
9.171717171717170825e-01	-2.020202020202033211e-03	1.155658372424965968e-01
9.313131313131313149e-01	-2.020202020202033211e-03	1.076286735734899025e-01
9.454545454545453254e-01	-2.020202020202033211e-03	6.102277600868622615e-02
9.595959595959595578e-01	-2.020202020202033211e-03	2.104009051430838842e-02
9.737373737373737903e-01	-2.020202020202033211e-03	4.478167769073704806e-03
9.878787878787878007e-01	-2.020202020202033211e-03	7.184343638149979843e-04
1.002020202020202033e+00	-2.020202020202033211e-03	2.319981502006792566e-04
1.016161616161616044e+00	-2.020202020202033211e-03	1.383648682871966239e-04
1.030303030303030276e+00	-2.020202020202033211e-03	5.994691675230915523e-05
1.044444444444444509e+00	-2.020202020202033211e-03	1.597334182552866843e-05
1.058585858585858519e+00	-2.020202020202033211e-03	2.584506959978551256e-06
1.072727272727272751e+00	-2.020202020202033211e-03	2.536800640064287680e-07
1.086868686868686762e+00	-2.020202020202033211e-03	1.510352229036796058e-08
1.101010101010100994e+00	-2.020202020202033211e-03	5.454397628427494803e-10
1.115151515151515005e+00	-2.020202020202033211e-03	1.194787477787624754e-11
1.129292929292929237e+00	-2.020202020202033211e-03	1.587484662989312706e-13
1.143434343434343470e+00	-2.020202020202033211e-03	1.279391176384037974e-15
1.157575757575757480e+00	-2.020202020202033211e-03	6.254204593551489615e-18
1.171717171717171713e+00	-2.020202020202033211e-03	1.854452582778152767e-20
1.185858585858585723e+00	-2.020202020202033211e-03	3.335295343226695536e-23
1.199999999999999956e+00	-2.020202020202033211e-03	3.638545212104729152e-26
-2.000000000000000111e-01	1.212121212121208824e-02	1.528053729755777575e-68
-1.858585858585858619e-01	1.212121212121208824e-02	3.651248353147388787e-65
-1.717171717171717404e-01	1.212121212121208824e-02	5.291991049927557813e-62
-1.575757575757575912e-01	1.212121212121208824e-02	4.652347479161043173e-59
-1.434343434343434420e-01	1.212121212121208824e-02	2.480862325725157863e-56
-1.292929292929292928e-01	1.212121212121208824e-02	5.720369308326051974e-49
-1.151515151515151714e-01	1.212121212121208824e-02	1.574801686465035773e-51
-1.010101010101010222e-01	1.212121212121208824e-02	1.877463502491512246e-49
-8.686868686868688683e-02	1.212121212121208824e-02	1.371024809980814746e-47
-7.272727272727275150e-02	1.212121212121208824e-02	6.446967092158133146e-46
-5.858585858585860229e-02	1.212121212121208824e-02	2.468092045068580230e-44
-4.444444444444445308e-02	1.212121212121208824e-02	5.837591639426966580e-39
-3.030303030303033163e-02	1.212121212121208824e-02	6.039196630418499284e-41
-1.616161616161618242e-02	1.212121212121208824e-02	2.215498699730699941e-39
-2.020202020202033211e-03	1.212121212121208824e-02	8.657299285568358707e-42
1.212121212121208824e-02	1.212121212121208824e-02	8.326947322471303694e-38
2.626262626262623745e-02	1.212121212121208824e-02	4.863344705598961327e-34
4.040404040404038666e-02	1.212121212121208824e-02	1.723738133569758494e-30
5.454545454545450811e-02	1.212121212121208824e-02	3.706618932658406952e-27
6.868686868686868507e-02	1.212121212121208824e-02	4.835066928472055005e-24
8.282828282828280653e-02	1.212121212121208824e-02	3.825791525311765274e-21
9.696969696969692798e-02	1.212121212121208824e-02	1.561443592208412832e-17
1.111111111111111049e-01	1.212121212121208824e-02	5.781942795738964393e-16
1.252525252525252264e-01	1.212121212121208824e-02	1.086234741218563171e-13
1.393939393939393478e-01	1.212121212121208824e-02	1.292590171300347820e-11
1.535353535353535248e-01	1.212121212121208824e-02	9.953161237974736085e-10
1.676767676767676463e-01	1.212121212121208824e-02	5.061389724771678659e-08
1.818181818181817677e-01	1.212121212121208824e-02	1.717724067246823748e-06
1.959595959595959447e-01	1.212121212121208824e-02	3.871265791540432383e-05
2.101010101010100661e-01	1.212121212121208824e-02	5.698000334710507731e-04
2.242424242424241876e-01	1.212121212121208824e-02	5.373152623081208987e-03
2.383838383838383645e-01	1.212121212121208824e-02	3.198296696154765556e-02
2.525252525252524860e-01	1.212121212121208824e-02	1.191635395451797197e-01
2.666666666666666075e-01	1.212121212121208824e-02	2.773533632810868399e-01
2.808080808080807844e-01	1.212121212121208824e-02	4.062957870345427214e-01
2.949494949494949059e-01	1.212121212121208824e-02	3.920765160915984926e-01
3.090909090909090273e-01	1.212121212121208824e-02	3.143402327238996596e-01
3.232323232323231488e-01	1.212121212121208824e-02	3.508501420178969932e-01
3.373737373737373813e-01	1.212121212121208824e-02	4.985064073352763470e-01
3.515151515151515027e-01	1.212121212121208824e-02	5.896661362135208195e-01
3.656565656565656242e-01	1.212121212121208824e-02	5.712343867662172947e-01
3.797979797979797456e-01	1.212121212121208824e-02	5.721930775035104499e-01
3.939393939393938671e-01	1.212121212121208824e-02	6.738251958832535138e-01
4.080808080808079885e-01	1.212121212121208824e-02	7.546787541537420818e-01
4.222222222222222210e-01	1.212121212121208824e-02	6.436252608823288535e-01
4.363636363636363424e-01	1.212121212121208824e-02	3.896866444456444367e-01
4.505050505050504639e-01	1.212121212121208824e-02	1.836020615015038771e-01
4.646464646464645853e-01	1.212121212121208824e-02	8.779066833680472526e-02
4.787878787878787068e-01	1.212121212121208824e-02	4.563979575670926159e-02
4.929292929292928283e-01	1.212121212121208824e-02	1.966512557353531157e-02
5.070707070707070052e-01	1.212121212121208824e-02	6.447107771721172741e-03
5.212121212121212377e-01	1.212121212121208824e-02	5.540781413934508029e-03
5.353535353535352481e-01	1.212121212121208824e-02	1.826412172754296112e-02
5.494949494949494806e-01	1.212121212121208824e-02	4.513491939573055500e-02
5.636363636363634910e-01	1.212121212121208824e-02	6.831684482060126906e-02
5.777777777777777235e-01	1.212121212121208824e-02	6.300852708631338173e-02
5.919191919191919560e-01	1.212121212121208824e-02	3.566989905544198924e-02
6.060606060606059664e-01	1.212121212121208824e-02	1.400137084660561630e-02
6.202020202020201989e-01	1.212121212121208824e-02	1.280609855783291888e-02
6.343434343434342093e-01	1.212121212121208824e-02	3.796811039527115544e-02
6.484848484848484418e-01	1.212121212121208824e-02	8.954966596443224292e-02
6.626262626262624522e-01	1.212121212121208824e-02	1.441364457942201360e-01
6.767676767676766847e-01	1.212121212121208824e-02	1.658692557138957135e-01
6.909090909090909172e-01	1.212121212121208824e-02	1.388694738652829219e-01
7.050505050505049276e-01	1.212121212121208824e-02	8.146284632770253720e-02
7.191919191919191601e-01	1.212121212121208824e-02	3.161375507390090656e-02
7.333333333333331705e-01	1.212121212121208824e-02	7.850262944956741540e-03
7.474747474747474030e-01	1.212121212121208824e-02	1.927636011154898769e-03
7.616161616161616355e-01	1.212121212121208824e-02	4.296726807507386323e-03
7.757575757575756459e-01	1.212121212121208824e-02	1.448457784979644523e-02
7.898989898989898784e-01	1.212121212121208824e-02	3.233260273960765485e-02
8.040404040404041108e-01	1.212121212121208824e-02	5.409643217293032963e-02
8.181818181818181213e-01	1.212121212121208824e-02	8.609202650279913771e-02
8.323232323232323537e-01	1.212121212121208824e-02	1.299883622205473821e-01
8.464646464646463642e-01	1.212121212121208824e-02	1.472139653151773031e-01
8.606060606060605966e-01	1.212121212121208824e-02	1.102719079956542558e-01
8.747474747474748291e-01	1.212121212121208824e-02	5.834086512751205517e-02
8.888888888888888395e-01	1.212121212121208824e-02	3.441738844806555009e-02
9.030303030303030720e-01	1.212121212121208824e-02	3.600123534944123932e-02
9.171717171717170825e-01	1.212121212121208824e-02	4.097203195775438178e-02
9.313131313131313149e-01	1.212121212121208824e-02	3.423735361614980988e-02
9.454545454545453254e-01	1.212121212121208824e-02	1.878071237244489586e-02
9.595959595959595578e-01	1.212121212121208824e-02	6.826651257171639439e-03
9.737373737373737903e-01	1.212121212121208824e-02	2.451702600992640250e-03
9.878787878787878007e-01	1.212121212121208824e-02	2.115864550795493702e-03
1.002020202020202033e+00	1.212121212121208824e-02	2.254634653228625423e-03
1.016161616161616044e+00	1.212121212121208824e-02	1.610583049926880188e-03
1.030303030303030276e+00	1.212121212121208824e-02	7.064993452938813506e-04
1.044444444444444509e+00	1.212121212121208824e-02	1.883771562343053755e-04
1.058585858585858519e+00	1.212121212121208824e-02	3.047991852587943147e-05
1.072727272727272751e+00	1.212121212121208824e-02	2.991707418374512333e-06
1.086868686868686762e+00	1.212121212121208824e-02	1.781188815073122521e-07
1.101010101010100994e+00	1.212121212121208824e-02	6.432477010378285224e-09
1.115151515151515005e+00	1.212121212121208824e-02	1.409035853710679957e-10
1.129292929292929237e+00	1.212121212121208824e-02	1.872151129506727261e-12
1.143434343434343470e+00	1.212121212121208824e-02	1.508810554816540039e-14
1.157575757575757480e+00	1.212121212121208824e-02	7.375703426221918768e-17
1.171717171717171713e+00	1.212121212121208824e-02	2.186991496229629004e-19
1.185858585858585723e+00	1.212121212121208824e-02	3.933377763296102644e-22
1.199999999999999956e+00	1.212121212121208824e-02	4.291006149335288954e-25
-2.000000000000000111e-01	2.626262626262623745e-02	1.609620419110656411e-64
-1.858585858585858619e-01	2.626262626262623745e-02	3.846149954001227199e-61
-1.717171717171717404e-01	2.626262626262623745e-02	5.574474075342711289e-58
-1.575757575757575912e-01	2.626262626262623745e-02	4.900683891864491275e-55
-1.434343434343434420e-01	2.626262626262623745e-02	2.613277840361702759e-52
-1.292929292929292928e-01	2.626262626262623745e-02	8.452729718070005711e-50
-1.151515151515151714e-01	2.626262626262623745e-02	7.688887917817848863e-45
-1.010101010101010222e-01	2.626262626262623745e-02	4.694974037602280067e-45
-8.686868686868688683e-02	2.626262626262623745e-02	2.916074670778127833e-43
-7.272727272727275150e-02	2.626262626262623745e-02	6.809629013858850171e-42
-5.858585858585860229e-02	2.626262626262623745e-02	2.202327612199864662e-40
-4.444444444444445308e-02	2.626262626262623745e-02	7.159312912936889014e-39
-3.030303030303033163e-02	2.626262626262623745e-02	3.646916447772348811e-36
-1.616161616161618242e-02	2.626262626262623745e-02	1.083887155957089261e-35
-2.020202020202033211e-03	2.626262626262623745e-02	1.345607495329793879e-30
1.212121212121208824e-02	2.626262626262623745e-02	5.619726912928789469e-37
2.626262626262623745e-02	2.626262626262623745e-02	3.237053498898589705e-33
4.040404040404038666e-02	2.626262626262623745e-02	1.140127754794123392e-29
5.454545454545450811e-02	2.626262626262623745e-02	2.444693319817872983e-26
6.868686868686868507e-02	2.626262626262623745e-02	3.184868041601291556e-23
8.282828282828280653e-02	2.626262626262623745e-02	2.518598692776688553e-20
9.696969696969692798e-02	2.626262626262623745e-02	1.208504097796533847e-17
1.111111111111111049e-01	2.626262626262623745e-02	3.562095171349569156e-15
1.252525252525252264e-01	2.626262626262623745e-02	6.356288215316748247e-13
1.393939393939393478e-01	2.626262626262623745e-02	6.940355915081369560e-11
1.535353535353535248e-01	2.626262626262623745e-02	4.669329443287631446e-09
1.676767676767676463e-01	2.626262626262623745e-02	1.958525789213977860e-07
1.818181818181817677e-01	2.626262626262623745e-02	5.216460972929875560e-06
1.959595959595959447e-01	2.626262626262623745e-02	9.043826941708161139e-05
2.101010101010100661e-01	2.626262626262623745e-02	1.047429142662053506e-03
2.242424242424241876e-01	2.626262626262623745e-02	8.240117972498279750e-03
2.383838383838383645e-01	2.626262626262623745e-02	4.402050504116204049e-02
2.525252525252524860e-01	2.626262626262623745e-02	1.575613161893768543e-01
2.666666666666666075e-01	2.626262626262623745e-02	3.725027311827762144e-01
2.808080808080807844e-01	2.626262626262623745e-02	5.822929870475733738e-01
2.949494949494949059e-01	2.626262626262623745e-02	6.375026847211068270e-01
3.090909090909090273e-01	2.626262626262623745e-02	6.205048448560184227e-01
3.232323232323231488e-01	2.626262626262623745e-02	7.681790513465548420e-01
3.373737373737373813e-01	2.626262626262623745e-02	1.058758275474035893e+00
3.515151515151515027e-01	2.626262626262623745e-02	1.212215758463128568e+00
3.656565656565656242e-01	2.626262626262623745e-02	1.152988411595556650e+00
3.797979797979797456e-01	2.626262626262623745e-02	1.118544250882170576e+00
3.939393939393938671e-01	2.626262626262623745e-02	1.274083040280894696e+00
4.080808080808079885e-01	2.626262626262623745e-02	1.433755771184420436e+00
4.222222222222222210e-01	2.626262626262623745e-02	1.278199447288048685e+00
4.363636363636363424e-01	2.626262626262623745e-02	8.524709894038386970e-01
4.505050505050504639e-01	2.626262626262623745e-02	4.894104027022064263e-01
4.646464646464645853e-01	2.626262626262623745e-02	3.022028920928070961e-01
4.787878787878787068e-01	2.626262626262623745e-02	1.831087599586906089e-01
4.929292929292928283e-01	2.626262626262623745e-02	8.455114169737874830e-02
5.070707070707070052e-01	2.626262626262623745e-02	2.805301909070720759e-02
5.212121212121212377e-01	2.626262626262623745e-02	1.740691527240138467e-02
5.353535353535352481e-01	2.626262626262623745e-02	5.015927699074327478e-02
5.494949494949494806e-01	2.626262626262623745e-02	1.242384508819495692e-01
5.636363636363634910e-01	2.626262626262623745e-02	1.908908120969531885e-01
5.777777777777777235e-01	2.626262626262623745e-02	1.804099014869525175e-01
5.919191919191919560e-01	2.626262626262623745e-02	1.061593428115619880e-01
6.060606060606059664e-01	2.626262626262623745e-02	4.313060091550360159e-02
6.202020202020201989e-01	2.626262626262623745e-02	3.294181239561905228e-02
6.343434343434342093e-01	2.626262626262623745e-02	8.761592933725935450e-02
6.484848484848484418e-01	2.626262626262623745e-02	2.033564847864582636e-01
6.626262626262624522e-01	2.626262626262623745e-02	3.245778945446330943e-01
6.767676767676766847e-01	2.626262626262623745e-02	3.703531616028720164e-01
6.909090909090909172e-01	2.626262626262623745e-02	3.077600205869368000e-01
7.050505050505049276e-01	2.626262626262623745e-02	1.796446992713236490e-01
7.191919191919191601e-01	2.626262626262623745e-02	6.953827515386455660e-02
7.333333333333331705e-01	2.626262626262623745e-02	1.733913830118207627e-02
7.474747474747474030e-01	2.626262626262623745e-02	5.104387147817621151e-03
7.616161616161616355e-01	2.626262626262623745e-02	1.432851943362429235e-02
7.757575757575756459e-01	2.626262626262623745e-02	4.850180178264835301e-02
7.898989898989898784e-01	2.626262626262623745e-02	1.053431716002566770e-01
8.040404040404041108e-01	2.626262626262623745e-02	1.592668789885691161e-01
8.181818181818181213e-01	2.626262626262623745e-02	2.084026431150372560e-01
8.323232323232323537e-01	2.626262626262623745e-02	2.697053583647084363e-01
8.464646464646463642e-01	2.626262626262623745e-02	2.915598583436999069e-01
8.606060606060605966e-01	2.626262626262623745e-02	2.263638071421328890e-01
8.747474747474748291e-01	2.626262626262623745e-02	1.378804941748459634e-01
8.888888888888888395e-01	2.626262626262623745e-02	8.992465183743780788e-02
9.030303030303030720e-01	2.626262626262623745e-02	6.513382937909492632e-02
9.171717171717170825e-01	2.626262626262623745e-02	3.931913353897192182e-02
9.313131313131313149e-01	2.626262626262623745e-02	1.835084945157075542e-02
9.454545454545453254e-01	2.626262626262623745e-02	8.448513400931044817e-03
9.595959595959595578e-01	2.626262626262623745e-02	6.518050693220529650e-03
9.737373737373737903e-01	2.626262626262623745e-02	9.316635420084129135e-03
9.878787878787878007e-01	2.626262626262623745e-02	1.437600716330682607e-02
1.002020202020202033e+00	2.626262626262623745e-02	1.615008706181956730e-02
1.016161616161616044e+00	2.626262626262623745e-02	1.153592500847660032e-02
1.030303030303030276e+00	2.626262626262623745e-02	5.055684799520409473e-03
1.044444444444444509e+00	2.626262626262623745e-02	1.347643318207929338e-03
1.058585858585858519e+00	2.626262626262623745e-02	2.180368266739660273e-04
1.072727272727272751e+00	2.626262626262623745e-02	2.140068803472478697e-05
1.086868686868686762e+00	2.626262626262623745e-02	1.274138958335811590e-06
1.101010101010100994e+00	2.626262626262623745e-02	4.601343466050812885e-08
1.115151515151515005e+00	2.626262626262623745e-02	1.007925312227745090e-09
1.129292929292929237e+00	2.626262626262623745e-02	1.339205387227125141e-11
1.143434343434343470e+00	2.626262626262623745e-02	1.079297052702913468e-13
1.157575757575757480e+00	2.626262626262623745e-02	5.276059952450525795e-16
1.171717171717171713e+00	2.626262626262623745e-02	1.564420038878056949e-18
1.185858585858585723e+00	2.626262626262623745e-02	2.813662057152428158e-21
1.199999999999999956e+00	2.626262626262623745e-02	3.069484274185121141e-24
-2.000000000000000111e-01	4.040404040404038666e-02	1.028450244985565229e-60
-1.858585858585858619e-01	4.040404040404038666e-02	2.457457255203779642e-57
-1.717171717171717404e-01	4.040404040404038666e-02	3.561751698485835963e-54
-1.575757575757575912e-01	4.040404040404038666e-02	3.131239695538003591e-51
-1.434343434343434420e-01	4.040404040404038666e-02	1.669723121398877624e-48
-1.292929292929292928e-01	4.040404040404038666e-02	5.400712474283120518e-46
-1.151515151515151714e-01	4.040404040404038666e-02	1.059631956611404707e-43
-1.010101010101010222e-01	4.040404040404038666e-02	2.512834350557357932e-41
-8.686868686868688683e-02	4.040404040404038666e-02	1.380133282355528237e-39
-7.272727272727275150e-02	4.040404040404038666e-02	4.060332559609230886e-38
-5.858585858585860229e-02	4.040404040404038666e-02	1.186608387579227765e-36
-4.444444444444445308e-02	4.040404040404038666e-02	3.037489889742880476e-35
-3.030303030303033163e-02	4.040404040404038666e-02	9.951964456938811092e-34
-1.616161616161618242e-02	4.040404040404038666e-02	3.246011738048714100e-32
-2.020202020202033211e-03	4.040404040404038666e-02	7.291337515393729209e-31
1.212121212121208824e-02	4.040404040404038666e-02	6.738401477190984236e-28
2.626262626262623745e-02	4.040404040404038666e-02	1.541350209107128573e-32
4.040404040404038666e-02	4.040404040404038666e-02	4.947604510886374800e-29
5.454545454545450811e-02	4.040404040404038666e-02	1.014195751119440809e-25
6.868686868686868507e-02	4.040404040404038666e-02	1.293784015710120155e-22
8.282828282828280653e-02	4.040404040404038666e-02	1.013325973021220486e-19
9.696969696969692798e-02	4.040404040404038666e-02	4.841062983371880577e-17
1.111111111111111049e-01	4.040404040404038666e-02	1.409153289158221822e-14
1.252525252525252264e-01	4.040404040404038666e-02	2.490191484995599589e-12
1.393939393939393478e-01	4.040404040404038666e-02	2.674507408964497303e-10
1.535353535353535248e-01	4.040404040404038666e-02	1.747589763243658498e-08
1.676767676767676463e-01	4.040404040404038666e-02	6.964200519373531406e-07
1.818181818181817677e-01	4.040404040404038666e-02	1.700894697211297263e-05
1.959595959595959447e-01	4.040404040404038666e-02	2.570844801467628239e-04
2.101010101010100661e-01	4.040404040404038666e-02	2.449907170098707988e-03
2.242424242424241876e-01	4.040404040404038666e-02	1.521543625823969063e-02
2.383838383838383645e-01	4.040404040404038666e-02	6.472174098327784786e-02
2.525252525252524860e-01	4.040404040404038666e-02	1.987503509879361696e-01
2.666666666666666075e-01	4.040404040404038666e-02	4.529179181421737477e-01
2.808080808080807844e-01	4.040404040404038666e-02	7.659261252538643872e-01
2.949494949494949059e-01	4.040404040404038666e-02	9.872885951733092469e-01
3.090909090909090273e-01	4.040404040404038666e-02	1.109804618991290903e+00
3.232323232323231488e-01	4.040404040404038666e-02	1.318047082777684675e+00
3.373737373737373813e-01	4.040404040404038666e-02	1.620240230602808973e+00
3.515151515151515027e-01	4.040404040404038666e-02	1.772677044630870835e+00
3.656565656565656242e-01	4.040404040404038666e-02	1.698929125601155832e+00
3.797979797979797456e-01	4.040404040404038666e-02	1.623468097679329647e+00
3.939393939393938671e-01	4.040404040404038666e-02	1.759765366417008980e+00
4.080808080808079885e-01	4.040404040404038666e-02	1.972558842719897676e+00
4.222222222222222210e-01	4.040404040404038666e-02	1.873649302462981447e+00
4.363636363636363424e-01	4.040404040404038666e-02	1.431741963118847050e+00
4.505050505050504639e-01	4.040404040404038666e-02	1.013031683079215872e+00
4.646464646464645853e-01	4.040404040404038666e-02	7.461750739758900020e-01
4.787878787878787068e-01	4.040404040404038666e-02	4.903402716274369855e-01
4.929292929292928283e-01	4.040404040404038666e-02	2.371848403067064459e-01
5.070707070707070052e-01	4.040404040404038666e-02	8.141556559493137724e-02
5.212121212121212377e-01	4.040404040404038666e-02	3.920344913533117120e-02
5.353535353535352481e-01	4.040404040404038666e-02	9.054973311695865834e-02
5.494949494949494806e-01	4.040404040404038666e-02	2.253062815760612791e-01
5.636363636363634910e-01	4.040404040404038666e-02	3.606981831053601706e-01
5.777777777777777235e-01	4.040404040404038666e-02	3.638567901546344019e-01
5.919191919191919560e-01	4.040404040404038666e-02	2.359480133324333428e-01
6.060606060606059664e-01	4.040404040404038666e-02	1.074458904782624180e-01
6.202020202020201989e-01	4.040404040404038666e-02	6.646844640185158026e-02
6.343434343434342093e-01	4.040404040404038666e-02	1.316744527440910917e-01
6.484848484848484418e-01	4.040404040404038666e-02	2.860880932338030203e-01
6.626262626262624522e-01	4.040404040404038666e-02	4.465562388746086575e-01
6.767676767676766847e-01	4.040404040404038666e-02	5.028130396525620771e-01
6.909090909090909172e-01	4.040404040404038666e-02	4.140460531162479252e-01
7.050505050505049276e-01	4.040404040404038666e-02	2.403627270765186785e-01
7.191919191919191601e-01	4.040404040404038666e-02	9.279231654835731757e-02
7.333333333333331705e-01	4.040404040404038666e-02	2.329782511884881044e-02
7.474747474747474030e-01	4.040404040404038666e-02	8.596734376415801279e-03
7.616161616161616355e-01	4.040404040404038666e-02	2.929292292653526766e-02
7.757575757575756459e-01	4.040404040404038666e-02	1.002172309123483263e-01
7.898989898989898784e-01	4.040404040404038666e-02	2.171246082864153049e-01
8.040404040404041108e-01	4.040404040404038666e-02	3.140735993186735131e-01
8.181818181818181213e-01	4.040404040404038666e-02	3.563901908974689281e-01
8.323232323232323537e-01	4.040404040404038666e-02	3.873227882660842392e-01
8.464646464646463642e-01	4.040404040404038666e-02	3.958427823051918759e-01
8.606060606060605966e-01	4.040404040404038666e-02	3.404056389575221275e-01
8.747474747474748291e-01	4.040404040404038666e-02	2.701326806736205621e-01
8.888888888888888395e-01	4.040404040404038666e-02	2.272761030085312939e-01
9.030303030303030720e-01	4.040404040404038666e-02	1.734314134953667541e-01
9.171717171717170825e-01	4.040404040404038666e-02	9.668856888474131051e-02
9.313131313131313149e-01	4.040404040404038666e-02	4.098149910206374397e-02
9.454545454545453254e-01	4.040404040404038666e-02	2.479243121948233528e-02
9.595959595959595578e-01	4.040404040404038666e-02	3.013151297759864011e-02
9.737373737373737903e-01	4.040404040404038666e-02	4.486384742879993143e-02
9.878787878787878007e-01	4.040404040404038666e-02	6.482005711882619925e-02
1.002020202020202033e+00	4.040404040404038666e-02	7.079806153264191215e-02
1.016161616161616044e+00	4.040404040404038666e-02	5.018005039715428550e-02
1.030303030303030276e+00	4.040404040404038666e-02	2.194952823843198189e-02
1.044444444444444509e+00	4.040404040404038666e-02	5.848161051079761238e-03
1.058585858585858519e+00	4.040404040404038666e-02	9.460762457066270413e-04
1.072727272727272751e+00	4.040404040404038666e-02	9.285654758688686539e-05
1.086868686868686762e+00	4.040404040404038666e-02	5.528392215086319972e-06
1.101010101010100994e+00	4.040404040404038666e-02	1.996484985539549372e-07
1.115151515151515005e+00	4.040404040404038666e-02	4.373303235733587423e-09
1.129292929292929237e+00	4.040404040404038666e-02	5.810699143934124810e-11
1.143434343434343470e+00	4.040404040404038666e-02	4.682978720822014906e-13
1.157575757575757480e+00	4.040404040404038666e-02	2.289237824178770255e-15
1.171717171717171713e+00	4.040404040404038666e-02	6.787886328010794727e-18
1.185858585858585723e+00	4.040404040404038666e-02	1.220824185922063219e-20
1.199999999999999956e+00	4.040404040404038666e-02	1.331823283629990135e-23
-2.000000000000000111e-01	5.454545454545450811e-02	3.985830676757579773e-57
-1.858585858585858619e-01	5.454545454545450811e-02	9.524028552741108796e-54
-1.717171717171717404e-01	5.454545454545450811e-02	1.380378892850648561e-50
-1.575757575757575912e-01	5.454545454545450811e-02	1.213531154010651616e-47
-1.434343434343434420e-01	5.454545454545450811e-02	6.471109275778704276e-45
-1.292929292929292928e-01	5.454545454545450811e-02	2.093066925557024970e-42
-1.151515151515151714e-01	5.454545454545450811e-02	4.106510244074686529e-40
-1.010101010101010222e-01	5.454545454545450811e-02	1.669961105056906335e-37
-8.686868686868688683e-02	5.454545454545450811e-02	3.642437448488334793e-36
-7.272727272727275150e-02	5.454545454545450811e-02	1.557889184810660075e-34
-5.858585858585860229e-02	5.454545454545450811e-02	4.331323369366775097e-33
-4.444444444444445308e-02	5.454545454545450811e-02	8.976851910580233929e-32
-3.030303030303033163e-02	5.454545454545450811e-02	2.127787467007239282e-30
-1.616161616161618242e-02	5.454545454545450811e-02	6.011478230631971303e-29
-2.020202020202033211e-03	5.454545454545450811e-02	1.310498884662638840e-27
1.212121212121208824e-02	5.454545454545450811e-02	1.818459529970659418e-26
2.626262626262623745e-02	5.454545454545450811e-02	1.547424577939251778e-25
4.040404040404038666e-02	5.454545454545450811e-02	8.067018085971321709e-25
5.454545454545450811e-02	5.454545454545450811e-02	4.026274079056735925e-25
6.868686868686868507e-02	5.454545454545450811e-02	4.055288190644943161e-22
8.282828282828280653e-02	5.454545454545450811e-02	2.782990004608562590e-19
9.696969696969692798e-02	5.454545454545450811e-02	1.243705838291013814e-16
1.111111111111111049e-01	5.454545454545450811e-02	3.501151425017785741e-14
1.252525252525252264e-01	5.454545454545450811e-02	6.088114632860403162e-12
1.393939393939393478e-01	5.454545454545450811e-02	6.478022336649848842e-10
1.535353535353535248e-01	5.454545454545450811e-02	4.199567227795903216e-08
1.676767676767676463e-01	5.454545454545450811e-02	1.656200434404481956e-06
1.818181818181817677e-01	5.454545454545450811e-02	3.975092661746438953e-05
1.959595959595959447e-01	5.454545454545450811e-02	5.823095411919120695e-04
2.101010101010100661e-01	5.454545454545450811e-02	5.248146493620107871e-03
2.242424242424241876e-01	5.454545454545450811e-02	2.970038525872186613e-02
2.383838383838383645e-01	5.454545454545450811e-02	1.107679827761528790e-01
2.525252525252524860e-01	5.454545454545450811e-02	2.987821025507126360e-01
2.666666666666666075e-01	5.454545454545450811e-02	6.493617055971798724e-01
2.808080808080807844e-01	5.454545454545450811e-02	1.172960347744411491e+00
2.949494949494949059e-01	5.454545454545450811e-02	1.689903207087850356e+00
3.090909090909090273e-01	5.454545454545450811e-02	1.948679250602027846e+00
3.232323232323231488e-01	5.454545454545450811e-02	1.983456949566038130e+00
3.373737373737373813e-01	5.454545454545450811e-02	2.008786830222997200e+00
3.515151515151515027e-01	5.454545454545450811e-02	2.077135881425440367e+00
3.656565656565656242e-01	5.454545454545450811e-02	2.092459200213271586e+00
3.797979797979797456e-01	5.454545454545450811e-02	2.036831275753212100e+00
3.939393939393938671e-01	5.454545454545450811e-02	2.082738263026390868e+00
4.080808080808079885e-01	5.454545454545450811e-02	2.277979038371412912e+00
4.222222222222222210e-01	5.454545454545450811e-02	2.306687517194112136e+00
4.363636363636363424e-01	5.454545454545450811e-02	2.012427914806866003e+00
4.505050505050504639e-01	5.454545454545450811e-02	1.646167259992183718e+00
4.646464646464645853e-01	5.454545454545450811e-02	1.313341771435841965e+00
4.787878787878787068e-01	5.454545454545450811e-02	8.914604880503247397e-01
4.929292929292928283e-01	5.454545454545450811e-02	4.496246366213908496e-01
5.070707070707070052e-01	5.454545454545450811e-02	1.700595402419624591e-01
5.212121212121212377e-01	5.454545454545450811e-02	7.836440826065808885e-02
5.353535353535352481e-01	5.454545454545450811e-02	1.272804968804297221e-01
5.494949494949494806e-01	5.454545454545450811e-02	3.066044245594931605e-01
5.636363636363634910e-01	5.454545454545450811e-02	5.297281217141371901e-01
5.777777777777777235e-01	5.454545454545450811e-02	6.013750979918990325e-01
5.919191919191919560e-01	5.454545454545450811e-02	4.549899051871884592e-01
6.060606060606059664e-01	5.454545454545450811e-02	2.487829308226270630e-01
6.202020202020201989e-01	5.454545454545450811e-02	1.430919984193761707e-01
6.343434343434342093e-01	5.454545454545450811e-02	1.673660062103687063e-01
6.484848484848484418e-01	5.454545454545450811e-02	2.771857106331605536e-01
6.626262626262624522e-01	5.454545454545450811e-02	3.899332211293305983e-01
6.767676767676766847e-01	5.454545454545450811e-02	4.200987974061018426e-01
6.909090909090909172e-01	5.454545454545450811e-02	3.392406783926621427e-01
7.050505050505049276e-01	5.454545454545450811e-02	1.952724718232167755e-01
7.191919191919191601e-01	5.454545454545450811e-02	7.513128693072232411e-02
7.333333333333331705e-01	5.454545454545450811e-02	1.907462805377685075e-02
7.474747474747474030e-01	5.454545454545450811e-02	9.235855613095582395e-03
7.616161616161616355e-01	5.454545454545450811e-02	3.701178421571919147e-02
7.757575757575756459e-01	5.454545454545450811e-02	1.297623929040321589e-01
7.898989898989898784e-01	5.454545454545450811e-02	2.896865525957780241e-01
8.040404040404041108e-01	5.454545454545450811e-02	4.292007271799860302e-01
8.181818181818181213e-01	5.454545454545450811e-02	4.699954776762454434e-01
8.323232323232323537e-01	5.454545454545450811e-02	4.572153192999530158e-01
8.464646464646463642e-01	5.454545454545450811e-02	4.560836377064161895e-01
8.606060606060605966e-01	5.454545454545450811e-02	4.615503525661852069e-01
8.747474747474748291e-01	5.454545454545450811e-02	4.543726000587295366e-01
8.888888888888888395e-01	5.454545454545450811e-02	4.154888257976718791e-01
9.030303030303030720e-01	5.454545454545450811e-02	3.122253879614305672e-01
9.171717171717170825e-01	5.454545454545450811e-02	1.735080013772249408e-01
9.313131313131313149e-01	5.454545454545450811e-02	8.738444138087103630e-02
9.454545454545453254e-01	5.454545454545450811e-02	8.020755151320123344e-02
9.595959595959595578e-01	5.454545454545450811e-02	1.066233118684117159e-01
9.737373737373737903e-01	5.454545454545450811e-02	1.400387735919403909e-01
9.878787878787878007e-01	5.454545454545450811e-02	1.809850301662451200e-01
1.002020202020202033e+00	5.454545454545450811e-02	1.892970789471632442e-01
1.016161616161616044e+00	5.454545454545450811e-02	1.325792158718313296e-01
1.030303030303030276e+00	5.454545454545450811e-02	5.782123771969085307e-02
1.044444444444444509e+00	5.454545454545450811e-02	1.539474810906049651e-02
1.058585858585858519e+00	5.454545454545450811e-02	2.490035042115363532e-03
1.072727272727272751e+00	5.454545454545450811e-02	2.443847958471067456e-04
1.086868686868686762e+00	5.454545454545450811e-02	1.454977496922727350e-05
1.101010101010100994e+00	5.454545454545450811e-02	5.254392001097138302e-07
1.115151515151515005e+00	5.454545454545450811e-02	1.150974686264103007e-08
1.129292929292929237e+00	5.454545454545450811e-02	1.529271211694114178e-10
1.143434343434343470e+00	5.454545454545450811e-02	1.232475497146340021e-12
1.157575757575757480e+00	5.454545454545450811e-02	6.024860825394299202e-15
1.171717171717171713e+00	5.454545454545450811e-02	1.786449180557730126e-17
1.185858585858585723e+00	5.454545454545450811e-02	3.212988933838861245e-20
1.199999999999999956e+00	5.454545454545450811e-02	3.505118526513752199e-23
-2.000000000000000111e-01	6.868686868686868507e-02	9.370075133041390089e-54
-1.858585858585858619e-01	6.868686868686868507e-02	2.238880760997098402e-50
-1.717171717171717404e-01	6.868686868686868507e-02	3.244949430262169633e-47
-1.575757575757575912e-01	6.868686868686868507e-02	2.852728902037338134e-44
-1.434343434343434420e-01	6.868686868686868507e-02	1.521206423538897946e-41
-1.292929292929292928e-01	6.868686868686868507e-02	4.920299229552094303e-39
-1.151515151515151714e-01	6.868686868686868507e-02	9.653276773266877994e-37
-1.010101010101010222e-01	6.868686868686868507e-02	1.148852188143055572e-34
-8.686868686868688683e-02	6.868686868686868507e-02	8.297100857518394359e-33
-7.272727272727275150e-02	6.868686868686868507e-02	3.651117064342865973e-31
-5.858585858585860229e-02	6.868686868686868507e-02	9.892794174848661238e-30
-4.444444444444445308e-02	6.868686868686868507e-02	1.810938071035842358e-28
-3.030303030303033163e-02	6.868686868686868507e-02	3.128163954967178215e-27
-1.616161616161618242e-02	6.868686868686868507e-02	7.007934869271214476e-26
-2.020202020202033211e-03	6.868686868686868507e-02	1.439149291158724048e-24
1.212121212121208824e-02	6.868686868686868507e-02	1.975699388205450356e-23
2.626262626262623745e-02	6.868686868686868507e-02	1.710078902862995853e-22
4.040404040404038666e-02	6.868686868686868507e-02	8.743007768224518869e-22
5.454545454545450811e-02	6.868686868686868507e-02	2.827635670441603872e-21
6.868686868686868507e-02	6.868686868686868507e-02	8.694865383956817843e-21
8.282828282828280653e-02	6.868686868686868507e-02	1.224110896198057802e-18
9.696969696969692798e-02	6.868686868686868507e-02	3.595592389623109752e-16
1.111111111111111049e-01	6.868686868686868507e-02	7.480208508152856386e-14
1.252525252525252264e-01	6.868686868686868507e-02	1.083111576032778208e-11
1.393939393939393478e-01	6.868686868686868507e-02	1.045248667337594454e-09
1.535353535353535248e-01	6.868686868686868507e-02	6.454859669662283992e-08
1.676767676767676463e-01	6.868686868686868507e-02	2.485336295025782623e-06
1.818181818181817677e-01	6.868686868686868507e-02	5.888171578314683915e-05
1.959595959595959447e-01	6.868686868686868507e-02	8.545499091683103187e-04
2.101010101010100661e-01	6.868686868686868507e-02	7.624602251298904718e-03
2.242424242424241876e-01	6.868686868686868507e-02	4.257033425845403035e-02
2.383838383838383645e-01	6.868686868686868507e-02	1.563711399327830098e-01
2.525252525252524860e-01	6.868686868686868507e-02	4.208564440900487980e-01
2.666666666666666075e-01	6.868686868686868507e-02	9.458561478320134386e-01
2.808080808080807844e-01	6.868686868686868507e-02	1.814064409325539584e+00
2.949494949494949059e-01	6.868686868686868507e-02	2.727514384849510254e+00
3.090909090909090273e-01	6.868686868686868507e-02	3.063742709805205688e+00
3.232323232323231488e-01	6.868686868686868507e-02	2.710015726898938659e+00
3.373737373737373813e-01	6.868686868686868507e-02	2.261365056705940901e+00
3.515151515151515027e-01	6.868686868686868507e-02	2.187848490668123702e+00
3.656565656565656242e-01	6.868686868686868507e-02	2.329035658945686205e+00
3.797979797979797456e-01	6.868686868686868507e-02	2.355703160782895100e+00
3.939393939393938671e-01	6.868686868686868507e-02	2.350425519846528921e+00
4.080808080808079885e-01	6.868686868686868507e-02	2.505578561054426334e+00
4.222222222222222210e-01	6.868686868686868507e-02	2.614396142313002880e+00
4.363636363636363424e-01	6.868686868686868507e-02	2.443370281795151033e+00
4.505050505050504639e-01	6.868686868686868507e-02	2.113916311101356804e+00
4.646464646464645853e-01	6.868686868686868507e-02	1.714811316839605970e+00
4.787878787878787068e-01	6.868686868686868507e-02	1.180978754298796174e+00
4.929292929292928283e-01	6.868686868686868507e-02	6.417689278608238457e-01
5.070707070707070052e-01	6.868686868686868507e-02	3.061918621012258424e-01
5.212121212121212377e-01	6.868686868686868507e-02	1.766760633053506557e-01
5.353535353535352481e-01	6.868686868686868507e-02	1.915541345354853098e-01
5.494949494949494806e-01	6.868686868686868507e-02	3.758400559907316696e-01
5.636363636363634910e-01	6.868686868686868507e-02	6.811862214206039212e-01
5.777777777777777235e-01	6.868686868686868507e-02	8.669691355227173712e-01
5.919191919191919560e-01	6.868686868686868507e-02	7.581009038022981095e-01
6.060606060606059664e-01	6.868686868686868507e-02	5.009255784057892180e-01
6.202020202020201989e-01	6.868686868686868507e-02	3.286513377006543002e-01
6.343434343434342093e-01	6.868686868686868507e-02	2.785978566705025750e-01
6.484848484848484418e-01	6.868686868686868507e-02	2.743214881736398825e-01
6.626262626262624522e-01	6.868686868686868507e-02	2.645505411576577481e-01
6.767676767676766847e-01	6.868686868686868507e-02	2.327474861401033490e-01
6.909090909090909172e-01	6.868686868686868507e-02	1.728940835338553805e-01
7.050505050505049276e-01	6.868686868686868507e-02	9.680667274297757863e-02
7.191919191919191601e-01	6.868686868686868507e-02	3.695163860700335229e-02
7.333333333333331705e-01	6.868686868686868507e-02	9.544340607545383909e-03
7.474747474747474030e-01	6.868686868686868507e-02	6.373481263645496345e-03
7.616161616161616355e-01	6.868686868686868507e-02	2.953767064472718681e-02
7.757575757575756459e-01	6.868686868686868507e-02	1.093409250694693802e-01
7.898989898989898784e-01	6.868686868686868507e-02	2.648666897892432148e-01
8.040404040404041108e-01	6.868686868686868507e-02	4.371265643787662358e-01
8.181818181818181213e-01	6.868686868686868507e-02	5.280755171509423640e-01
8.323232323232323537e-01	6.868686868686868507e-02	5.363482357916460330e-01
8.464646464646463642e-01	6.868686868686868507e-02	5.588179052519912648e-01
8.606060606060605966e-01	6.868686868686868507e-02	6.182380178348160227e-01
8.747474747474748291e-01	6.868686868686868507e-02	6.239661735650271490e-01
8.888888888888888395e-01	6.868686868686868507e-02	5.283535574814641755e-01
9.030303030303030720e-01	6.868686868686868507e-02	3.627775245139816529e-01
9.171717171717170825e-01	6.868686868686868507e-02	2.012521315253649745e-01
9.313131313131313149e-01	6.868686868686868507e-02	1.355489889205352960e-01
9.454545454545453254e-01	6.868686868686868507e-02	1.763809139135482096e-01
9.595959595959595578e-01	6.868686868686868507e-02	2.393619740892233838e-01
9.737373737373737903e-01	6.868686868686868507e-02	2.777583717435243571e-01
9.878787878787878007e-01	6.868686868686868507e-02	3.144544737490297948e-01
1.002020202020202033e+00	6.868686868686868507e-02	3.094783304305711025e-01
1.016161616161616044e+00	6.868686868686868507e-02	2.129071674597187991e-01
1.030303030303030276e+00	6.868686868686868507e-02	9.243622552904964818e-02
1.044444444444444509e+00	6.868686868686868507e-02	2.458402484324614598e-02
1.058585858585858519e+00	6.868686868686868507e-02	3.975320788867279728e-03
1.072727272727272751e+00	6.868686868686868507e-02	3.901339379579891369e-04
1.086868686868686762e+00	6.868686868686868507e-02	2.322679748595212029e-05
1.101010101010100994e+00	6.868686868686868507e-02	8.387914140379085389e-07
1.115151515151515005e+00	6.868686868686868507e-02	1.837371214675250845e-08
1.129292929292929237e+00	6.868686868686868507e-02	2.441268574386858315e-10
1.143434343434343470e+00	6.868686868686868507e-02	1.967475442225469385e-12
1.157575757575757480e+00	6.868686868686868507e-02	9.617850907785356346e-15
1.171717171717171713e+00	6.868686868686868507e-02	2.851817215898791849e-17
1.185858585858585723e+00	6.868686868686868507e-02	5.129089172902930693e-20
[truncated: 8,001 more rows]
