# Supplementary material for: Distinct activation mechanisms of CXCR4 and ACKR3 revealed by single-molecule analysis of their conformational landscapes
Source: eLife. 2025 Apr 15;13:RP100098. doi: 10.7554/eLife.100098 (PMC11999697; doi:10.7554/eLife.100098)
Supplement: Figure 5—source data 3. [file elife-100098-fig5-data3.csv]

# FRET (bin center)	Full density	state 0 density (28.2440%)	state 1 density (23.5291%)	state 2 density (17.6794%)	state 3 density (30.5475%)
-1.930000000000000049e-01	0.000000000000000000e+00	0.000000000000000000e+00	0.000000000000000000e+00	0.000000000000000000e+00	0.000000000000000000e+00
-1.789999999999999925e-01	4.052684903748734677e-03	4.052684903748734677e-03	0.000000000000000000e+00	0.000000000000000000e+00	0.000000000000000000e+00
-1.650000000000000078e-01	2.026342451874367338e-03	2.026342451874367338e-03	0.000000000000000000e+00	0.000000000000000000e+00	0.000000000000000000e+00
-1.510000000000000231e-01	4.052684903748734677e-03	4.052684903748734677e-03	0.000000000000000000e+00	0.000000000000000000e+00	0.000000000000000000e+00
-1.370000000000000107e-01	8.105369807497469353e-03	8.105369807497469353e-03	0.000000000000000000e+00	0.000000000000000000e+00	0.000000000000000000e+00
-1.229999999999999982e-01	6.079027355623101148e-03	6.079027355623101148e-03	0.000000000000000000e+00	0.000000000000000000e+00	0.000000000000000000e+00
-1.090000000000000135e-01	8.105369807497469353e-03	8.105369807497469353e-03	0.000000000000000000e+00	0.000000000000000000e+00	0.000000000000000000e+00
-9.500000000000001499e-02	2.431610942249240459e-02	2.431610942249240459e-02	0.000000000000000000e+00	0.000000000000000000e+00	0.000000000000000000e+00
-8.100000000000001643e-02	2.634245187436677280e-02	2.634245187436677280e-02	0.000000000000000000e+00	0.000000000000000000e+00	0.000000000000000000e+00
-6.700000000000000400e-02	2.836879432624114100e-02	2.836879432624114100e-02	0.000000000000000000e+00	0.000000000000000000e+00	0.000000000000000000e+00
-5.300000000000001932e-02	5.471124620060791727e-02	5.471124620060791727e-02	0.000000000000000000e+00	0.000000000000000000e+00	0.000000000000000000e+00
-3.900000000000003464e-02	5.065856129685918086e-02	5.065856129685918086e-02	0.000000000000000000e+00	0.000000000000000000e+00	0.000000000000000000e+00
-2.500000000000002220e-02	1.337386018237082530e-01	1.337386018237082530e-01	0.000000000000000000e+00	0.000000000000000000e+00	0.000000000000000000e+00
-1.100000000000000977e-02	2.046605876393110812e-01	2.046605876393110812e-01	0.000000000000000000e+00	0.000000000000000000e+00	0.000000000000000000e+00
2.999999999999974909e-03	2.573454913880446338e-01	2.573454913880446338e-01	0.000000000000000000e+00	0.000000000000000000e+00	0.000000000000000000e+00
1.699999999999995959e-02	3.363728470111449487e-01	3.363728470111449487e-01	0.000000000000000000e+00	0.000000000000000000e+00	0.000000000000000000e+00
3.099999999999997202e-02	4.599797365754813572e-01	4.599797365754813572e-01	0.000000000000000000e+00	0.000000000000000000e+00	0.000000000000000000e+00
4.499999999999998446e-02	5.896656534954408668e-01	5.856129685916920957e-01	4.052684903748733809e-03	0.000000000000000000e+00	0.000000000000000000e+00
5.899999999999999689e-02	6.585612968591693095e-01	6.585612968591693095e-01	0.000000000000000000e+00	0.000000000000000000e+00	0.000000000000000000e+00
7.299999999999995381e-02	7.152988855116516609e-01	7.092198581560286152e-01	6.079027355623100280e-03	0.000000000000000000e+00	0.000000000000000000e+00
8.699999999999996625e-02	8.247213779128674815e-01	8.226950354609930960e-01	2.026342451874366905e-03	0.000000000000000000e+00	0.000000000000000000e+00
1.009999999999999787e-01	8.591691995947317029e-01	8.551165146909829318e-01	4.052684903748733809e-03	0.000000000000000000e+00	0.000000000000000000e+00
1.149999999999999356e-01	9.949341438703144247e-01	9.827760891590682224e-01	1.215805471124620056e-02	0.000000000000000000e+00	0.000000000000000000e+00
1.289999999999999480e-01	1.069908814589666024e+00	1.041540020263424848e+00	2.836879432624113753e-02	0.000000000000000000e+00	0.000000000000000000e+00
1.429999999999999605e-01	1.175278622087132963e+00	1.124620060790273879e+00	5.065856129685917392e-02	0.000000000000000000e+00	0.000000000000000000e+00
1.569999999999999729e-01	1.302938196555218253e+00	1.236068895643364085e+00	6.686930091185409875e-02	0.000000000000000000e+00	0.000000000000000000e+00
1.709999999999999853e-01	1.219858156028368779e+00	1.134751773049645474e+00	8.510638297872340219e-02	0.000000000000000000e+00	0.000000000000000000e+00
1.849999999999999423e-01	1.398176291793313375e+00	1.280648429584600123e+00	1.175278622087132796e-01	0.000000000000000000e+00	0.000000000000000000e+00
1.989999999999999547e-01	1.379939209726444016e+00	1.244174265450861405e+00	1.357649442755825830e-01	0.000000000000000000e+00	0.000000000000000000e+00
2.129999999999999671e-01	1.300911854103343757e+00	1.110435663627153291e+00	1.904761904761904934e-01	0.000000000000000000e+00	0.000000000000000000e+00
2.269999999999999241e-01	1.142857142857143238e+00	9.402228976697064589e-01	2.026342451874366957e-01	0.000000000000000000e+00	0.000000000000000000e+00
2.409999999999999365e-01	1.274569402228977077e+00	9.665653495440732490e-01	3.080040526849037730e-01	0.000000000000000000e+00	0.000000000000000000e+00
2.549999999999999489e-01	1.175278622087132963e+00	8.226950354609930960e-01	3.525835866261398110e-01	0.000000000000000000e+00	0.000000000000000000e+00
2.689999999999999614e-01	1.171225937183384413e+00	6.707193515704156228e-01	5.005065856129686797e-01	0.000000000000000000e+00	0.000000000000000000e+00
2.829999999999999738e-01	1.159067882472137878e+00	5.997973657548126836e-01	5.592705167173251946e-01	0.000000000000000000e+00	0.000000000000000000e+00
2.969999999999999307e-01	1.073961499493414573e+00	4.012158054711246757e-01	6.727456940222898973e-01	0.000000000000000000e+00	0.000000000000000000e+00
3.109999999999999987e-01	1.055724417426545214e+00	3.627152988855117388e-01	6.930091185410335308e-01	0.000000000000000000e+00	0.000000000000000000e+00
3.249999999999999001e-01	1.061803444782168260e+00	2.715298885511652216e-01	7.902735562310031492e-01	0.000000000000000000e+00	0.000000000000000000e+00
3.389999999999999125e-01	1.082066869300911893e+00	2.249240121580547702e-01	8.510638297872340496e-01	6.079027355623101148e-03	0.000000000000000000e+00
3.529999999999999249e-01	9.969604863221884772e-01	1.337386018237082530e-01	8.510638297872340496e-01	1.215805471124620230e-02	0.000000000000000000e+00
3.669999999999999374e-01	9.523809523809525501e-01	1.195542046605876790e-01	8.145896656534955538e-01	1.823708206686930344e-02	0.000000000000000000e+00
3.809999999999999498e-01	9.260385005065857600e-01	6.281661600810538315e-02	8.389057750759879584e-01	2.431610942249240459e-02	0.000000000000000000e+00
3.949999999999999623e-01	9.544072948328268247e-01	4.457953394123607971e-02	8.855116514690983820e-01	2.431610942249240459e-02	0.000000000000000000e+00
4.089999999999999747e-01	9.057750759878420155e-01	3.444782168186424215e-02	8.348530901722391873e-01	3.647416413373860689e-02	0.000000000000000000e+00
4.229999999999998761e-01	8.551165146909829318e-01	4.457953394123607971e-02	7.436676798378927256e-01	6.686930091185411262e-02	0.000000000000000000e+00
4.369999999999998885e-01	8.652482269503546375e-01	2.026342451874367165e-02	7.700101317122594047e-01	7.497467071935157157e-02	0.000000000000000000e+00
4.509999999999999010e-01	8.166160081053698283e-01	1.823708206686930344e-02	7.092198581560283932e-01	8.915906788247214554e-02	0.000000000000000000e+00
4.649999999999999134e-01	8.591694819068736999e-01	1.418439716312057050e-02	7.477203647416413856e-01	9.523809523809524669e-02	2.026624764016456311e-03
4.789999999999999258e-01	8.105372630618888907e-01	1.215805471124620230e-02	6.200607902735563171e-01	1.762917933130699333e-01	2.026624764016456311e-03
4.929999999999999383e-01	7.497467071935157712e-01	4.052684903748734677e-03	5.815602836879432136e-01	1.641337386018237310e-01	0.000000000000000000e+00
5.069999999999998952e-01	7.132731076840613804e-01	2.026342451874367338e-03	5.086119554204661108e-01	1.985815602836879523e-01	4.053249528032912621e-03
5.210000000000000187e-01	7.882474960912708717e-01	2.026342451874367338e-03	4.944275582573455230e-01	2.897669706180344695e-01	2.026624764016456311e-03
5.350000000000000311e-01	7.071935157041540077e-01	4.052684903748734677e-03	3.667679837892603989e-01	3.363728470111448932e-01	0.000000000000000000e+00
5.489999999999998215e-01	7.558265814855651410e-01	2.026342451874367338e-03	2.857142857142857539e-01	4.620060790273556872e-01	6.079874292049368932e-03
5.629999999999998339e-01	7.335365322028050139e-01	0.000000000000000000e+00	2.755825734549139372e-01	4.539007092198582005e-01	4.053249528032912621e-03
5.769999999999998463e-01	6.747734480348746011e-01	0.000000000000000000e+00	2.147922998986828980e-01	4.498480243161094849e-01	1.013312382008228242e-02
5.909999999999998588e-01	6.585624261077376307e-01	0.000000000000000000e+00	1.560283687943262720e-01	4.944275582573455230e-01	8.106499056065825243e-03
6.049999999999998712e-01	6.727482348315687588e-01	0.000000000000000000e+00	1.377912867274569686e-01	5.167173252279636531e-01	1.823962287614810940e-02
6.189999999999998836e-01	6.241157336744417305e-01	0.000000000000000000e+00	9.726443768996960448e-02	5.106382978723404964e-01	1.621299811213165049e-02
6.329999999999998961e-01	6.524867864978196597e-01	0.000000000000000000e+00	6.889564336372848430e-02	5.511651469098278744e-01	3.242599622426330097e-02
6.469999999999999085e-01	7.153067902516300203e-01	0.000000000000000000e+00	6.079027355623100454e-02	5.977710233029381870e-01	5.674549339246078017e-02
6.609999999999999210e-01	7.294940105361715776e-01	0.000000000000000000e+00	4.052684903748734330e-02	6.119554204660588859e-01	7.701174103262534154e-02
6.749999999999999334e-01	7.274721850785705879e-01	0.000000000000000000e+00	2.431610942249240112e-02	5.937183383991895269e-01	1.094377372568886564e-01
6.889999999999999458e-01	8.247405751385293859e-01	0.000000000000000000e+00	1.418439716312056877e-02	6.727456940222897863e-01	1.378104839531190395e-01
7.029999999999999583e-01	7.659732562884676854e-01	0.000000000000000000e+00	1.215805471124620056e-02	6.403242147922999505e-01	1.134909867849215603e-01
7.169999999999999707e-01	8.774331013150993286e-01	0.000000000000000000e+00	1.215805471124620056e-02	6.727456940222897863e-01	1.925293525815633677e-01
7.309999999999999831e-01	8.511036357992687318e-01	0.000000000000000000e+00	6.079027355623100280e-03	5.592705167173253056e-01	2.857540917263203251e-01
7.449999999999999956e-01	8.673157869749741344e-01	0.000000000000000000e+00	0.000000000000000000e+00	5.714285714285715079e-01	2.958872155464026266e-01
7.590000000000000080e-01	9.281184822654571231e-01	0.000000000000000000e+00	0.000000000000000000e+00	5.430597771023303322e-01	3.850587051631267355e-01
7.729999999999997984e-01	1.015272945730995691e+00	0.000000000000000000e+00	0.000000000000000000e+00	4.741641337386018895e-01	5.411088119923938011e-01
7.869999999999998108e-01	9.585404386970710622e-01	0.000000000000000000e+00	0.000000000000000000e+00	3.809523809523809867e-01	5.775880577446900199e-01
8.009999999999998233e-01	9.869256071275535058e-01	0.000000000000000000e+00	0.000000000000000000e+00	2.917933130699088551e-01	6.951322940576446507e-01
8.150000000000000577e-01	1.222016055938456969e+00	0.000000000000000000e+00	0.000000000000000000e+00	2.776089159067882672e-01	9.444071400316687015e-01
8.289999999999998481e-01	1.201760818471834025e+00	0.000000000000000000e+00	0.000000000000000000e+00	1.985815602836879523e-01	1.003179258188146017e+00
8.429999999999998606e-01	1.260541405992573694e+00	0.000000000000000000e+00	0.000000000000000000e+00	1.377912867274569686e-01	1.122750119265116808e+00
8.569999999999998730e-01	1.406464882181026832e+00	0.000000000000000000e+00	0.000000000000000000e+00	9.118541033434651721e-02	1.315279471846680259e+00
8.709999999999998854e-01	1.471319980063116262e+00	0.000000000000000000e+00	0.000000000000000000e+00	6.889564336372848430e-02	1.402424336699387819e+00
8.849999999999998979e-01	1.511854733840582332e+00	0.000000000000000000e+00	0.000000000000000000e+00	5.268490374873353865e-02	1.459169830091848752e+00
8.989999999999999103e-01	1.524015893985391390e+00	0.000000000000000000e+00	0.000000000000000000e+00	4.255319148936170803e-02	1.481462702496029626e+00
9.129999999999999227e-01	1.509829520637276268e+00	0.000000000000000000e+00	0.000000000000000000e+00	4.255319148936170803e-02	1.467276329147914504e+00
9.269999999999999352e-01	1.453086850366236193e+00	0.000000000000000000e+00	0.000000000000000000e+00	2.228976697061803638e-02	1.430797083395618063e+00
9.409999999999999476e-01	1.290959127742056456e+00	0.000000000000000000e+00	0.000000000000000000e+00	6.079027355623101148e-03	1.284880100386433410e+00
9.549999999999999600e-01	1.335545437174702643e+00	0.000000000000000000e+00	0.000000000000000000e+00	2.026342451874366905e-03	1.333519094722828369e+00
9.689999999999999725e-01	1.047763026811513454e+00	0.000000000000000000e+00	0.000000000000000000e+00	1.418439716312056877e-02	1.033578629648392866e+00
9.829999999999999849e-01	8.511821185747696639e-01	0.000000000000000000e+00	0.000000000000000000e+00	2.026342451874366905e-03	8.491557761228952783e-01
9.969999999999999973e-01	6.728394216534634431e-01	0.000000000000000000e+00	0.000000000000000000e+00	0.000000000000000000e+00	6.728394216534634431e-01
1.011000000000000121e+00	4.336974171873795858e-01	0.000000000000000000e+00	0.000000000000000000e+00	2.026342451874366905e-03	4.316710747355052002e-01
1.024999999999999911e+00	3.384457709664639991e-01	0.000000000000000000e+00	0.000000000000000000e+00	4.052684903748733809e-03	3.343930860627152835e-01
1.038999999999999702e+00	2.371150973899253944e-01	0.000000000000000000e+00	0.000000000000000000e+00	0.000000000000000000e+00	2.371150973899253944e-01
1.052999999999999936e+00	1.459169830091848752e-01	0.000000000000000000e+00	0.000000000000000000e+00	0.000000000000000000e+00	1.459169830091848752e-01
1.066999999999999726e+00	1.033575806526972063e-01	0.000000000000000000e+00	0.000000000000000000e+00	2.026342451874366905e-03	1.013312382008228346e-01
1.080999999999999961e+00	5.471886862844432819e-02	0.000000000000000000e+00	0.000000000000000000e+00	0.000000000000000000e+00	5.471886862844432819e-02
1.094999999999999751e+00	5.674549339246078017e-02	0.000000000000000000e+00	0.000000000000000000e+00	0.000000000000000000e+00	5.674549339246078017e-02
1.108999999999999986e+00	3.242599622426330097e-02	0.000000000000000000e+00	0.000000000000000000e+00	0.000000000000000000e+00	3.242599622426330097e-02
1.122999999999999776e+00	1.418637334811519504e-02	0.000000000000000000e+00	0.000000000000000000e+00	0.000000000000000000e+00	1.418637334811519504e-02
1.137000000000000011e+00	8.106499056065825243e-03	0.000000000000000000e+00	0.000000000000000000e+00	0.000000000000000000e+00	8.106499056065825243e-03
1.150999999999999801e+00	8.106499056065825243e-03	0.000000000000000000e+00	0.000000000000000000e+00	0.000000000000000000e+00	8.106499056065825243e-03
1.165000000000000036e+00	4.053249528032912621e-03	0.000000000000000000e+00	0.000000000000000000e+00	0.000000000000000000e+00	4.053249528032912621e-03
1.178999999999999826e+00	1.418637334811519504e-02	0.000000000000000000e+00	0.000000000000000000e+00	0.000000000000000000e+00	1.418637334811519504e-02
1.193000000000000060e+00	6.079874292049368932e-03	0.000000000000000000e+00	0.000000000000000000e+00	0.000000000000000000e+00	6.079874292049368932e-03
