# Supplementary material for: Distinct activation mechanisms of CXCR4 and ACKR3 revealed by single-molecule analysis of their conformational landscapes
Source: eLife. 2025 Apr 15;13:RP100098. doi: 10.7554/eLife.100098 (PMC11999697; doi:10.7554/eLife.100098)
Supplement: Figure 5—source data 4. [file elife-100098-fig5-data4.csv]

# initial FRET	final FRET	density
-2.000000000000000111e-01	-2.000000000000000111e-01	2.819122748481448972e-194
-1.858585858585858619e-01	-2.000000000000000111e-01	4.447105796194269555e-187
-1.717171717171717404e-01	-2.000000000000000111e-01	5.400758059222666331e-180
-1.575757575757575912e-01	-2.000000000000000111e-01	6.525085031305707930e-173
-1.434343434343434420e-01	-2.000000000000000111e-01	7.487634712533005622e-166
-1.292929292929292928e-01	-2.000000000000000111e-01	6.275441248679835933e-159
-1.151515151515151714e-01	-2.000000000000000111e-01	3.352945025843964208e-152
-1.010101010101010222e-01	-2.000000000000000111e-01	1.099776484283042075e-145
-8.686868686868688683e-02	-2.000000000000000111e-01	2.197115236671028356e-139
-7.272727272727275150e-02	-2.000000000000000111e-01	2.674497198924251999e-133
-5.858585858585860229e-02	-2.000000000000000111e-01	1.994130219293149700e-127
-4.444444444444445308e-02	-2.000000000000000111e-01	9.228087455143405821e-122
-3.030303030303033163e-02	-2.000000000000000111e-01	2.727541138984629470e-116
-1.616161616161618242e-02	-2.000000000000000111e-01	5.424025114350040086e-111
-2.020202020202033211e-03	-2.000000000000000111e-01	7.740469153402616307e-106
1.212121212121208824e-02	-2.000000000000000111e-01	8.171468994370568403e-101
2.626262626262623745e-02	-2.000000000000000111e-01	6.161226885982905679e-96
4.040404040404038666e-02	-2.000000000000000111e-01	3.111082935247382051e-91
5.454545454545450811e-02	-2.000000000000000111e-01	1.001335251446229481e-86
6.868686868686868507e-02	-2.000000000000000111e-01	2.000945620956213284e-82
8.282828282828280653e-02	-2.000000000000000111e-01	2.453846009967526106e-78
9.696969696969692798e-02	-2.000000000000000111e-01	1.838839272560115182e-74
1.111111111111111049e-01	-2.000000000000000111e-01	5.750588849882538511e-55
1.252525252525252264e-01	-2.000000000000000111e-01	3.048701770909961921e-54
1.393939393939393478e-01	-2.000000000000000111e-01	4.514938541326375935e-63
1.535353535353535248e-01	-2.000000000000000111e-01	2.059382538870071181e-54
1.676767676767676463e-01	-2.000000000000000111e-01	4.546124751495696072e-55
1.818181818181817677e-01	-2.000000000000000111e-01	1.392155040906465205e-50
1.959595959595959447e-01	-2.000000000000000111e-01	9.623799158195399371e-48
2.101010101010100661e-01	-2.000000000000000111e-01	1.241312055490712527e-44
2.242424242424241876e-01	-2.000000000000000111e-01	1.391056844685885321e-41
2.383838383838383645e-01	-2.000000000000000111e-01	9.245663184637441268e-39
2.525252525252524860e-01	-2.000000000000000111e-01	3.769596633371416634e-36
2.666666666666666075e-01	-2.000000000000000111e-01	9.323047761082166540e-34
2.808080808080807844e-01	-2.000000000000000111e-01	1.398849697903843096e-31
2.949494949494949059e-01	-2.000000000000000111e-01	1.273619700858373493e-29
3.090909090909090273e-01	-2.000000000000000111e-01	7.040718295602732976e-28
3.232323232323231488e-01	-2.000000000000000111e-01	2.366503502161529377e-26
3.373737373737373813e-01	-2.000000000000000111e-01	4.852252763473602010e-25
3.515151515151515027e-01	-2.000000000000000111e-01	6.115866742185276300e-24
3.656565656565656242e-01	-2.000000000000000111e-01	4.820085858389365189e-23
3.797979797979797456e-01	-2.000000000000000111e-01	2.457908630630341281e-22
3.939393939393938671e-01	-2.000000000000000111e-01	8.564869835619994760e-22
4.080808080808079885e-01	-2.000000000000000111e-01	2.153061855033612254e-21
4.222222222222222210e-01	-2.000000000000000111e-01	3.940189083523523025e-21
4.363636363636363424e-01	-2.000000000000000111e-01	5.016416560204600579e-21
4.505050505050504639e-01	-2.000000000000000111e-01	4.191489206894314312e-21
4.646464646464645853e-01	-2.000000000000000111e-01	2.207329318165164496e-21
4.787878787878787068e-01	-2.000000000000000111e-01	7.177748311145601413e-22
4.929292929292928283e-01	-2.000000000000000111e-01	1.810222840688742356e-22
5.070707070707070052e-01	-2.000000000000000111e-01	1.723090035829836913e-21
5.212121212121212377e-01	-2.000000000000000111e-01	4.571019320585472908e-20
5.353535353535352481e-01	-2.000000000000000111e-01	7.428939196836970038e-19
5.494949494949494806e-01	-2.000000000000000111e-01	7.323646828633086474e-18
5.636363636363634910e-01	-2.000000000000000111e-01	4.379282174962833548e-17
5.777777777777777235e-01	-2.000000000000000111e-01	1.588376235352736071e-16
5.919191919191919560e-01	-2.000000000000000111e-01	3.494449322696988269e-16
6.060606060606059664e-01	-2.000000000000000111e-01	4.663146151020082304e-16
6.202020202020201989e-01	-2.000000000000000111e-01	3.774454743517985913e-16
6.343434343434342093e-01	-2.000000000000000111e-01	1.853123367198082037e-16
6.484848484848484418e-01	-2.000000000000000111e-01	5.518605595809715635e-17
6.626262626262624522e-01	-2.000000000000000111e-01	9.968488134024158511e-18
6.767676767676766847e-01	-2.000000000000000111e-01	1.092204974387350332e-18
6.909090909090909172e-01	-2.000000000000000111e-01	7.258617622771996321e-20
7.050505050505049276e-01	-2.000000000000000111e-01	2.926028838418376841e-21
7.191919191919191601e-01	-2.000000000000000111e-01	7.154482094116432273e-23
7.333333333333331705e-01	-2.000000000000000111e-01	1.061110828221611877e-24
7.474747474747474030e-01	-2.000000000000000111e-01	1.083864163462955997e-26
7.616161616161616355e-01	-2.000000000000000111e-01	5.172043288381703797e-26
7.757575757575756459e-01	-2.000000000000000111e-01	1.252286006928543790e-24
7.898989898989898784e-01	-2.000000000000000111e-01	1.841014841364854683e-23
8.040404040404041108e-01	-2.000000000000000111e-01	1.641670619548783736e-22
8.181818181818181213e-01	-2.000000000000000111e-01	8.879523822970203323e-22
8.323232323232323537e-01	-2.000000000000000111e-01	2.913186188874192286e-21
8.464646464646463642e-01	-2.000000000000000111e-01	5.797245906824171777e-21
8.606060606060605966e-01	-2.000000000000000111e-01	6.997616177617619308e-21
8.747474747474748291e-01	-2.000000000000000111e-01	5.123342940707234204e-21
8.888888888888888395e-01	-2.000000000000000111e-01	2.275263246437654785e-21
9.030303030303030720e-01	-2.000000000000000111e-01	6.128931824359969282e-22
9.171717171717170825e-01	-2.000000000000000111e-01	1.001412121910906130e-22
9.313131313131313149e-01	-2.000000000000000111e-01	9.924663997749040535e-24
9.454545454545453254e-01	-2.000000000000000111e-01	5.966143508640372513e-25
9.595959595959595578e-01	-2.000000000000000111e-01	2.175436912914140818e-26
9.737373737373737903e-01	-2.000000000000000111e-01	4.811430378220822166e-28
9.878787878787878007e-01	-2.000000000000000111e-01	6.454711460703679081e-30
1.002020202020202033e+00	-2.000000000000000111e-01	5.252358668611295431e-32
1.016161616161616044e+00	-2.000000000000000111e-01	2.592428766908937359e-34
1.030303030303030276e+00	-2.000000000000000111e-01	7.761295226527077095e-37
1.044444444444444509e+00	-2.000000000000000111e-01	1.409407213897531634e-39
1.058585858585858519e+00	-2.000000000000000111e-01	1.552435950871256172e-42
1.072727272727272751e+00	-2.000000000000000111e-01	1.037207880608345343e-45
1.086868686868686762e+00	-2.000000000000000111e-01	4.203323726936065557e-49
1.101010101010100994e+00	-2.000000000000000111e-01	1.033224714786690614e-52
1.115151515151515005e+00	-2.000000000000000111e-01	1.540535277836809695e-56
1.129292929292929237e+00	-2.000000000000000111e-01	1.393231952599998344e-60
1.143434343434343470e+00	-2.000000000000000111e-01	7.642759499379266836e-65
1.157575757575757480e+00	-2.000000000000000111e-01	2.543093340647827650e-69
1.171717171717171713e+00	-2.000000000000000111e-01	5.150197467937324346e-74
1.185858585858585723e+00	-2.000000000000000111e-01	9.354790341557580950e-79
1.199999999999999956e+00	-2.000000000000000111e-01	3.278803632735555404e-82
-2.000000000000000111e-01	-1.858585858585858619e-01	8.004537997084177138e-189
-1.858585858585858619e-01	-1.858585858585858619e-01	1.169263821645037246e-181
-1.717171717171717404e-01	-1.858585858585858619e-01	1.077578634833246705e-174
-1.575757575757575912e-01	-1.858585858585858619e-01	7.021569167455234162e-168
-1.434343434343434420e-01	-1.858585858585858619e-01	4.172246270051368032e-161
-1.292929292929292928e-01	-1.858585858585858619e-01	2.521563048191511136e-154
-1.151515151515151714e-01	-1.858585858585858619e-01	1.223624889007213551e-147
-1.010101010101010222e-01	-1.858585858585858619e-01	3.920690523712702077e-141
-8.686868686868688683e-02	-1.858585858585858619e-01	7.779509306575492346e-135
-7.272727272727275150e-02	-1.858585858585858619e-01	9.418560802733847336e-129
-5.858585858585860229e-02	-1.858585858585858619e-01	6.947566321609204965e-123
-4.444444444444445308e-02	-1.858585858585858619e-01	3.135675710708569960e-117
-3.030303030303033163e-02	-1.858585858585858619e-01	8.760130031122062750e-112
-1.616161616161618242e-02	-1.858585858585858619e-01	1.554427192802727785e-106
-2.020202020202033211e-03	-1.858585858585858619e-01	1.839000387095874045e-101
1.212121212121208824e-02	-1.858585858585858619e-01	1.547929105348173335e-96
2.626262626262623745e-02	-1.858585858585858619e-01	9.637877430448491735e-92
4.040404040404038666e-02	-1.858585858585858619e-01	4.323611901704487001e-87
5.454545454545450811e-02	-1.858585858585858619e-01	1.311361095131706275e-82
6.868686868686868507e-02	-1.858585858585858619e-01	2.550663978114231557e-78
8.282828282828280653e-02	-1.858585858585858619e-01	3.089946197392437997e-74
9.696969696969692798e-02	-1.858585858585858619e-01	2.301152478493515579e-70
1.111111111111111049e-01	-1.858585858585858619e-01	1.052271943031123507e-66
1.252525252525252264e-01	-1.858585858585858619e-01	1.074962813093609709e-50
1.393939393939393478e-01	-1.858585858585858619e-01	8.103582778079681124e-60
1.535353535353535248e-01	-1.858585858585858619e-01	3.044338005876790748e-50
1.676767676767676463e-01	-1.858585858585858619e-01	1.530516112846219188e-49
1.818181818181817677e-01	-1.858585858585858619e-01	4.983171202972363024e-48
1.959595959595959447e-01	-1.858585858585858619e-01	7.341899741912858317e-45
2.101010101010100661e-01	-1.858585858585858619e-01	9.449201154498546881e-42
2.242424242424241876e-01	-1.858585858585858619e-01	1.047080364810806417e-38
2.383838383838383645e-01	-1.858585858585858619e-01	7.037977172453692338e-36
2.525252525252524860e-01	-1.858585858585858619e-01	2.869603148434753648e-33
2.666666666666666075e-01	-1.858585858585858619e-01	7.096741789287449421e-31
2.808080808080807844e-01	-1.858585858585858619e-01	1.064776452549476817e-28
2.949494949494949059e-01	-1.858585858585858619e-01	9.693804214036292006e-27
3.090909090909090273e-01	-1.858585858585858619e-01	5.357891117068178056e-25
3.232323232323231488e-01	-1.858585858585858619e-01	1.800089028386290743e-23
3.373737373737373813e-01	-1.858585858585858619e-01	3.687079451668975862e-22
3.515151515151515027e-01	-1.858585858585858619e-01	4.636110029712092882e-21
3.656565656565656242e-01	-1.858585858585858619e-01	3.634279643001797161e-20
3.797979797979797456e-01	-1.858585858585858619e-01	1.833024918935344967e-19
3.939393939393938671e-01	-1.858585858585858619e-01	6.268759289904167366e-19
4.080808080808079885e-01	-1.858585858585858619e-01	1.538358354954078292e-18
4.222222222222222210e-01	-1.858585858585858619e-01	2.754799781390591471e-18
4.363636363636363424e-01	-1.858585858585858619e-01	3.457989717348732444e-18
4.505050505050504639e-01	-1.858585858585858619e-01	2.868113294580611933e-18
4.646464646464645853e-01	-1.858585858585858619e-01	1.505281746544711472e-18
4.787878787878787068e-01	-1.858585858585858619e-01	4.885449198715384156e-19
4.929292929292928283e-01	-1.858585858585858619e-01	1.074434548376797728e-19
5.070707070707070052e-01	-1.858585858585858619e-01	4.770650343920790399e-19
5.212121212121212377e-01	-1.858585858585858619e-01	1.247012812300128756e-17
5.353535353535352481e-01	-1.858585858585858619e-01	2.026594222748331185e-16
5.494949494949494806e-01	-1.858585858585858619e-01	1.997870528241199669e-15
5.636363636363634910e-01	-1.858585858585858619e-01	1.194656022336383678e-14
5.777777777777777235e-01	-1.858585858585858619e-01	4.333046283569441800e-14
5.919191919191919560e-01	-1.858585858585858619e-01	9.532760761477447900e-14
6.060606060606059664e-01	-1.858585858585858619e-01	1.272093327115996302e-13
6.202020202020201989e-01	-1.858585858585858619e-01	1.029660777773729904e-13
6.343434343434342093e-01	-1.858585858585858619e-01	5.055269111003106184e-14
6.484848484848484418e-01	-1.858585858585858619e-01	1.505460289269033990e-14
6.626262626262624522e-01	-1.858585858585858619e-01	2.719375894743097559e-15
6.767676767676766847e-01	-1.858585858585858619e-01	2.979504855229528559e-16
6.909090909090909172e-01	-1.858585858585858619e-01	1.980130740700668038e-17
7.050505050505049276e-01	-1.858585858585858619e-01	7.982125456565517844e-19
7.191919191919191601e-01	-1.858585858585858619e-01	1.951722864707639071e-20
7.333333333333331705e-01	-1.858585858585858619e-01	2.894756625125526021e-22
7.474747474747474030e-01	-1.858585858585858619e-01	3.455567652978065532e-24
7.616161616161616355e-01	-1.858585858585858619e-01	3.404086153836558571e-23
7.757575757575756459e-01	-1.858585858585858619e-01	8.247040740191243917e-22
7.898989898989898784e-01	-1.858585858585858619e-01	1.212416775502196242e-20
8.040404040404041108e-01	-1.858585858585858619e-01	1.081136856949793719e-19
8.181818181818181213e-01	-1.858585858585858619e-01	5.847689764311543712e-19
8.323232323232323537e-01	-1.858585858585858619e-01	1.918504798270305027e-18
8.464646464646463642e-01	-1.858585858585858619e-01	3.817828099558645083e-18
8.606060606060605966e-01	-1.858585858585858619e-01	4.608342669747140066e-18
8.747474747474748291e-01	-1.858585858585858619e-01	3.374023280733212487e-18
8.888888888888888395e-01	-1.858585858585858619e-01	1.498394945500057922e-18
9.030303030303030720e-01	-1.858585858585858619e-01	4.036262830752291248e-19
9.171717171717170825e-01	-1.858585858585858619e-01	6.594889035327458715e-20
9.313131313131313149e-01	-1.858585858585858619e-01	6.535976188333187750e-21
9.454545454545453254e-01	-1.858585858585858619e-01	3.929057141006500683e-22
9.595959595959595578e-01	-1.858585858585858619e-01	1.432653428042934359e-23
9.737373737373737903e-01	-1.858585858585858619e-01	3.168610497069566040e-25
9.878787878787878007e-01	-1.858585858585858619e-01	4.250807957544963423e-27
1.002020202020202033e+00	-1.858585858585858619e-01	3.458987784217420753e-29
1.016161616161616044e+00	-1.858585858585858619e-01	1.707267160818601365e-31
1.030303030303030276e+00	-1.858585858585858619e-01	5.111270443552244851e-34
1.044444444444444509e+00	-1.858585858585858619e-01	9.281777425547959364e-37
1.058585858585858519e+00	-1.858585858585858619e-01	1.022370606818365639e-39
1.072727272727272751e+00	-1.858585858585858619e-01	6.830625516251230315e-43
1.086868686868686762e+00	-1.858585858585858619e-01	2.768136575251058370e-46
1.101010101010100994e+00	-1.858585858585858619e-01	6.804394238588753431e-50
1.115151515151515005e+00	-1.858585858585858619e-01	1.014533380233042057e-53
1.129292929292929237e+00	-1.858585858585858619e-01	9.175256276974133905e-58
1.143434343434343470e+00	-1.858585858585858619e-01	5.033326966962272301e-62
1.157575757575757480e+00	-1.858585858585858619e-01	1.680366396941253599e-66
1.171717171717171713e+00	-1.858585858585858619e-01	4.990250671765644052e-71
1.185858585858585723e+00	-1.858585858585858619e-01	2.834763416163599007e-74
1.199999999999999956e+00	-1.858585858585858619e-01	2.939690928831069773e-77
-2.000000000000000111e-01	-1.717171717171717404e-01	1.406631335204702022e-183
-1.858585858585858619e-01	-1.717171717171717404e-01	2.034160286010438171e-176
-1.717171717171717404e-01	-1.717171717171717404e-01	1.793266335502859058e-169
-1.575757575757575912e-01	-1.717171717171717404e-01	9.806570179755991123e-163
-1.434343434343434420e-01	-1.717171717171717404e-01	3.571065038759548183e-156
-1.292929292929292928e-01	-1.717171717171717404e-01	1.064990597899594028e-149
-1.151515151515151714e-01	-1.717171717171717404e-01	3.251277326872676950e-143
-1.010101010101010222e-01	-1.717171717171717404e-01	8.875582176228287256e-137
-8.686868686868688683e-02	-1.717171717171717404e-01	1.691073722995944281e-130
-7.272727272727275150e-02	-1.717171717171717404e-01	2.025853868503714246e-124
-5.858585858585860229e-02	-1.717171717171717404e-01	1.485768869281313202e-118
-4.444444444444445308e-02	-1.717171717171717404e-01	6.641425849656748428e-113
-3.030303030303033163e-02	-1.717171717171717404e-01	1.814866010376053179e-107
-1.616161616161618242e-02	-1.717171717171717404e-01	3.062542371437845741e-102
-2.020202020202033211e-03	-1.717171717171717404e-01	3.265927510272732148e-97
1.212121212121208824e-02	-1.717171717171717404e-01	2.302166755366067648e-92
2.626262626262623745e-02	-1.717171717171717404e-01	1.144071563448021596e-87
4.040404040404038666e-02	-1.717171717171717404e-01	4.198894189504538475e-83
5.454545454545450811e-02	-1.717171717171717404e-01	1.119214644565869990e-78
6.868686868686868507e-02	-1.717171717171717404e-01	2.037018727210706061e-74
8.282828282828280653e-02	-1.717171717171717404e-01	2.393414255494306502e-70
9.696969696969692798e-02	-1.717171717171717404e-01	1.757750256345430153e-66
1.111111111111111049e-01	-1.717171717171717404e-01	7.951236767478185547e-63
1.252525252525252264e-01	-1.717171717171717404e-01	2.209893468985294925e-59
1.393939393939393478e-01	-1.717171717171717404e-01	1.849329243888148207e-46
1.535353535353535248e-01	-1.717171717171717404e-01	7.414562141418740975e-46
1.676767676767676463e-01	-1.717171717171717404e-01	1.068501062080402493e-47
1.818181818181817677e-01	-1.717171717171717404e-01	3.530127673598892193e-45
1.959595959595959447e-01	-1.717171717171717404e-01	2.390714089777526101e-42
2.101010101010100661e-01	-1.717171717171717404e-01	4.495555940775086496e-39
2.242424242424241876e-01	-1.717171717171717404e-01	4.840497730871854321e-36
2.383838383838383645e-01	-1.717171717171717404e-01	3.251519948754673588e-33
2.525252525252524860e-01	-1.717171717171717404e-01	1.324903230340622070e-30
2.666666666666666075e-01	-1.717171717171717404e-01	3.276696249815916091e-28
2.808080808080807844e-01	-1.717171717171717404e-01	4.916128862733676522e-26
2.949494949494949059e-01	-1.717171717171717404e-01	4.475377096121912599e-24
3.090909090909090273e-01	-1.717171717171717404e-01	2.473189197901143018e-22
3.232323232323231488e-01	-1.717171717171717404e-01	8.305963389772218494e-21
3.373737373737373813e-01	-1.717171717171717404e-01	1.699720305944687354e-19
3.515151515151515027e-01	-1.717171717171717404e-01	2.132608352440192496e-18
3.656565656565656242e-01	-1.717171717171717404e-01	1.663659336082803034e-17
3.797979797979797456e-01	-1.717171717171717404e-01	8.306850610906008639e-17
3.939393939393938671e-01	-1.717171717171717404e-01	2.790899028330884638e-16
4.080808080808079885e-01	-1.717171717171717404e-01	6.687970178671473882e-16
4.222222222222222210e-01	-1.717171717171717404e-01	1.171066461034657699e-15
4.363636363636363424e-01	-1.717171717171717404e-01	1.447864928172822940e-15
4.505050505050504639e-01	-1.717171717171717404e-01	1.191212304036666988e-15
4.646464646464645853e-01	-1.717171717171717404e-01	6.228344514658786821e-16
4.787878787878787068e-01	-1.717171717171717404e-01	2.017745282622282671e-16
4.929292929292928283e-01	-1.717171717171717404e-01	4.174667333805606646e-17
5.070707070707070052e-01	-1.717171717171717404e-01	8.183239773625341604e-17
5.212121212121212377e-01	-1.717171717171717404e-01	2.063623378570937821e-15
5.353535353535352481e-01	-1.717171717171717404e-01	3.353372391935638595e-14
5.494949494949494806e-01	-1.717171717171717404e-01	3.305842835070224704e-13
5.636363636363634910e-01	-1.717171717171717404e-01	1.976777270092289792e-12
5.777777777777777235e-01	-1.717171717171717404e-01	7.169818963341769006e-12
5.919191919191919560e-01	-1.717171717171717404e-01	1.577369924243526740e-11
6.060606060606059664e-01	-1.717171717171717404e-01	2.104911478668126174e-11
6.202020202020201989e-01	-1.717171717171717404e-01	1.703762408047934069e-11
6.343434343434342093e-01	-1.717171717171717404e-01	8.364868954725285687e-12
6.484848484848484418e-01	-1.717171717171717404e-01	2.491059874314510033e-12
6.626262626262624522e-01	-1.717171717171717404e-01	4.499705653382070037e-13
6.767676767676766847e-01	-1.717171717171717404e-01	4.930136678595359523e-14
6.909090909090909172e-01	-1.717171717171717404e-01	3.276489103995366983e-15
7.050505050505049276e-01	-1.717171717171717404e-01	1.320788902630987160e-16
7.191919191919191601e-01	-1.717171717171717404e-01	3.229483097865769834e-18
7.333333333333331705e-01	-1.717171717171717404e-01	4.790207658468330991e-20
7.474747474747474030e-01	-1.717171717171717404e-01	7.710418107015234389e-22
7.616161616161616355e-01	-1.717171717171717404e-01	1.359452030760691376e-20
7.757575757575756459e-01	-1.717171717171717404e-01	3.294334448710377726e-19
7.898989898989898784e-01	-1.717171717171717404e-01	4.843078396431144089e-18
8.040404040404041108e-01	-1.717171717171717404e-01	4.318672145855123528e-17
8.181818181818181213e-01	-1.717171717171717404e-01	2.335898064424061830e-16
8.323232323232323537e-01	-1.717171717171717404e-01	7.663593364850246529e-16
8.464646464646463642e-01	-1.717171717171717404e-01	1.525056499333781933e-15
8.606060606060605966e-01	-1.717171717171717404e-01	1.840832736269395799e-15
8.747474747474748291e-01	-1.717171717171717404e-01	1.347775754040643136e-15
8.888888888888888395e-01	-1.717171717171717404e-01	5.985437008113882914e-16
9.030303030303030720e-01	-1.717171717171717404e-01	1.612311697186313063e-16
9.171717171717170825e-01	-1.717171717171717404e-01	2.634371746871857381e-17
9.313131313131313149e-01	-1.717171717171717404e-01	2.610838632932652589e-18
9.454545454545453254e-01	-1.717171717171717404e-01	1.569487698342430196e-19
9.595959595959595578e-01	-1.717171717171717404e-01	5.722828313697254186e-21
9.737373737373737903e-01	-1.717171717171717404e-01	1.265722306437543825e-22
9.878787878787878007e-01	-1.717171717171717404e-01	1.698013218281589754e-24
1.002020202020202033e+00	-1.717171717171717404e-01	1.381715456431386119e-26
1.016161616161616044e+00	-1.717171717171717404e-01	6.819791256083137233e-29
1.030303030303030276e+00	-1.717171717171717404e-01	2.041730728683086315e-31
1.044444444444444509e+00	-1.717171717171717404e-01	3.707667385424927028e-34
1.058585858585858519e+00	-1.717171717171717404e-01	4.083927160376931455e-37
1.072727272727272751e+00	-1.717171717171717404e-01	2.728538769303594877e-40
1.086868686868686762e+00	-1.717171717171717404e-01	1.105750622852315059e-43
1.101010101010100994e+00	-1.717171717171717404e-01	2.718060888413790531e-47
1.115151515151515005e+00	-1.717171717171717404e-01	4.052622647283357022e-51
1.129292929292929237e+00	-1.717171717171717404e-01	3.665202565976595017e-55
1.143434343434343470e+00	-1.717171717171717404e-01	2.017135623199864511e-59
1.157575757575757480e+00	-1.717171717171717404e-01	9.795443992679049185e-64
1.171717171717171713e+00	-1.717171717171717404e-01	9.017211200135868019e-67
1.185858585858585723e+00	-1.717171717171717404e-01	1.541052210521062751e-69
1.199999999999999956e+00	-1.717171717171717404e-01	1.621423965843097049e-72
-2.000000000000000111e-01	-1.575757575757575912e-01	1.503969839437799450e-178
-1.858585858585858619e-01	-1.575757575757575912e-01	2.170958084782384200e-171
-1.717171717171717404e-01	-1.575757575757575912e-01	1.903084446208931154e-164
-1.575757575757575912e-01	-1.575757575757575912e-01	1.014757919818455100e-157
-1.434343434343434420e-01	-1.575757575757575912e-01	3.323843161098126194e-151
-1.292929292929292928e-01	-1.575757575757575912e-01	6.976062863213105053e-145
-1.151515151515151714e-01	-1.575757575757575912e-01	1.086572245372621802e-138
-1.010101010101010222e-01	-1.575757575757575912e-01	1.634240737680363251e-132
-8.686868686868688683e-02	-1.575757575757575912e-01	2.413392314968563666e-126
-7.272727272727275150e-02	-1.575757575757575912e-01	2.695750977896437980e-120
-5.858585858585860229e-02	-1.575757575757575912e-01	1.942960588103019273e-114
-4.444444444444445308e-02	-1.575757575757575912e-01	8.625646442041207370e-109
-3.030303030303033163e-02	-1.575757575757575912e-01	2.336296147350350374e-103
-1.616161616161618242e-02	-1.575757575757575912e-01	3.866105796621439484e-98
-2.020202020202033211e-03	-1.575757575757575912e-01	3.942567052771816684e-93
1.212121212121208824e-02	-1.575757575757575912e-01	2.529265371530882119e-88
2.626262626262623745e-02	-1.575757575757575912e-01	1.063870456693028644e-83
4.040404040404038666e-02	-1.575757575757575912e-01	3.125014432501130599e-79
5.454545454545450811e-02	-1.575757575757575912e-01	6.758405270335423606e-75
6.868686868686868507e-02	-1.575757575757575912e-01	1.068998402413708283e-70
8.282828282828280653e-02	-1.575757575757575912e-01	1.166331375896945295e-66
9.696969696969692798e-02	-1.575757575757575912e-01	8.274760561464099076e-63
1.111111111111111049e-01	-1.575757575757575912e-01	3.684189073688432447e-59
1.252525252525252264e-01	-1.575757575757575912e-01	1.378057467521478953e-43
1.393939393939393478e-01	-1.575757575757575912e-01	8.203243884285063828e-43
1.535353535353535248e-01	-1.575757575757575912e-01	1.790198995440668365e-42
1.676767676767676463e-01	-1.575757575757575912e-01	1.566281347372537096e-46
1.818181818181817677e-01	-1.575757575757575912e-01	2.659100038217856312e-43
1.959595959595959447e-01	-1.575757575757575912e-01	7.625680884088478577e-40
2.101010101010100661e-01	-1.575757575757575912e-01	1.227920460748997371e-36
2.242424242424241876e-01	-1.575757575757575912e-01	1.359807314177945592e-33
2.383838383838383645e-01	-1.575757575757575912e-01	9.104421741862896290e-31
2.525252525252524860e-01	-1.575757575757575912e-01	3.710598277412218819e-28
2.666666666666666075e-01	-1.575757575757575912e-01	9.176833457154209587e-26
2.808080808080807844e-01	-1.575757575757575912e-01	1.376782671088979916e-23
2.949494949494949059e-01	-1.575757575757575912e-01	1.253272032104008153e-21
3.090909090909090273e-01	-1.575757575757575912e-01	6.924843138827718644e-20
3.232323232323231488e-01	-1.575757575757575912e-01	2.324832303016957713e-18
3.373737373737373813e-01	-1.575757575757575912e-01	4.753570447402833606e-17
3.515151515151515027e-01	-1.575757575757575912e-01	5.952665979571768716e-16
3.656565656565656242e-01	-1.575757575757575912e-01	4.623340924299913295e-15
3.797979797979797456e-01	-1.575757575757575912e-01	2.287244823270425686e-14
3.939393939393938671e-01	-1.575757575757575912e-01	7.557196627798029470e-14
4.080808080808079885e-01	-1.575757575757575912e-01	1.769203187844636034e-13
4.222222222222222210e-01	-1.575757575757575912e-01	3.027248368400630613e-13
4.363636363636363424e-01	-1.575757575757575912e-01	3.682633865427341033e-13
4.505050505050504639e-01	-1.575757575757575912e-01	3.003151328960853732e-13
4.646464646464645853e-01	-1.575757575757575912e-01	1.563673152441389238e-13
4.787878787878787068e-01	-1.575757575757575912e-01	5.056045583573826528e-14
4.929292929292928283e-01	-1.575757575757575912e-01	1.019188179578092017e-14
5.070707070707070052e-01	-1.575757575757575912e-01	8.937502676312894983e-15
5.212121212121212377e-01	-1.575757575757575912e-01	2.071722469138016312e-13
5.353535353535352481e-01	-1.575757575757575912e-01	3.365672593333022836e-12
5.494949494949494806e-01	-1.575757575757575912e-01	3.317966372545373536e-11
5.636363636363634910e-01	-1.575757575757575912e-01	1.984026713538377307e-10
5.777777777777777235e-01	-1.575757575757575912e-01	7.196112870005073558e-10
5.919191919191919560e-01	-1.575757575757575912e-01	1.583154619475810230e-09
6.060606060606059664e-01	-1.575757575757575912e-01	2.112630829220444052e-09
6.202020202020201989e-01	-1.575757575757575912e-01	1.710010622958094902e-09
6.343434343434342093e-01	-1.575757575757575912e-01	8.395545473163166900e-10
6.484848484848484418e-01	-1.575757575757575912e-01	2.500195348469695990e-10
6.626262626262624522e-01	-1.575757575757575912e-01	4.516207442495251483e-11
6.767676767676766847e-01	-1.575757575757575912e-01	4.948216989110306558e-12
6.909090909090909172e-01	-1.575757575757575912e-01	3.288504985852719413e-13
7.050505050505049276e-01	-1.575757575757575912e-01	1.325632637228026600e-14
7.191919191919191601e-01	-1.575757575757575912e-01	3.241326659863075307e-16
7.333333333333331705e-01	-1.575757575757575912e-01	4.808507724058079504e-18
7.474747474747474030e-01	-1.575757575757575912e-01	1.256654764371080680e-19
7.616161616161616355e-01	-1.575757575757575912e-01	3.293550796686145104e-18
7.757575757575756459e-01	-1.575757575757575912e-01	7.982008029671743852e-17
7.898989898989898784e-01	-1.575757575757575912e-01	1.173453752541665347e-15
8.040404040404041108e-01	-1.575757575757575912e-01	1.046392733943805188e-14
8.181818181818181213e-01	-1.575757575757575912e-01	5.659764586258687462e-14
8.323232323232323537e-01	-1.575757575757575912e-01	1.856850481188385984e-13
8.464646464646463642e-01	-1.575757575757575912e-01	3.695135910595109585e-13
8.606060606060605966e-01	-1.575757575757575912e-01	4.460246019209107684e-13
8.747474747474748291e-01	-1.575757575757575912e-01	3.265593531995117916e-13
8.888888888888888395e-01	-1.575757575757575912e-01	1.450241590189437050e-13
9.030303030303030720e-01	-1.575757575757575912e-01	3.906551015713458424e-14
9.171717171717170825e-01	-1.575757575757575912e-01	6.382951739613603894e-15
9.313131313131313149e-01	-1.575757575757575912e-01	6.325932276737789587e-16
9.454545454545453254e-01	-1.575757575757575912e-01	3.802790785138340336e-17
9.595959595959595578e-01	-1.575757575757575912e-01	1.386612929821427998e-18
9.737373737373737903e-01	-1.575757575757575912e-01	3.066782506415362198e-20
9.878787878787878007e-01	-1.575757575757575912e-01	4.114202173151263478e-22
1.002020202020202033e+00	-1.575757575757575912e-01	3.347828506778633539e-24
1.016161616161616044e+00	-1.575757575757575912e-01	1.652401957545350171e-26
1.030303030303030276e+00	-1.575757575757575912e-01	4.947013836988732787e-29
1.044444444444444509e+00	-1.575757575757575912e-01	8.983498081588650776e-32
1.058585858585858519e+00	-1.575757575757575912e-01	9.895158795647221761e-35
1.072727272727272751e+00	-1.575757575757575912e-01	6.611119339114079916e-38
1.086868686868686762e+00	-1.575757575757575912e-01	2.679181732175799053e-41
1.101010101010100994e+00	-1.575757575757575912e-01	6.585736869181168128e-45
1.115151515151515005e+00	-1.575757575757575912e-01	9.819541056479101918e-49
1.129292929292929237e+00	-1.575757575757575912e-01	8.908768408704055132e-53
1.143434343434343470e+00	-1.575757575757575912e-01	7.075207693552519723e-57
1.157575757575757480e+00	-1.575757575757575912e-01	1.055314228394747216e-59
1.171717171717171713e+00	-1.575757575757575912e-01	2.972233288689982128e-62
1.185858585858585723e+00	-1.575757575757575912e-01	5.155680578837376767e-65
1.199999999999999956e+00	-1.575757575757575912e-01	5.425142598050372653e-68
-2.000000000000000111e-01	-1.434343434343434420e-01	1.028727547291826537e-173
-1.858585858585858619e-01	-1.434343434343434420e-01	1.408875631926410750e-166
-1.717171717171717404e-01	-1.434343434343434420e-01	1.232843813355010145e-159
-1.575757575757575912e-01	-1.434343434343434420e-01	6.552907128095060179e-153
-1.434343434343434420e-01	-1.434343434343434420e-01	2.116043733343122755e-146
-1.292929292929292928e-01	-1.434343434343434420e-01	4.174254011548793162e-140
-1.151515151515151714e-01	-1.434343434343434420e-01	5.154659015655570197e-134
-1.010101010101010222e-01	-1.434343434343434420e-01	4.382036639821963388e-128
-8.686868686868688683e-02	-1.434343434343434420e-01	3.257140837946722617e-122
-7.272727272727275150e-02	-1.434343434343434420e-01	2.489260239652206838e-116
-5.858585858585860229e-02	-1.434343434343434420e-01	1.593645765617463943e-110
-4.444444444444445308e-02	-1.434343434343434420e-01	6.868509824541088621e-105
-3.030303030303033163e-02	-1.434343434343434420e-01	1.843225952944463764e-99
-1.616161616161618242e-02	-1.434343434343434420e-01	3.024410952310278490e-94
-2.020202020202033211e-03	-1.434343434343434420e-01	3.031117476208184123e-89
1.212121212121208824e-02	-1.434343434343434420e-01	1.868785391437883577e-84
2.626262626262623745e-02	-1.434343434343434420e-01	7.218622130343311049e-80
4.040404040404038666e-02	-1.434343434343434420e-01	1.814418004841689857e-75
5.454545454545450811e-02	-1.434343434343434420e-01	3.154347043631024545e-71
6.868686868686868507e-02	-1.434343434343434420e-01	4.019591499602739418e-67
8.282828282828280653e-02	-1.434343434343434420e-01	3.768350551026955384e-63
9.696969696969692798e-02	-1.434343434343434420e-01	2.462096051604856310e-59
1.111111111111111049e-01	-1.434343434343434420e-01	1.054288476242503517e-55
1.252525252525252264e-01	-1.434343434343434420e-01	2.845903202402940930e-52
1.393939393939393478e-01	-1.434343434343434420e-01	4.754628280743087555e-49
1.535353535353535248e-01	-1.434343434343434420e-01	4.889602461130030979e-46
1.676767676767676463e-01	-1.434343434343434420e-01	3.151087785202468519e-43
1.818181818181817677e-01	-1.434343434343434420e-01	1.569589394786673021e-40
1.959595959595959447e-01	-1.434343434343434420e-01	1.695067138974002685e-37
2.101010101010100661e-01	-1.434343434343434420e-01	2.119765445099177079e-34
2.242424242424241876e-01	-1.434343434343434420e-01	2.306429005967194378e-31
2.383838383838383645e-01	-1.434343434343434420e-01	1.546453988332334684e-28
2.525252525252524860e-01	-1.434343434343434420e-01	6.303847631979809456e-26
2.666666666666666075e-01	-1.434343434343434420e-01	1.558916926240674315e-23
2.808080808080807844e-01	-1.434343434343434420e-01	2.338759627574895415e-21
2.949494949494949059e-01	-1.434343434343434420e-01	2.128830638057216905e-19
3.090909090909090273e-01	-1.434343434343434420e-01	1.176112976339738063e-17
3.232323232323231488e-01	-1.434343434343434420e-01	3.947259162554871708e-16
3.373737373737373813e-01	-1.434343434343434420e-01	8.064963017553728383e-15
3.515151515151515027e-01	-1.434343434343434420e-01	1.008180016543220347e-13
3.656565656565656242e-01	-1.434343434343434420e-01	7.799354320348502049e-13
3.797979797979797456e-01	-1.434343434343434420e-01	3.825972058457244909e-12
3.939393939393938671e-01	-1.434343434343434420e-01	1.244455776378064195e-11
4.080808080808079885e-01	-1.434343434343434420e-01	2.847802259856484219e-11
4.222222222222222210e-01	-1.434343434343434420e-01	4.759301887748415833e-11
4.363636363636363424e-01	-1.434343434343434420e-01	5.690749321510897180e-11
4.505050505050504639e-01	-1.434343434343434420e-01	4.596141092091994604e-11
4.646464646464645853e-01	-1.434343434343434420e-01	2.382066716820642672e-11
4.787878787878787068e-01	-1.434343434343434420e-01	7.686316544401532901e-12
4.929292929292928283e-01	-1.434343434343434420e-01	1.532167458627323007e-12
5.070707070707070052e-01	-1.434343434343434420e-01	6.540776794916242967e-13
5.212121212121212377e-01	-1.434343434343434420e-01	1.262042230069755456e-11
5.353535353535352481e-01	-1.434343434343434420e-01	2.048978111802811399e-10
5.494949494949494806e-01	-1.434343434343434420e-01	2.019931647216191665e-09
5.636363636363634910e-01	-1.434343434343434420e-01	1.207847783379156628e-08
5.777777777777777235e-01	-1.434343434343434420e-01	4.380893119808994399e-08
5.919191919191919560e-01	-1.434343434343434420e-01	9.638024452011485566e-08
6.060606060606059664e-01	-1.434343434343434420e-01	1.286140174788606517e-07
6.202020202020201989e-01	-1.434343434343434420e-01	1.041030610309453020e-07
6.343434343434342093e-01	-1.434343434343434420e-01	5.111090954913944794e-08
6.484848484848484418e-01	-1.434343434343434420e-01	1.522084047061539628e-08
6.626262626262624522e-01	-1.434343434343434420e-01	2.749404083823500122e-09
6.767676767676766847e-01	-1.434343434343434420e-01	3.012405468700756434e-10
6.909090909090909172e-01	-1.434343434343434420e-01	2.001995956333260373e-11
7.050505050505049276e-01	-1.434343434343434420e-01	8.070266551922887691e-13
7.191919191919191601e-01	-1.434343434343434420e-01	1.973274548834739108e-14
7.333333333333331705e-01	-1.434343434343434420e-01	2.928429518867575800e-16
7.474747474747474030e-01	-1.434343434343434420e-01	1.474567539562002551e-17
7.616161616161616355e-01	-1.434343434343434420e-01	4.840224879019501409e-16
7.757575757575756459e-01	-1.434343434343434420e-01	1.173090606174490852e-14
7.898989898989898784e-01	-1.434343434343434420e-01	1.724588080088104447e-13
8.040404040404041108e-01	-1.434343434343434420e-01	1.537850507521872632e-12
8.181818181818181213e-01	-1.434343434343434420e-01	8.317978173101163507e-12
8.323232323232323537e-01	-1.434343434343434420e-01	2.728954839135793489e-11
8.464646464646463642e-01	-1.434343434343434420e-01	5.430625287415592075e-11
8.606060606060605966e-01	-1.434343434343434420e-01	6.555083731955497404e-11
8.747474747474748291e-01	-1.434343434343434420e-01	4.799340548646481637e-11
8.888888888888888395e-01	-1.434343434343434420e-01	2.131374718558712759e-11
9.030303030303030720e-01	-1.434343434343434420e-01	5.741336116705355970e-12
9.171717171717170825e-01	-1.434343434343434420e-01	9.380825484693081685e-13
9.313131313131313149e-01	-1.434343434343434420e-01	9.297026398768875611e-14
9.454545454545453254e-01	-1.434343434343434420e-01	5.588844129640298714e-15
9.595959595959595578e-01	-1.434343434343434420e-01	2.037862417289455001e-16
9.737373737373737903e-01	-1.434343434343434420e-01	4.507156683809539628e-18
9.878787878787878007e-01	-1.434343434343434420e-01	6.046518560746306585e-20
1.002020202020202033e+00	-1.434343434343434420e-01	4.920203554207878109e-22
1.016161616161616044e+00	-1.434343434343434420e-01	2.428486562904080052e-24
1.030303030303030276e+00	-1.434343434343434420e-01	7.270483699129400236e-27
1.044444444444444509e+00	-1.434343434343434420e-01	1.320279517547292015e-29
1.058585858585858519e+00	-1.434343434343434420e-01	1.454264711790142978e-32
1.072727272727272751e+00	-1.434343434343434420e-01	9.716191598012339908e-36
1.086868686868686762e+00	-1.434343434343434420e-01	3.937529276805284712e-39
1.101010101010100994e+00	-1.434343434343434420e-01	9.679123165653587939e-43
1.115151515151515005e+00	-1.434343434343434420e-01	1.447615670560919425e-46
1.129292929292929237e+00	-1.434343434343434420e-01	1.880478673614106622e-50
1.143434343434343470e+00	-1.434343434343434420e-01	4.544076423144415127e-53
1.157575757575757480e+00	-1.434343434343434420e-01	2.109105464606217302e-55
1.171717171717171713e+00	-1.434343434343434420e-01	6.031498818482686363e-58
1.185858585858585723e+00	-1.434343434343434420e-01	1.046346386583972593e-60
1.199999999999999956e+00	-1.434343434343434420e-01	1.101034599425726569e-63
-2.000000000000000111e-01	-1.292929292929292928e-01	2.344363228857602126e-168
-1.858585858585858619e-01	-1.292929292929292928e-01	6.104245704005439252e-162
-1.717171717171717404e-01	-1.292929292929292928e-01	4.857911294085998526e-155
-1.575757575757575912e-01	-1.292929292929292928e-01	2.575947851410232202e-148
-1.434343434343434420e-01	-1.292929292929292928e-01	8.303198386136686456e-142
-1.292929292929292928e-01	-1.292929292929292928e-01	1.624897302986719450e-135
-1.151515151515151714e-01	-1.292929292929292928e-01	1.936472067702899348e-129
-1.010101010101010222e-01	-1.292929292929292928e-01	1.425087834182248972e-123
-8.686868686868688683e-02	-1.292929292929292928e-01	6.862583872348297998e-118
-7.272727272727275150e-02	-1.292929292929292928e-01	2.596960992336531364e-112
-5.858585858585860229e-02	-1.292929292929292928e-01	9.898330624560722961e-107
-4.444444444444445308e-02	-1.292929292929292928e-01	3.513884498804785697e-101
-3.030303030303033163e-02	-1.292929292929292928e-01	8.962121667516976196e-96
-1.616161616161618242e-02	-1.292929292929292928e-01	1.450258264204056041e-90
-2.020202020202033211e-03	-1.292929292929292928e-01	1.440863098697080720e-85
1.212121212121208824e-02	-1.292929292929292928e-01	8.746231929800717556e-81
2.626262626262623745e-02	-1.292929292929292928e-01	3.261265881613803388e-76
4.040404040404038666e-02	-1.292929292929292928e-01	7.591239511142657430e-72
5.454545454545450811e-02	-1.292929292929292928e-01	1.141778268682343554e-67
6.868686868686868507e-02	-1.292929292929292928e-01	1.176447402607658878e-63
8.282828282828280653e-02	-1.292929292929292928e-01	8.835027171336798088e-60
9.696969696969692798e-02	-1.292929292929292928e-01	4.904021167745409555e-56
1.111111111111111049e-01	-1.292929292929292928e-01	1.916710212012217523e-52
1.252525252525252264e-01	-1.292929292929292928e-01	4.951497373638849106e-49
1.393939393939393478e-01	-1.292929292929292928e-01	2.801522655282567963e-36
1.535353535353535248e-01	-1.292929292929292928e-01	8.726299086450052488e-36
1.676767676767676463e-01	-1.292929292929292928e-01	7.666743811126249308e-36
1.818181818181817677e-01	-1.292929292929292928e-01	2.018594790883456810e-37
1.959595959595959447e-01	-1.292929292929292928e-01	5.870565665307382069e-35
2.101010101010100661e-01	-1.292929292929292928e-01	2.836361147716757446e-32
2.242424242424241876e-01	-1.292929292929292928e-01	2.440717469396956913e-29
2.383838383838383645e-01	-1.292929292929292928e-01	1.597901083555827600e-26
2.525252525252524860e-01	-1.292929292929292928e-01	6.497858642788971456e-24
2.666666666666666075e-01	-1.292929292929292928e-01	1.606432739599681463e-21
2.808080808080807844e-01	-1.292929292929292928e-01	2.409853347833176577e-19
2.949494949494949059e-01	-1.292929292929292928e-01	2.193403136710635623e-17
3.090909090909090273e-01	-1.292929292929292928e-01	1.211641243770942556e-15
3.232323232323231488e-01	-1.292929292929292928e-01	4.065362973553034757e-14
3.373737373737373813e-01	-1.292929292929292928e-01	8.300764286228860804e-13
3.515151515151515027e-01	-1.292929292929292928e-01	1.036037701349103610e-11
3.656565656565656242e-01	-1.292929292929292928e-01	7.986215895004093581e-11
3.797979797979797456e-01	-1.292929292929292928e-01	3.887502750118951275e-10
3.939393939393938671e-01	-1.292929292929292928e-01	1.246077786429888457e-09
4.080808080808079885e-01	-1.292929292929292928e-01	2.789229043357609815e-09
4.222222222222222210e-01	-1.292929292929292928e-01	4.551106916750815884e-09
4.363636363636363424e-01	-1.292929292929292928e-01	5.343392976012664500e-09
4.505050505050504639e-01	-1.292929292929292928e-01	4.270446542533412438e-09
4.646464646464645853e-01	-1.292929292929292928e-01	2.201985678117122222e-09
4.787878787878787068e-01	-1.292929292929292928e-01	7.089024410756921535e-10
4.929292929292928283e-01	-1.292929292929292928e-01	1.405887687908950577e-10
5.070707070707070052e-01	-1.292929292929292928e-01	3.428350938386148658e-11
5.212121212121212377e-01	-1.292929292929292928e-01	4.667727261284000582e-10
5.353535353535352481e-01	-1.292929292929292928e-01	7.566217623439968823e-09
5.494949494949494806e-01	-1.292929292929292928e-01	7.458925763584984542e-08
5.636363636363634910e-01	-1.292929292929292928e-01	4.460174111986537882e-07
5.777777777777777235e-01	-1.292929292929292928e-01	1.617715936443116801e-06
5.919191919191919560e-01	-1.292929292929292928e-01	3.558997064170063970e-06
6.060606060606059664e-01	-1.292929292929292928e-01	4.749281482916877541e-06
6.202020202020201989e-01	-1.292929292929292928e-01	3.844174606788104836e-06
6.343434343434342093e-01	-1.292929292929292928e-01	1.887353346509639274e-06
6.484848484848484418e-01	-1.292929292929292928e-01	5.620542551936952163e-07
6.626262626262624522e-01	-1.292929292929292928e-01	1.015262112195334200e-07
6.767676767676766847e-01	-1.292929292929292928e-01	1.112379645075538764e-08
6.909090909090909172e-01	-1.292929292929292928e-01	7.392695221415180841e-10
7.050505050505049276e-01	-1.292929292929292928e-01	2.980076996991896477e-11
7.191919191919191601e-01	-1.292929292929292928e-01	7.286637644039382344e-13
7.333333333333331705e-01	-1.292929292929292928e-01	1.082330316260544191e-14
7.474747474747474030e-01	-1.292929292929292928e-01	1.177018127633910012e-15
7.616161616161616355e-01	-1.292929292929292928e-01	4.314717062844730486e-14
7.757575757575756459e-01	-1.292929292929292928e-01	1.045745243587172791e-12
7.898989898989898784e-01	-1.292929292929292928e-01	1.537374708775061425e-11
8.040404040404041108e-01	-1.292929292929292928e-01	1.370908552663191711e-10
8.181818181818181213e-01	-1.292929292929292928e-01	7.415017138034254057e-10
8.323232323232323537e-01	-1.292929292929292928e-01	2.432712314120065574e-09
8.464646464646463642e-01	-1.292929292929292928e-01	4.841102419657740154e-09
8.606060606060605966e-01	-1.292929292929292928e-01	5.843495492683612036e-09
8.747474747474748291e-01	-1.292929292929292928e-01	4.278347775830945040e-09
8.888888888888888395e-01	-1.292929292929292928e-01	1.900003441483714769e-09
9.030303030303030720e-01	-1.292929292929292928e-01	5.118086578105810701e-10
9.171717171717170825e-01	-1.292929292929292928e-01	8.362493874073003951e-11
9.313131313131313149e-01	-1.292929292929292928e-01	8.287794029239231240e-12
9.454545454545453254e-01	-1.292929292929292928e-01	4.982152869187694837e-13
9.595959595959595578e-01	-1.292929292929292928e-01	1.816645241565226999e-14
9.737373737373737903e-01	-1.292929292929292928e-01	4.017891427702373918e-16
9.878787878787878007e-01	-1.292929292929292928e-01	5.390155398274344963e-18
1.002020202020202033e+00	-1.292929292929292928e-01	4.386109023524445261e-20
1.016161616161616044e+00	-1.292929292929292928e-01	2.164874098697989698e-22
1.030303030303030276e+00	-1.292929292929292928e-01	6.481283235139313063e-25
1.044444444444444509e+00	-1.292929292929292928e-01	1.176967727416747004e-27
1.058585858585858519e+00	-1.292929292929292928e-01	1.296413030786079499e-30
1.072727272727272751e+00	-1.292929292929292928e-01	8.661590921683876491e-34
1.086868686868686762e+00	-1.292929292929292928e-01	3.510238510483141963e-37
1.101010101010100994e+00	-1.292929292929292928e-01	8.654604833847855995e-41
1.115151515151515005e+00	-1.292929292929292928e-01	1.839145325812892165e-44
1.129292929292929237e+00	-1.292929292929292928e-01	7.198864531394361138e-47
1.143434343434343470e+00	-1.292929292929292928e-01	5.506346843107336879e-49
1.157575757575757480e+00	-1.292929292929292928e-01	2.596057581459317003e-51
1.171717171717171713e+00	-1.292929292929292928e-01	7.424883249945272355e-54
1.185858585858585723e+00	-1.292929292929292928e-01	1.288072185384525390e-56
1.199999999999999956e+00	-1.292929292929292928e-01	1.355394416910550137e-59
-2.000000000000000111e-01	-1.151515151515151714e-01	4.311212300636190920e-162
-1.858585858585858619e-01	-1.151515151515151714e-01	1.381929291559636174e-156
-1.717171717171717404e-01	-1.151515151515151714e-01	1.376699767772234473e-150
-1.575757575757575912e-01	-1.151515151515151714e-01	6.167773581773934266e-144
-1.434343434343434420e-01	-1.151515151515151714e-01	1.980311110764464926e-137
-1.292929292929292928e-01	-1.151515151515151714e-01	3.871279551577775654e-131
-1.151515151515151714e-01	-1.151515151515151714e-01	4.592981686373028231e-125
-1.010101010101010222e-01	-1.151515151515151714e-01	3.312663809079528558e-119
-8.686868686868688683e-02	-1.151515151515151714e-01	1.463901051294674915e-113
-7.272727272727275150e-02	-1.151515151515151714e-01	4.100942542379065098e-108
-5.858585858585860229e-02	-1.151515151515151714e-01	8.250198541606758136e-103
-4.444444444444445308e-02	-1.151515151515151714e-01	1.545512295313576005e-97
-3.030303030303033163e-02	-1.151515151515151714e-01	2.916513322246330334e-92
-1.616161616161618242e-02	-1.151515151515151714e-01	4.326848787642410756e-87
-2.020202020202033211e-03	-1.151515151515151714e-01	4.203706929277726822e-82
1.212121212121208824e-02	-1.151515151515151714e-01	2.526509299449654752e-77
2.626262626262623745e-02	-1.151515151515151714e-01	9.288059140859610233e-73
4.040404040404038666e-02	-1.151515151515151714e-01	2.095211169002811380e-68
5.454545454545450811e-02	-1.151515151515151714e-01	2.941049133250611440e-64
6.868686868686868507e-02	-1.151515151515151714e-01	2.650469251279821311e-60
8.282828282828280653e-02	-1.151515151515151714e-01	1.620971521611334873e-56
9.696969696969692798e-02	-1.151515151515151714e-01	7.177415164983189529e-53
1.111111111111111049e-01	-1.151515151515151714e-01	2.356666144852364405e-49
1.252525252525252264e-01	-1.151515151515151714e-01	5.504276291125900101e-46
1.393939393939393478e-01	-1.151515151515151714e-01	8.574693750580905771e-43
1.535353535353535248e-01	-1.151515151515151714e-01	7.063690225774295380e-33
1.676767676767676463e-01	-1.151515151515151714e-01	6.430019524291953650e-34
1.818181818181817677e-01	-1.151515151515151714e-01	1.198274643120208099e-33
1.959595959595959447e-01	-1.151515151515151714e-01	4.783657509172817006e-32
2.101010101010100661e-01	-1.151515151515151714e-01	8.234664495582756376e-30
2.242424242424241876e-01	-1.151515151515151714e-01	2.112583290695656798e-27
2.383838383838383645e-01	-1.151515151515151714e-01	1.034707715705534433e-24
2.525252525252524860e-01	-1.151515151515151714e-01	4.077794730632957884e-22
2.666666666666666075e-01	-1.151515151515151714e-01	1.004699758904518116e-19
2.808080808080807844e-01	-1.151515151515151714e-01	1.506371008233504812e-17
2.949494949494949059e-01	-1.151515151515151714e-01	1.370853867357123952e-15
3.090909090909090273e-01	-1.151515151515151714e-01	7.571609368088124066e-14
3.232323232323231488e-01	-1.151515151515151714e-01	2.539810986211933196e-12
3.373737373737373813e-01	-1.151515151515151714e-01	5.182763021276036508e-11
3.515151515151515027e-01	-1.151515151515151714e-01	6.459668740374441770e-10
3.656565656565656242e-01	-1.151515151515151714e-01	4.963341551646600641e-09
3.797979797979797456e-01	-1.151515151515151714e-01	2.399102481185322440e-08
3.939393939393938671e-01	-1.151515151515151714e-01	7.585780312718132548e-08
4.080808080808079885e-01	-1.151515151515151714e-01	1.662209508760116853e-07
4.222222222222222210e-01	-1.151515151515151714e-01	2.647369353554376027e-07
4.363636363636363424e-01	-1.151515151515151714e-01	3.049014656128652935e-07
4.505050505050504639e-01	-1.151515151515151714e-01	2.409105372888319290e-07
4.646464646464645853e-01	-1.151515151515151714e-01	1.235231999361912326e-07
4.787878787878787068e-01	-1.151515151515151714e-01	3.966665211477445528e-08
4.929292929292928283e-01	-1.151515151515151714e-01	7.845510961272458416e-09
5.070707070707070052e-01	-1.151515151515151714e-01	1.334209897827308436e-09
5.212121212121212377e-01	-1.151515151515151714e-01	1.049651259702126945e-08
5.353535353535352481e-01	-1.151515151515151714e-01	1.694720734146661942e-07
5.494949494949494806e-01	-1.151515151515151714e-01	1.670670557663703438e-06
5.636363636363634910e-01	-1.151515151515151714e-01	9.990019438921513887e-06
5.777777777777777235e-01	-1.151515151515151714e-01	3.623404208968202623e-05
5.919191919191919560e-01	-1.151515151515151714e-01	7.971538544875611553e-05
6.060606060606059664e-01	-1.151515151515151714e-01	1.063757000045880373e-04
6.202020202020201989e-01	-1.151515151515151714e-01	8.610286970941837112e-05
6.343434343434342093e-01	-1.151515151515151714e-01	4.227345422946956891e-05
6.484848484848484418e-01	-1.151515151515151714e-01	1.258904426950174129e-05
6.626262626262624522e-01	-1.151515151515151714e-01	2.274011727066750044e-06
6.767676767676766847e-01	-1.151515151515151714e-01	2.491538221969710781e-07
6.909090909090909172e-01	-1.151515151515151714e-01	1.655836007885770931e-08
7.050505050505049276e-01	-1.151515151515151714e-01	6.674857614025147868e-10
7.191919191919191601e-01	-1.151515151515151714e-01	1.632081425310955432e-11
7.333333333333331705e-01	-1.151515151515151714e-01	2.429424848732776603e-13
7.474747474747474030e-01	-1.151515151515151714e-01	6.056403680306160241e-14
7.616161616161616355e-01	-1.151515151515151714e-01	2.333020382408884589e-12
7.757575757575756459e-01	-1.151515151515151714e-01	5.654513861195645583e-11
7.898989898989898784e-01	-1.151515151515151714e-01	8.312834845826167213e-10
8.040404040404041108e-01	-1.151515151515151714e-01	7.412726270008247024e-09
8.181818181818181213e-01	-1.151515151515151714e-01	4.009421456947411758e-08
8.323232323232323537e-01	-1.151515151515151714e-01	1.315407759823639348e-07
8.464646464646463642e-01	-1.151515151515151714e-01	2.617664835782729347e-07
8.606060606060605966e-01	-1.151515151515151714e-01	3.159676635883666438e-07
8.747474747474748291e-01	-1.151515151515151714e-01	2.313375927758785324e-07
8.888888888888888395e-01	-1.151515151515151714e-01	1.027365022819650081e-07
9.030303030303030720e-01	-1.151515151515151714e-01	2.767440878347664520e-08
9.171717171717170825e-01	-1.151515151515151714e-01	4.521754376622814803e-09
9.313131313131313149e-01	-1.151515151515151714e-01	4.481368525772197968e-10
9.454545454545453254e-01	-1.151515151515151714e-01	2.693949647488720663e-11
9.595959595959595578e-01	-1.151515151515151714e-01	9.822984767923982954e-13
9.737373737373737903e-01	-1.151515151515151714e-01	2.172564735803453137e-14
9.878787878787878007e-01	-1.151515151515151714e-01	2.914589117185996043e-16
1.002020202020202033e+00	-1.151515151515151714e-01	2.371687347541470265e-18
1.016161616161616044e+00	-1.151515151515151714e-01	1.170612569134514515e-20
1.030303030303030276e+00	-1.151515151515151714e-01	3.504651093761584480e-23
1.044444444444444509e+00	-1.151515151515151714e-01	6.364327562089690117e-26
1.058585858585858519e+00	-1.151515151515151714e-01	7.010303199293554428e-29
1.072727272727272751e+00	-1.151515151515151714e-01	4.683892646086917147e-32
1.086868686868686762e+00	-1.151515151515151714e-01	1.903782814100522802e-35
1.101010101010100994e+00	-1.151515151515151714e-01	6.619083789526075289e-39
1.115151515151515005e+00	-1.151515151515151714e-01	4.196019890745822845e-41
1.129292929292929237e+00	-1.151515151515151714e-01	5.289062519945497787e-43
1.143434343434343470e+00	-1.151515151515151714e-01	4.111054409063704939e-45
1.157575757575757480e+00	-1.151515151515151714e-01	1.938445560407462289e-47
1.171717171717171713e+00	-1.151515151515151714e-01	5.544077173791432966e-50
1.185858585858585723e+00	-1.151515151515151714e-01	9.617890815829832847e-53
1.199999999999999956e+00	-1.151515151515151714e-01	1.012057838269636652e-55
-2.000000000000000111e-01	-1.010101010101010222e-01	5.724490513313271501e-156
-1.858585858585858619e-01	-1.010101010101010222e-01	1.665042593740661884e-150
-1.717171717171717404e-01	-1.010101010101010222e-01	3.098232782843014564e-145
-1.575757575757575912e-01	-1.010101010101010222e-01	1.202317920670751586e-139
-1.434343434343434420e-01	-1.010101010101010222e-01	2.885380333039517674e-133
-1.292929292929292928e-01	-1.010101010101010222e-01	5.601424929303127107e-127
-1.151515151515151714e-01	-1.010101010101010222e-01	6.641105635800282310e-121
-1.010101010101010222e-01	-1.010101010101010222e-01	4.777876810908120376e-115
-8.686868686868688683e-02	-1.010101010101010222e-01	2.087592166264909202e-109
-7.272727272727275150e-02	-1.010101010101010222e-01	5.563988554667420301e-104
-5.858585858585860229e-02	-1.010101010101010222e-01	9.224703883537184297e-99
-4.444444444444445308e-02	-1.010101010101010222e-01	1.029134048490704938e-93
-3.030303030303033163e-02	-1.010101010101010222e-01	9.615226769150443415e-89
-1.616161616161618242e-02	-1.010101010101010222e-01	9.237085828965987189e-84
-2.020202020202033211e-03	-1.010101010101010222e-01	7.761917437627290529e-79
1.212121212121208824e-02	-1.010101010101010222e-01	4.493338281291794360e-74
2.626262626262623745e-02	-1.010101010101010222e-01	1.630894076740273090e-69
4.040404040404038666e-02	-1.010101010101010222e-01	3.630132315385709840e-65
5.454545454545450811e-02	-1.010101010101010222e-01	4.955169225332397378e-61
6.868686868686868507e-02	-1.010101010101010222e-01	4.197225668620961249e-57
8.282828282828280653e-02	-1.010101010101010222e-01	2.269156213517542111e-53
9.696969696969692798e-02	-1.010101010101010222e-01	8.249778032704556846e-50
1.111111111111111049e-01	-1.010101010101010222e-01	2.155232277569486944e-46
1.252525252525252264e-01	-1.010101010101010222e-01	4.183189020007162792e-43
1.393939393939393478e-01	-1.010101010101010222e-01	5.832751874185732631e-40
1.535353535353535248e-01	-1.010101010101010222e-01	5.476895976606978599e-37
1.676767676767676463e-01	-1.010101010101010222e-01	1.410335412776322122e-32
1.818181818181817677e-01	-1.010101010101010222e-01	4.684912693191131531e-30
1.959595959595959447e-01	-1.010101010101010222e-01	3.032927601621247667e-29
2.101010101010100661e-01	-1.010101010101010222e-01	4.200918140334263444e-27
2.242424242424241876e-01	-1.010101010101010222e-01	4.277682759265183977e-25
2.383838383838383645e-01	-1.010101010101010222e-01	5.909903059777239697e-23
2.525252525252524860e-01	-1.010101010101010222e-01	1.624320533840317312e-20
2.666666666666666075e-01	-1.010101010101010222e-01	3.833742582455094394e-18
2.808080808080807844e-01	-1.010101010101010222e-01	5.717701940907871071e-16
2.949494949494949059e-01	-1.010101010101010222e-01	5.198294733824540851e-14
3.090909090909090273e-01	-1.010101010101010222e-01	2.870248300626508172e-12
3.232323232323231488e-01	-1.010101010101010222e-01	9.625168063098551167e-11
3.373737373737373813e-01	-1.010101010101010222e-01	1.963041179809308564e-09
3.515151515151515027e-01	-1.010101010101010222e-01	2.443602126589584271e-08
3.656565656565656242e-01	-1.010101010101010222e-01	1.872111456172668871e-07
3.797979797979797456e-01	-1.010101010101010222e-01	8.991418922524632761e-07
3.939393939393938671e-01	-1.010101010101010222e-01	2.807281105208118285e-06
4.080808080808079885e-01	-1.010101010101010222e-01	6.026865100574762552e-06
4.222222222222222210e-01	-1.010101010101010222e-01	9.368610573005341913e-06
4.363636363636363424e-01	-1.010101010101010222e-01	1.057440407971058696e-05
4.505050505050504639e-01	-1.010101010101010222e-01	8.252459410948073931e-06
4.646464646464645853e-01	-1.010101010101010222e-01	4.205161807044840270e-06
4.787878787878787068e-01	-1.010101010101010222e-01	1.346682945244935910e-06
4.929292929292928283e-01	-1.010101010101010222e-01	2.659286276504515775e-07
5.070707070707070052e-01	-1.010101010101010222e-01	3.736307185794481074e-08
5.212121212121212377e-01	-1.010101010101010222e-01	1.440281210666733116e-07
5.353535353535352481e-01	-1.010101010101010222e-01	2.302501886373739567e-06
5.494949494949494806e-01	-1.010101010101010222e-01	2.269761858173454752e-05
5.636363636363634910e-01	-1.010101010101010222e-01	1.357237244426929288e-04
5.777777777777777235e-01	-1.010101010101010222e-01	4.922732305171900746e-04
5.919191919191919560e-01	-1.010101010101010222e-01	1.083007802981244194e-03
6.060606060606059664e-01	-1.010101010101010222e-01	1.445213022605404624e-03
6.202020202020201989e-01	-1.010101010101010222e-01	1.169787729550835799e-03
6.343434343434342093e-01	-1.010101010101010222e-01	5.743242729336588267e-04
6.484848484848484418e-01	-1.010101010101010222e-01	1.710338989041250857e-04
6.626262626262624522e-01	-1.010101010101010222e-01	3.089456860327732232e-05
6.767676767676766847e-01	-1.010101010101010222e-01	3.384986876292884963e-06
6.909090909090909172e-01	-1.010101010101010222e-01	2.249607534386547813e-07
7.050505050505049276e-01	-1.010101010101010222e-01	9.068416165815817402e-09
7.191919191919191601e-01	-1.010101010101010222e-01	2.217336542166662571e-10
7.333333333333331705e-01	-1.010101010101010222e-01	3.317642807715043688e-12
7.474747474747474030e-01	-1.010101010101010222e-01	1.944537203087141556e-12
7.616161616161616355e-01	-1.010101010101010222e-01	7.651769818713307023e-11
7.757575757575756459e-01	-1.010101010101010222e-01	1.854556523768694078e-09
7.898989898989898784e-01	-1.010101010101010222e-01	2.726428702623758072e-08
8.040404040404041108e-01	-1.010101010101010222e-01	2.431214080477209840e-07
8.181818181818181213e-01	-1.010101010101010222e-01	1.315004582502805965e-06
8.323232323232323537e-01	-1.010101010101010222e-01	4.314260486722363624e-06
8.464646464646463642e-01	-1.010101010101010222e-01	8.585399877455870035e-06
8.606060606060605966e-01	-1.010101010101010222e-01	1.036310273055535915e-05
8.747474747474748291e-01	-1.010101010101010222e-01	7.587422120160593387e-06
8.888888888888888395e-01	-1.010101010101010222e-01	3.369565705223500549e-06
9.030303030303030720e-01	-1.010101010101010222e-01	9.076720152829777510e-07
9.171717171717170825e-01	-1.010101010101010222e-01	1.483062370730203984e-07
9.313131313131313149e-01	-1.010101010101010222e-01	1.469824540563654515e-08
9.454545454545453254e-01	-1.010101010101010222e-01	8.835830579496871092e-10
9.595959595959595578e-01	-1.010101010101010222e-01	3.221850092389806559e-11
9.737373737373737903e-01	-1.010101010101010222e-01	7.125899164369590026e-13
9.878787878787878007e-01	-1.010101010101010222e-01	9.559844619295457584e-15
1.002020202020202033e+00	-1.010101010101010222e-01	7.779279201794388188e-17
1.016161616161616044e+00	-1.010101010101010222e-01	3.839776544118721094e-19
1.030303030303030276e+00	-1.010101010101010222e-01	1.149612603164080268e-21
1.044444444444444509e+00	-1.010101010101010222e-01	2.087744166869496170e-24
1.058585858585858519e+00	-1.010101010101010222e-01	2.299817483902347917e-27
1.072727272727272751e+00	-1.010101010101010222e-01	1.541073412556612841e-30
1.086868686868686762e+00	-1.010101010101010222e-01	8.767351747456414393e-34
1.101010101010100994e+00	-1.010101010101010222e-01	8.998458006019681732e-36
1.115151515151515005e+00	-1.010101010101010222e-01	1.869148144367803542e-37
1.129292929292929237e+00	-1.010101010101010222e-01	2.395200965190223765e-39
1.143434343434343470e+00	-1.010101010101010222e-01	1.861947441416509707e-41
1.157575757575757480e+00	-1.010101010101010222e-01	8.779467211944504419e-44
1.171717171717171713e+00	-1.010101010101010222e-01	2.510983287139493006e-46
1.185858585858585723e+00	-1.010101010101010222e-01	4.356065462299655882e-49
1.199999999999999956e+00	-1.010101010101010222e-01	4.583739074976005645e-52
-2.000000000000000111e-01	-8.686868686868688683e-02	4.620097674305094617e-150
-1.858585858585858619e-01	-8.686868686868688683e-02	1.342321258110840918e-144
-1.717171717171717404e-01	-8.686868686868688683e-02	2.366984913213452245e-139
-1.575757575757575912e-01	-8.686868686868688683e-02	2.606600341102530785e-134
-1.434343434343434420e-01	-8.686868686868688683e-02	4.153992380350683491e-129
-1.292929292929292928e-01	-8.686868686868688683e-02	4.979807946752113469e-123
-1.151515151515151714e-01	-8.686868686868688683e-02	5.829628642043768009e-117
-1.010101010101010222e-01	-8.686868686868688683e-02	4.191711892639980755e-111
-8.686868686868688683e-02	-8.686868686868688683e-02	1.828912426300711708e-105
-7.272727272727275150e-02	-8.686868686868688683e-02	4.843652634156261065e-100
-5.858585858585860229e-02	-8.686868686868688683e-02	7.805517339104672160e-95
-4.444444444444445308e-02	-8.686868686868688683e-02	7.739240756957794895e-90
-3.030303030303033163e-02	-8.686868686868688683e-02	4.949010501362820449e-85
-1.616161616161618242e-02	-8.686868686868688683e-02	2.393065893478640469e-80
-2.020202020202033211e-03	-8.686868686868688683e-02	1.136088253138199503e-75
1.212121212121208824e-02	-8.686868686868688683e-02	5.209872598905722961e-71
2.626262626262623745e-02	-8.686868686868688683e-02	1.774245795345255239e-66
4.040404040404038666e-02	-8.686868686868688683e-02	3.877072342342615844e-62
5.454545454545450811e-02	-8.686868686868688683e-02	5.222032298015488787e-58
6.868686868686868507e-02	-8.686868686868688683e-02	4.313798083162793107e-54
8.282828282828280653e-02	-8.686868686868688683e-02	2.206169874930769715e-50
9.696969696969692798e-02	-8.686868686868688683e-02	7.163341806099525332e-47
1.111111111111111049e-01	-8.686868686868688683e-02	1.550567049438254094e-43
1.252525252525252264e-01	-8.686868686868688683e-02	2.392237232280341373e-40
1.393939393939393478e-01	-8.686868686868688683e-02	2.743476909271156816e-37
1.535353535353535248e-01	-8.686868686868688683e-02	2.281622700471519393e-34
1.676767676767676463e-01	-8.686868686868688683e-02	7.049100070468760143e-28
1.818181818181817677e-01	-8.686868686868688683e-02	6.255040220072019447e-28
1.959595959595959447e-01	-8.686868686868688683e-02	1.113991904610280320e-26
2.101010101010100661e-01	-8.686868686868688683e-02	1.533761515086657920e-24
2.242424242424241876e-01	-8.686868686868688683e-02	1.364015970756110082e-22
2.383838383838383645e-01	-8.686868686868688683e-02	8.349726773450711833e-21
2.525252525252524860e-01	-8.686868686868688683e-02	6.252380052001735800e-19
2.666666666666666075e-01	-8.686868686868688683e-02	9.471071998707776393e-17
2.808080808080807844e-01	-8.686868686868688683e-02	1.329284212699564265e-14
2.949494949494949059e-01	-8.686868686868688683e-02	1.198132337160716202e-12
3.090909090909090273e-01	-8.686868686868688683e-02	6.603485313898886460e-11
3.232323232323231488e-01	-8.686868686868688683e-02	2.212984561832164927e-09
3.373737373737373813e-01	-8.686868686868688683e-02	4.510613522600046755e-08
3.515151515151515027e-01	-8.686868686868688683e-02	5.608291847191218447e-07
3.656565656565656242e-01	-8.686868686868688683e-02	4.285397306142907005e-06
3.797979797979797456e-01	-8.686868686868688683e-02	2.046277019941015112e-05
3.939393939393938671e-01	-8.686868686868688683e-02	6.314555604124536166e-05
4.080808080808079885e-01	-8.686868686868688683e-02	1.329445985205213860e-04
4.222222222222222210e-01	-8.686868686868688683e-02	2.017121134943709610e-04
4.363636363636363424e-01	-8.686868686868688683e-02	2.229290796954040775e-04
4.505050505050504639e-01	-8.686868686868688683e-02	1.716741634608070339e-04
4.646464646464645853e-01	-8.686868686868688683e-02	8.688821397340052029e-05
4.787878787878787068e-01	-8.686868686868688683e-02	2.774609116096456163e-05
4.929292929292928283e-01	-8.686868686868688683e-02	5.476230994816945240e-06
5.070707070707070052e-01	-8.686868686868688683e-02	7.069427552784711249e-07
5.212121212121212377e-01	-8.686868686868688683e-02	1.217228745452879455e-06
5.353535353535352481e-01	-8.686868686868688683e-02	1.897579014270370449e-05
5.494949494949494806e-01	-8.686868686868688683e-02	1.870444360318098949e-04
5.636363636363634910e-01	-8.686868686868688683e-02	1.118459131952197032e-03
5.777777777777777235e-01	-8.686868686868688683e-02	4.056678307693226126e-03
5.919191919191919560e-01	-8.686868686868688683e-02	8.924747455166635521e-03
6.060606060606059664e-01	-8.686868686868688683e-02	1.190957369850978616e-02
6.202020202020201989e-01	-8.686868686868688683e-02	9.639875200945974276e-03
6.343434343434342093e-01	-8.686868686868688683e-02	4.732836715666620397e-03
6.484848484848484418e-01	-8.686868686868688683e-02	1.409439848715215255e-03
6.626262626262624522e-01	-8.686868686868688683e-02	2.545930156384267583e-04
6.767676767676766847e-01	-8.686868686868688683e-02	2.789467714720434430e-05
6.909090909090909172e-01	-8.686868686868688683e-02	1.853835135825796789e-06
7.050505050505049276e-01	-8.686868686868688683e-02	7.473014815695123698e-08
7.191919191919191601e-01	-8.686868686868688683e-02	1.827253352262359764e-09
7.333333333333331705e-01	-8.686868686868688683e-02	2.768368684295284664e-11
7.474747474747474030e-01	-8.686868686868688683e-02	3.834159381044266670e-11
7.616161616161616355e-01	-8.686868686868688683e-02	1.522238675466686926e-09
7.757575757575756459e-01	-8.686868686868688683e-02	3.689453054728996663e-08
7.898989898989898784e-01	-8.686868686868688683e-02	5.423965031392528584e-07
8.040404040404041108e-01	-8.686868686868688683e-02	4.836676004683028297e-06
8.181818181818181213e-01	-8.686868686868688683e-02	2.616088441432256635e-05
8.323232323232323537e-01	-8.686868686868688683e-02	8.582884572640576927e-05
8.464646464646463642e-01	-8.686868686868688683e-02	1.708007181121710505e-04
8.606060606060605966e-01	-8.686868686868688683e-02	2.061682911829185519e-04
8.747474747474748291e-01	-8.686868686868688683e-02	1.509489342913036705e-04
8.888888888888888395e-01	-8.686868686868688683e-02	6.703699584163366960e-05
9.030303030303030720e-01	-8.686868686868688683e-02	1.805825371120929070e-05
9.171717171717170825e-01	-8.686868686868688683e-02	2.950626152054263223e-06
9.313131313131313149e-01	-8.686868686868688683e-02	2.924357874820732448e-07
9.454545454545453254e-01	-8.686868686868688683e-02	1.758027246191216605e-08
9.595959595959595578e-01	-8.686868686868688683e-02	6.410627390517551580e-10
9.737373737373737903e-01	-8.686868686868688683e-02	1.417936347636109163e-11
9.878787878787878007e-01	-8.686868686868688683e-02	1.902374544209269365e-13
1.002020202020202033e+00	-8.686868686868688683e-02	1.548177500104835769e-15
1.016161616161616044e+00	-8.686868686868688683e-02	7.642473286932619009e-18
1.030303030303030276e+00	-8.686868686868688683e-02	2.288439841304236181e-20
1.044444444444444509e+00	-8.686868686868688683e-02	4.156720880955526384e-23
1.058585858585858519e+00	-8.686868686868688683e-02	4.592654676361988392e-26
1.072727272727272751e+00	-8.686868686868688683e-02	4.275750868036664393e-29
1.086868686868686762e+00	-8.686868686868688683e-02	7.100055507512589418e-31
1.101010101010100994e+00	-8.686868686868688683e-02	2.430293300626373814e-32
1.115151515151515005e+00	-8.686868686868688683e-02	5.134291494375136277e-34
1.129292929292929237e+00	-8.686868686868688683e-02	6.580078215056353400e-36
1.143434343434343470e+00	-8.686868686868688683e-02	5.115132462640395150e-38
1.157575757575757480e+00	-8.686868686868688683e-02	2.411890744660793631e-40
1.171717171717171713e+00	-8.686868686868688683e-02	6.898160451316336527e-43
1.185858585858585723e+00	-8.686868686868688683e-02	1.196696077161841159e-45
1.199999999999999956e+00	-8.686868686868688683e-02	1.259242455659010499e-48
-2.000000000000000111e-01	-7.272727272727275150e-02	2.261779210155391627e-144
-1.858585858585858619e-01	-7.272727272727275150e-02	6.571284365632593066e-139
-1.717171717171717404e-01	-7.272727272727275150e-02	1.158051956091751330e-133
-1.575757575757575912e-01	-7.272727272727275150e-02	1.238285085837166844e-128
-1.434343434343434420e-01	-7.272727272727275150e-02	8.159871402667815322e-124
-1.292929292929292928e-01	-7.272727272727275150e-02	5.773136215278273966e-119
-1.151515151515151714e-01	-7.272727272727275150e-02	3.177862561447344684e-113
-1.010101010101010222e-01	-7.272727272727275150e-02	2.232439261838361621e-107
-8.686868686868688683e-02	-7.272727272727275150e-02	9.734227341906018456e-102
-7.272727272727275150e-02	-7.272727272727275150e-02	2.575957000670937974e-96
-5.858585858585860229e-02	-7.272727272727275150e-02	4.136404299673453887e-91
-4.444444444444445308e-02	-7.272727272727275150e-02	4.035988881621487643e-86
-3.030303030303033163e-02	-7.272727272727275150e-02	2.407872060048156773e-81
-1.616161616161618242e-02	-7.272727272727275150e-02	9.027501540708161978e-77
-2.020202020202033211e-03	-7.272727272727275150e-02	2.361574899365751537e-72
1.212121212121208824e-02	-7.272727272727275150e-02	5.523378388770640246e-68
2.626262626262623745e-02	-7.272727272727275150e-02	1.322733610960485592e-63
4.040404040404038666e-02	-7.272727272727275150e-02	2.595889110472271913e-59
5.454545454545450811e-02	-7.272727272727275150e-02	3.396695397084525891e-55
6.868686868686868507e-02	-7.272727272727275150e-02	2.765246546394788676e-51
8.282828282828280653e-02	-7.272727272727275150e-02	1.382366851392852761e-47
9.696969696969692798e-02	-7.272727272727275150e-02	4.270570486729460848e-44
1.111111111111111049e-01	-7.272727272727275150e-02	8.336664549669527538e-41
1.252525252525252264e-01	-7.272727272727275150e-02	1.076055850015264402e-37
1.393939393939393478e-01	-7.272727272727275150e-02	9.815364368216885232e-35
1.535353535353535248e-01	-7.272727272727275150e-02	6.409257820347927419e-26
1.676767676767676463e-01	-7.272727272727275150e-02	3.295896292077216157e-29
1.818181818181817677e-01	-7.272727272727275150e-02	1.123025278655087820e-26
1.959595959595959447e-01	-7.272727272727275150e-02	2.486896219450678549e-24
2.101010101010100661e-01	-7.272727272727275150e-02	3.469921599367138919e-22
2.242424242424241876e-01	-7.272727272727275150e-02	3.016223990740978874e-20
2.383838383838383645e-01	-7.272727272727275150e-02	1.644883826031867973e-18
2.525252525252524860e-01	-7.272727272727275150e-02	6.111498835887060749e-17
2.666666666666666075e-01	-7.272727272727275150e-02	2.524929596446072230e-15
2.808080808080807844e-01	-7.272727272727275150e-02	2.065499293463211403e-13
2.949494949494949059e-01	-7.272727272727275150e-02	1.703860881508901025e-11
3.090909090909090273e-01	-7.272727272727275150e-02	9.252482364973531225e-10
3.232323232323231488e-01	-7.272727272727275150e-02	3.089794500448754297e-08
3.373737373737373813e-01	-7.272727272727275150e-02	6.289273335534868712e-07
3.515151515151515027e-01	-7.272727272727275150e-02	7.809770304802946599e-06
3.656565656565656242e-01	-7.272727272727275150e-02	5.953079245124529733e-05
3.797979797979797456e-01	-7.272727272727275150e-02	2.827604149305449027e-04
3.939393939393938671e-01	-7.272727272727275150e-02	8.632026970963970793e-04
4.080808080808079885e-01	-7.272727272727275150e-02	1.783965400110030164e-03
4.222222222222222210e-01	-7.272727272727275150e-02	2.642477468782801920e-03
4.363636363636363424e-01	-7.272727272727275150e-02	2.857295149460291513e-03
4.505050505050504639e-01	-7.272727272727275150e-02	2.169130181573950336e-03
4.646464646464645853e-01	-7.272727272727275150e-02	1.089904087880518230e-03
4.787878787878787068e-01	-7.272727272727275150e-02	3.472026799844115112e-04
4.929292929292928283e-01	-7.272727272727275150e-02	6.871707123833275079e-05
5.070707070707070052e-01	-7.272727272727275150e-02	8.686490843174227581e-06
5.212121212121212377e-01	-7.272727272727275150e-02	6.515948344095675527e-06
5.353535353535352481e-01	-7.272727272727275150e-02	9.487962307689376106e-05
5.494949494949494806e-01	-7.272727272727275150e-02	9.349426287529829680e-04
5.636363636363634910e-01	-7.272727272727275150e-02	5.590612532428323664e-03
5.777777777777777235e-01	-7.272727272727275150e-02	2.027728636635421286e-02
5.919191919191919560e-01	-7.272727272727275150e-02	4.461030580070746154e-02
6.060606060606059664e-01	-7.272727272727275150e-02	5.952994494378724410e-02
6.202020202020201989e-01	-7.272727272727275150e-02	4.818486828365605573e-02
6.343434343434342093e-01	-7.272727272727275150e-02	2.365706080199844047e-02
6.484848484848484418e-01	-7.272727272727275150e-02	7.045078079178457818e-03
6.626262626262624522e-01	-7.272727272727275150e-02	1.272581923484847029e-03
6.767676767676766847e-01	-7.272727272727275150e-02	1.394314055039072272e-04
6.909090909090909172e-01	-7.272727272727275150e-02	9.266386831960094164e-06
7.050505050505049276e-01	-7.272727272727275150e-02	3.735401063235179434e-07
7.191919191919191601e-01	-7.272727272727275150e-02	9.135374089972448973e-09
7.333333333333331705e-01	-7.272727272727275150e-02	1.435607732008115549e-10
7.474747474747474030e-01	-7.272727272727275150e-02	4.613337987225706282e-10
7.616161616161616355e-01	-7.272727272727275150e-02	1.836910865472016022e-08
7.757575757575756459e-01	-7.272727272727275150e-02	4.452134448297527343e-07
7.898989898989898784e-01	-7.272727272727275150e-02	6.545256712781421276e-06
8.040404040404041108e-01	-7.272727272727275150e-02	5.836619028555373564e-05
8.181818181818181213e-01	-7.272727272727275150e-02	3.156985769872597269e-04
8.323232323232323537e-01	-7.272727272727275150e-02	1.035764461657884446e-03
8.464646464646463642e-01	-7.272727272727275150e-02	2.061233154365946663e-03
8.606060606060605966e-01	-7.272727272727275150e-02	2.488122586490480043e-03
8.747474747474748291e-01	-7.272727272727275150e-02	1.821780332541572678e-03
8.888888888888888395e-01	-7.272727272727275150e-02	8.090980698101670442e-04
9.030303030303030720e-01	-7.272727272727275150e-02	2.179661054034271904e-04
9.171717171717170825e-01	-7.272727272727275150e-02	3.561735163422686444e-05
9.313131313131313149e-01	-7.272727272727275150e-02	3.530384406626155216e-06
9.454545454545453254e-01	-7.272727272727275150e-02	2.122627325028580036e-07
9.595959595959595578e-01	-7.272727272727275150e-02	7.741437417956046407e-09
9.737373737373737903e-01	-7.272727272727275150e-02	1.712661898201819512e-10
9.878787878787878007e-01	-7.272727272727275150e-02	2.298431904805400572e-12
1.002020202020202033e+00	-7.272727272727275150e-02	1.871163149919323159e-14
1.016161616161616044e+00	-7.272727272727275150e-02	9.241120370949040200e-17
1.030303030303030276e+00	-7.272727272727275150e-02	2.768823562681524200e-19
1.044444444444444509e+00	-7.272727272727275150e-02	5.046616301108901946e-22
1.058585858585858519e+00	-7.272727272727275150e-02	7.688654488759973604e-25
1.072727272727272751e+00	-7.272727272727275150e-02	2.061289555404886469e-26
1.086868686868686762e+00	-7.272727272727275150e-02	1.162582516877948269e-27
1.101010101010100994e+00	-7.272727272727275150e-02	4.049197102147799932e-29
1.115151515151515005e+00	-7.272727272727275150e-02	8.555482821184139890e-31
1.129292929292929237e+00	-7.272727272727275150e-02	1.096466677509765373e-32
1.143434343434343470e+00	-7.272727272727275150e-02	8.523564838707784592e-35
1.157575757575757480e+00	-7.272727272727275150e-02	4.019037101588782381e-37
1.171717171717171713e+00	-7.272727272727275150e-02	1.149470093035251772e-39
1.185858585858585723e+00	-7.272727272727275150e-02	1.994106053140081463e-42
1.199999999999999956e+00	-7.272727272727275150e-02	2.098329769038774463e-45
-2.000000000000000111e-01	-5.858585858585860229e-02	6.716210198755667135e-139
-1.858585858585858619e-01	-5.858585858585860229e-02	1.951301040671207717e-133
-1.717171717171717404e-01	-5.858585858585860229e-02	3.438739028262513834e-128
-1.575757575757575912e-01	-5.858585858585860229e-02	3.675789184075002503e-123
-1.434343434343434420e-01	-5.858585858585860229e-02	2.383705012931662641e-118
-1.292929292929292928e-01	-5.858585858585860229e-02	9.457381389240429226e-114
-1.151515151515151714e-01	-5.858585858585860229e-02	3.237708949247700142e-109
-1.010101010101010222e-01	-5.858585858585860229e-02	7.528606166161618328e-104
-8.686868686868688683e-02	-5.858585858585860229e-02	3.145951353029092803e-98
-7.272727272727275150e-02	-5.858585858585860229e-02	8.317018505093368038e-93
-5.858585858585860229e-02	-5.858585858585860229e-02	1.334920222035845531e-87
-4.444444444444445308e-02	-5.858585858585860229e-02	1.299928068471927054e-82
-3.030303030303033163e-02	-5.858585858585860229e-02	7.685763623276803257e-78
-1.616161616161618242e-02	-5.858585858585860229e-02	2.768727837025874590e-73
-2.020202020202033211e-03	-5.858585858585860229e-02	6.172951418857594705e-69
1.212121212121208824e-02	-5.858585858585860229e-02	9.084841312001285287e-65
2.626262626262623745e-02	-5.858585858585860229e-02	1.073349529524595323e-60
4.040404040404038666e-02	-5.858585858585860229e-02	1.289969662682179395e-56
5.454545454545450811e-02	-5.858585858585860229e-02	1.414575821994195030e-52
6.868686868686868507e-02	-5.858585858585860229e-02	1.098048445088981273e-48
8.282828282828280653e-02	-5.858585858585860229e-02	5.391604561164727673e-45
9.696969696969692798e-02	-5.858585858585860229e-02	1.630631505091900150e-41
1.111111111111111049e-01	-5.858585858585860229e-02	3.044149288518552849e-38
1.252525252525252264e-01	-5.858585858585860229e-02	3.576175800436123005e-35
1.393939393939393478e-01	-5.858585858585860229e-02	2.756714403584356683e-32
1.535353535353535248e-01	-5.858585858585860229e-02	1.488688236184532313e-29
1.676767676767676463e-01	-5.858585858585860229e-02	1.919215497746425474e-23
1.818181818181817677e-01	-5.858585858585860229e-02	1.759083670350880561e-24
1.959595959595959447e-01	-5.858585858585860229e-02	3.609008073336414648e-22
2.101010101010100661e-01	-5.858585858585860229e-02	4.851043944791337477e-20
2.242424242424241876e-01	-5.858585858585860229e-02	4.127515288515990082e-18
2.383838383838383645e-01	-5.858585858585860229e-02	2.197007591027297731e-16
2.525252525252524860e-01	-5.858585858585860229e-02	7.373545905691260692e-15
2.666666666666666075e-01	-5.858585858585860229e-02	1.683269963053674367e-13
2.808080808080807844e-01	-5.858585858585860229e-02	3.939164661404863977e-12
2.949494949494949059e-01	-5.858585858585860229e-02	1.706095005918760479e-10
3.090909090909090273e-01	-5.858585858585860229e-02	8.111753173958846387e-09
3.232323232323231488e-01	-5.858585858585860229e-02	2.637860283604363942e-07
3.373737373737373813e-01	-5.858585858585860229e-02	5.331889135967067482e-06
3.515151515151515027e-01	-5.858585858585860229e-02	6.602410366227578825e-05
3.656565656565656242e-01	-5.858585858585860229e-02	5.019277973750549751e-04
3.797979797979797456e-01	-5.858585858585860229e-02	2.372329033305910825e-03
3.939393939393938671e-01	-5.858585858585860229e-02	7.170426263717868433e-03
4.080808080808079885e-01	-5.858585858585860229e-02	1.456124778149059731e-02
4.222222222222222210e-01	-5.858585858585860229e-02	2.106373966505454415e-02
4.363636363636363424e-01	-5.858585858585860229e-02	2.226874577235159886e-02
4.505050505050504639e-01	-5.858585858585860229e-02	1.665126241350559436e-02
4.646464646464645853e-01	-5.858585858585860229e-02	8.306256551809021796e-03
4.787878787878787068e-01	-5.858585858585860229e-02	2.646907961508399802e-03
4.929292929292928283e-01	-5.858585858585860229e-02	5.319191158465126678e-04
5.070707070707070052e-01	-5.858585858585860229e-02	7.059364505932571763e-05
5.212121212121212377e-01	-5.858585858585860229e-02	2.462423070679328941e-05
5.353535353535352481e-01	-5.858585858585860229e-02	2.881878871159075043e-04
5.494949494949494806e-01	-5.858585858585860229e-02	2.834699454757266118e-03
5.636363636363634910e-01	-5.858585858585860229e-02	1.695015519648351496e-02
5.777777777777777235e-01	-5.858585858585860229e-02	6.147860661803399712e-02
5.919191919191919560e-01	-5.858585858585860229e-02	1.352537701283453853e-01
6.060606060606059664e-01	-5.858585858585860229e-02	1.804885517745035139e-01
6.202020202020201989e-01	-5.858585858585860229e-02	1.460914687916984867e-01
6.343434343434342093e-01	-5.858585858585860229e-02	7.172572807544252971e-02
6.484848484848484418e-01	-5.858585858585860229e-02	2.135993811083117602e-02
6.626262626262624522e-01	-5.858585858585860229e-02	3.858334982588695027e-03
6.767676767676766847e-01	-5.858585858585860229e-02	4.227414557969946265e-04
6.909090909090909172e-01	-5.858585858585860229e-02	2.809485566907952216e-05
7.050505050505049276e-01	-5.858585858585860229e-02	1.132767484853041352e-06
7.191919191919191601e-01	-5.858585858585860229e-02	2.792925272557080729e-08
7.333333333333331705e-01	-5.858585858585860229e-02	6.046483608859678320e-10
7.474747474747474030e-01	-5.858585858585860229e-02	3.420865981073324206e-09
7.616161616161616355e-01	-5.858585858585860229e-02	1.344724094527551140e-07
7.757575757575756459e-01	-5.858585858585860229e-02	3.259044017902188721e-06
7.898989898989898784e-01	-5.858585858585860229e-02	4.791413189171669386e-05
8.040404040404041108e-01	-5.858585858585860229e-02	4.272851692545075034e-04
8.181818181818181213e-01	-5.858585858585860229e-02	2.311288914657819420e-03
8.323232323232323537e-01	-5.858585858585860229e-02	7.583592192317930789e-03
8.464646464646463642e-01	-5.858585858585860229e-02	1.509324838066612370e-02
8.606060606060605966e-01	-5.858585858585860229e-02	1.822136679032390627e-02
8.747474747474748291e-01	-5.858585858585860229e-02	1.334363419280687642e-02
8.888888888888888395e-01	-5.858585858585860229e-02	5.927451235897221275e-03
9.030303030303030720e-01	-5.858585858585860229e-02	1.597239040965050009e-03
9.171717171717170825e-01	-5.858585858585860229e-02	2.610894935374356309e-04
9.313131313131313149e-01	-5.858585858585860229e-02	2.589039143582799659e-05
9.454545454545453254e-01	-5.858585858585860229e-02	1.557518583263038122e-06
9.595959595959595578e-01	-5.858585858585860229e-02	5.684514214087122346e-08
9.737373737373737903e-01	-5.858585858585860229e-02	1.258765285545169072e-09
9.878787878787878007e-01	-5.858585858585860229e-02	1.691299332313402403e-11
1.002020202020202033e+00	-5.858585858585860229e-02	1.378995525957370301e-13
1.016161616161616044e+00	-5.858585858585860229e-02	6.823918444882333845e-16
1.030303030303030276e+00	-5.858585858585860229e-02	2.055022739712007249e-18
1.044444444444444509e+00	-5.858585858585860229e-02	5.122102259941836866e-21
1.058585858585858519e+00	-5.858585858585860229e-02	2.202266171818004274e-22
1.072727272727272751e+00	-5.858585858585860229e-02	2.046160352408136039e-23
1.086868686868686762e+00	-5.858585858585860229e-02	1.174916900585319222e-24
1.101010101010100994e+00	-5.858585858585860229e-02	4.092680296557896483e-26
1.115151515151515005e+00	-5.858585858585860229e-02	8.647365581623918060e-28
1.129292929292929237e+00	-5.858585858585860229e-02	1.108242336220667136e-29
1.143434343434343470e+00	-5.858585858585860229e-02	8.615104867263979848e-32
1.157575757575757480e+00	-5.858585858585860229e-02	4.062200118239683591e-34
1.171717171717171713e+00	-5.858585858585860229e-02	1.161814989464742331e-36
1.185858585858585723e+00	-5.858585858585860229e-02	2.015522036770036815e-39
1.199999999999999956e+00	-5.858585858585860229e-02	2.120865077987352753e-42
-2.000000000000000111e-01	-4.444444444444445308e-02	1.739291448743162723e-85
-1.858585858585858619e-01	-4.444444444444445308e-02	3.514578625503261516e-128
-1.717171717171717404e-01	-4.444444444444445308e-02	6.193671594273771441e-123
-1.575757575757575912e-01	-4.444444444444445308e-02	6.620610157520767781e-118
-1.434343434343434420e-01	-4.444444444444445308e-02	4.292631369387360983e-113
-1.292929292929292928e-01	-4.444444444444445308e-02	1.688359647799441928e-108
-1.151515151515151714e-01	-4.444444444444445308e-02	4.046764194090713878e-104
-1.010101010101010222e-01	-4.444444444444445308e-02	7.238217880035513142e-100
-8.686868686868688683e-02	-4.444444444444445308e-02	6.667539075736176535e-95
-7.272727272727275150e-02	-4.444444444444445308e-02	1.631652621503255986e-89
-5.858585858585860229e-02	-4.444444444444445308e-02	2.614504203623441129e-84
-4.444444444444445308e-02	-4.444444444444445308e-02	2.545269078967600327e-79
-3.030303030303033163e-02	-4.444444444444445308e-02	1.503209005890967290e-74
-1.616161616161618242e-02	-4.444444444444445308e-02	5.387899378834623213e-70
-2.020202020202033211e-03	-4.444444444444445308e-02	1.174316939495056815e-65
1.212121212121208824e-02	-4.444444444444445308e-02	1.570210124503353137e-61
2.626262626262623745e-02	-4.444444444444445308e-02	1.338083574644242222e-57
4.040404040404038666e-02	-4.444444444444445308e-02	8.326638780973785284e-54
5.454545454545450811e-02	-4.444444444444445308e-02	4.921368907867048949e-50
6.868686868686868507e-02	-4.444444444444445308e-02	2.895191722407230140e-46
8.282828282828280653e-02	-4.444444444444445308e-02	1.312639957258782803e-42
9.696969696969692798e-02	-4.444444444444445308e-02	3.872594546721124897e-39
1.111111111111111049e-01	-4.444444444444445308e-02	7.080916686854041845e-36
1.252525252525252264e-01	-4.444444444444445308e-02	7.990133417752699743e-33
1.393939393939393478e-01	-4.444444444444445308e-02	5.653686604110092390e-30
1.535353535353535248e-01	-4.444444444444445308e-02	2.606676837176029374e-27
1.676767676767676463e-01	-4.444444444444445308e-02	8.346762774117255435e-25
1.818181818181817677e-01	-4.444444444444445308e-02	1.974921569012904432e-22
1.959595959595959447e-01	-4.444444444444445308e-02	3.471049839444844588e-20
2.101010101010100661e-01	-4.444444444444445308e-02	4.287965481219441015e-18
2.242424242424241876e-01	-4.444444444444445308e-02	3.498616287653250843e-16
2.383838383838383645e-01	-4.444444444444445308e-02	1.817787904816870322e-14
2.525252525252524860e-01	-4.444444444444445308e-02	5.937032918169402681e-13
2.666666666666666075e-01	-4.444444444444445308e-02	1.232156522274602052e-11
2.808080808080807844e-01	-4.444444444444445308e-02	1.753665519579991396e-10
2.949494949494949059e-01	-4.444444444444445308e-02	2.406973287885409117e-09
3.090909090909090273e-01	-4.444444444444445308e-02	5.447925630654673912e-08
3.232323232323231488e-01	-4.444444444444445308e-02	1.447541986504118813e-06
3.373737373737373813e-01	-4.444444444444445308e-02	2.786536991454919242e-05
3.515151515151515027e-01	-4.444444444444445308e-02	3.402385574204077690e-04
3.656565656565656242e-01	-4.444444444444445308e-02	2.571601535719068247e-03
3.797979797979797456e-01	-4.444444444444445308e-02	1.208809078175850441e-02
3.939393939393938671e-01	-4.444444444444445308e-02	3.619377927130032480e-02
4.080808080808079885e-01	-4.444444444444445308e-02	7.229073839994706874e-02
4.222222222222222210e-01	-4.444444444444445308e-02	1.021743819713100826e-01
4.363636363636363424e-01	-4.444444444444445308e-02	1.055650744527113910e-01
4.505050505050504639e-01	-4.444444444444445308e-02	7.772028283007931249e-02
4.646464646464645853e-01	-4.444444444444445308e-02	3.857216807456402552e-02
4.787878787878787068e-01	-4.444444444444445308e-02	1.243861348322211971e-02
4.929292929292928283e-01	-4.444444444444445308e-02	2.656445646376210702e-03
5.070707070707070052e-01	-4.444444444444445308e-02	4.289732103520191970e-04
5.212121212121212377e-01	-4.444444444444445308e-02	9.719809285526641762e-05
5.353535353535352481e-01	-4.444444444444445308e-02	5.381854358573040769e-04
5.494949494949494806e-01	-4.444444444444445308e-02	5.214129945988174586e-03
5.636363636363634910e-01	-4.444444444444445308e-02	3.117197122169780565e-02
5.777777777777777235e-01	-4.444444444444445308e-02	1.130610846747300002e-01
5.919191919191919560e-01	-4.444444444444445308e-02	2.487359019931124071e-01
6.060606060606059664e-01	-4.444444444444445308e-02	3.319240754521293191e-01
6.202020202020201989e-01	-4.444444444444445308e-02	2.686667671081815478e-01
6.343434343434342093e-01	-4.444444444444445308e-02	1.319058507747273290e-01
6.484848484848484418e-01	-4.444444444444445308e-02	3.928159243992220689e-02
6.626262626262624522e-01	-4.444444444444445308e-02	7.095599272574543842e-03
6.767676767676766847e-01	-4.444444444444445308e-02	7.774387881296413892e-04
6.909090909090909172e-01	-4.444444444444445308e-02	5.167829659942478490e-05
7.050505050505049276e-01	-4.444444444444445308e-02	2.101176753657550988e-06
7.191919191919191601e-01	-4.444444444444445308e-02	6.922538399327820078e-08
7.333333333333331705e-01	-4.444444444444445308e-02	1.200622017915423213e-08
7.474747474747474030e-01	-4.444444444444445308e-02	1.897933362027172971e-08
7.616161616161616355e-01	-4.444444444444445308e-02	5.980879281213302487e-07
7.757575757575756459e-01	-4.444444444444445308e-02	1.447653363930202480e-05
7.898989898989898784e-01	-4.444444444444445308e-02	2.128628058853204675e-04
8.040404040404041108e-01	-4.444444444444445308e-02	1.898619000336966610e-03
8.181818181818181213e-01	-4.444444444444445308e-02	1.027264168248466676e-02
8.323232323232323537e-01	-4.444444444444445308e-02	3.371643785165059914e-02
8.464646464646463642e-01	-4.444444444444445308e-02	6.713175283357342149e-02
8.606060606060605966e-01	-4.444444444444445308e-02	8.108786292709302401e-02
8.747474747474748291e-01	-4.444444444444445308e-02	5.942159454323008017e-02
8.888888888888888395e-01	-4.444444444444445308e-02	2.641908185698271100e-02
9.030303030303030720e-01	-4.444444444444445308e-02	7.127010145760132726e-03
9.171717171717170825e-01	-4.444444444444445308e-02	1.166684154398886768e-03
9.313131313131313149e-01	-4.444444444444445308e-02	1.159061968963528982e-04
9.454545454545453254e-01	-4.444444444444445308e-02	6.989284655287875231e-06
9.595959595959595578e-01	-4.444444444444445308e-02	2.558671880772366376e-07
9.737373737373737903e-01	-4.444444444444445308e-02	5.687974627257346093e-09
9.878787878787878007e-01	-4.444444444444445308e-02	7.680598937357293251e-11
1.002020202020202033e+00	-4.444444444444445308e-02	6.302338510026431016e-13
1.016161616161616044e+00	-4.444444444444445308e-02	3.151636877587283753e-15
1.030303030303030276e+00	-4.444444444444445308e-02	1.283841667529209595e-17
1.044444444444444509e+00	-4.444444444444445308e-02	8.663494018963324851e-19
1.058585858585858519e+00	-4.444444444444445308e-02	1.324977607334126757e-19
1.072727272727272751e+00	-4.444444444444445308e-02	1.254282152311843409e-20
1.086868686868686762e+00	-4.444444444444445308e-02	7.203124932316729197e-22
1.101010101010100994e+00	-4.444444444444445308e-02	2.509123462207337227e-23
1.115151515151515005e+00	-4.444444444444445308e-02	5.301491062737209336e-25
1.129292929292929237e+00	-4.444444444444445308e-02	6.794366198177708809e-27
1.143434343434343470e+00	-4.444444444444445308e-02	5.281712797900114636e-29
1.157575757575757480e+00	-4.444444444444445308e-02	2.490436817973613525e-31
1.171717171717171713e+00	-4.444444444444445308e-02	7.122807201065365493e-34
1.185858585858585723e+00	-4.444444444444445308e-02	1.235667899587468365e-36
1.199999999999999956e+00	-4.444444444444445308e-02	1.300251174839488436e-39
-2.000000000000000111e-01	-3.030303030303033163e-02	5.728716774346112391e-85
-1.858585858585858619e-01	-3.030303030303033163e-02	5.495749400588978840e-80
-1.717171717171717404e-01	-3.030303030303033163e-02	8.323401576903905148e-76
-1.575757575757575912e-01	-3.030303030303033163e-02	7.233057233143502454e-113
-1.434343434343434420e-01	-3.030303030303033163e-02	4.689717153861878590e-108
-1.292929292929292928e-01	-3.030303030303033163e-02	1.844364516575317581e-103
-1.151515151515151714e-01	-3.030303030303033163e-02	4.399910824880339264e-99
-1.010101010101010222e-01	-3.030303030303033163e-02	6.382819770508624037e-95
-8.686868686868688683e-02	-3.030303030303033163e-02	6.318567242829874819e-91
-7.272727272727275150e-02	-3.030303030303033163e-02	2.232635749302789774e-86
-5.858585858585860229e-02	-3.030303030303033163e-02	3.115559581596568899e-81
-4.444444444444445308e-02	-3.030303030303033163e-02	3.023903966751601419e-76
-3.030303030303033163e-02	-3.030303030303033163e-02	1.785536020497926402e-71
-1.616161616161618242e-02	-3.030303030303033163e-02	6.395865382610789554e-67
-2.020202020202033211e-03	-3.030303030303033163e-02	1.390077329762887228e-62
1.212121212121208824e-02	-3.030303030303033163e-02	1.835113416698240385e-58
2.626262626262623745e-02	-3.030303030303033163e-02	1.478869991519621538e-54
4.040404040404038666e-02	-3.030303030303033163e-02	7.436743624866203689e-51
5.454545454545450811e-02	-3.030303030303033163e-02	2.545470592582817299e-47
6.868686868686868507e-02	-3.030303030303033163e-02	7.463674077570515839e-44
8.282828282828280653e-02	-3.030303030303033163e-02	2.253956142363176218e-40
9.696969696969692798e-02	-3.030303030303033163e-02	5.824602150930412791e-37
1.111111111111111049e-01	-3.030303030303033163e-02	1.025576500358084096e-33
1.252525252525252264e-01	-3.030303030303033163e-02	1.132140662511455904e-30
1.393939393939393478e-01	-3.030303030303033163e-02	7.722244358536316856e-28
1.535353535353535248e-01	-3.030303030303033163e-02	3.293707179437719790e-25
1.676767676767676463e-01	-3.030303030303033163e-02	1.799018120946096476e-20
1.818181818181817677e-01	-3.030303030303033163e-02	3.580057330457688544e-20
1.959595959595959447e-01	-3.030303030303033163e-02	2.429929031786126898e-18
2.101010101010100661e-01	-3.030303030303033163e-02	2.534724087093844265e-16
2.242424242424241876e-01	-3.030303030303033163e-02	1.884947668154464583e-14
2.383838383838383645e-01	-3.030303030303033163e-02	9.345984274789336496e-13
2.525252525252524860e-01	-3.030303030303033163e-02	2.969011817974931330e-11
2.666666666666666075e-01	-3.030303030303033163e-02	5.966596019689056093e-10
2.808080808080807844e-01	-3.030303030303033163e-02	7.707777933721053905e-09
2.949494949494949059e-01	-3.030303030303033163e-02	6.959868059110763717e-08
3.090909090909090273e-01	-3.030303030303033163e-02	5.833848520508574446e-07
3.232323232323231488e-01	-3.030303030303033163e-02	6.919598565741394788e-06
3.373737373737373813e-01	-3.030303030303033163e-02	9.846306763477829388e-05
3.515151515151515027e-01	-3.030303030303033163e-02	1.098689336191913200e-03
3.656565656565656242e-01	-3.030303030303033163e-02	8.073035878134059498e-03
3.797979797979797456e-01	-3.030303030303033163e-02	3.750042377890537570e-02
3.939393939393938671e-01	-3.030303030303033163e-02	1.110924161734302834e-01
4.080808080808079885e-01	-3.030303030303033163e-02	2.183526099686502464e-01
4.222222222222222210e-01	-3.030303030303033163e-02	3.017281561288804315e-01
4.363636363636363424e-01	-3.030303030303033163e-02	3.046947338825374274e-01
4.505050505050504639e-01	-3.030303030303033163e-02	2.212305375910162408e-01
4.646464646464645853e-01	-3.030303030303033163e-02	1.103804456126535466e-01
4.787878787878787068e-01	-3.030303030303033163e-02	3.761595067921686547e-02
4.929292929292928283e-01	-3.030303030303033163e-02	9.766374389116072238e-03
5.070707070707070052e-01	-3.030303030303033163e-02	2.384494565508458227e-03
5.212121212121212377e-01	-3.030303030303033163e-02	5.940560214347960282e-04
5.353535353535352481e-01	-3.030303030303033163e-02	6.965398086701621175e-04
5.494949494949494806e-01	-3.030303030303033163e-02	5.831481318761991099e-03
5.636363636363634910e-01	-3.030303030303033163e-02	3.477398889042943725e-02
5.777777777777777235e-01	-3.030303030303033163e-02	1.261182618119413568e-01
5.919191919191919560e-01	-3.030303030303033163e-02	2.774613616371420233e-01
6.060606060606059664e-01	-3.030303030303033163e-02	3.702565618499585320e-01
6.202020202020201989e-01	-3.030303030303033163e-02	2.996939378266899601e-01
6.343434343434342093e-01	-3.030303030303033163e-02	1.471390912586953981e-01
6.484848484848484418e-01	-3.030303030303033163e-02	4.381806061606645375e-02
6.626262626262624522e-01	-3.030303030303033163e-02	7.915082318985213611e-03
6.767676767676766847e-01	-3.030303030303033163e-02	8.674122186847466574e-04
6.909090909090909172e-01	-3.030303030303033163e-02	5.816034054773111322e-05
7.050505050505049276e-01	-3.030303030303033163e-02	3.185448184851032117e-06
7.191919191919191601e-01	-3.030303030303033163e-02	9.131932417052392522e-07
7.333333333333331705e-01	-3.030303030303033163e-02	5.174171781601157670e-07
7.474747474747474030e-01	-3.030303030303033163e-02	2.288624356188941433e-07
7.616161616161616355e-01	-3.030303030303033163e-02	1.652785936937189328e-06
7.757575757575756459e-01	-3.030303030303033163e-02	3.907662135966299857e-05
7.898989898989898784e-01	-3.030303030303033163e-02	5.748742664708788490e-04
8.040404040404041108e-01	-3.030303030303033163e-02	5.131797429005103585e-03
8.181818181818181213e-01	-3.030303030303033163e-02	2.779553724963969297e-02
8.323232323232323537e-01	-3.030303030303033163e-02	9.135390602070535271e-02
8.464646464646463642e-01	-3.030303030303033163e-02	1.822107941038972612e-01
8.606060606060605966e-01	-3.030303030303033163e-02	2.205859555402155670e-01
8.747474747474748291e-01	-3.030303030303033163e-02	1.621127407613127402e-01
8.888888888888888395e-01	-3.030303030303033163e-02	7.234224064676769705e-02
9.030303030303030720e-01	-3.030303030303033163e-02	1.960779339828495893e-02
9.171717171717170825e-01	-3.030303030303033163e-02	3.229137586222585211e-03
9.313131313131313149e-01	-3.030303030303033163e-02	3.232692273593997510e-04
9.454545454545453254e-01	-3.030303030303033163e-02	1.968379650234621003e-05
9.595959595959595578e-01	-3.030303030303033163e-02	7.294958512529997930e-07
9.737373737373737903e-01	-3.030303030303033163e-02	1.646921857333313334e-08
9.878787878787878007e-01	-3.030303030303033163e-02	2.267267643467384430e-10
1.002020202020202033e+00	-3.030303030303033163e-02	1.909597503063278850e-12
1.016161616161616044e+00	-3.030303030303033163e-02	1.268047483850928704e-14
1.030303030303030276e+00	-3.030303030303033163e-02	1.257255058398391426e-15
1.044444444444444509e+00	-3.030303030303033163e-02	3.156734071811196316e-16
1.058585858585858519e+00	-3.030303030303033163e-02	4.926440718457139069e-17
1.072727272727272751e+00	-3.030303030303033163e-02	4.664272381947261588e-18
1.086868686868686762e+00	-3.030303030303033163e-02	2.678613617354351474e-19
1.101010101010100994e+00	-3.030303030303033163e-02	9.330634119152890077e-21
1.115151515151515005e+00	-3.030303030303033163e-02	1.971456332869034401e-22
1.129292929292929237e+00	-3.030303030303033163e-02	2.526609233274572623e-24
1.143434343434343470e+00	-3.030303030303033163e-02	1.964101423655671506e-26
1.157575757575757480e+00	-3.030303030303033163e-02	9.261144418248713334e-29
1.171717171717171713e+00	-3.030303030303033163e-02	2.648746022237297003e-31
1.185858585858585723e+00	-3.030303030303033163e-02	4.595056894631422855e-34
1.199999999999999956e+00	-3.030303030303033163e-02	4.835221605816228114e-37
-2.000000000000000111e-01	-1.616161616161618242e-02	4.019858421845257403e-85
-1.858585858585858619e-01	-1.616161616161618242e-02	2.010306130979681352e-80
-1.717171717171717404e-01	-1.616161616161618242e-02	2.164948676398971181e-89
-1.575757575757575912e-01	-1.616161616161618242e-02	1.177236909907078188e-69
-1.434343434343434420e-01	-1.616161616161618242e-02	5.400111567675627096e-65
-1.292929292929292928e-01	-1.616161616161618242e-02	1.222207987570006370e-98
-1.151515151515151714e-01	-1.616161616161618242e-02	2.915546227997928079e-94
-1.010101010101010222e-01	-1.616161616161618242e-02	4.218728748105999118e-90
-8.686868686868688683e-02	-1.616161616161618242e-02	3.707757421896798416e-86
-7.272727272727275150e-02	-1.616161616161618242e-02	2.110480326416899583e-82
-5.858585858585860229e-02	-1.616161616161618242e-02	2.874627481876723796e-78
-4.444444444444445308e-02	-1.616161616161618242e-02	2.191368884774739824e-73
-3.030303030303033163e-02	-1.616161616161618242e-02	1.286790455035071816e-68
-1.616161616161618242e-02	-1.616161616161618242e-02	4.608475077843719393e-64
-2.020202020202033211e-03	-1.616161616161618242e-02	1.001257701111081277e-59
1.212121212121208824e-02	-1.616161616161618242e-02	1.319729369409766266e-55
2.626262626262623745e-02	-1.616161616161618242e-02	1.055939616914746676e-51
4.040404040404038666e-02	-1.616161616161618242e-02	5.143017519396680527e-48
5.454545454545450811e-02	-1.616161616161618242e-02	1.543998553464582104e-44
6.868686868686868507e-02	-1.616161616161618242e-02	3.011233516945535171e-41
8.282828282828280653e-02	-1.616161616161618242e-02	4.529558093985385767e-38
9.696969696969692798e-02	-1.616161616161618242e-02	6.788529563774545960e-35
1.111111111111111049e-01	-1.616161616161618242e-02	9.654478906389969070e-32
1.252525252525252264e-01	-1.616161616161618242e-02	1.003002407383416094e-28
1.393939393939393478e-01	-1.616161616161618242e-02	6.667208453605251048e-26
1.535353535353535248e-01	-1.616161616161618242e-02	2.748271974708951067e-23
1.676767676767676463e-01	-1.616161616161618242e-02	7.070687857377577177e-21
1.818181818181817677e-01	-1.616161616161618242e-02	1.171456433261274010e-18
1.959595959595959447e-01	-1.616161616161618242e-02	1.327943135903142856e-16
2.101010101010100661e-01	-1.616161616161618242e-02	1.099913032708963737e-14
2.242424242424241876e-01	-1.616161616161618242e-02	6.856805832158479339e-13
2.383838383838383645e-01	-1.616161616161618242e-02	3.072195916888166410e-11
2.525252525252524860e-01	-1.616161616161618242e-02	9.265259579150859918e-10
2.666666666666666075e-01	-1.616161616161618242e-02	1.803139672277061816e-08
2.808080808080807844e-01	-1.616161616161618242e-02	2.238383916072072790e-07
2.949494949494949059e-01	-1.616161616161618242e-02	1.816161371496772358e-06
3.090909090909090273e-01	-1.616161616161618242e-02	1.061399899167309450e-05
3.232323232323231488e-01	-1.616161616161618242e-02	5.650056557155858485e-05
3.373737373737373813e-01	-1.616161616161618242e-02	3.599490212382658988e-04
3.515151515151515027e-01	-1.616161616161618242e-02	2.624181914306118399e-03
3.656565656565656242e-01	-1.616161616161618242e-02	1.640238833517944708e-02
3.797979797979797456e-01	-1.616161616161618242e-02	7.205585697921636223e-02
3.939393939393938671e-01	-1.616161616161618242e-02	2.085286609702992622e-01
4.080808080808079885e-01	-1.616161616161618242e-02	4.023771999989402826e-01
4.222222222222222210e-01	-1.616161616161618242e-02	5.440644485910546280e-01
4.363636363636363424e-01	-1.616161616161618242e-02	5.382663778431177048e-01
4.505050505050504639e-01	-1.616161616161618242e-02	3.891350130761077608e-01
4.646464646464645853e-01	-1.616161616161618242e-02	2.032747521571845184e-01
4.787878787878787068e-01	-1.616161616161618242e-02	8.340190376188515164e-02
4.929292929292928283e-01	-1.616161616161618242e-02	3.261734080901057542e-02
5.070707070707070052e-01	-1.616161616161618242e-02	1.232657753716302068e-02
5.212121212121212377e-01	-1.616161616161618242e-02	3.782860534551707454e-03
5.353535353535352481e-01	-1.616161616161618242e-02	1.288839089919923894e-03
5.494949494949494806e-01	-1.616161616161618242e-02	4.114928382031788484e-03
5.636363636363634910e-01	-1.616161616161618242e-02	2.355812669415663710e-02
5.777777777777777235e-01	-1.616161616161618242e-02	8.533676806493795119e-02
5.919191919191919560e-01	-1.616161616161618242e-02	1.877336676870059728e-01
6.060606060606059664e-01	-1.616161616161618242e-02	2.505196034084034018e-01
6.202020202020201989e-01	-1.616161616161618242e-02	2.027761551687957686e-01
6.343434343434342093e-01	-1.616161616161618242e-02	9.955591152275490574e-02
6.484848484848484418e-01	-1.616161616161618242e-02	2.964793857472330235e-02
6.626262626262624522e-01	-1.616161616161618242e-02	5.356644564874334623e-03
6.767676767676766847e-01	-1.616161616161618242e-02	5.923048641092738126e-04
6.909090909090909172e-01	-1.616161616161618242e-02	5.394219396557339304e-05
7.050505050505049276e-01	-1.616161616161618242e-02	2.604795211136819413e-05
7.191919191919191601e-01	-1.616161616161618242e-02	2.435024505428647626e-05
7.333333333333331705e-01	-1.616161616161618242e-02	1.464925834773631078e-05
7.474747474747474030e-01	-1.616161616161618242e-02	5.419191471251631265e-06
7.616161616161616355e-01	-1.616161616161618242e-02	3.837688795369784752e-06
7.757575757575756459e-01	-1.616161616161618242e-02	6.459317729713299886e-05
7.898989898989898784e-01	-1.616161616161618242e-02	9.506490817653182827e-04
8.040404040404041108e-01	-1.616161616161618242e-02	8.515832909494709668e-03
8.181818181818181213e-01	-1.616161616161618242e-02	4.633094009403727204e-02
8.323232323232323537e-01	-1.616161616161618242e-02	1.531431480502470632e-01
8.464646464646463642e-01	-1.616161616161618242e-02	3.076775897542082805e-01
8.606060606060605966e-01	-1.616161616161618242e-02	3.759251120154034065e-01
8.747474747474748291e-01	-1.616161616161618242e-02	2.795139966527847020e-01
8.888888888888888395e-01	-1.616161616161618242e-02	1.265768776406858143e-01
9.030303030303030720e-01	-1.616161616161618242e-02	3.494415430300881059e-02
9.171717171717170825e-01	-1.616161616161618242e-02	5.887854273048682280e-03
9.313131313131313149e-01	-1.616161616161618242e-02	6.062684679622884704e-04
9.454545454545453254e-01	-1.616161616161618242e-02	3.820503973308665756e-05
9.595959595959595578e-01	-1.616161616161618242e-02	1.475651617302805647e-06
9.737373737373737903e-01	-1.616161616161618242e-02	3.498824811906223498e-08
9.878787878787878007e-01	-1.616161616161618242e-02	5.107717339899713819e-10
1.002020202020202033e+00	-1.616161616161618242e-02	5.507057714451911637e-12
1.016161616161616044e+00	-1.616161616161618242e-02	6.773476955432914376e-13
1.030303030303030276e+00	-1.616161616161618242e-02	2.767285981176202825e-13
1.044444444444444509e+00	-1.616161616161618242e-02	7.119040160545958740e-14
1.058585858585858519e+00	-1.616161616161618242e-02	1.111211413463454271e-14
1.072727272727272751e+00	-1.616161616161618242e-02	1.052078008353251965e-15
1.086868686868686762e+00	-1.616161616161618242e-02	6.041908102967697579e-17
1.101010101010100994e+00	-1.616161616161618242e-02	2.104627316526076245e-18
1.115151515151515005e+00	-1.616161616161618242e-02	4.446836944318613074e-20
1.129292929292929237e+00	-1.616161616161618242e-02	5.699045469615214507e-22
1.143434343434343470e+00	-1.616161616161618242e-02	4.430247136333972591e-24
1.157575757575757480e+00	-1.616161616161618242e-02	2.088953148954781162e-26
1.171717171717171713e+00	-1.616161616161618242e-02	5.974538452322725455e-29
1.185858585858585723e+00	-1.616161616161618242e-02	1.036465704038958113e-31
1.199999999999999956e+00	-1.616161616161618242e-02	1.090637500421783777e-34
-2.000000000000000111e-01	-2.020202020202033211e-03	1.071500630295389896e-92
-1.858585858585858619e-01	-2.020202020202033211e-03	1.485208744529680988e-88
-1.717171717171717404e-01	-2.020202020202033211e-03	1.255800939465441635e-84
-1.575757575757575912e-01	-2.020202020202033211e-03	1.511462582692467109e-69
-1.434343434343434420e-01	-2.020202020202033211e-03	2.004885082120367623e-77
-1.292929292929292928e-01	-2.020202020202033211e-03	7.405833315041794036e-61
-1.151515151515151714e-01	-2.020202020202033211e-03	1.714719577443785384e-55
-1.010101010101010222e-01	-2.020202020202033211e-03	1.695676621272539975e-85
-8.686868686868688683e-02	-2.020202020202033211e-03	1.488243580356753421e-81
-7.272727272727275150e-02	-2.020202020202033211e-03	7.928674896908109379e-78
-5.858585858585860229e-02	-2.020202020202033211e-03	2.656066342111807830e-74
-4.444444444444445308e-02	-2.020202020202033211e-03	1.453443155043050371e-70
-3.030303030303033163e-02	-2.020202020202033211e-03	5.683336607386338746e-66
-1.616161616161618242e-02	-2.020202020202033211e-03	2.014732846890940071e-61
-2.020202020202033211e-03	-2.020202020202033211e-03	4.376209868359366284e-57
1.212121212121208824e-02	-2.020202020202033211e-03	5.767022189049114077e-53
2.626262626262623745e-02	-2.020202020202033211e-03	4.610238490947355846e-49
4.040404040404038666e-02	-2.020202020202033211e-03	2.236454616892217907e-45
5.454545454545450811e-02	-2.020202020202033211e-03	6.593837960272464136e-42
6.868686868686868507e-02	-2.020202020202033211e-03	1.189919939337796952e-38
8.282828282828280653e-02	-2.020202020202033211e-03	1.355308291819036015e-35
9.696969696969692798e-02	-2.020202020202033211e-03	1.092989809049429811e-32
1.111111111111111049e-01	-2.020202020202033211e-03	8.055422438528579476e-30
1.252525252525252264e-01	-2.020202020202033211e-03	6.038121817811049133e-27
1.393939393939393478e-01	-2.020202020202033211e-03	3.632604974107053366e-24
1.535353535353535248e-01	-2.020202020202033211e-03	1.447182071107653222e-21
1.676767676767676463e-01	-2.020202020202033211e-03	3.602373841516657067e-19
1.818181818181817677e-01	-2.020202020202033211e-03	5.593769135965504251e-17
1.959595959595959447e-01	-2.020202020202033211e-03	5.568138823699184940e-15
2.101010101010100661e-01	-2.020202020202033211e-03	3.759988716804471789e-13
2.242424242424241876e-01	-2.020202020202033211e-03	1.852069993166710844e-11
2.383838383838383645e-01	-2.020202020202033211e-03	6.888201807228752890e-10
2.525252525252524860e-01	-2.020202020202033211e-03	1.861473014227091445e-08
2.666666666666666075e-01	-2.020202020202033211e-03	3.420311275067405955e-07
2.808080808080807844e-01	-2.020202020202033211e-03	4.089271303107820251e-06
2.949494949494949059e-01	-2.020202020202033211e-03	3.153404160077579588e-05
3.090909090909090273e-01	-2.020202020202033211e-03	1.626203071978419917e-04
3.232323232323231488e-01	-2.020202020202033211e-03	6.277031884882107882e-04
3.373737373737373813e-01	-2.020202020202033211e-03	2.184252411029245604e-03
3.515151515151515027e-01	-2.020202020202033211e-03	7.787460215590025388e-03
3.656565656565656242e-01	-2.020202020202033211e-03	2.845564464988436029e-02
3.797979797979797456e-01	-2.020202020202033211e-03	9.546761235734067819e-02
3.939393939393938671e-01	-2.020202020202033211e-03	2.490771597856752673e-01
4.080808080808079885e-01	-2.020202020202033211e-03	4.621438887143237695e-01
4.222222222222222210e-01	-2.020202020202033211e-03	6.123743447225591385e-01
4.363636363636363424e-01	-2.020202020202033211e-03	6.013852629025119301e-01
4.505050505050504639e-01	-2.020202020202033211e-03	4.504719863923143941e-01
4.646464646464645853e-01	-2.020202020202033211e-03	2.784967640656055843e-01
4.787878787878787068e-01	-2.020202020202033211e-03	1.695891827818169217e-01
4.929292929292928283e-01	-2.020202020202033211e-03	1.024738420261891853e-01
5.070707070707070052e-01	-2.020202020202033211e-03	5.007253814209124132e-02
5.212121212121212377e-01	-2.020202020202033211e-03	1.840448723212627369e-02
5.353535353535352481e-01	-2.020202020202033211e-03	5.739600048921701843e-03
5.494949494949494806e-01	-2.020202020202033211e-03	3.076807245360540458e-03
5.636363636363634910e-01	-2.020202020202033211e-03	9.949560026125637766e-03
5.777777777777777235e-01	-2.020202020202033211e-03	3.506068872391943092e-02
5.919191919191919560e-01	-2.020202020202033211e-03	7.705025639178338104e-02
6.060606060606059664e-01	-2.020202020202033211e-03	1.028149481006351701e-01
6.202020202020201989e-01	-2.020202020202033211e-03	8.322059744015258831e-02
6.343434343434342093e-01	-2.020202020202033211e-03	4.085860179558567506e-02
6.484848484848484418e-01	-2.020202020202033211e-03	1.217056221085945772e-02
6.626262626262624522e-01	-2.020202020202033211e-03	2.219325777311663677e-03
6.767676767676766847e-01	-2.020202020202033211e-03	3.361565745703467027e-04
6.909090909090909172e-01	-2.020202020202033211e-03	2.733817538292407324e-04
7.050505050505049276e-01	-2.020202020202033211e-03	4.221148438740778930e-04
7.191919191919191601e-01	-2.020202020202033211e-03	4.186574089145894857e-04
7.333333333333331705e-01	-2.020202020202033211e-03	2.522297639656725975e-04
7.474747474747474030e-01	-2.020202020202033211e-03	9.224389239907319427e-05
7.616161616161616355e-01	-2.020202020202033211e-03	2.314309388929188812e-05
7.757575757575756459e-01	-2.020202020202033211e-03	6.920352440260479009e-05
7.898989898989898784e-01	-2.020202020202033211e-03	9.916124977269169787e-04
8.040404040404041108e-01	-2.020202020202033211e-03	9.005685235130098804e-03
8.181818181818181213e-01	-2.020202020202033211e-03	4.986066060282706019e-02
8.323232323232323537e-01	-2.020202020202033211e-03	1.684403441201088869e-01
8.464646464646463642e-01	-2.020202020202033211e-03	3.476390465085941739e-01
8.606060606060605966e-01	-2.020202020202033211e-03	4.389508673749374368e-01
8.747474747474748291e-01	-2.020202020202033211e-03	3.395956664513294920e-01
8.888888888888888395e-01	-2.020202020202033211e-03	1.612251413625709895e-01
9.030303030303030720e-01	-2.020202020202033211e-03	4.703930387297524524e-02
9.171717171717170825e-01	-2.020202020202033211e-03	8.444897788646859443e-03
9.313131313131313149e-01	-2.020202020202033211e-03	9.337742103841046226e-04
9.454545454545453254e-01	-2.020202020202033211e-03	6.362490588717836684e-05
9.595959595959595578e-01	-2.020202020202033211e-03	2.671563521660805649e-06
9.737373737373737903e-01	-2.020202020202033211e-03	6.915329000725530409e-08
9.878787878787878007e-01	-2.020202020202033211e-03	1.210357126104113712e-09
1.002020202020202033e+00	-2.020202020202033211e-03	1.383085427689421443e-10
1.016161616161616044e+00	-2.020202020202033211e-03	8.927825961236311037e-11
1.030303030303030276e+00	-2.020202020202033211e-03	3.784953927161942621e-11
1.044444444444444509e+00	-2.020202020202033211e-03	9.740008199770139095e-12
1.058585858585858519e+00	-2.020202020202033211e-03	1.520322217994297806e-12
1.072727272727272751e+00	-2.020202020202033211e-03	1.439417904019536955e-13
1.086868686868686762e+00	-2.020202020202033211e-03	8.266336365022007641e-15
1.101010101010100994e+00	-2.020202020202033211e-03	2.879480625147258922e-16
1.115151515151515005e+00	-2.020202020202033211e-03	6.084013413587968150e-18
1.129292929292929237e+00	-2.020202020202033211e-03	7.797243190146750449e-20
1.143434343434343470e+00	-2.020202020202033211e-03	6.061315793779287482e-22
1.157575757575757480e+00	-2.020202020202033211e-03	2.858035753893066323e-24
1.171717171717171713e+00	-2.020202020202033211e-03	8.174163464743437840e-27
1.185858585858585723e+00	-2.020202020202033211e-03	1.418057672240944268e-29
1.199999999999999956e+00	-2.020202020202033211e-03	1.492173710215389765e-32
-2.000000000000000111e-01	1.212121212121208824e-02	7.463411526489593677e-79
-1.858585858585858619e-01	1.212121212121208824e-02	1.270362078572728192e-75
-1.717171717171717404e-01	1.212121212121208824e-02	2.335668498531467794e-73
-1.575757575757575912e-01	1.212121212121208824e-02	2.266776220436270424e-76
-1.434343434343434420e-01	1.212121212121208824e-02	7.053918243740266399e-73
-1.292929292929292928e-01	1.212121212121208824e-02	1.331468847834795501e-69
-1.151515151515151714e-01	1.212121212121208824e-02	1.524427408926611497e-66
-1.010101010101010222e-01	1.212121212121208824e-02	1.058662252928506859e-63
-8.686868686868688683e-02	1.212121212121208824e-02	3.628407160061816596e-77
-7.272727272727275150e-02	1.212121212121208824e-02	1.931607524880742390e-73
-5.858585858585860229e-02	1.212121212121208824e-02	6.239790988896566825e-70
-4.444444444444445308e-02	1.212121212121208824e-02	1.246876946615966205e-66
-3.030303030303033163e-02	1.212121212121208824e-02	2.942323929803708389e-63
-1.616161616161618242e-02	1.212121212121208824e-02	5.444975492892084307e-59
-2.020202020202033211e-03	1.212121212121208824e-02	1.160682119805764990e-54
1.212121212121208824e-02	1.212121212121208824e-02	1.528941040321976088e-50
2.626262626262623745e-02	1.212121212121208824e-02	1.222116036255871484e-46
4.040404040404038666e-02	1.212121212121208824e-02	5.925644577373072834e-43
5.454545454545450811e-02	1.212121212121208824e-02	1.743170490677363794e-39
6.868686868686868507e-02	1.212121212121208824e-02	3.113891677096005843e-36
8.282828282828280653e-02	1.212121212121208824e-02	3.391135994734150410e-33
9.696969696969692798e-02	1.212121212121208824e-02	2.291464050384333578e-30
1.111111111111111049e-01	1.212121212121208824e-02	1.032099254070649027e-27
1.252525252525252264e-01	1.212121212121208824e-02	3.815902446975997872e-25
1.393939393939393478e-01	1.212121212121208824e-02	1.445911195467479397e-22
1.535353535353535248e-01	1.212121212121208824e-02	4.895844824064823948e-20
1.676767676767676463e-01	1.212121212121208824e-02	1.159366536142540937e-17
1.818181818181817677e-01	1.212121212121208824e-02	1.752759932685818868e-15
1.959595959595959447e-01	1.212121212121208824e-02	1.631561858955025126e-13
2.101010101010100661e-01	1.212121212121208824e-02	9.773286594523852205e-12
2.242424242424241876e-01	1.212121212121208824e-02	3.948524551996789319e-10
2.383838383838383645e-01	1.212121212121208824e-02	1.158923798560045662e-08
2.525252525252524860e-01	1.212121212121208824e-02	2.578720421718275830e-07
2.666666666666666075e-01	1.212121212121208824e-02	4.212962576499834063e-06
2.808080808080807844e-01	1.212121212121208824e-02	4.728817408786983037e-05
2.949494949494949059e-01	1.212121212121208824e-02	3.487876712485418642e-04
3.090909090909090273e-01	1.212121212121208824e-02	1.684026776465941165e-03
3.232323232323231488e-01	1.212121212121208824e-02	5.599338254269306710e-03
3.373737373737373813e-01	1.212121212121208824e-02	1.450965594739184877e-02
3.515151515151515027e-01	1.212121212121208824e-02	3.344059332652173089e-02
3.656565656565656242e-01	1.212121212121208824e-02	6.981433987577156941e-02
3.797979797979797456e-01	1.212121212121208824e-02	1.321071724080092047e-01
3.939393939393938671e-01	1.212121212121208824e-02	2.371883981412058195e-01
4.080808080808079885e-01	1.212121212121208824e-02	3.822264891567008771e-01
4.222222222222222210e-01	1.212121212121208824e-02	4.998029516614271861e-01
4.363636363636363424e-01	1.212121212121208824e-02	5.155022927207464356e-01
4.505050505050504639e-01	1.212121212121208824e-02	4.446268832877475763e-01
4.646464646464645853e-01	1.212121212121208824e-02	3.785145667550460225e-01
4.787878787878787068e-01	1.212121212121208824e-02	3.382829355401744120e-01
4.929292929292928283e-01	1.212121212121208824e-02	2.588914559652150671e-01
5.070707070707070052e-01	1.212121212121208824e-02	1.484238293668876385e-01
5.212121212121212377e-01	1.212121212121208824e-02	6.735874805407469912e-02
5.353535353535352481e-01	1.212121212121208824e-02	2.630528796087985149e-02
5.494949494949494806e-01	1.212121212121208824e-02	8.590393458883464201e-03
5.636363636363634910e-01	1.212121212121208824e-02	4.175300546653964995e-03
5.777777777777777235e-01	1.212121212121208824e-02	8.962429121092525819e-03
5.919191919191919560e-01	1.212121212121208824e-02	1.920062779772467587e-02
6.060606060606059664e-01	1.212121212121208824e-02	2.559549142004290470e-02
6.202020202020201989e-01	1.212121212121208824e-02	2.071697274352564053e-02
6.343434343434342093e-01	1.212121212121208824e-02	1.017412683042709896e-02
6.484848484848484418e-01	1.212121212121208824e-02	3.060268357114673005e-03
6.626262626262624522e-01	1.212121212121208824e-02	7.717057144512305157e-04
6.767676767676766847e-01	1.212121212121208824e-02	1.056217319032468765e-03
6.909090909090909172e-01	1.212121212121208824e-02	2.692409439228088570e-03
7.050505050505049276e-01	1.212121212121208824e-02	4.402366439685661582e-03
7.191919191919191601e-01	1.212121212121208824e-02	4.372637264757681455e-03
7.333333333333331705e-01	1.212121212121208824e-02	2.634477413481105344e-03
7.474747474747474030e-01	1.212121212121208824e-02	9.628114204516037035e-04
7.616161616161616355e-01	1.212121212121208824e-02	2.152596231716914213e-04
7.757575757575756459e-01	1.212121212121208824e-02	7.539279030654404275e-05
7.898989898989898784e-01	1.212121212121208824e-02	7.260474663773555269e-04
8.040404040404041108e-01	1.212121212121208824e-02	6.880341528491053758e-03
8.181818181818181213e-01	1.212121212121208824e-02	4.018503872605234950e-02
8.323232323232323537e-01	1.212121212121208824e-02	1.443841729070188817e-01
8.464646464646463642e-01	1.212121212121208824e-02	3.194570007067735751e-01
8.606060606060605966e-01	1.212121212121208824e-02	4.355227927545168298e-01
8.747474747474748291e-01	1.212121212121208824e-02	3.659110541030877184e-01
8.888888888888888395e-01	1.212121212121208824e-02	1.893877465037768770e-01
9.030303030303030720e-01	1.212121212121208824e-02	6.033776216870246484e-02
9.171717171717170825e-01	1.212121212121208824e-02	1.181899769925724188e-02
9.313131313131313149e-01	1.212121212121208824e-02	1.421397884293590418e-03
9.454545454545453254e-01	1.212121212121208824e-02	1.047937484630046792e-04
9.595959595959595578e-01	1.212121212121208824e-02	4.730592508582247486e-06
9.737373737373737903e-01	1.212121212121208824e-02	1.352675673613810300e-07
9.878787878787878007e-01	1.212121212121208824e-02	1.137561808126708000e-08
1.002020202020202033e+00	1.212121212121208824e-02	1.060761234561645174e-08
1.016161616161616044e+00	1.212121212121208824e-02	7.403779906428853321e-09
1.030303030303030276e+00	1.212121212121208824e-02	3.141028067231182206e-09
1.044444444444444509e+00	1.212121212121208824e-02	8.083011038948200631e-10
1.058585858585858519e+00	1.212121212121208824e-02	1.261680859573164811e-10
1.072727272727272751e+00	1.212121212121208824e-02	1.194540208397163562e-11
1.086868686868686762e+00	1.212121212121208824e-02	6.860044700260856946e-13
1.101010101010100994e+00	1.212121212121208824e-02	2.389615535785470757e-14
1.115151515151515005e+00	1.212121212121208824e-02	5.048984475197637894e-16
1.129292929292929237e+00	1.212121212121208824e-02	6.470754934306631950e-18
1.143434343434343470e+00	1.212121212121208824e-02	5.030148236307800007e-20
1.157575757575757480e+00	1.212121212121208824e-02	2.371818924449212758e-22
1.171717171717171713e+00	1.212121212121208824e-02	6.783552504831542474e-25
1.185858585858585723e+00	1.212121212121208824e-02	1.176813837405632302e-27
1.199999999999999956e+00	1.212121212121208824e-02	1.238321053063590813e-30
-2.000000000000000111e-01	2.626262626262623745e-02	1.266956482140069447e-83
-1.858585858585858619e-01	2.626262626262623745e-02	1.200134722586277714e-71
-1.717171717171717404e-01	2.626262626262623745e-02	9.445523817614199174e-76
-1.575757575757575912e-01	2.626262626262623745e-02	4.837953396675324100e-72
-1.434343434343434420e-01	2.626262626262623745e-02	1.505387353351710906e-68
-1.292929292929292928e-01	2.626262626262623745e-02	5.953731154402360371e-61
-1.151515151515151714e-01	2.626262626262623745e-02	1.658745907187142089e-55
-1.010101010101010222e-01	2.626262626262623745e-02	2.259295451115219486e-59
-8.686868686868688683e-02	2.626262626262623745e-02	9.516968014715629758e-57
-7.272727272727275150e-02	2.626262626262623745e-02	2.431639112800038301e-54
-5.858585858585860229e-02	2.626262626262623745e-02	9.223908963755001395e-66
-4.444444444444445308e-02	2.626262626262623745e-02	1.807006805449412393e-62
-3.030303030303033163e-02	2.626262626262623745e-02	2.170256780872818730e-59
-1.616161616161618242e-02	2.626262626262623745e-02	2.405435104664670744e-56
-2.020202020202033211e-03	2.626262626262623745e-02	1.933404052670086553e-52
1.212121212121208824e-02	2.626262626262623745e-02	2.460514199579823754e-48
2.626262626262623745e-02	2.626262626262623745e-02	1.965328480295584959e-44
4.040404040404038666e-02	2.626262626262623745e-02	9.528532855036860867e-41
5.454545454545450811e-02	2.626262626262623745e-02	2.802276336507905467e-37
6.868686868686868507e-02	2.626262626262623745e-02	4.999543145899219464e-34
8.282828282828280653e-02	2.626262626262623745e-02	5.413719975887562787e-31
9.696969696969692798e-02	2.626262626262623745e-02	3.565921300281358411e-28
1.111111111111111049e-01	2.626262626262623745e-02	1.443108582299132108e-25
1.252525252525252264e-01	2.626262626262623745e-02	3.744838970644366427e-23
1.393939393939393478e-01	2.626262626262623745e-02	7.227430772816593339e-21
1.535353535353535248e-01	2.626262626262623745e-02	1.350198086817183048e-18
1.676767676767676463e-01	2.626262626262623745e-02	2.475646722758867570e-16
1.818181818181817677e-01	2.626262626262623745e-02	3.446466079598223603e-14
1.959595959595959447e-01	2.626262626262623745e-02	3.100540458475622026e-12
2.101010101010100661e-01	2.626262626262623745e-02	1.755636311110739368e-10
2.242424242424241876e-01	2.626262626262623745e-02	6.342626335667330809e-09
2.383838383838383645e-01	2.626262626262623745e-02	1.539139003196102725e-07
2.525252525252524860e-01	2.626262626262623745e-02	2.706084376418010218e-06
2.666666666666666075e-01	2.626262626262623745e-02	3.620829520956874803e-05
2.808080808080807844e-01	2.626262626262623745e-02	3.591460789739861167e-04
2.949494949494949059e-01	2.626262626262623745e-02	2.473256643987481029e-03
3.090909090909090273e-01	2.626262626262623745e-02	1.132370085247352137e-02
3.232323232323231488e-01	2.626262626262623745e-02	3.458755482241725882e-02
3.373737373737373813e-01	2.626262626262623745e-02	7.523702540430898811e-02
3.515151515151515027e-01	2.626262626262623745e-02	1.319510270723951162e-01
3.656565656565656242e-01	2.626262626262623745e-02	2.022442974425180950e-01
3.797979797979797456e-01	2.626262626262623745e-02	2.640567803158337945e-01
3.939393939393938671e-01	2.626262626262623745e-02	3.092167601621972350e-01
4.080808080808079885e-01	2.626262626262623745e-02	3.886618619716455947e-01
4.222222222222222210e-01	2.626262626262623745e-02	5.112940094062579099e-01
4.363636363636363424e-01	2.626262626262623745e-02	5.875857222550645576e-01
4.505050505050504639e-01	2.626262626262623745e-02	5.801208511967764769e-01
4.646464646464645853e-01	2.626262626262623745e-02	5.730549190690222838e-01
4.787878787878787068e-01	2.626262626262623745e-02	5.772363397666252505e-01
4.929292929292928283e-01	2.626262626262623745e-02	4.933852042318953579e-01
5.070707070707070052e-01	2.626262626262623745e-02	3.338221297129134735e-01
5.212121212121212377e-01	2.626262626262623745e-02	1.891038685150154830e-01
5.353535353535352481e-01	2.626262626262623745e-02	8.820365360652576703e-02
5.494949494949494806e-01	2.626262626262623745e-02	2.999642138569386454e-02
5.636363636363634910e-01	2.626262626262623745e-02	7.027861537350491190e-03
5.777777777777777235e-01	2.626262626262623745e-02	2.245766635791119140e-03
5.919191919191919560e-01	2.626262626262623745e-02	2.977021470497154525e-03
6.060606060606059664e-01	2.626262626262623745e-02	3.870291444896607064e-03
6.202020202020201989e-01	2.626262626262623745e-02	3.133770018856855445e-03
6.343434343434342093e-01	2.626262626262623745e-02	1.565074213995481774e-03
6.484848484848484418e-01	2.626262626262623745e-02	6.736992665436129617e-04
6.626262626262624522e-01	2.626262626262623745e-02	1.524437986995429845e-03
6.767676767676766847e-01	2.626262626262623745e-02	6.333073028120782440e-03
6.909090909090909172e-01	2.626262626262623745e-02	1.703765256858917956e-02
7.050505050505049276e-01	2.626262626262623745e-02	2.789094597462684136e-02
7.191919191919191601e-01	2.626262626262623745e-02	2.770260602898024296e-02
7.333333333333331705e-01	2.626262626262623745e-02	1.669051753309739802e-02
7.474747474747474030e-01	2.626262626262623745e-02	6.099552149672383267e-03
7.616161616161616355e-01	2.626262626262623745e-02	1.353079342096136011e-03
7.757575757575756459e-01	2.626262626262623745e-02	2.094050014867858921e-04
7.898989898989898784e-01	2.626262626262623745e-02	4.790157340910271224e-04
8.040404040404041108e-01	2.626262626262623745e-02	4.808526011358021761e-03
8.181818181818181213e-01	2.626262626262623745e-02	3.065848238302687143e-02
8.323232323232323537e-01	2.626262626262623745e-02	1.202355522665128629e-01
8.464646464646463642e-01	2.626262626262623745e-02	2.896017290835206648e-01
8.606060606060605966e-01	2.626262626262623745e-02	4.277613917641133190e-01
8.747474747474748291e-01	2.626262626262623745e-02	3.868735528977083060e-01
8.888888888888888395e-01	2.626262626262623745e-02	2.139269727020669531e-01
9.030303030303030720e-01	2.626262626262623745e-02	7.222813351556013617e-02
9.171717171717170825e-01	2.626262626262623745e-02	1.487217148487647925e-02
9.313131313131313149e-01	2.626262626262623745e-02	1.865627828101294695e-03
9.454545454545453254e-01	2.626262626262623745e-02	1.424716368986389428e-04
9.595959595959595578e-01	2.626262626262623745e-02	6.694213564460302133e-06
9.737373737373737903e-01	2.626262626262623745e-02	4.298835137199765429e-07
9.878787878787878007e-01	2.626262626262623745e-02	4.652736100865138302e-07
1.002020202020202033e+00	2.626262626262623745e-02	5.328558081358676933e-07
1.016161616161616044e+00	2.626262626262623745e-02	3.726784459445276537e-07
1.030303030303030276e+00	2.626262626262623745e-02	1.581104357008275372e-07
1.044444444444444509e+00	2.626262626262623745e-02	4.068758931906081870e-08
1.058585858585858519e+00	2.626262626262623745e-02	6.350944272837799623e-09
1.072727272727272751e+00	2.626262626262623745e-02	6.012977239316909454e-10
1.086868686868686762e+00	2.626262626262623745e-02	3.453152296407216899e-11
1.101010101010100994e+00	2.626262626262623745e-02	1.202864811401928175e-12
1.115151515151515005e+00	2.626262626262623745e-02	2.541515849518247504e-14
1.129292929292929237e+00	2.626262626262623745e-02	3.257194848709156722e-16
1.143434343434343470e+00	2.626262626262623745e-02	2.532034220097015521e-18
1.157575757575757480e+00	2.626262626262623745e-02	1.193906501050774692e-20
1.171717171717171713e+00	2.626262626262623745e-02	3.414648290496115952e-23
1.185858585858585723e+00	2.626262626262623745e-02	5.923747704859833231e-26
1.199999999999999956e+00	2.626262626262623745e-02	6.233357615964623749e-29
-2.000000000000000111e-01	4.040404040404038666e-02	6.833955075147589942e-79
-1.858585858585858619e-01	4.040404040404038666e-02	1.884514991340357386e-75
-1.717171717171717404e-01	4.040404040404038666e-02	1.240952971143863563e-71
-1.575757575757575912e-01	4.040404040404038666e-02	2.017686921036616522e-63
-1.434343434343434420e-01	4.040404040404038666e-02	1.948762413294041923e-64
-1.292929292929292928e-01	4.040404040404038666e-02	8.016833942000941394e-59
-1.151515151515151714e-01	4.040404040404038666e-02	1.151949592488643832e-55
-1.010101010101010222e-01	4.040404040404038666e-02	5.932216510706747687e-52
-8.686868686868688683e-02	4.040404040404038666e-02	5.968292855517006644e-49
-7.272727272727275150e-02	4.040404040404038666e-02	8.927669110063597024e-44
-5.858585858585860229e-02	4.040404040404038666e-02	1.534938515037346484e-41
-4.444444444444445308e-02	4.040404040404038666e-02	1.804128577327397824e-37
-3.030303030303033163e-02	4.040404040404038666e-02	1.925473189342887236e-55
-1.616161616161618242e-02	4.040404040404038666e-02	1.395719634632520880e-52
-2.020202020202033211e-03	4.040404040404038666e-02	7.883947199783921138e-50
1.212121212121208824e-02	4.040404040404038666e-02	2.559094463721248045e-46
2.626262626262623745e-02	4.040404040404038666e-02	1.919604838172893136e-42
4.040404040404038666e-02	4.040404040404038666e-02	9.294632678742923533e-39
5.454545454545450811e-02	4.040404040404038666e-02	2.733324147155480723e-35
6.868686868686868507e-02	4.040404040404038666e-02	4.875774336549390019e-32
8.282828282828280653e-02	4.040404040404038666e-02	5.275997944510008091e-29
9.696969696969692798e-02	4.040404040404038666e-02	3.464120988679466658e-26
1.111111111111111049e-01	4.040404040404038666e-02	1.381820175955553484e-23
1.252525252525252264e-01	4.040404040404038666e-02	3.367728385643604756e-21
1.393939393939393478e-01	4.040404040404038666e-02	5.141066492468483126e-19
1.535353535353535248e-01	4.040404040404038666e-02	5.414198603777775181e-17
1.676767676767676463e-01	4.040404040404038666e-02	5.004138624996646108e-15
1.818181818181817677e-01	4.040404040404038666e-02	4.758673631800224987e-13
1.959595959595959447e-01	4.040404040404038666e-02	3.789508176332293195e-11
2.101010101010100661e-01	4.040404040404038666e-02	2.043691501576784158e-09
2.242424242424241876e-01	4.040404040404038666e-02	6.988528598237743846e-08
2.383838383838383645e-01	4.040404040404038666e-02	1.526636419113528247e-06
2.525252525252524860e-01	4.040404040404038666e-02	2.237810628121829766e-05
2.666666666666666075e-01	4.040404040404038666e-02	2.376812429059791342e-04
2.808080808080807844e-01	4.040404040404038666e-02	1.929449611103388343e-03
2.949494949494949059e-01	4.040404040404038666e-02	1.170568234503865067e-02
3.090909090909090273e-01	4.040404040404038666e-02	4.979665191219878606e-02
3.232323232323231488e-01	4.040404040404038666e-02	1.427402205391221646e-01
3.373737373737373813e-01	4.040404040404038666e-02	2.791070323760942440e-01
3.515151515151515027e-01	4.040404040404038666e-02	4.020970665899162300e-01
3.656565656565656242e-01	4.040404040404038666e-02	4.812272712129700425e-01
3.797979797979797456e-01	4.040404040404038666e-02	5.149718596260928205e-01
3.939393939393938671e-01	4.040404040404038666e-02	5.272683720994830736e-01
4.080808080808079885e-01	4.040404040404038666e-02	6.176833783594121163e-01
4.222222222222222210e-01	4.040404040404038666e-02	8.063687313336692641e-01
4.363636363636363424e-01	4.040404040404038666e-02	9.245710236236105439e-01
4.505050505050504639e-01	4.040404040404038666e-02	8.752477151150712675e-01
4.646464646464645853e-01	4.040404040404038666e-02	8.001485373905237175e-01
4.787878787878787068e-01	4.040404040404038666e-02	7.944860597948341097e-01
4.929292929292928283e-01	4.040404040404038666e-02	7.482442224362405581e-01
5.070707070707070052e-01	4.040404040404038666e-02	5.994367381440052212e-01
5.212121212121212377e-01	4.040404040404038666e-02	3.973547040739847103e-01
5.353535353535352481e-01	4.040404040404038666e-02	2.012402541126100397e-01
5.494949494949494806e-01	4.040404040404038666e-02	7.007379953423686914e-02
5.636363636363634910e-01	4.040404040404038666e-02	1.576100054299897635e-02
5.777777777777777235e-01	4.040404040404038666e-02	2.380127014258144255e-03
5.919191919191919560e-01	4.040404040404038666e-02	4.962056525637219143e-04
6.060606060606059664e-01	4.040404040404038666e-02	3.928158070609982983e-04
6.202020202020201989e-01	4.040404040404038666e-02	3.718996891644028163e-04
6.343434343434342093e-01	4.040404040404038666e-02	4.320545494464340095e-04
6.484848484848484418e-01	4.040404040404038666e-02	1.184812278926199126e-03
6.626262626262624522e-01	4.040404040404038666e-02	5.877747451898207229e-03
6.767676767676766847e-01	4.040404040404038666e-02	2.451430306325249123e-02
6.909090909090909172e-01	4.040404040404038666e-02	6.555263778182066070e-02
7.050505050505049276e-01	4.040404040404038666e-02	1.071992277803246324e-01
7.191919191919191601e-01	4.040404040404038666e-02	1.064589805264352512e-01
7.333333333333331705e-01	4.040404040404038666e-02	6.413902560895205773e-02
7.474747474747474030e-01	4.040404040404038666e-02	2.343954017285727193e-02
7.616161616161616355e-01	4.040404040404038666e-02	5.196364270987153047e-03
7.757575757575756459e-01	4.040404040404038666e-02	7.147843533509897363e-04
7.898989898989898784e-01	4.040404040404038666e-02	3.500050412908959621e-04
8.040404040404041108e-01	4.040404040404038666e-02	3.250979274919513565e-03
8.181818181818181213e-01	4.040404040404038666e-02	2.199068053494620395e-02
8.323232323232323537e-01	4.040404040404038666e-02	9.081815426929759627e-02
8.464646464646463642e-01	4.040404040404038666e-02	2.285511488719144946e-01
8.606060606060605966e-01	4.040404040404038666e-02	3.501704673930736145e-01
8.747474747474748291e-01	4.040404040404038666e-02	3.263905097917231268e-01
8.888888888888888395e-01	4.040404040404038666e-02	1.849663760713103622e-01
9.030303030303030720e-01	4.040404040404038666e-02	6.369879679883101720e-02
9.171717171717170825e-01	4.040404040404038666e-02	1.332543288966575937e-02
9.313131313131313149e-01	4.040404040404038666e-02	1.692855996287078281e-03
9.454545454545453254e-01	4.040404040404038666e-02	1.310152513572715091e-04
9.595959595959595578e-01	4.040404040404038666e-02	8.480060148081804101e-06
9.737373737373737903e-01	4.040404040404038666e-02	7.594903720732046381e-06
9.878787878787878007e-01	4.040404040404038666e-02	1.411116994291002267e-05
1.002020202020202033e+00	4.040404040404038666e-02	1.626848960069874600e-05
1.016161616161616044e+00	4.040404040404038666e-02	1.137883484892304187e-05
1.030303030303030276e+00	4.040404040404038666e-02	4.827521879317239467e-06
1.044444444444444509e+00	4.040404040404038666e-02	1.242297655794912698e-06
1.058585858585858519e+00	4.040404040404038666e-02	1.939108031562827356e-07
1.072727272727272751e+00	4.040404040404038666e-02	1.835917925130846164e-08
1.086868686868686762e+00	4.040404040404038666e-02	1.054336968612353285e-09
1.101010101010100994e+00	4.040404040404038666e-02	3.672658283735310196e-11
1.115151515151515005e+00	4.040404040404038666e-02	7.759907139114331787e-13
1.129292929292929237e+00	4.040404040404038666e-02	9.945060765325925562e-15
1.143434343434343470e+00	4.040404040404038666e-02	7.730957264832295469e-17
1.157575757575757480e+00	4.040404040404038666e-02	3.645306238183072989e-19
1.171717171717171713e+00	4.040404040404038666e-02	1.042580696527296931e-21
1.185858585858585723e+00	4.040404040404038666e-02	1.808673831906236144e-24
1.199999999999999956e+00	4.040404040404038666e-02	1.903205768817431918e-27
-2.000000000000000111e-01	5.454545454545450811e-02	4.444512431865180780e-74
-1.858585858585858619e-01	5.454545454545450811e-02	4.454500279947312351e-71
-1.717171717171717404e-01	5.454545454545450811e-02	5.084899580226373647e-61
-1.575757575757575912e-01	5.454545454545450811e-02	4.959743738901231208e-64
-1.434343434343434420e-01	5.454545454545450811e-02	1.530777734841892937e-60
-1.292929292929292928e-01	5.454545454545450811e-02	1.884525395024457838e-54
-1.151515151515151714e-01	5.454545454545450811e-02	6.696698570395885224e-53
-1.010101010101010222e-01	5.454545454545450811e-02	2.296304538029390352e-51
-8.686868686868688683e-02	5.454545454545450811e-02	4.417341232401362050e-48
-7.272727272727275150e-02	5.454545454545450811e-02	4.100896358209308860e-44
-5.858585858585860229e-02	5.454545454545450811e-02	5.860642372962193950e-41
-4.444444444444445308e-02	5.454545454545450811e-02	3.575225867042764350e-37
-3.030303030303033163e-02	5.454545454545450811e-02	3.869342168104943857e-34
-1.616161616161618242e-02	5.454545454545450811e-02	7.548933460043331537e-49
-2.020202020202033211e-03	5.454545454545450811e-02	3.310137662588201913e-46
1.212121212121208824e-02	5.454545454545450811e-02	1.016641240473897925e-43
2.626262626262623745e-02	5.454545454545450811e-02	1.274897559775258241e-40
4.040404040404038666e-02	5.454545454545450811e-02	5.512845209308506226e-37
5.454545454545450811e-02	5.454545454545450811e-02	1.617275275944451708e-33
6.868686868686868507e-02	5.454545454545450811e-02	2.884742655660522461e-30
8.282828282828280653e-02	5.454545454545450811e-02	3.121262106866775659e-27
9.696969696969692798e-02	5.454545454545450811e-02	2.048555824948296090e-24
1.111111111111111049e-01	5.454545454545450811e-02	8.156937191540662311e-22
1.252525252525252264e-01	5.454545454545450811e-02	1.971862830171915274e-19
1.393939393939393478e-01	5.454545454545450811e-02	2.903330775907480459e-17
1.535353535353535248e-01	5.454545454545450811e-02	2.641406298108439282e-15
1.676767676767676463e-01	5.454545454545450811e-02	1.576210011181290091e-13
1.818181818181817677e-01	5.454545454545450811e-02	7.434041638694877978e-12
1.959595959595959447e-01	5.454545454545450811e-02	3.544078875407755768e-10
2.101010101010100661e-01	5.454545454545450811e-02	1.569976389418124180e-08
2.242424242424241876e-01	5.454545454545450811e-02	5.015933371902469502e-07
2.383838383838383645e-01	5.454545454545450811e-02	1.035408483724744252e-05
2.525252525252524860e-01	5.454545454545450811e-02	1.373179997225726292e-04
2.666666666666666075e-01	5.454545454545450811e-02	1.226769556408089041e-03
2.808080808080807844e-01	5.454545454545450811e-02	7.980147186174393545e-03
2.949494949494949059e-01	5.454545454545450811e-02	3.989019769523016734e-02
3.090909090909090273e-01	5.454545454545450811e-02	1.498340743037237521e-01
3.232323232323231488e-01	5.454545454545450811e-02	3.977550681420076173e-01
3.373737373737373813e-01	5.454545454545450811e-02	7.214869705876573169e-01
3.515151515151515027e-01	5.454545454545450811e-02	9.153877921745967594e-01
3.656565656565656242e-01	5.454545454545450811e-02	8.959701425110976336e-01
3.797979797979797456e-01	5.454545454545450811e-02	8.021932602854239258e-01
3.939393939393938671e-01	5.454545454545450811e-02	7.922311338374097289e-01
4.080808080808079885e-01	5.454545454545450811e-02	9.430109986396910671e-01
4.222222222222222210e-01	5.454545454545450811e-02	1.169134257684180778e+00
4.363636363636363424e-01	5.454545454545450811e-02	1.236041882004673909e+00
4.505050505050504639e-01	5.454545454545450811e-02	1.073600479551765741e+00
4.646464646464645853e-01	5.454545454545450811e-02	9.124493124822012913e-01
4.787878787878787068e-01	5.454545454545450811e-02	9.228213290912651301e-01
4.929292929292928283e-01	5.454545454545450811e-02	9.712420871510121234e-01
5.070707070707070052e-01	5.454545454545450811e-02	8.758564991214570217e-01
5.212121212121212377e-01	5.454545454545450811e-02	6.171649292830871936e-01
5.353535353535352481e-01	5.454545454545450811e-02	3.142981254982629147e-01
5.494949494949494806e-01	5.454545454545450811e-02	1.083709675408538464e-01
5.636363636363634910e-01	5.454545454545450811e-02	2.511561781750574346e-02
5.777777777777777235e-01	5.454545454545450811e-02	4.513503366565143129e-03
5.919191919191919560e-01	5.454545454545450811e-02	8.986564042362969523e-04
6.060606060606059664e-01	5.454545454545450811e-02	3.725316450497443603e-04
6.202020202020201989e-01	5.454545454545450811e-02	8.903740408593766292e-04
6.343434343434342093e-01	5.454545454545450811e-02	2.564129203751826236e-03
6.484848484848484418e-01	5.454545454545450811e-02	5.932697635238536049e-03
6.626262626262624522e-01	5.454545454545450811e-02	1.713686377723237092e-02
6.767676767676766847e-01	5.454545454545450811e-02	5.935432466378206401e-02
6.909090909090909172e-01	5.454545454545450811e-02	1.536596321325755798e-01
7.050505050505049276e-01	5.454545454545450811e-02	2.500765491437181853e-01
7.191919191919191601e-01	5.454545454545450811e-02	2.481788622909754660e-01
7.333333333333331705e-01	5.454545454545450811e-02	1.495100169639904386e-01
7.474747474747474030e-01	5.454545454545450811e-02	5.464019957650491366e-02
7.616161616161616355e-01	5.454545454545450811e-02	1.211371793063639214e-02
7.757575757575756459e-01	5.454545454545450811e-02	1.637175865246914093e-03
7.898989898989898784e-01	5.454545454545450811e-02	2.819915897916775642e-04
8.040404040404041108e-01	5.454545454545450811e-02	1.701538785749444078e-03
8.181818181818181213e-01	5.454545454545450811e-02	1.171626950376699998e-02
8.323232323232323537e-01	5.454545454545450811e-02	4.919870351822093479e-02
8.464646464646463642e-01	5.454545454545450811e-02	1.254665193963615255e-01
8.606060606060605966e-01	5.454545454545450811e-02	1.942632242051694491e-01
8.747474747474748291e-01	5.454545454545450811e-02	1.825794169877607565e-01
8.888888888888888395e-01	5.454545454545450811e-02	1.041455500392389072e-01
9.030303030303030720e-01	5.454545454545450811e-02	3.604972649170340437e-02
9.171717171717170825e-01	5.454545454545450811e-02	7.571782902340854805e-03
9.313131313131313149e-01	5.454545454545450811e-02	9.659492245035510754e-04
9.454545454545453254e-01	5.454545454545450811e-02	8.314330265037515248e-05
9.595959595959595578e-01	5.454545454545450811e-02	4.738224868639502558e-05
9.737373737373737903e-01	5.454545454545450811e-02	1.375497726349875043e-04
9.878787878787878007e-01	5.454545454545450811e-02	2.612865545517490903e-04
1.002020202020202033e+00	5.454545454545450811e-02	3.012909353190961642e-04
1.016161616161616044e+00	5.454545454545450811e-02	2.107350016006316086e-04
1.030303030303030276e+00	5.454545454545450811e-02	8.940523432491598603e-05
1.044444444444444509e+00	5.454545454545450811e-02	2.300722849453176554e-05
1.058585858585858519e+00	5.454545454545450811e-02	3.591208569390625845e-06
1.072727272727272751e+00	5.454545454545450811e-02	3.400101491451830848e-07
1.086868686868686762e+00	5.454545454545450811e-02	1.952621431487124440e-08
1.101010101010100994e+00	5.454545454545450811e-02	6.801726090706097291e-10
1.115151515151515005e+00	5.454545454545450811e-02	1.437126973299814652e-11
1.129292929292929237e+00	5.454545454545450811e-02	1.841815220123499973e-13
1.143434343434343470e+00	5.454545454545450811e-02	1.431765485608340555e-15
1.157575757575757480e+00	5.454545454545450811e-02	6.751070375202100019e-18
1.171717171717171713e+00	5.454545454545450811e-02	1.930848931247011861e-20
1.185858585858585723e+00	5.454545454545450811e-02	3.349645688760629595e-23
1.199999999999999956e+00	5.454545454545450811e-02	3.524717882175033025e-26
-2.000000000000000111e-01	6.868686868686868507e-02	1.995173557833870089e-69
-1.858585858585858619e-01	6.868686868686868507e-02	1.569791443833586878e-66
-1.717171717171717404e-01	6.868686868686868507e-02	1.156352788392467836e-63
-1.575757575757575912e-01	6.868686868686868507e-02	2.537738178225631274e-60
-1.434343434343434420e-01	6.868686868686868507e-02	7.320363621888217751e-57
-1.292929292929292928e-01	6.868686868686868507e-02	1.375805572528213041e-53
-1.151515151515151714e-01	6.868686868686868507e-02	1.574808542367453874e-50
-1.010101010101010222e-01	6.868686868686868507e-02	1.663779116627480294e-47
-8.686868686868688683e-02	6.868686868686868507e-02	4.606762487373490371e-45
-7.272727272727275150e-02	6.868686868686868507e-02	1.177052558565400154e-42
-5.858585858585860229e-02	6.868686868686868507e-02	1.824194026666051157e-40
-4.444444444444445308e-02	6.868686868686868507e-02	1.714830648197877853e-38
-3.030303030303033163e-02	6.868686868686868507e-02	3.933183303684104541e-34
-1.616161616161618242e-02	6.868686868686868507e-02	3.381789512282317611e-35
-2.020202020202033211e-03	6.868686868686868507e-02	3.522704003971665137e-29
1.212121212121208824e-02	6.868686868686868507e-02	2.891968116011574676e-40
2.626262626262623745e-02	6.868686868686868507e-02	5.049549287371400724e-38
4.040404040404038666e-02	6.868686868686868507e-02	2.426367483589796828e-35
5.454545454545450811e-02	6.868686868686868507e-02	5.830564825534638717e-32
6.868686868686868507e-02	6.868686868686868507e-02	1.035366531263948239e-28
8.282828282828280653e-02	6.868686868686868507e-02	1.120143163337880872e-25
9.696969696969692798e-02	6.868686868686868507e-02	7.351383416741773366e-23
1.111111111111111049e-01	6.868686868686868507e-02	2.926520546702537040e-20
1.252525252525252264e-01	6.868686868686868507e-02	7.067406684741750496e-18
1.393939393939393478e-01	6.868686868686868507e-02	1.035798127613386657e-15
1.535353535353535248e-01	6.868686868686868507e-02	9.230274090349670224e-14
1.676767676767676463e-01	6.868686868686868507e-02	5.043717656193342066e-12
1.818181818181817677e-01	6.868686868686868507e-02	1.752595285348530807e-10
1.959595959595959447e-01	6.868686868686868507e-02	4.414781929304587237e-09
2.101010101010100661e-01	6.868686868686868507e-02	1.047397630232331318e-07
2.242424242424241876e-01	6.868686868686868507e-02	2.493915882745387483e-06
2.383838383838383645e-01	6.868686868686868507e-02	4.658661873196300100e-05
2.525252525252524860e-01	6.868686868686868507e-02	5.803156017943954335e-04
2.666666666666666075e-01	6.868686868686868507e-02	4.704849340839255788e-03
2.808080808080807844e-01	6.868686868686868507e-02	2.600042506866395708e-02
2.949494949494949059e-01	6.868686868686868507e-02	1.059243261765192845e-01
3.090909090909090273e-01	6.868686868686868507e-02	3.337245506660265759e-01
3.232323232323231488e-01	6.868686868686868507e-02	7.903413183731384795e-01
3.373737373737373813e-01	6.868686868686868507e-02	1.327482503536670633e+00
3.515151515151515027e-01	6.868686868686868507e-02	1.547760670907359470e+00
3.656565656565656242e-01	6.868686868686868507e-02	1.330089513121318179e+00
3.797979797979797456e-01	6.868686868686868507e-02	1.043736969903747314e+00
3.939393939393938671e-01	6.868686868686868507e-02	1.011790061821025821e+00
4.080808080808079885e-01	6.868686868686868507e-02	1.190028741900343690e+00
4.222222222222222210e-01	6.868686868686868507e-02	1.339069160421650251e+00
4.363636363636363424e-01	6.868686868686868507e-02	1.265952896345651668e+00
4.505050505050504639e-01	6.868686868686868507e-02	1.025525562467834995e+00
4.646464646464645853e-01	6.868686868686868507e-02	8.866920175694799067e-01
4.787878787878787068e-01	6.868686868686868507e-02	9.841532650273170368e-01
4.929292929292928283e-01	6.868686868686868507e-02	1.133842782744711508e+00
5.070707070707070052e-01	6.868686868686868507e-02	1.068651080021682631e+00
5.212121212121212377e-01	6.868686868686868507e-02	7.435752332637636242e-01
5.353535353535352481e-01	6.868686868686868507e-02	3.638239159792796551e-01
5.494949494949494806e-01	6.868686868686868507e-02	1.267121014354188613e-01
5.636363636363634910e-01	6.868686868686868507e-02	3.815675771401048910e-02
5.777777777777777235e-01	6.868686868686868507e-02	1.366974705160029814e-02
5.919191919191919560e-01	6.868686868686868507e-02	5.093084248937733600e-03
6.060606060606059664e-01	6.868686868686868507e-02	2.442509798739816735e-03
6.202020202020201989e-01	6.868686868686868507e-02	5.618283175020234374e-03
6.343434343434342093e-01	6.868686868686868507e-02	1.560772733094408990e-02
6.484848484848484418e-01	6.868686868686868507e-02	2.919069187597781584e-02
6.626262626262624522e-01	6.868686868686868507e-02	4.620851367748337463e-02
6.767676767676766847e-01	6.868686868686868507e-02	9.801893224560481732e-02
6.909090909090909172e-01	6.868686868686868507e-02	2.227490381356692917e-01
7.050505050505049276e-01	6.868686868686868507e-02	3.549013131574275670e-01
7.191919191919191601e-01	6.868686868686868507e-02	3.511556966867522833e-01
7.333333333333331705e-01	6.868686868686868507e-02	2.115201101719944021e-01
7.474747474747474030e-01	6.868686868686868507e-02	7.735810607108180303e-02
7.616161616161616355e-01	6.868686868686868507e-02	1.718183215743789363e-02
7.757575757575756459e-01	6.868686868686868507e-02	2.323792676403846000e-03
7.898989898989898784e-01	6.868686868686868507e-02	2.419081215299646555e-04
8.040404040404041108e-01	6.868686868686868507e-02	5.878255754922367005e-04
8.181818181818181213e-01	6.868686868686868507e-02	4.018016495155422863e-03
8.323232323232323537e-01	6.868686868686868507e-02	1.694289137938061185e-02
8.464646464646463642e-01	6.868686868686868507e-02	4.335088691971931280e-02
8.606060606060605966e-01	6.868686868686868507e-02	6.729489213369943545e-02
8.747474747474748291e-01	6.868686868686868507e-02	6.337500929724945720e-02
8.888888888888888395e-01	6.868686868686868507e-02	3.620685544960355190e-02
9.030303030303030720e-01	6.868686868686868507e-02	1.254903913304031282e-02
9.171717171717170825e-01	6.868686868686868507e-02	2.640801401267401163e-03
9.313131313131313149e-01	6.868686868686868507e-02	3.503606773398704709e-04
9.454545454545453254e-01	6.868686868686868507e-02	1.237515914977115029e-04
9.595959595959595578e-01	6.868686868686868507e-02	4.951806260244757604e-04
9.737373737373737903e-01	6.868686868686868507e-02	1.544493123795883131e-03
9.878787878787878007e-01	6.868686868686868507e-02	2.935274355452372266e-03
1.002020202020202033e+00	6.868686868686868507e-02	3.384577502769965142e-03
1.016161616161616044e+00	6.868686868686868507e-02	2.367290470578779695e-03
1.030303030303030276e+00	6.868686868686868507e-02	1.004331008157858087e-03
1.044444444444444509e+00	6.868686868686868507e-02	2.584508443855024575e-04
1.058585858585858519e+00	6.868686868686868507e-02	4.034170002909188225e-05
1.072727272727272751e+00	6.868686868686868507e-02	3.819490399525655124e-06
1.086868686868686762e+00	6.868686868686868507e-02	2.193469430186355888e-07
1.101010101010100994e+00	6.868686868686868507e-02	7.640691601849029603e-09
1.115151515151515005e+00	6.868686868686868507e-02	1.614390793086881191e-10
1.129292929292929237e+00	6.868686868686868507e-02	2.068995703035221432e-12
1.143434343434343470e+00	6.868686868686868507e-02	1.608367986467413290e-14
1.157575757575757480e+00	6.868686868686868507e-02	7.583787690451624485e-17
1.171717171717171713e+00	6.868686868686868507e-02	2.169011363071730845e-19
1.185858585858585723e+00	6.868686868686868507e-02	3.762810981003682092e-22
[truncated: 8,001 more rows]
